# Supplementary material for: Updated unified phylogenetic classification system and revised nomenclature for Newcastle disease virus
Source: Infect Genet Evol. 2019 Oct;74:103917. doi: 10.1016/j.meegid.2019.103917 (PMC6876278; doi:10.1016/j.meegid.2019.103917)
Supplement: Supplemental Dataset S1 — Newcastle disease virus class I curated complete fusion gene dataset. [file mmc14.zip › Supplemental Dataset S1_class_I.fas]

>1.1.1_1a_1_FJ487637_duck_China_08_004_2008
ATGGATCCCAAGCCTTCTACCAGCTATTTGTACGCCTTTCCATTGATCTCTATGGTTATCAGTTCAGTATTCATGGCTGGGAAAGCATCAGCATTGGATGGGCGGCCACTCGCTGCCGCAGGAATAGTAGTCACAAGAGACAGGGCAGTTAATATATACACATCGTCTCAGACAGGGACAATTATCATCAAATTGTTACCCAACATACCCAAAGACAAAGAACAATGCGCGAAGAGCCCCTTAGATGCATACAATAGGACGCTTACAACCCTCCTTGCCCCGCTCGGCGATTCGATTAGGAGAATCCAAGAGTCGGTAACCACATCAGGAGGAGAACAGCAGGAGCGGTTGATAGGGGCAATAATAGGAGGTGTCGCATTAGGTGTAGCCACCGCAGCGCAGATAACAGCGGCTTCTGCACTCATACAAGCCAACCAGAATGCTGCAAACATACTGAAACTAAAGGAGAGTATTGCCGCTACCAATGAAGCAATACATGAAGTCACAAGTGGGCTGTCCCAGCTAACTGTCGCCGTAGGTAAGATGCAGCAGTTTGTGAACGAACAATTCAATAAGACAGCACAAGAGATCGACTGTATTAAGATCACACAGCAGATTGGGGTGGAGTTGAATCTATATTTGACTGAACTGACAACTGTGTTCGGACCGCAAATCACATCTCCTGCACTCACGCAGTTGACCGTCCAGGCTTTATATAATCTGGCAGGTGGGAACATGGATTACATGCTGACAAAGCTGGGAGTGGGTAACAATCAGCTCAGTTCTCTGATTAGTAGTGGCCTAATATCAGGGAATCCAATTCTCTACGACTCGCAAACTCAGCTTCTGGGTATACAGGTGACTCTCCCCTCTGTAGGCAATCTGGACAACATGCGCGCCACATATCTGGAAACCCTTTCTGTAAGCACGAACAAGGGATACGCATCCGCATTAGTGCCTAAGGTGGTAACTCAGGTAGGCTCCGTAATCGAAGAGCTGGATACGTCGTATTGCATAGAGACAGATCTAGACCTGTACTGCACCAGAATTGTAACGTTCCCCATGTCTCCAGGTATCTTTTCTTGTCTTGGTGGAAACACCTCAGCATGCATGTACTCCAAGACTGAAGGAGCACTCACCACACCATATATGACAATCAAAGGGTCAGTCATAGCAAATTGCAAGATGACAACATGTAGGTGTGCAGATCCCCCGGGGATAATCTCGCAGAATTATGGAGAGGCTGTCTCCTTAATAGACAAAAAGGTATGCAACATTCTGACTCTTGACGGGATCACCTTGCGCCTTAGCGGGGAATTTGATGCAACCTATCGGAAAAATATCTCAATTCAGGATTCTCAGGTGGTGATTACTGGGAATCTAGATATATCCACCGAGTCAGGGAATGTGAATAATTCAATCAGCAATGCCTTAGACAAGTTAGAAGAGAGTAACAGCAAGCTAGATAAAGTTAATGTGAGGCTTACCAGTACATCTGCCCTAATCACATATATTGTCTTGACAACAATAGCACTGATATGCGGGATAGTCAGTTTAGTACTCACCTGCTATACAATGTACAAACAAAGGTCCCAGCAGAAAACACTGCTGTGGCTAGGGAACAACACCTTGGACCAGATGAGAGCAACGACAAAGATGTAA
>1.1.1_1a_2_GQ245777_chicken_China_XZ_35_2007
ATGGATCCCAAGCCTCCTACCAGCTATTTGCACGCCCTTCCATTGATCTCCATGGTTATCAGCTCAGTATTCATGGCTGGGAAAGCATCAGCACTAGATGGGCGGTCACTCGCTGCCGCAGGGATAGTAGTCACAAGAGACAGGGCAGTTAATATATACACATCGTCGCAGACAGGGACAATTATCATCAAATTGTTACCCAACATACCCAAGGACAAAGAACAATGCGCTAAGAGCCCCTTAGATGCATACAATAGGACGCTTACAACCCTCCTTGCCCCGCTCGGCGATTCGATTAGGAGAATCCAAGAGTCGGTAACCACATCAGGAGGAGAACAGCAGGAGCGGTTGATAGGGGCAATAATAGGAGGTGTCGCATTAGGTGTAGCCACCGCAGCGCAGATAACAGCGGCTTCTGCACTCATACAAGCCAACCAGAATGCTGCAAACATACTGAAATTGAAGGAGAGTATTGCCGCTACCAATGAAGCAATACATGAAGTCACAAGTGGGCTGTCCCAGCTAACTGTCGCCGTAGGTAAGATGCAGCAGTTCGTGAACGAACAATTCAATAAGACAGCACAAGAGATCGACTGCATTAAGATCACACAGCAGATTGGGGTAGAGTTGAATCTATATTTGACCGAACTGACAACTGTGTTCGGACCGCAAATCACATCTCCTGCACTCACGCAGTTGACCGTCCAGGCTTTATATAATCTGGCGGGTGGGAACATGGATTACATGCTGACAAAGCTGGGAGTAGGTAACAATCAGCTCAGTTCTCTGATTAGTAGTGGCCTAATATCAGGGAATCCAATTCTCTACGACTCGCAAACTCAGCTTCTGGGTATACAGGTGACTCTCCCCTCTGTGGGCAATCTGAACAACATGCGCGCCACATATCTGGAAACCCTTTCTGTAAGCACGAACAAGGGATACGCATCCGCGTTAGTACCTAAGGTGGTAACTCAGGTAGGCTCCGTAATCGAAGAGCTGGATACGTCGTATTGCATAGAGACAGATCTAGACCTGTACTGCACCAGAATTGTAACGTTTCCCATGTCTCCAGGTATCTTTTCTTGTCTTGGTGGAAACACCTCAGCATGCATGTACTCCAAGACTGAAGGAGCACTCACCACACCATATATGACAATCAAAGGATCAGTCATTGCAAACTGCAAGTTGACAACATGTAGGTGTGCAGATCCCCCGGGGATAATCTCACAGAATTATGGAGAGGCTGTCTCTTTAATAGACAAAAGGGTATGCAACATTCTGACTCTTGACGGGATCACCTTGCGCCTTAGCGGTGAATTTGATGCAACCTATCGGAAAAATATCTCAATTCAGGATTCTCAGGTGGTGATTACTGGGAATCTAGATATATCCACCGAGTTAGGGAATGTGAATAATTCAATCAGCAATGCTTTAGACAAGTTAGAAGAGAGTAACAGCAAGCTAGATAAAGTTAATGTAAGGCTTACCAGTACATCTGCCCTAATCACATATATTGTCTTGACAACAATAGCACTGATATGCGGGATAGTCAGTTTAGTACTCACCTGCTATATAATGTACAAACAAAGGTCCCAGCAGAAAACACTGCTGTGGCTCGGGAACAACACCTTAGACCAGATGAGAGCAACGACAATAGCATGA
>1.1.1_1a_3_FJ597582_duck_China_JS_1_2007
ATGGATCCCAAGCCTCCTACCAGCTATTTGCACGCCCTTCTATTGATCTCCATGGTTATCAGCTCAGTATTCATGGCTGGGAAAGCATCAGCACTGGATGGGCGGTCACTCGCTGCCGCAGGAATAGTAGTCACAAGAGACAGGGCAGTTAATATATACACATCGTCGCAGACAGGGACAATTATCATCAAATTGTTACCCAACATACCCAAAGACAAAGAACAATGCGCTAAGAGCCCCTTAGATGCATACAGTAGGACGCTTACAACCCTCCTTGCCCCGCTCGGCGATTCGATTAGGAGAATCCAAGAGTCGGTAACCACATCAGGAGGAGAACAGCAGGAGCGGTTGATAGGGGCAATAATAGGAGGTGTCGCATTAGGTGTAGCCACCGCAGCGCAGATAACAGCGGCTTCTGTACTCATACAAGCCAACCAGAATGCTGCAAACATACTGAAATTGAAGGAGAGTATTGCCGCTACCAATGAAGCAATACATGAAGTCACAAGTGGGCTGTCCCAGCTAACTGTCGCCGTAGGTAAGATGCAGCAGTTCGTGAACGAACAATTCAATAAGACAGCACAAGAGATCGACTGTATTAAGATCACACAGCAGATTGGGGTGGAGTTGAATCTATATTTGACCGAACTGACAACTGTGTTCGGACCGCAAATCACATCTCCTGCACTCACGCAGTTGACCGTACAGGCTTTATATAATCTGGCGGGTGGGAACATGGATTACATGCTGACAAAGCTGGGAGTGGGTAACAATCAGCTCAGTTCTCTGATTAGTAGTGGCCTAATATCAGGGAGTCCAATTCTCTACGACTCGCAAACTCAGCTTCTGGGTATACAGGTGACTCTCCCCTCTGTGGGCAATCTGAACAACATGCGCGCCACATATCTGGAAACCCTTTCTGTAAGCACGAACAAGGGATACGCATCCGCGTTAGTGCCTAAGGTGGTAACTCAGGTAGGCTCCGTAATCGAAGAGCTGGATACGTCGTATTGCATAGAGACAGATCTAGACCTGTACTGCACCAGAATTGTAACGTTCCCCATGTCTCCAGGTATCTTTTCTTGTCTTGGTGGAAACACCTCGGCATGCATGTACTCCAAGACTGAAGGAGCACTCACCACACCATATATGACAATCAAAGGATCAGTCATAGCAAATTGCAAGTTGACAACATGTAGGTGTGCAGATCCCCCGGGGATAATCTCACAGAATTATGGAGAGGCTGTCTCCTTAATAGACAAAAAGGTATGCAACATTCTGACTCTTGACAGGATCACCTTGCGCCTTAGCGGGGAATTTGATGCAACCTATCGGAAAAATATCTCAATTCAGGATTCTCAGGTGGTGATTACTGGGAATCTAGATATATCCACCGAGTTAGGGAATGTGAATAATTCAATCAGCAATGCTTTAGACAAGTTAGAAGAGAGTAACAGCAAGCTAGATAAAGTTAATGTAAGGCTTACCAGTACATCTGCCCTAATCACATATATTGTCTTGACAACAATGGCACTGATATGCGGGATAGTCAGTTTAGTACTCACCTGCTATATAATGTACAAACAAAGGTCCCAGCAGAAAACACTGCTGTGGCTAGGGAACAACGCCTTGGACCAGATGAGAGCAACGACAAAAATGTAA
>1.1.1_1a_4_FJ597583_duck_China_JS_2_2007
ATGGATCCCAAGCCTCCTACCAGCTATTTGCACGCCCTTCCATTGATCTCCATGGTTATCAGCTCAGTATTCATGGCTGGGAAAGCATCAGCACTGGATGGGCGGTCACTCGCTGCCGCAGGAATAGTGGTCACAAGAGACAGGGCGGTTAATATATACACATCGTCGCAGACAGGGACAATTATCATCAAATTGTTACCCAACATACCCAAAGACAAAGAACAATGCGCTAAGAGCCCCTTAGATGCATACAATAGGACGCTTACAACCCTCCTTGCCCCGCTCGGCGATTCGATTAGGAGAATCCAAGAGTCGGTAACCACATCAGGAGGAGAACAGCAGGAGCGGTTGATAGGGGCAATAATAGGAGGTGTCGCATTAGGTGTAGCCACCGCAGCGCAGATAACAGCGGCTTCTGCACTCATACAAGCCAACCAGAATGCTGCAAACATACTGAAATTGAAGGAGAGTATTGCTGCTACCAATGAAGCAATACATGAAGTCACAAGTGGGCTGTCCCAGCTAACTGTCGCCGTAGGTAAGATGCAGCAGTTCGTGAACGAACAATTCAATAAGACAGCACAAGAGATCGACTGTATTAAGATCACACAGCAGATTGGGGTGGAGTTGAATCTATATTTGACCGAACTGACAACTGTGTTCGGACCGCAAATCACATCTCCTGCACTCACGCAGTTGACCGTCCAGGCTTTATATAATCTGGCGGGTGGGAACATGGATTACATGCTGACAAAGCTGGGAGTGGGTAACAATCAGCTCAGTTCTCTGATTAGTAGTGGCCTAATATCAGGGAATCCAATTCTCTACGACTCGCAAACTCAGCTTCTGGGTATACAGGTGACTCTCCCCTCTGTGGGCAATCTGAACAACATGCGCGCCACATATCTGGAAACCCTTTCTGTAAGCACGAACAAGGGATACGCATCCGCGTTAGTGCCTAAGGTGGTAACTCAGGTAGGCTCCGTAATCGAAGAGCTGGATACGTCGTATTGCATAGAGACAGATCTAGACCTGTACTGCGCCAGAATTGTAACGTTCCCCATGTCTCCAGGTATCTTTTCTTGTCTTGGTGGAAACACCTCAGCATGCATGTACTCCAAGACTGAAGGAGCACTCACCACACCATATATGACAATCAAAGGATCAGTCATAGCAAATTGCAAGTTGACAACATGTAGGTGTGCAGATCCCCCGGGGATAATCTCACAGAATTATGGAGAGGCTGTCTCCTTAATAGACAAAAAGGTATGCAACATTCTGACTCTTGACGGGATCACCTTGCGCCTTAGCGGGGAATTTGATGCAACCTATCGGAAAAATATCTCAATTCAGGATTCTCAGGTGGTGATTACTGGAAATCTAGATATATCCACCGAGTTAGGGAATGTGAATAATTCAATCAGCAATGCTTTAGACAAGTTAGAGGAGAGTAACAGCAAGCTAGATAAAGTTAATGTAAGGCTTACCAGTACATCTGCCCTAATCACATATATTGTCTTGACAACAATAGCATTGATATGCGGGATAGTCAGTTTAGTACTCACCTGCTATATAATGTACAAACAAAGGTCTCAGCAGAAAACACTGCTGTGGCTAGGGAATAACACCTTGGACCAGATGAGAGCAACGACAAAAATGTAA
>1.1.1_1a_5_FJ597584_duck_China_JS_16_2005
ATGGATCCCAAGCCTTCTACCAGCTATTTGCACGCCTTTCCATTGATCTCCATGGTTATCAGTTCAGTATTCATGGCTGGGAAAGCATCAGCACTGGATGGGCGGCCACTCGCTGCCGCAGGGATAGTAGTCACAGGAGACAGGGCAGTTAATATATACACATCGTCTCAGACAGGGACAATTATCATCAAATTGTTACCCAACATACCCAAAGACAAAGAACAATGCGCTAAGAGCCCCTTAGATGCATACAATAGGACGCTTACAACCCTCCTTGCCCCGCTCGGCGATTCGATTAGGAGAATCCAAGAGTCGGTAACCACATCAGGAGGAGAACAGCAGGAGCGGTTGATAGGGGCAATAATAGGAGGTGTCGCATTAGGTGTAGCCACCGCAGCGCAGATAACAGCGGCTTCTGCACTCATACAAGCCAACCAGAATGCTGCAAACATACTGAAATTGAAGGAGAGTATTGCCGCTACCAATGAAGCAATACATGAAGTCACAAGTGGGCTGTCCCAGCTAACTGTCGCCGTAGGTAAGATGCAGCAGTTTGTGAACGAACAATTCAATAAGACAGCACAAGAGATCGACTGTATTAAGATCACACAGCAGATTGGGGTGGAGTTGAATCTATATTTGACCGAACTGACAACTGTGTTCGGACCGCAAATCACATCTCCTGCACTCACGCAGTTGACCGTCCAGGCTTTATATAATCTGGCGGGTGGGAACATGGATTACATGCTGACAAAGCTGGGAGTGGGTAACAATCAGCTCAGTTCTCTGATTAGTAGTGGCCTAATATCAGGGAATCCAATTCTCTACGACTCGCAAACTCAGCTTCTGGGTATACAGGTGACTCTCCCCTCTGTGGGCAATCTGAACAACATGCGCGCCACATATCTGGAAACCCTTTCTGTAAGCACGAACAAGGGATACGCATCCGCGTTAGTGCCTAAGGTGGTAACTCAGGTAGGCTCCGTAATCGAAGAGCTGGATACGTCGTATTGTATAGAGACAGATCTAGACCTGTACTGCACCAGAATTGTAACATTCCCCATGTCTCCAGGTATCTTTTCTTGTCTTGGTGGAAACACCTCAGCATGCATGTACTCCAAGACTGAAGGAGCACTCACCACACCATATATGACAATCAAAGGATCAGTCATAGCAAATTGCAAGATGACAACATGTAGGTGTGTAGATCCCCCGGGGATAATCTCACAGAATTATGGAGAGGCTGTCTCCTTAATAGACAAAAAGGTATGCAACATTCTGACTCTTGGCGGGATCACCTTGCGCCTTAGCGGGGAATTTGATGCAACCTATCGGAAAAATATCTCAATTCAGGATTCTCAGGTGGTGGTTACTGGGAATCTAGATATATCCACCGAGTTAGGGAATGTGAATAATTCAATCAGCAATGCTTTAGACAAGTTAGAAGAGAGTAACAGCAAGCTAGATAAAGTTAATGTGAGGCTTACCAGTACATCTGCCCTAATCACATATATTGTCTTGACAACAATAGCACTGATATGCGGGATAGTCAGTTTAGTACTCACCTGCTATACAATGTACAAACAAAGGTCCCAGCAGAAAACACTGCTGTGGCTAGGGAACAACACCTTGGACCAGATGAGAGCAACGACAAAGATGTAG
>1.1.1_1a_6_FJ597588_duck_China_JS_17_2006
ATGGATCCCAAGCCTTCTACCAGCTATTTGCACGCCTTTCCATTGATCTCCATGGTTATCAGTTCAGTATTCATGGCTGGGAAAGCATCAGCACTGGATGGGCGGCCACTCGCTGCCGCAGGAATAGTAGTCACAGGAGACAGGGCAGTTAATATATACACATCGTCTCAGACAGGGACAATTATCATCAAATTGTTACCCAACATACCCAAAGACAAAGAACAATGCGCTAAGAGCCCCTTAGATGCATACAATAGGACGCTTACAACCCTCCTTGCCCCGCTCGGCGATTCGATTAGGAGAATCCAAGAGTCGGTAACCACATCAGGAGGAGAACAGCAGGAGCGGTTGATAGGGGCAATAATAGGAGGTGTCGCATTAGGTGTAGCCACCGCAGCGCAGATAACAGCGGCTTCTGCACTCATACAAGCCAACCAGAATGCTGCAAACATACTGAAATTGAAGGAGAGTATTGCCGCTACCAGTGAAGCAATACATGAAGTCACAAGTGGGCTGTCCCAGCTAACTGTCGCCGTAGGTAAGATGCAGCAGTTTGTGAACGAACAATTCAATAAGACAGCACAAGAGATCGACTGTATTAAGATCACACAGCAGATTGGGGTGGAGTTGAATCTATATTTGACCGAACTGACAACTGTGTTCGGACCGCAAATCACATCTCCTGCACTCACGCAGTTGACCGTCCAGGCTTTATATAATCTGGCGGGTGGGAACATGGATTACATGCTGACAAAGCTGGGAGTGGGTAACAATCAGCTCAGTTCTCTGATTAGTAGTGGCCTAATATCAGGGAATCCAATTCTCTACGACTCGCAAACTCAGCTTCTGGGTATACAGGTGACTCTCCCCTCTGTGGGCAATCTGAACAACATGCGCGCCACATATCTGGAAACCCTTTCTGTAAGCACGAACAAGGGATACGCATCCGCGTTAGTGCCTAAGGTGGTAACTCAGGTAGGCTCCGTAATCGAAGAGCTGGATACGTCGTATTGTATAGAGACAGATCTAGACCTGTACTGCACCAGAATTGTAACATTCCCCATGTCTCCAGGTATCTTTTCTTGTCTTGGTGGAAACACCTCAGCATGCATGTACTCCAAGACTGAAGGAGCACTCACCACACCATATATGACAATCGAAGGATCAGTCATAGCAAATTGCAAGATGACAACATGTAGGTGTGTAGATCCCCCGGGGATAATCTCACAGAATTATGGAGAGGCTGCCTCCTTAATAGACAAAAAGGTATGCAACATTCTGACTCTTGACGGGATCACCTTGCGCCTTAGCGGGGAATTTGATGCAACCTATCGGAAAAATATCTCAATTCAGGATTCCCAGGTGGTGATTACTGGGAATCTAGATATATCCACCGAGTTAGGGAATGTGAATAATTCAATCAGCAATGCTTTAGACAAGTTAGAAGAGAGTAACAGCAAGCTAGATAAAGTTAATGTGAGGCTTACCAGTACATCTGCCCTAATCACATATATTGTCTTGACAACAATAGCACTGATATGCGGGATAGTCAGTTTAGTACTCACCTGCTATACAATGTACAAACAAAGGTCCCAGCAGAAAACACTGCTGTGGCTAGGGAACAACACCTTGGACCAGATGAGAGCAACGACAAAGATGTAG
>1.1.1_1a_7_FJ597589_duck_China_JS_18_2005
ATGGATCCCAAGCCTTCTACCAGCTATTTGCACGCCTTTCCATTGATCTCCATGGTTATCAGTTCAGTATTCATGGCTGGGAAAGCATCAGCACTGGATGGGCGGCCACTCGCTGCCGCAGGAATAGTAGTCACAGGAGACAGGGCAGTTAATATATACACATCGTCTCAGACAGGGACAATTATCATCAAATTGTTACCCAACATACCCAAAGACAAAGAACAATGCGCTAAGAGCCCCTTAGATGTATACAATAGGACGCTTACAACCCTCCTTGCCCCGCTCGGCGATTCGATTAGGAGAATCCAAGAGTCGGTAACCACATCAGGAGGAGAACAGCAGGAGCAGTTGATAGGGGCAATAATAGGAGGTGTCGCATTAGGTGTAGCCACCGCAGCGCAGATAACAGCGACTTCTGCACTCATACAAGCCAACCAGAATGCTGCAAACATACTGAAATTGAAGGAGAGTATTGCCGCTACCAATGAAGCAATACATGAAGTCACAAGTGGGCTGTCCCAGCTAACTGTCGCCGTAGGTAAGACGCAGCAGTTTGTGAACGAACAATTCAATAAGACAGCACAAGAGATCGACTGTATTAAGATCACAAAGCAGATTGGGGTGGAGTTGAATCTATATTTGACCGAACTGACAACTGTGTTCGGACCGCAAATCACATCTCCTGCACTCACGCAGTTGACCGTGCAGGCTTTATATAATCTGGCGGGTGGGAACATGGATTACATGCTGACAAAGCTGGGAGTGGGTAACAATCAGCTCAGTTCTCTGATTAGTAGTGGCCTAATATCAGGGAATCCAATTCTCTACGACTCGCAAACTCAGCTTCTGGGTATACAGGTGACTCTCCCCTCTGTGGGCAATCTGAACAACATGCGCGCCACATATCTGGAAACCCTTTCTGTAAGCACGAACAAGGGATACGCATCCGCGTTAGTGCCTAAGGTGGTAACTCAGGTAGGCTCCGTAATCGAAGAGCTGGATACGTCGTATTGTATAGAGACAGATCTAGACCTGTACTGCACCAGAATTGTAACATTCCCCATGTCTCCAGGTATCTTTTCTTGTCTTGGTGGAAACACCTCAGCATGCATGTACTCCAAGACTGAAGGAGCACTCACCACACCATATATGACAATCAAAGGATCAGTCATAGCAAATTGCAAGATGACAACATGTAGGTGTGTAGATCCCCCGGGGATAATCTCACAGAATTATGGAGAGGCTGTCTCCTTAATAGACAAAAAGGTATGCAACATTCTGACTCTTGACGGGATCACCTTGCGCCTTAGCGGGGAATTTGATGCAACCTATCGGAAAAATATCTCAATTCAGGATTCTCAGGTGGTGGTTACTGGGAATCTAGATATATCCACCGAGTTAGGGAATGTGAATAATTCAATCAGCAATGCTTTAGACAAGTTAGAAGAGAGTAACAGCAAGCTAGATAAAGTTAATGTGAGGCTTACCAGTACATCTGCCCTAATCACATATATTGTCTTGACAACAATAGCACTGATATGCGGGATAGTCAGTTTAGTACTCACCTGCTATACAATGTACAAACAAAGGTCCCAGCAGAAAACACTGCTGTGGCTAGGGAACAACACCTTGGACCAGATGAGAGCAACGACAAAGATGTAG
>1.1.1_1a_8_FJ597600_duck_China_ZJ_30_2005
ATGGATCCCAAGCCTTCTACCAGCTATTTGCACGCCTTTCCATTGATCTCCATGGTTATCAGTTCAGTATTCATGGCTGGGAAAGCATCAGCACTGGATGGGCGGCCACTCGCTGCCGCAGGAATAGTAGTCACAGGAGACAGGGCAGTTAATATATACACATCGTCTCAGACAGGGACAATTATCATCAAATTGTTACCCAACATACCCAAAGACAAAGAACAATGCGCTAAGAGCCCCTTAGATGCATACAATAGGACGCTTACAACCCTCCTTGCCCCGCTCGGCGATTCGATTAGGAGAATCCAAGAGTCGGTAACCACATCAGGAGGAGAACAGCAGGAGCGGTTGATAGGGGCAATAATAGGAGGTGTCGCATTAGGTGTAGCCACCGCAGCGCAGATAACAGCGGCTTCTGCACTCATACAAGCCAACCAGAATGCTGCAAACATACTGAAATTGAAGGAGAGTATTGCCGCTACCAATGAAGCAATACATGAAGTCACAAGTGGGCTGTCCCAGCTAACTGTCGCCGTAGGTAAGATGCAGCAGTTTGTGAACGAACAATTCAATAAGACAGCACAAGAGATCGACTGTATTAAGATCACACAGCAGATTGGGGTGGAGTTGAATCTATATTTGACCGAACTGACAACTGTGTTCGGACCGCAAATCACATCTCCTGCACTCACGCAGTTGACCGTCCAGGCTTTATATAATCTGGCGGGTGGGAACATGGATTACATGCTGACAAAGCTGGGAGTGGGTAACAATCAGCTCAGTTCTCTGATTAGTAGTGGCCTAATATCAGGGAATCCAATTCTCTACGACTCGCAAACTCAGCTTCTGGGTATACAGGTGACTCTCCCCTCTGTGGGCAATCTGAACAACATGCGCGCCACATATCTGGAAACCCTTTCTGTAAGCACGAACAAGGGATACGCATCCGCGTTAGTGCCTAAGGTGGTAACTCAGGTAGGCTCCGTAATCGAAGAGCTGGATACGTCGTATTGTATAGAGACAGATCTAGACCTGTACTGCACCAGAATTGTAACATTCCCCATGTCTCCAGGTATCTTTTCTTGTCTTGGTGGAAACACCTCAGCATGCATGTACTCCAAGACTGAAGGAGCACTCACCACACCATATATGACAATCAAAGGATCAGTCATAGCAAATTGCAAGATGACAACATGTAGGTGTGTAGATCCCCCGGGGATAATCTCACAGAATTATGGAGAGGCTGTCTCCTTAATAGACAAAAAGGTATGCAACATTCTGACTCTCGACGGGATCACCTTGCGCCTTAGCGGGGAATTTGATGCAACCTATCGGAAAAATATCTCAATTCAGGATTCTCAGGTGGTGGTTACTGGGAATCTAGATATATCCACCGAGTTAGGGAATGTGAATAATTCAATCAGCAATGCTTTAGACAAGTTAGAAGAGAGTAACAGCAAGCTAGATAAAGTTAATGTGAGGCTTACCAGTACATCTGCCCTAATCACATATATTGTCTTGACAACAATAGCACTGATATGCGGGATAGTCAGTTTAGTACTCACCTGCTATACAATGTACAAACAAAGGTCCCAGCAGAAAACACTGCTGTGGCTAGGGAACAACACCTTGGACCAGATGAGAGCAACGACAAAGATGTAG
>1.1.1_1a_9_FJ597601_duck_China_ZJ_31_2005
ATGGATCCCAAGCCTTCTACCAGCTATTTGCACGCCTTTCCATTGATCTCCATGGTTATCAGTTCAGTATTCATGGCTGGGAAAGCATCAGCACTGGATGGGCGGCCACTCGCTGCCGCAGGAATAGTAGTCACAGGAGACAGGGCAGTTAATATATACACATCGTCTCAGACAGGGACAATTATCATCAAATTGTTACCCAACATACCCAAAGACAAAGAACAATGCGCTAAGAGCCCCTTAGATGCATACAATAGGACGCTTACAACCCTCCTTGCCCCGCTCGGCGATTCGATTAGGAGAATCCAAGAGTCGGTAACCACATCAGGAGGAGAACAGCAGGAGCGGTTGATAGGGGCAATAATAGGAGGTGTCGCATTAGGTGTAGCCACCGCAGCGCAGATAACAGCGGCTTCTGCACTCATACAAGCCAACCAGAATGCTGCAAACATACTGAAATTGAAGGAGAGTATTGCCGCTACCAATGAAGCAATACATGAAGTCACAAGTGGGCTGTCCCAGCTAACTGTCGCCGTAGGTAAGATGCAGCAGTTTGTGAACGAACAATTCAATAAGACAGCACAAGAGATCGACTGTATTAAGATCACACAGCAGATTGGGGTGGAGTTGAATCTATATTTGACCGAACTGACAACTGTGTTCGGACCGCAAATCACATCTCCTGCACTCACGCAGTTGACCGTCCAGGCTTTATATAATCTGGCGGGTGGGAACATGGATTACATGCTGACAAAGCTGGGAGTGGGTAACAATCAGCTCAGTTCTCTGATTAGTAGTGGCCTAATATCAGGGAATCCAATTCTCTACGACTCGCAAACTCAGCTTCTGGGTATACAGGTGACTCTCCCCTCTGTGGGCAATCTGAACAACATGCGCGCCACATATCTGGAAACCCTTTCTGTAAGCACGAACAAGGGATACGCATCCGCGTTAGTGCCTAAGGTGGTAACTCAGGTAGGCTCCGTAATCGAAGAGCTGGATACGTCGTATTGTATAGAGACAGATCTAGACCTGTACTGCACCAGAATTGTAACATTCCCCATGTCTCCAGGTATCTTTTCTTGTCTTGGTGGAAACACCTCAGCATGCATGTACTCCAAGACTGAAGGAGCACTCACCACACCATATATGACAATCAAAGGATCAGTCATAGCAAATTGCAAGATGACAACATGTAGGTGTGTAGATCCCCCGGGGGTAATCTCACAGAATTATGGAGAGGCTGTCTCCTTAATAGACAAAAAGGTATGCAACATTCTGACTCTCGACGGGATCACCTTGCGCCTTAGCGGGGAATTTGATGCAACCTATCGGAAAAATATCTCAATTCAGGATTCTCAGGTGGTGGTTACTGGGAATCTAGATATATCCACCGAGTTAGGGAATGTGAATAATTCAATCAGCAATGCTTTAGACAAGTTAGAAGAGAGTAACAGCAAGCTAGATAAAGTTAATGTGAGGCTTACCAGTACATCTGCCCTAATCACATATATTGTCTTGACAACAATAGCACTGATATGCGGGATAGTCAGTTTAGTACTCACCTGCTATACAATGTACAAACAAAGGTCCCAGCAGAAAACACTGCTGTGGCTAGGGAACAACACCTTGGACCAGATGAGAGCAACGACAAAGATGTAA
>1.1.1_1a_10_HQ398778_chicken_China_08_038_2008
ATGGATCCCAAGCCTCCTACCAGCTATTTGCACGCCCTTCCATTGATCTCCATGGTTATCAGCTCAGTATTCATGGCTGGGAAAGTATCAGCACTGGATGGGCGGTCACTCGCTGCCGCAGGAATAGTAGTCACAAGGGACAGGGCAGTTAATATATACACATCGTCGCAGACAGGGACAATTATCATCAAATTGTTACCCAACATACCTAAAGACAAAGAACAATGCGCTAAGAGCCCCTTAGATGCATACAATAGGACGCTTACAACCCTCCTTGCCCCTCTCGGCGATTCGATTAGGAGAATCCAAGAGTCGGTAACCACATCAGGAGGAGAACAGCAGGAGCGGTTGATAGGGGCAATAATAGGAGGTGTCGCATTAGGTGTAGCCACCGCAGCGCAGATAACAGCGGCTTCTGCACTCATACAAGCCAACCAGAATGCTGCAAACATACTGAAATTGAAGGAGAGTATTGCCGCTACCAATGAAGCGATACATGAAGTCACAAGTGGGCTGTCCCAGCTAACTGTCGCCGTAGGTAAGATGCAGCAGTTCGTGAACGAACAATTCAATAAGACAGCACAAGAGATCGACTGTATTAAGATCACACAGCAGATTGGGGTGGAGTTGAATCTATATTTGACCGAACTGACAACTGTGTTCGGACCGCAAATCACATCTCCTGCACTCACGCAGTTGACCGTCCAGGCTTTATATAATCTGGCGGGTGGGAACATGGATTACATGCTGACAAAGCTGGGAGTGGGTAACAATCAGCTCAGTTCTCTAATTAGTAGTGGCCTAATATCAGGGAATCCAATTCTCTACGACTCGCAAACTCAGCTTCTGGGCATACAGGTGACTCTCCCCTCTGTGGGCAATCTGAATAACATGCGCGCCACATATCTGGAAACCCTTTCTGTAAGCACGAACAAGGGATACGCATCCGCGTTAGTGCCTAAGGTGGTAACTCAGGTAGGCTCCGTAATCGAAGAGCTGGATACGTCGTATTGCATAGAGGCAGATCTAGACCTGTACTGCACCAGAATTGTAACGTTCCCCATGTCTCCAGGTATCTTTTCTTGTCTCGGTGGAAACACCTCAGCATGCATGTACTCCAAGACTGAAGGAGCACTCACCACACCATATATGACAATCAAAGGATCAGTCATAGCAAATTGCAAGTTGACAACATGTAGGTGTGCAGATCCCCCGGGGATAATCTCACAGAATTATGGAGAGGCTGTCTCCTTAATAGACAAAAAGGTATGCAACATTCTGACTCTTGACGGGATCACCTTGCGCCTTAGCGGGGAATTTGATGCAACCTATCGGAAAAATATCTCAATTCAGGATTCTCAGGTGGTGATTACTGGGAATCTAGATATATCCACTGAGTTAGGGAATGTGAATAATTCAATCAGCAATGCTTTAGACAAGTTAGAAGAGAGTAACAGCAAGCTAGATAAAGTTAATGTAAGGCTTACTAGTACATCTGCCCTAATCACATATATTGTCTTGACAACAATAGCACTGATATGCGGGATAGTCAGTTTAGTACTCACCTGCTATATAATGTACAAACAAAGGTCCCAGCAGAAAACACTGCTGTGGCTAGGGAACAACACCTTGGACCAGATGAGAGCAACGACAAAAATGTAA
>1.1.1_1a_11_HQ398794_chicken_China_09_020_2009
ATGGATCCCAAGCCTTCTACCAGCTATTTGCATGCCTTTTCATTGATCTCCATGGTTATCATTTCAGTATTCATGGCTGGGAAAGCATCAGCACTGGATGGGCGGCCACTCGCTGCCGCAGGAATAGTAGTCACAAGAGACAGGGCAGTTAATATATACACATCGTCTCAGACAGGGACAATTATCATCAAATTGTTACCCAACATACCCAAAGACAAAGAACAATGCGCTAGGAGCCCCTTAGATGCATACAATAGGACGCTTACAACCCTCCTTGCCCCGCTCGGCGATTCGATTAGGAGAATCCAAGAGTCGGTAACCACATCAGGAGGGGAACAGCAGGGGCGGTTGATAGGGGCGATAATAGGAGGTGTCGCATTAGGTGTAGCCACCGCAGCGCAGATAACAGCGGCTTCTGCACTCATCCAAGCCAACCAGAATGCTGCAAACATACTGAAATTAAAGGAGAGTATTGCCGCTACCAATGAAGCAATACATGAAGTCACAAGTGGGCTGTCCCAGCTAACTGTCGCCGTAGGTAAGATGCAGCAGTTTGTGAACGAACAATTCAATAAGACAGCACAAGAGATCGACTGTATTAAGATCACACAGCAGATTGGGGTGGAGTTGAATCTATATTTGACTGAACTGACAACTGTGTTCGGACCGCAAATCACATCTCCTGCACTCACGCAGTTGACCGTCCAGGCTTTATATAATCTGGCGGGTGGGAACATGGATTACATGCTGACAAAGCTGGGAGTGGGTAACAATCAGCTCAGTTCTCTGATTAGTAGTGGCCTAATATCAGGGAATCCAATTCTCTACGACTCGCAAACTCAGCTTCTGGGTATACAGGTGACTCTCCCCTCTGTGGGCAATCTGAACAACATGCGCGCCACGTATCTGGAAACCCTTTCTGTAAGCACAAACAAGGGATACGCATCCGCGTTAGTGCCTAAGGTGGTAACTCAGGTAGGCTCCGTAATCGAAGAGCTGGATACGTCGTATTGCATAGAGACAGATCTAGACCTGTACTGCACCAGAATTGTAACGTTCCCCATGTCTCCAGGTATCTTTTCTTGTCTTGGGGGGAACACCTCAGCATGCATGTACTCTAAGACTGAAGGAGCACTCACCACACCATATATGACAATCAAAGGATCGGTCATAGCAAATTGCAAGATGACAACGTGTAGGTGCGCAGATCCCCCGGGGATAATCTCACAGAATTATGGAGAGGCTGTCTCCTTAATAGACAAAAAGGTATGCAACATTCTGACTCTTGACGGGATCACCTTGCGCCTTAGTGGGGAGTTTGATGCAACCTATAAGAAAAATATCTCAATTCAGGATTCTCAGGTGGTGATTACTGGGAATCTAGATATATCCACCGAGTTAGGGAATGTGAATAATTCAATCAGCAATGCTTTAGACAAGTTAGAAGAGAGTAATAGCAAGCTAGATAAAGTTAATGTGAGGCTTACCAGTACATCTGCCCTAATCACATATATTGTCTTGACAACAATAGCACTGATATGCGGGGTAGTCAGTTTAGTACTTACCTGCTATACAATGTACAAACAAAGGTCCCAGCAGAAAACACTGATGTGGCTAGGGAACAACACCTTAGACCAGATGAGAGCAACGACAAAGATGTAA
>1.1.1_1a_13_HQ398799_chicken_China_09_031_2009
ATGGATCCCAAGCCTCCTACCAGCTATTTGCACGCCCTTCTATTGATCTCCATGGTTATCAGCTCAGTATTCATGGCTGGGAAAGCATCAGCACTGGATGGGCGGTCGCTCGCTGCCGCAGGAATAGTAGTCACAAGAGACAGGGCAGTTAATATATACACATCGTCGCAGACAGGGACAATTATCATCAAATTGTTACCCAACATACCCAAAGACAAAGAACAATGTGCTAAGAGCCCCTTAGATGCATACAATAGGACGCTTACAACCCTCCTTGCCCCGCTCGGCGATTCTATTAGGAGAATCCAAGAGTCGGTAACCACATCAGGAGGAGAACAGCAGGAGCGGTTGATAGGGGCAATAATAGGAGGTGTCGCATTAGGTGTAGCCACCGCAGCGCAGATAACAGCGGCTTCTGCACTCATACAAGCCAACCAGAATGCTGCAAACATACTGAAATTGAAGGAGAGTATTGCCGCTACCAATGAAGCAATACATGAAGTCACAAGTGGGCTGTCCCAGCTAACTGTCGCTGTAGGTAAGATGCAGCAGTTTGTGAACGAACAATTCAATAAGACAGCCCAAGAGATCGACTGTATTAAGATCACACAGCAGATTGGGGTGGAGTTGAATCTATATTTGACCGAACTGACAACTGTGTTCGGACCGCAAATCACATCTCCTGCACTCACGCAGTTGACCGTCCAGGCTTTATATAATCTAGCGGGTGGGAACATGGATTATATGCTGACAAAGCTGGGAGTGGGTAACAACCAGCTCAGTTCTCTGATTAGTAGTGGCCTAATATCAGGGAATCCAATTCTCTACGACTCGCAAACTCAGCTTCTGGGTATACAGGTGACTCTCCCCTCTGTGGGCAATCTGAATAACATGCGCGCCACATATCTGGAAACCCTTTCTGTAAGCACGAACAAGGGATACGCATCCGCGTTAGTACCTAAGGTGGTAACTCAGGTAGGCTCCGTAATCGAAGAGCTGGATACGTCGTATTGCATAGAGACAGATCTAGACCTATACTGTACCAGAATTGTAACGTTCCCCATGTCTCCAGGTATCTTTTCTTGTCTTGGTGGCAACACCTCAGCATGCATGTACTCCAAGACTGAAGGAGCACTCACCACACCATATATGACAATCAAAGGATCAGTCATAGCAAATTGCAAGTTGATAACATGTAGGTGTGCAGATCCCCCGGGGATAATCTCACAGAATTATGGAGAGGCTGTCTCCTTAATAGACAAAAAGGTATGCAACATTCTGACTCTTGACGGGATCACCTTGCGCCTTAGCGGGGAATTTGATGCAACCTATCGGAAAAATATCTCAATTCAGGATTCTCAGGTGGTGATTACTGGGAATCTAGATATATCCACCGAGTTAGGGAATGTGAATAATTCAATCAGTAATGCTTTAGACAAGTTAGAAGAAAGTAACAGCAAGCTAGATAAAGTTAATGTAAGGCTTACCAGTACGTCTGCCCTAATCACATATATTGTCTTGACAGCAATAGCACTGATATGCGGGATAGTCAGTTTAGTACTCACCTGCTATATAATGTACAAACAAAGGTCCCAGCAGAAAACACTGCTGTGGCTAGGGAACAACACCTTGGACCAGATGAGAGCAACGACAAAAATGTAA
>1.1.1_1a_14_HQ398801_duck_China_09_042_2009
ATGGATCCCAAGCCTCCTACCAGCTATTTGCACGCCCTTCTATTGATCTCTATGGTTATCAGCTCAGTATTCATGGCTAGGAAAGCATCAGCACTGGATGGGCGGTCGCTCGCTGCCGCAGGAATAGTAGTCACAAGAGACAGGGCAGTTAATATATACACATCATCGCAGACAGGGACAATTATCATCAAATTGTTACCCAACATACCCAAAGACAAAGAACAATGTGCTAAGAGCCCCTTAGATGCATACAATAGGACGCTTACAACCCTCCTTGCCCCGCTCGGCGATTCTATTAGGAGAATCCAAGAGTCGGTAACCACATCAGGAGGAGAACAGCAGGAGCGGTTGATAGGGGCAATAATAGGAGGTGTCGCATTAGGTGTAGCCACCGCAGCGCAGATAACAGCGGCTTCTGCACTCATACAAGCCAACCAGAATGCTGCAAACATACTGAAATTGAAGGAGAGTATTGCCGCTACCAATGAAGCAATACATGAAGTCACAAGTGGGCTGTCCCAGCTAACTGTCGCTGTAGGTAAGATGCAGCAGTTTGTGAACGAACAATTCAATAAGACAGCCCAAGAGATCGACTGTATTAAGATCACACAGCAGATTGGGGTGGAGTTGAATCTATATTTGACCGAACTGACAACTGTGTTCGGACCGCAAATCACATCTCCTGCACTCACGCAGTTGACCGTCCAGGCTTTATATAATCTAGCGGGTGGGAACATGGATTATATGCTGACAAAGCTGGGAGTGGGTAACAACCAGCTCAGTTCTCTGATTAGTAGTGGCCTAATATCAGGGAATCCAATTCTCTACGACTCGCAAACACAGCTTCTGGGTATACAGGTGACTCTCCCCTCTGTGGGCAATCTGAATAACATGCGCGCCACATATCTGGAAACCCTTTCTGTAAGCACGAACAAGGGATACGCATCCGCGTTAGTACCTAAGGTGGTAACTCAGGTAGGCTCCGTAATCGAAGAGCTGGATACGTCGTATTGCATAGAGACAGATCTAGACCTATACTGTACCAGAATTGTAACGTTCCCCATGTCTCCAGGTATCTTTTCTTGTCTTGGTGGCAACACCTCAGCATGCATGTACTCCAAGACTGAAGGAGCACTCACCACACCATATATGACAATCAAAGGATCAGTCATAGCAAATTGCAAGTTGACAACATGTAGGTGTGCAGATCCCCCGGGGATAATCTCACAGAATTATGGAGAGGCTGTCTCCTTAATAGACAAAAAGGTATGCAACATTCTGACTCTTGACGGGATCACCTTGCGCCTTAGCGGGGAATTTGATGCAACCTATCGGAAAAATATCTCAATTCAGGATTCTCAGGTGGTGATTACTGGGAATCTAGATATATCCACCGAGTTAGGGAATGTGAATAATTCAATCAGTAATGCTTTAGACAAGTTAGAAGAAAGTAACAGCAAGCTAGATAAAGTTAATGTAAGGCTTACCAGTACGTCTGCCCTAATCACATATATTGTCTTGACAGTAATAGCACTGATATGCGGGATAGTCAGTTTAGTACTCACCTGCTATATAATGTACAAACAAAGGTCCCAGCAGAAAACACTGCTGTGGCTAGGGAACAACACCTTGGACCAGATGAGAGCAACGACAAAAATGTAA
>1.1.1_1a_15_HQ398802_chicken_China_09_043_2009
ATGGATCCCAAGCCTCCTACCAGCTATTTGCACGCCCTTCTATTGATCTCCATGGTTATCAGCTCAGTATTCGTGGCTGGGAAAGCATCAGCACTGGATGGGCGGTCGCTCGCTGCCGCAGGAATAGTAGTCACAAGAGACAGGGCAGTTAATATATACACATCGTCGCAGACAGGGACAATTATCATCAAATTGTTACCCAACATACCCAAAGACAAAGAACAATGTGCTAAGAGCCCCTTAGATGCATACAATAGGACGCTTACAACCCTCCTTGCCCCGCTCGGCGATTCTATTAGGAGAATCCAAGAGTCGGTAACCACATCAGGAGGAGAACAGCAGGAGCGGTTGATAGGGGCAATAATAGGAGGTGTCGCATTAGGTGTAGCCACCGCAGCGCAGATAACAGCGGCTTCTGCACTCATACAAGCCAACCAGAATGCTGCAAACATACTGAAATTGAAGGAGAGTATTGCCGCTACCAATGAAGCAATACATGAAGTCACAAGTGGGCTGTCCCAGCTAACTGTCGCTGTAGGTAAGATGCAGCAGTTTGTGAACGAACAATTCAATAAGACAGCCCAAGAGATCGACTGTATTAAGATCACACAGCAGATTGGGGTGGAGTTGAATCTATATTTGACCGAACTGACAACTGTGTTCGGACCGCAAATCACATCTCCTGCACTCACGCAGTTGACCGTCCAGGCTTTATATAATCTAGCGGGTGGGAACATGGATTATATGCTGACAAAGCTGGGAGTGGGTAACAACCAGCTCAGTTCTCTGATTAGTAGTGGCCTAATATCAGGGAATCCAATTCTCTACGACTCGCAAACTCAGCTTCTGGGTATACAGGTGACTCTCCCCTCTGTGGGCAATCTGAATAACATGCGCGCCACATATCTGGAAACCCTTTCTGTAAGCACGAACAAGGGATACGCATCCGCGTTAGTACCTAAGGTGGTAGCTCAGGTAGGCTCCGTAATCGAAGAGCTGGATACGTCGTATTGCATAGAGACAGATCTAGACCTATACTGTACCAGAATTGTAACGTTCCCCATGTCTCCAGGTATCTTTTCTTGTCTTGGTGGCAACACCTCAGCATGCATGTACTCCAAGACTGAAGGAGCACTCACCACACCATATATGACAATCAAAGGATCAGTCATAGCAAATTGCAAGTTGACAACATGTAGGTGTGCAGATCCCCCGAGGATAATCTCACAGAATTATGGAGAGGCTGTCTCCTTAATAGACAAAAAGGTATGCAACATTCTGACTCTTGACGGGATCACCTTGCGCCTTAGCGGGGAATTTGATGCAACCTATCGGAAAAATATCTCAATTCAGGATTCTCAGGTGGTGATTACTGGGAATCTAGATATATCCACCGAGTTAGGGAATGTGAATAATTCAATCAGTAATGCTTTAGACAAGTTAGAAGAAAGTAACAGCAAGCTAGATAAAGTTAATGTAAGGCTTACCAGTACGTCTGCCCTAATCACATATATTGTCTTGACAGCAATAGCACTGATATGCGGGATAGTCAGTTTAGTACTCACCTGCTATATAATGTACAAACAAAGGTCCCAGCAGAAAACACTGCTGTGGCTAGGGAACAACACCTTGGACCAGATGAGAGCAACGACAAAAATGTAA
>1.1.1_1a_16_HQ398803_chicken_China_09_044_2009
ATGGATCCCAAGCCTCCTACCAGCTATTTGCACGCCCTTCTATTGATCTCCATGGTTATCAGCTCAGTATTCATGGCTGGGAAAGCATCAGCACTGGATGGGCGGTCGCTCGCTGCCGCAGGAATAGTAGTCACAAGAGACAGGGCAGTTAATATATACACATCGTCGCAGACAGGGACAATTATCATCAAATTGTTACCCAACATACCCAAAGACAAAGAACAATGTGCTAAGAGCCCCTTAGATGCATACAATAGGACGCTTACAACCCTCCTTGCCCCGCTCGGCGATTCTATTAGGAGAATCCAAGAGTCGGTAACCACATCAGGAGGAGAACAGCAGGAGCGGTTGATAGGGGCAATAATAGGAGGTGTCGCATTAGGTGTAGCCACCGCAGCGCAGATAACAGCGGCTTCTGCACTCATACAAGCCAACCAGAATGCTGCAAACATACTGAAATTGAAGGAGAGTATTGCCGCTACCAATGAAGCAATACATGAAGTCACAAGTGGGCTGTCCCAGCTAACTGTCGCTGTAGGTAAGATGCAGCAGTTTGTGAACGAACAATTCAATAAGACAGCCCAAGAGATCGACTGTATTAAGATCACACAGCAGATTGGGGTGGAGTTGAATCTATATTTGACCGAACTGACAACTGTGTTCGGACCGCAAATCACATCTCCTGCACTCACGCAGTTGACCGTCCAGGCTTTATATAATCTAGCGGGTGGGAACATGGATTATATGCTGACAAAGCTGGGAGTGGGTAACAACCAGCTCAGTTCTCTGATTAGTAGTGGCCTAATATCAGGGAATCCAATTCTCTACGACTCGCAAACTCAGCTTCTGGGTATACAGGTGACTCTCCCCTCTGTGGGCAATCTGAATAACATGCGCGCCACATATCTGGAAACCCTTTCTGTAAGCACGAACAAGGGATACGCATCCGCGTTAGTACCTAAGGTGGTAACTCAGGTAGGCTCCGTAATCGAAGAGCTGGATACGTCGTATTGCATAGAGACAGATCTAGACCTATACTGTACCAGAATTGTAACGTTCCCCATGTCTCCAGGTATCTTTTCTTGTCTTGGTGGCAACACCTCAGCATGCATGTACTCCAAGACTGAAGGAGCACTCACCACACCATATATGACAATCAAAGGATCAGTCATAGCAAATTGCAAGTTGACAACATGTAGGTGTGCAGATCCCCCGGGGATAATCTCACAGAATTATGGAGAGGCTGTCTCCTTAATAGACAAAAAGGTATGCAACATTCTGACTCTTGACGGGATCACCTTGCGCCTTAGCGGGGAATTTGATGCAACCTATCGGAAAAATATCTCAATTCAGGATTCTCAGGTGGTGATTACTGGGAATCTAGATATATCCACCGAGTTAGGGAATGTGAATAATTCAATCAGTAATGCTTTAGACAAGTTAGAAGAAAGTAACAGCAAGCTAGATAAAGTTAATGTAAGGCTTACCAGTACGTCTGCCCTAATCACATATATTGTCTTGACAGCAATAGCACTGATATGCGGGATAGTCAGTTTAGTACTCACCTGCTATATAATGTACAAACAAAGGTCCCAGCAGAAAACACTGCTGTGGCTAGGGAACAACACCTTGGACCAGATGAGAGCAACGACAAAAATGTAA
>1.1.1_1a_18_HQ398805_chicken_China_09_047_2009
ATGGATCCCAAGCCTCCTACCAGCTATTTGCACGCCCTTCTATTGATCTCCATGGTTATCAGCTCAGTATTCATGGCTGGGAAAGCATCAGCACTGGATGGGCGGTCGCTCGCTGCCGCAGGAATAGTAGTCACAAGAGACAGGGCAGTTAATATATACACATCATCGCAGACAGGGACAATTATCATCAAATTGTTACCCAACATACCCAAAGACAAAGAACAATGTGCTAAGAGCCCCTTAGATGCATACAATAGGACGCTTACAACCCTCCTTGCCCCGCTCGGCGATTCTATTAGGAGAATCCAAGAGTCGGTAACCACATCAGGAGGAGAACAGCAGGAGCGGTTGATAGGGGCAATAATAGGAGGTGTCGCATTAGGTGTAGCCACCGCAGCGCAGATAACAGCGGCTTCTGCACTCATACAAGCCAACCAGAATGCTGCAAACATACTGAAATTGAAGGAGAGTATTGCCGCTACCAATGAAGCAATACATGAAGTCACAAGTGGGCTGTCCCAGCTAACTGTCGCTGTAGGTAAGATGCAGCAGTTTGTGAACGAACAATTCAATAAGACAGCCCAAGAGATCGACTGTATTAAGATCACACAGCAGATTGGGGTGGAGTTGAATCTATATTTGACCGAACTGACAACTGTGTTCGGACCGCAAATCACATCTCCTGCACTCACGCAGTTGACCGTCCAGGCTTTATATAATCTAGCGGGTGGGAACATGGATTATATGCTGACAAAGCTGGGAGTGGGTAACAACCAGCTCAGTTCTCTGATTAGTAGTGGCCTAATATCAGGGAATCCAATTCTCTACGACTCGCAAACACAGCTTCTGGGTATACAGGTGACTCTCCCCTCTGTGGGCAATCTGAATAACATGCGCGCCACATATCTGGAAACCCTTTCTGTAAGCACGAACAAGGGATACGCATCCGCGTTAGTACCTAAGGTGGTAACTCAGGTAGGCTCCGTAATCGAAGAGCTGGATACGTCGTATTGCATAGAGACAGATCTAGACCTATACTGTACCAGAATTGTAACGTTCCCCATGTCTCCAGGTATCTTTTCTTGTCTTGGTGGCAACACCTCAGCATGCATGTACTCCAAGACTGAAGGAGCACTCACCACACCATATATGACAATCAAAGGATCAGTCATAGCAAATTGCAAGTTGACAACATGTAGGTGTGCAGATCCCCCGGGGATAATCTCACAGAATTATGGAGAGGCTGTCTCCTTAATAGACAAAAAGGTATGCAACATTCTGACTCTTGACGGGATCACCTTGCGCCTTAGCGGGGAATTTGATGCAACCTATCGGAAAAATATCTCAATTCAGGATTCTCAGGTGGTGATTACTGGGAATCTAGATATATCCACCGAGTTAGGGAATGTGAATAATTCAATCAGTAATGCTTTAGACAAGTTAGAAGAAAGTAACAGCAAGCTAGATAAAGTTAATGTAAGGCTTACCAGTACGTCTGCCCTAATCACATATATTGTCTTGACAGCAATAGCACTGATATGCGGGATAGTCAGTTTAGTACTCACCTGCTATATAATGTACAAACAAAGGTCCCAGCAGAAAACACTGCTGTGGCTAGGGAACAACACCTTGGACCAGATGAGAGCAACGACAAAAATGTAA
>1.1.1_1a_20_HQ398807_1_duck_China_09_049_2009
ATGGATCCCAAGCCTCCTACCAGCTATTTGCACGCCCTTCTATTGATCTCCATGGTTATCAGCTCAGTATTCATGGCTGGGAAAGCATCAGCACTGGATGGGCGGTCGCTCGCTGCCGCAGGAATAGTAGTCACAAGAGACAGGGCAGTTAATATATACACATCGTCGCAGACAGGGACAATTATCATCAAATTGTTACCCAACATACCCAAAGACAAAGAACAATGTGCTAAGAGCCCCTTAGATGCATACAATAGGACGCTTACAACCCTCCTTGCCCCGCTCGGCGATTCTATTAGGAGAATCCAAGAGTCGGTAACCACATCAGGAGGAGAACAGCAGGAGCGGTTGATAGGGGCAATAATAGGAGGTGTCGCATTAGGTGTAGCCACCGCAGCACAGATAACAGCGGCTTCTGCACTCATACAAGCCAACCAGAATGCTGCAAACATACTGAAATTGAAGGAGAGTATTGCCGCTACCAATGAAGCAATACATGAAGTCACAAGTGGGCTGTCCCAGCTAACTGTCGCTGTAGGTAAGATGCAGCAGTTTGTGAACGAACAATTCAATAAGACAGCCCAAGAGATCGACTGTATTAAGATCACACAGCAGATTGGGGTGGAGTTGAATCTATATTTGACCGAACTGACAACTGTGTTCGGACCGCAAATCACATCTCCTGCACTCACGCAGTTGACCGTCCAGGCTTTATATAATCTAGCGGGTGGGAACATGGATTATATGCTGACAAAGCTGGGAGTGGGTAACAACCAGCTCAGTTCTCTGATTAGTAGTGGCCTAATATCAGGGAATCCAATTCTCTACGACTCGCAAACTCAGCTTCTGGGTATACAGGTGACTCTCCCCTCTGTGGGCAATCTGAATAACATGCGCGCCACATATCTGGAAACCCTTTCTGTAAGCACGAACAAGGGATACGCATCCGCGTTAGTACCTAAGGTGGTAACTCAGGTAGGCTCCGTAATCGAAGAGCTGGATACGTCGTATTGCATAGAGACAGATCTAGACCTATACTGTACCAGAATTGTAACGTTCCCCATGTCTCCAGGTATCTTTTCTTGTCTTGGTGGCAACACCTCAGCATGCATGTACTCCAAGACTGAAGGAGCACTCACCACACCATATATGACAATCAAAGGATCAGTCATAGCAAATTGCAAGTTGACAACATGTAGGTGTGCAGATCCCCCGGGGATAATCTCACAGAATTATGGAGAGGCTGTCTCCTTAATAGACAAAAAGGTATGCAACATTCTGACTCTTGACGGGATCACCTTGCGCCTTAGCGGGGAATTTGATGCAACCTATCGGAAAAATATCTCAATTCAGGATTCTCAGGTGGTGATTACTGGGAATCTAGATATATCCACCGAGTTAGGGAATGTGAATAATTCAATCAGTAATGCTTTAGACAAGTTAGAAGAAAGTAACAGCAAGCTAGATAAAGTTAATGTAAGGCTTACCAGTACGTCTGCCCTAATCACATATATTGTCTTGACAGCAATAGCACTGATATGCGGGATAGTCAGTTTAGTACTCACCTGCTATATAATGTACAAACAAAGGTCCCAGCAGAAAACACTGCTGTGGCTAGGGAACAACACCTTGGACCAGATGAGAGCAACGACAAAAATGTAA
>1.1.1_1a_22_HQ398809_duck_China_09_052_2009
ATGGATCCCAAGCCTCCTACCAGCTATTTGCACGCCCTTCTATTGATCTCCATGGTTATCAGCTCAGTATTCATGGCTGGGAAAGCATCAGCACTGGATGGGCGGTCACTCGCCGCCGCAGGAATAGTAGTCACAAGAGACAGGGCAGTTAATATATACACATCGTCGCAGACAGGGACAATTATCATCAAATTGTTACCCAACATACCCAAAGACAAAGAACAATGCGCCAAGAGCCCCTTAGATGCATACAATAGGACGCTTACAACCCTCCTTGCCCCGCTCGGCGATTCGATTAGGAGAATCCAAGAGTCGGTAACCACATCAGGAGGAGAACAGCAGGAGCGATTGATAGGGGCAATAATAGGAGGTGTCGCATTAGGTGTAGCCACCGCAGCGCAGATAACAGCGGCTTCTGCACTCATACAAGCCAACCAGAATGCTGCAAACATACTGAAATTGAAGGAGAGTATTGCCGCTACCAATGAAGCAATACATGAAGTCACAAGTGGGCTGTCCCAGCTAACTGTCGCCGTAGGTAAGATGCAGCAGTTTGTGAACGAACAATTCAATAAGACAGCACAAGAGATCGACTGTATTAAGATCACACAGCAGATTGGGGTGGAGTTGAATCTATATTTGACCGAACTGACAACTGTGTTCGGACCGCAAATCACATCTCCTGCACTCACGCAGTTGACCGTCCAGGCTTTATATAATCTGGCGGGTGGGAACATGGATTATATGCTGACAAAGCTGGGAGTAGGTAACAATCAGCTCAGTTCTCTGATTAGTAGTGGCCTAATATCAGGGAATCCAATTCTCTACGACTCGCAAACTCAGCTTCTGGGTATACAGGTGACTCTCCCCTCTGTGGGCAATCTGAACAACATGCGCGCCACATATCTGGAAACCCTTTCTGTAAGCACGAACAAGGGATACGCATCCGCGTTAGTACCTAAGGTGGTAACTCAGGTAGGCTCCGTAATCGAAGAGCTGGATACGTCGTATTGCATAGAGACAGATCTAGATCTGTACTGTACCAGAATTGTAACGTTCCCCATGTCTCCAGGTATCTTTTCTTGTCTTGGTGGAAACACCTCAGCATGCATGTACTCCAAGACTGAAGGAGCACTCACCACACCATATATGACAATCAAAGGATCAGTCATAGCAAATTGCAAGTTGACAACATGTAGGTGTGCAGATCCCCCGGGGATAATCTCACAGAATTATGGAGAGGCTGTCTCCTTAATAGACAAAAAGGTATGCAACATTCTGACTCTTGACGGGATCACCCTGCGCCTTAGCGGGGAATTTGATGCAACCTATCGGAAAAATATCTCAATTCAGGATTCTCAGGTGGTGATTACTGGGAATCTAGATATATCCACCGAGTTAGGGAATGTGAATAATTCAATCAGCAATGCTTTAGACAAGTTAGAAGAAAGTAACAGCAAGCTAGATAAAGTTAATGTAAGGCTTACCAGTACATCTGCCCTAATCACATATATTGTCTTGACAACAATAGCACTGATATGCGGGATAGTCAGTTTAGTACTCACCTGCTATATAATGTACAAACAAAGGTCCCAGCAGAAAACACTGCTGTGGCTAGGAAACAACACCTTGGACCAGATGAGAGCAACGACAAAAATGTAA
>1.1.1_1a_23_HQ398810_duck_China_09_053_2009
ATGGATCCCAAGCCTCCTACCAGCTATCTGCACGCCCTTCTATTGATCTCCATGGTTATCAGCTCAGTATTCATGGCTGGGAAAGCATCAGCACTGGATGGGCGGTCGCTCGCTGCCGCAGGAATAGTAGTCACAAGAGACAGGGCAGTTAATATATACACATCGTCGCAGACAGGGACAATTATCATCAAATTGTTACCCAACATACCCAAAGACAAAGAACAATGTGCTAAGAGCCCCTTAGATGCATATAATAGGACGCTTACAACCCTCCTTGCCCCGCTCGGCGATTCTATTAGGAGAATCCAAGAGTCGGTAACCACATCAGGAGGAGAACAGCAGGAGCGGTTGATAGGGGCAATAATAGGAGGTGTCGCATTAGGTGTAGCCACCGCAGCGCAGATAACAGCGGCTTCTGCACTCATACAAGCCAACCAGAATGCTGCAAACATACTGAAATTGAAGGAGAGTATTGCCGCTACCAATGAAGCAATACATGAAGTCACAAGTGGGCTGTCCCAGCTAACTGTTGCTGTAAGTAAGATGCAGCAGTTTGTGAACGAACAATTCAATAAGACAGCCCAAGAGATCGACTGTATTAAGATCACACAGCAGATTGGGGTGGAGTTGAATCTATATTTGACTGAACTGACAACTGTGTTCGGACCGCAAATCACATCTCCTGCACTCACGCAGTTGACCGTCCAGGCTTTATATAATCTAGCGGGTGGGAACATGGATTATATGCTGACAAAGCTGGGAGTGGGTAACAACCAGCTCAGTTCTCTGATTAGTAGTGGCCTAATATCAGGGAATCCAATTCTCTACGACTCGCAAACTCAGCTTCTGGGTATACAGGTGACTCTCCCCTCTGTGGGCAATCTGAATAACATGCGCGCCACATATCTGGAAACCCTTTCTGTAAGCACGAACAAAGGATACGCATCCGCGTTAGTACCTAAGGTGGTAACTCAGGTAGGCTCCGTAATCGAAGAGCTGGATACGTCGTATTGCATAGAGACAGATCTAGACCTATACTGTACCAGAATTGTAACGTTCCCCATGTCTCCAGGTATCTTTTCTTGTCTTGGTGGCAACACCTCAGCATGCATGTACTCCAAGACTGAAGGAGCACTCACCACACCATATATGACAATCAAAGGATCAGTCATAGCAAATTGCAAGTTGACAACATGTAGGTGTGCAGATCCCCCGGGGATAATCTCACAGAATTATGGAGAGGCTGTCTCCTTAATAGACAAAAAGGTATGCAACATTCTGACTCTTGACGGGATCACCTTGCGCCTTAGCGGGGAATTTGATGCAACCTATCGGAAAAATATCTCAATTCAGGATTCTCAGGTGGTGATTACTGGGAATCTAGATATATCCACCGAGTTAGGGAATGTGAATAATTCAATCAGTAATGCTTTAGACAAGTTAGAAGAAAGTAACAGCAAGCTAGATAAAGTTAATGTAAGGCTTACCAGTACGTCTGCCCTAATCACATATATTGTCTTGACAGCAATAGCACTGATATGCGGGATAGTCAGTTTAGTACTCACCTGCTATATAATGTACAAACAAAGGTCCCAGCAGAAAACACTGCTGTGGCTAGGGAACAACACCTTGGACCAGATGAGAGCAACGACAAAAATGTAA
>1.1.1_1a_25_HQ398813_duck_China_09_056_2009
ATGGATCCCAAGCCTTCTACCAGCTATTTGCACGCCTTTCCATTGATCTCCATGGTTATCAGTTCGGTATTCATGGCTGGAAAAGCATCAGCACTGGATGGGCGGCCACTCGCTGCCGCAGGAATAGTAGTCACAAAAGACAGGGCAGTTAATATATACACATCGTCTCAGACAGGGACAATTATCATCAAATTGTTACCCAACATACCCAGAGACAAAGAACAATGCGCGAAGAGCCCCTTAGATGCATACAATAGGACGCTTACAACCCTCCTTGCCCCGCTCGGCGACTCGATTAGGAGAATCCAAGAGTCGGTAACCACATCAGGAGGAAAACAGCAGGAGCGGTTGATAGGAGCAATAATAGGAGGTGTCGCATTAGGTGTAGCCACCGCAGCGCAGATAACAGCGGCTTCTGCACTCATACAAGCCAACCAGAATGCTGCAAACATACTGAAGCTAAAGGAGAGTATTGCCGCTACCAATGAAGCAATACATGAAGTCACAAGTGGGCTGTCCCAGCTAACTGTCGCCGTAGGTAAGATGCAGCAGTTTGTGAACGAACAATTCAATAAGACAGCACAAGAGATCGACTGTATTAAGATCACACAGCAGATTGGGGTGGAGTTGAATCTATATTTGACTGAACTGACAACTGTGTTCGGACCGCAAATCACATCTCCTGCACTCACGCAGTTGACCGTCCAGGCTTTATATAATCTGGCAGGTGGGAACATGGACTACATGCTGACAAAGCTGGGAGTGGGTAACAATCAGCTCAGTTCTCTGATTAGTAGTGGCCTAATATCAGGGAATCCAATTCTCTATGACTCGCAAACTCAGCTTCTGGGTATACAGGTGACTCTCCCCTCTGTAGGCAATCTGAACAACATGCGCGCCACATATCTGGAAACCCTTTCTGTAAGCACGAACAAGGGATACGCATCCGCGTTAGTGCCTAAGGTGGTAACTCAGGTAGGCTCCGTAATCGAAGAGCTGGATACGTCGTATTGCATAGAGACAGATCTAGACCTATATTGCACCAGAATTGTAACGTTCCCCATGTCTCCAGGTATCTTTTCTTGTCTTGGTGGAAACACCTCAGCATGCATGTACTCCAAGACTGAAGGAGCACTCACCACACCATATATGACAATCAAAGGGTCAGTCATAGCAAATTGCAAGATGACAACATGTAGGTGTGCAGATCCCCCAGGGATAATCTCGCAGAATTATGGAGAGGCGGTCTCTTTAATAGACAAAAAGGTATGCAACATTCTGACTCTTGACGGGATCACCTTGCGCCTTAGCGGAGAATTTGATGCAACCTATCGGAAAAATATCTCAATTCAGGATTCTCAGGTGGTGATTACTGGGAATCTGGATATATCCACCGAGTTAGGGAATGTGAATAATTCAATCAGCAATGCCTTAGACAAATTAGAAGAGAGTAACAGCAAGCTAGATAAAGTTAATGTGAGGCTCACCAGTACATCTGTCCTAATCACATATATTGTCTTGACAACAATAGCACTGATATGCGGGATAGTCAGTCTAGTACTCACCTGCTATACAATGTACAAACAAAGGTCCCAGCAGAAAACACTGCTGTGGCTAGGGAACAACACTTTGGACCAGATGAGAGCAACGACAAAGATGTAA
>1.1.1_1a_26_HQ398814_duck_China_09_057_2009
ATGGATCCCAAGCCTCCTACCAGCTATTTGCACGCCCTTCTATTGATCTCCATGGTTATCAGCTCAGTATTCATGGCTGGAAAAGCATCAGCACTGGATGGGCGGTCACTCGCTGCCGCAGGAATAGTAGTCACAAGAGACAGGGCAGTTAATATATACACATCATCGCAGACAGGGACAATTATCATCAAATTGTTACCCAACATACCCAAAGACAAAGAACAATGTGCTAAGAGCCCCTTAGATGCATACAATAGGACGCTTACAACCCTCCTTGCCCCGCTCGGCGATTCAATTAGGAGAATCCAAGAGTCGGTAACCACATCAGGAGGAGAACAGCAGGAGCGGTTGATAGGGGCAATAATAGGAGGTGTCGCATTAGGTGTAGCCACCGCAGCGCAGATAACAGCGGCTTCTGCACTCATACAAGCCAACCAGAATGCTGCAAACATACTGAAATTGAAGGAGAGTATTGCCGCTACCAATGAAGCAATACATGAAGTCACAAGTGGGCTGTCCCAGCTAACTGTCGCCGTAGGTAAGATGCAGCAGTTTGTGAACGAACAATTCAATAAGACAGCCCAAGAGATCGACTGTATTAAGATCACACAGCAGATTGGGGTGGAGTTGAATCTATATTTGACCGAACTGACAACTGTGTTCGGACCGCAAATCACATCTCCTGCACTCACGCAGTTGACTGTCCAGGCTTTATATAATCTAGCGGGTGGGAACATGGATTATATGCTGACAAAGCTGGGAGTGGGTAACAACCAGCTCAGTTCTCTGATTAGTAGTGGCCTAATATCAGGGAATCCAATTCTCTACGACTCGCAAACTCAGCTTCTGGGTATACAGGTGACTCTCCCCTCTGTGGGCAATCTGAATAACATGCGCGCCACATATCTGGAAACCCTTTCTGTAAGCACGAACAAGGGATACGCATCCGCGTTAGTACCTAAGGTAGTAACTCAGGTAGGCTCCGTAATCGAAGAGCTGGATACGTCGTATTGCATAGAGACAGATCTAGACCTATACTGTACCAGAATTGTAACGTTCCCCATGTCTCCAGGTATCTTTTCTTGTCTTGGTGGCAACACCTCAGCATGCATGTACTCCAAGACTGAAGGAGCACTCACCACACCATATATGACAATCAAAGGATCAGTCATAGCAAATTGCAAGTTGACAACATGTAGGTGTGCAGATCCCCCGGGGATAATCTCACAGAATTATGGAGAGGCTGTCTCCTTAATAGACAAAAAGGTATGCAACATTCTGACTCTTGACGGGATCACCTTGCGCCTTAGCGGGGAATTTGATGCAACCTATCGGAAAAATATCTCAATTCAGGATTCTCAGGTGGTGATTACTGGGAATCTAGATATATCCACCGAGTTAGGGAATGTGAATAATTCAATCAGTAATGCTTTAGACAAGTTAGAAGAAAGTAACAGCAAGCTAGATAAAGTTAATGTAAGGCTTACCAGTACGTCTGCCCTAATCACATATATTGTCTTGACAGCAATAGCACTGATATGCGGGATAGTCAGTTTAGTACTCACCTGCTATATAATGTACAAACAAAGGTCCCAGCAGAAAACACTGCTGTGGCTAGGGAACAACACCTTGGACCAGATGAGAGCAACGACAAAAATGTAA
>1.1.1_1a_27_HQ997380_duck_China_10_011_2010
ATGGATCCCAAGCCTCCTACCAGCTATTTGCACGCCCTTCCATTGATCTCCATGGTTATCAGCTCAATATTCATGGCTGGGAAAGCATCAGCACTGGATGGGCGGTCACTCGCTGCAGCAGGAATAGTAGTCACAAGAGACAGGGCAGTTAATATATACACATCATCGCAGACAGGGACAATTATCATCAAATTGTTACCCAACATACCCAAAGACAAAGAGCAATGCGCTAAGAGCCCCTTAGATGCATACAATAGGACGCTCACAACCCTCCTTGCCCCGCTCGGCGATTCGATTAAGAGAATTCAAGAGTCGGTAACCACATCAGGAGGAGAACAGCAGGAGCGGTTGATAGGGGCAATAATAGGAGGTGTCGCATTAGGTGTAGCCACCGCAGCGCAGATAACAGCGGCTTCTGCACTCATACAAGCCAACCAGAATGCTGCAAACATACTGAAATTGAAGGAGAGTATTGCCGCTACCAATGAAGCAATACATGAAGTCACAAGTGGGCTGTCTCAGCTAACTGTCGCCGTAGGTAAGATGCAGCAGTTTGTGAACGAACAATTCAATAAGACAGCACAAGAGATCGACTGTATTAAGATCACACAGCAGATTGGGGTGGAGTTGAATCTATATTTGACCGAACTGACAACTGTGTTCGGGCCGCAAATCACATCTCCTGCACTTACGCAGTTGACTGTCCAGGCTTTATATAATCTGGCGGGTGGGAACATGGATTATATGCTGACAAAGTTGGGAGTGGGTAACAATCAGCTCAGTTCTCTGATTAGTAGTGGCCTAATATCAGGGAATCCAATTCTCTACGACTCGCAAACTCAGCTTCTGGGTATACAAGTGACTCTCCCCTCTGTGGGCAATCTGAACAACATGCGCGCCACATATCTGGAAACCCTTTCTGTAAGCACGAACAAGGGATACGCATCCGCGTTAGTACCTAAGGTGGTAACTCAGGTAGGCTCCGTAATCGAAGAGCTGGATACGTCGTATTGCATAGAGACGGATCTAGACCTGTACTGCACCAGAATTGTAACGTTCCCCATGTCTCCAGGTATCTTTTCTTGTCTTGGTGGAAACACCTCAGCATGCATGTACTCCAAGACTGAAGGAGCACTCACCACACCATATATGACAATCAAAGGATCAGTCATAGCAAATTGCAAGTTGACAACATGTAGGTGTGCAGATCCCCCGGGGATAATCTCACAGAATTATGGAGAGGCCGTCTCCTTAATAGACAAAAAGGTATGCAACATTCTGACTCTTGACGGGATCACCTTGCGCCTTAGTGGGGAATTTGATGCAACCTATCGGAAGAATATCTCAATTCAGGATTCTCAGGTGGTGATTACTGGGAATCTAGATATATCCACCGAGTTAGGGAATGTGAATAATTCAATCAGCAATGCTTTAGATAAGTTAGAAGAAAGTAATAGCAAGCTAGATAAAGTTAATGTAAGGCTTACCAGTACATCTGCCCTAATCACATATATTGTCTTGACAACAATAGCACTGATATGCGGGATAGTCAGTTTAGTACTCACCTGCTATATAATGTACAAACAAAGGTCCCAGCAGAAAACACTGCTGTGGCTAGGGAACAACACCTTGGACCAGATGAGAGCAACGACAAAAATGTAA
>1.1.1_1a_29_HQ997387_chicken_China_10_064_2010
ATGGATCCCAAGCCTTCTACCAGCTATTTGCACGCCTTTTCATTGATCTCCATGGTTACCAGTTCAGTATTCATGGCTGGGAAAGCATCAGCACTGGATGGGCGGCCACTCGCTGCTGCAGGAATAGTAGTCACAAGAGACAGGGCAGTTAATATATATACATCGTCTCAGACAGGGACAATTATCATCAAATTGTTACCCAACATACCCAAAGACAAAGAACAATGCGCTAAGAGCCCTTTAGATGCATACAATAGGACGCTTACAACCCTCCTTGCCCCGCTCGGCGATTCGATTAGGAGAATCCAAGAGTCGGTAACCACATCAGGAGGGGAACAGCAGGGGCGGTTGATAGGGGCGATAATAGGAGGTGTCGCATTAGGTGTAGCCACCGCAGCGCAGATAACAGCGGCTTCTGCACTCATCCAAGCCAACCAGAATGCTGCAAACATACTGAAATTAAAGGAGAGTATTGCCGCTACCAATGAAGCAATACATGAAGTCACAAGTGGGCTGTCCCAGCTAACTGTCGCCGTAGGTAAGATGCAGCAGTTTGTGAACGAACAATTCAATAAGACAGCACAAGAGATCGACTGTGTTAAGATCACACAGCAGATTGGGGTGGAGTTGAATCTATATTTGACTGAACTGACAACTGTGTTCGGACCGCAAATCACATCTCCTGCACTCACGCAGTTGACCGTCCAGGCTTTATATAATCTGGCGGGTGGGAACATGGATTACATGCTGACAAAGCTGGGAGTGGGTAACAATCAGCTCAGTTCTCTGATTAGTAGTGGCCTAATATCAGGGAATCCAATTCTCTACGACTCGCAAACTCAGCTTCTGGGTATACAGGTGACTCTCCCCTCTGTGGGCAATCTGAACAACATGCGCGCCACGTATCTGGAAACCCTTTCTGTGAGCACAAACAAGGGATACGCATCCGCGTTAGTGCCTAAGGTGGTAACTCAGGTAGGCTCCGTAATCGAAGAGCTGGATACGTCGTATTGCATAGAGACAGATCTAGACCTGTACTGCACCAGAATTGTAACGTTCCCCATGTCTCCAGGTATCTTTTCTTGTCTTGGGGGGAACACCTCAGCATGCATGTACTCTAAGACTGAAGGAGCACTCACCACACCATATATGACAATCAAAGGATCGGTCATAGCAAATTGCAAGATGACAACGTGTAGGTGCGCAGATCCCCCGGGGATAATCTCACAGAATTATGGAGAGGCTGTCTCCTTAATAGACAAAAAGGTATGCAACATTCTGACTCTTGACGGGATCACCTTGCGCCTTAGTGGGGAGTTTGATGCAACCTATAGGAAAAATATCTCAATTCAGGATTCTCAGGTGGTGATTACTGGGAATCTAGATATATCCACTGAGTTAGGGAATGTGAATAATTCAATCAGCAATGCTTTAGACAAGTTAGAAGAAAGTAATAGCAAGCTAGATAAAGTTAATGTGAGGCTTACCAGTACATCTGCCCTAATCACATATATTGTCTTGACAACAATAGCACTGATATGCGGGGTAGTCAGTTTAGTACTTACCTGCTATACAATGTACAAACAAAGGTCCCAGCAGAAAACACTGATGTGGCTAGGGAACAACACCTTGGACCAGATGAGAGCAACGACAAAGATGTAA
>1.1.1_1a_30_HQ997388_chicken_China_10_067_2010
ATGGATCCCAAGCCTTCTACCAGCTATTTGTACGCCTTTCCATTGATCTCTATGGTTATCAGTTCAGTATTTATGGCTGGGAAAGCATCAGCATTGGATGGGCGGCCACTCGCTGCCGCAGGAATAGTAGTCACAAGAGACAGGGCAGTTAATATATACACATCGTCTCAGACAGGGACAATTATCATCAAATTGTTACCCAACATACCCAAAGACAAAGAACAATGCGCGAAGAGCCCCTTAGATGCATACAATAGGACACTTACAACCCTCCTTGCTCCACTCGGCGATTCGATTAGGAGAATCCAAGAGTCGGTAACCACATCAGGAGGAGAACAGCAGGAGCGGTTGATAGGGGCAATAATAGGAGGTGTTGCATTAGGTGTAGCCACCGCAGCGCAGATAACAGCGGCTTCTGCACTCATACAAGCCAACCAGAATGCTGCAAACATACTGAAGCTAAAGGAGAGTATTGCCGCTACCAATGAAGCAATACATGAAGTCACAAGTGGGCTGTCCCAGCTAACTGTTGCCGTAGGTAAGATGCAGCAGTTTGTGAACGAACAATTCAATAAGACAGCACAAGAGATCGACTGTATTAAGATCACACAGCAGATTGGGGTGGAGTTGAATCTATATTTGACTGAACTGACAACTGTGTTCGGACCGCAAATCACATCCCCTGCACTCACGCAGTTGACCGTCCAGGCTTTATATAATCTGGCGGGTGGGAACATGGATTACATGCTGACAAAACTGGGAGTGGGTAACAATCAGCTCAGTTCTCTGATTAGTAGTGGCCTAATATCAGGGAATCCAATTCTCTACGACTCGCAAACTCAGCTTCTGGGTATACAGGTGACTCTCCCCTCTGTAGGCAATCTGAACAACATGCGCGCCACATATCTGGAAACCCTTTCTGTAAGCACGAACAAGGGATACGCATCCGCGTTAGTGCCCAAGGTGGTAACTCAGGTAGGCTCCGTAATCGAAGAGCTGGATACGTCGTATTGCATAGAGACAGATCTAGATCTGTACTGCACCAGAATTGTAACGTTCCCCATGTCTCCAGGTATCTTTTCTTGTCTTGGTGGAAACACCTCAGCATGCATGTACTCCAAGACTGAAGGAGCACTCACCACACCATATATGACAATCAAAGGGTCAGTCATAGCAAATTGCAAGATGACAACATGTAGGTGTGCAGATCCCCCGGGGATAATCTCGCAGAATTATGGAGAGGCTGTCTCCTTAATAGACAAAAAGATATGCAACATTCTGACTCTTGACGGGATCACCTTGCGCCTTAGCGGGGAATTTGATGCAACTTATCGGAGAAATATCTCAATTCAAGATTCCCAGGTGGTGATTACTGGGAATCTAGATATATCCACCGAGTTAGGGAATGTGAATAATTCAATCAGCAATGCCTTAGACAAGTTAGAAGAGAGTAACAGCAAGCTAGATAAAGTTAATGTAAGGCTTACCAGTACATCTGCCCTAATCACATATATTGTCTTGACAACAATAGCACTGATATGCGGGATAGTCAGTTTAGTACTCACCTGCTATACAATGTACAAACAAAGGTCCCAGCAGAAAACACTGCTGTGGCTAGGGAATAACACCTTGGACCAGATGAGAGCAACGACAAAGATGTAA
>1.1.1_1a_33_HQ997397_chicken_China_10_089_2010
ATGGATCCCAAGCCTTCTACCAGCTGTTTGTACGCCTTTCCATTGATCTCTATGGTTATCAGTTCAATATTCATGGCCGGGAAAGCATCAGCATTGGATGGGCGGCCACTCGCTGCCGCAGGAATAGTAGTCACAAGAGACAGGGCAGTTAATATATACACATCGTCTCAGACAGGGACAATTATCATCAAATTGTTACCCAACATACCCAAAGACAAAGAACAATGCGCGAAGAGCCCCTTAGATGCATACAATAGGACGCTTACAACCCTCCTTGCCCCGCTCGGCGATTCGATTAGGAGAATCCAAGAGTCGGTAACCACATCAGGAGGAGAACAGCAGGAGCGGTTGATAGGGGCAATAATAGGAGGTGTTGCATTAGGTGTAGCCACCGCAGCGCAGATAACAGCGGCTTCTGCACTCATACAAGCCAACCAGAATGCTGCAAACATACTGAAACTAAAGGAGAGTATTGCCGCTACCAATGAAGCAATACATGAAGTCACAAGTGGGCTGTCCCAGCTAACTGTTGCCGTAGGTAAGATGCAGCAGTTTGTGAACGAACAATTCAATAAGACAGCACAAGAGATCGACTGTATTAAGATCACACAGCAGATTGGGGTGGAGTTGAATCTATATTTGACTGAACTGACAACTGTGTTCGGACCGCAAATCACATCCCCTGCACTCACGCAGTTGACCGTCCAGGCTTTATATAATCTGGCGGGTGGGAACATGGATTACATGTTGACAAAGCTGGGAGTGGGTAACAATCAGCTCAGTTCTCTGATTAGTAGTGGCCTAATATCAGGGAATCCAATTCTCTACGACTCGCAAACTCAGCTTCTGGGTATACAGGTGACTCTCCCCTCTGTAGGCAATCTGAACAACATGCGCGCCACATATCTGGAAACCCTTTCTGTAAGCACGAACAAGGGATACGCATCCGCGTTAGTGCCTAAGGTGGTAACTCAGGTAGGCTCCGTAATCGAAGAGCTGGATACGTCGTATTGCATAGAGACAGATCTAGACCTGTACTGCACCAGAATTGTAACGTTCCCCATGTCTCCAGGTATCTTTTCTTGTCTTGGTGGAAACACCTCAGCATGCATGTACTCCAAGACTGAAGGAGCACTCACCACACCATATATGACAATCAAAGGGTCAGTCATAGCAAATTGCAAGATGACAACATGTAGGTGTGCAGATCCCCCGGGGATAATCTCGCAGAATTATGGAGAGGCTGTCTCCTTAATAGACAAAAAGATATGCAACATTCTGACTCTTGACGGGATCACCTTGCGCCTTAGCGGGGAATTTGATGCAACTTATCGGAAAAATATCTCAATTCAGGATTCTCAGGTGGTGATTACTGGGAATCTAGATATATCCACCGAGTTAGGGAATGTGAATAATTCAATCAGCAATGCCTTAGACAAGTTAGAAGAGAGTAACAGCAAGCTAGATAAAGTTAATGTAAGGCTTACCAGTACATCTGCCCTAATCACATATATTGTCTTGACAACAATAGCACTGATATGCGGGATAGTCAGTTTAGTACTCACCTGCTATACAATGTACAAACAAAGGTCCCAGCAGAAAACACTGCTGTGGCTAGGGAACAACACCTTGGACCAGATGAGAGCAACGACAAAGATGTAA
>1.1.1_1a_34_JN688862_1_chicken_China_JS_09_2009
ATGGATCCCAAGCCTCCTACCAGCTATTTGCACGCCCTTCCATTGATCTCCATGGTTATCAGCTCAGTATTCATGGCTGGGAAAGCATCAGCACTGGATGGGCGGTCACTCGCTGCTGCAGGAATAGTAGTCACAAGAGATAGGGCAGTTAATATATATACATCGTCGCAGACAGGGACAATTATCATCAAATTGTTACCCAACATACCCAAAGACAAAGAACAATGCGCTAAGAGCCCCTTAGATGCATACAATAGGACGCTTACAACCCTCCTTGCCCCGCTCGGCGATTCAATTAGGAGAATCCAAGAGTCGGTAACCACATCAGGAGGAGAACAGCAGGAGCGGTTGATAGGGGCAATAATAGGAGGTGTCGCATTAGGTGTAGCCACCGCAGCGCAGATAACAGCGGCTTCTGCACTCATACAAGCCAACCAGAATGCTGCAAACATACTGAAATTGAAGGAGAGTATTGCCGCTACCAATGAAGCAATACATGAAGTCACAAGTGGACTGTCCCAGCTAACTGTCGCCGTAGGTAAGATGCAGCAGTTTGTGAACGAACAATTCAATAAGACAGCACAAGAGATCGACTGTATTAAGATAACACAGCAGATTGGGGTGGAGTTGAATCTATATTTGACCGAACTGACAACTGTGTTCGGACCGCAGATCACATCTCCTGCACTCACGCAGTTGACCGTCCAGGCTTTATATAATCTGGCGGGTGGGAACATGGATTATATGCTGACAAAGCTGGGAGTGGGTAACAATCAGCTCAGTTCTCTGATTAGTAGTGGCCTAATATCAGGGAATCCAATTCTCTACGACTCGCAAACTCAGCTTCTGGGTATACAGGTGACTCTCCCCTCTGTGGGCAATCTGAACAACATGCGCGCCACATATCTAGAAACCCTTTCTGTAAGCACGAACAAGGGATACGCATCCGCGTTAGTACCTAAGGTGGTAACTCAGGTAGGCTCCGTAATCGAAGAGCTGGATACGTCGTATTGCATAGAGACAGATCTAGACCTGTACTGCACCAGAATTGTAACGTTCCCCATGTCTCCAGGTATCTTTTCTTGTCTTGGTGGAAACACCTCAGCATGCATGTACTCCAAGACTGAAGGAGCACTCACCACACCATATATGACAATCAAAGGATCAGTCATAGCAAATTGCAAGTTGACAACATGTAGGTGTGCAGATCCCCCGGGGATAATCTCACAGAATTATGGAGAGGCTGTCTCCTTAATAGACAAAAAGGTATGCAACATTCTGACTCTTGACGGGATCACCTTGCGCCTTAGCGGGGAATTTGATGCAACCTATCGGAAAAATATCTCAATTCAGGATTCTCAGGTGGTGATTACTGGGAATCTAGATATATCCACCGAGTTAGGGAATGTGAATAATTCAATCAGCAATGCTTTAGACAAGTTAGAAGAGAGTAACAGCAAGCTAGATAAAGTTAATGTAAGGCTTACCAGTACATCTGCCCTAATCACATATATTGTCTTGACAACAATAGCACTGATATGCGGGATAGTCAGTTTAGTACTCACCTGCTATATAATGTACAAACAAAGGTCCCAGCAGAAAACACTGCTGTGGCTCGGGAACAACACCTTGGACCAGATGAGAGCAACGACAAAAATGTAA
>1.1.1_1a_35_JN688864_1_duck_China_AH_10_2010
ATGGATCCCAAGCCTCCTACCAGCTATTTGCACGCCCTTCCATTGATCTCCATGGTTATCAGCTCAATATTCATGGCTGGAAAAGCATCAGCACTGGATGGGCGGTCACTCGCTGCAGCAGGAATAGTAGTCACAAGAGACAGGGCAGTTAATATATACACATCATCGCAGACAGGGACAATTATCATCAAATTGTTACCCAATATACCCAAAGACAAAGAGCAATGCGCTAAGAGCCCCTTAGATGCATACAATAGGACGCTCACAACCCTCCTTGCCCCGCTCGGCGATTCGATTAAGAGAATTCAAGAGTCGGTAACCACATCAGGAGGAGAACAGCAGGAGCGGTTGATAGGGGCAATAATAGGAGGTGTCGCATTAGGTGTAGCCACCGCAGCGCAGATAACAGCGGCTTCTGCACTCATACAAGCCAACCAGAATGCTGCAAACATACTGAAATTGAAGGAGAGTATTGCCGCTACCAATGAAGCAATACATGAAGTCACAAGTGGGCTGTCCCAGCTAACTGTCGCCGTAGGTAAGATGCAGCAGTTTGTGAACGAACAATTCAATAAGACAGCACAAGAGATCGACTGTATTAAGATCACACAGCAGATTGGGGTGGAGTTGAATCTATATTTGACCGAACTGACAACTGTGTTCGGGCCGCAAATCACATCTCCTGCACTCACGCAGTTGACTGTCCAGGCTTTATATAATCTGGCGGGTGGGAACATGGATTATATGCTGACAAAGTTGGGAGTGGGTAACAATCAGCTCAGTTCTCTGATTAGTAGTGGCCTAATATCAGGGAATCCAATTCTCTACGACTCGCAAACTCAGCTTCTGGGTATACAAGTGACTCTCCCCTCTGTGGGCAATCTGAACAACATGCGCGCCACATATCTGGAAACCCTTTCTGTAAGCACGAACAAGGGATACGCATCCGCGTTAGTACCTAAGGTGGTAACTCAGGTAGGCTCCGTAATCGAAGAGCTGGATACGTCGTATTGCATAGAGACGGATCTAGACCTGTACTGCACCAGAATTGTAACGTTCCCCATGTCTCCAGGTATCTTTTCTTGTCTTGGTGGAAACACCTCAGCATGCATGTACTCCAAGACTGAAGGAGCACTCACCACACCATATATGACAATCAAAGGATCAGTCATAGCAAATTGCAAGTTGACAACATGTAGGTGTGCAGATCCCCCGGGGATAATCTCACAGAATTATGGAGAGGCCGTCTCCTTAATAGACAAAAAGGTATGCAACATTCTGACTCTTGACGGGATCACCTTGCGCCTTAGTGGGGAATTTGATGCAACCTATCGGAAGAATATCTCAATTCAGGATTCTCAGGTGGTGATTACTGGGAATCTAGATATATCCACCGAGTTAGGGAATGTGAATAATTCAATCAGCAATGCTTTAGACAAGTTAGAAGAAAGTAATAGCAAGCTAGATAAAGTTAATGTAAGGCTTACCAGTACATCTGCCCTAATCACATATATTGTCTTGACAACAATAGCACTGATATGCGGGATAGTCAGTTTAGTACTCACCTGCTATATAATGTACAAACAAAGGTCCCAGCAGAAAACACTGCTGTGGCTAGGGAACAACACCTTGGACCAGATGAGAGCAACGACAAAAATGTAA
>1.1.1_1a_36_JN688865_1_goose_China_JS_09_2009
ATGGATCCCAAGCCTTCTACCAGCTATTTGCATGCCTTTTCATTGATCTCCATGGTTATCATTTCAGTATTCATGGCTGGGAAGGCATCAGCACTGGATGGGCGGCCACTCGCTGCCGCAGGAATAGTAGTCACAAGAGACAGGGCAGTTAATATATACACATCGTCTCAGACAGGGACAATTATCATCAAATTGTTACCCAACATACCCAAAGACAAAGAACAATGCGCTAGGAGCCCCTTAGATGCATACAATAGGACGCTTACAACCCTCCTTGCCCCGCTCGGCGATTCGATTAGGAGAATCCAAGAGTCGGTAACTACATCAGGAGGGGAACAGCAGGGGCGGTTGATAGGGGCGATAATAGGAGGTGTCGCATTAGGTGTAGCCACCGCAGCGCAGATAACAGCGGCTTCTGCACTCATCCAAGCCAACCAGAATGCTGCAAACATACTGAAATTAAAGGAGAGTATTGCCGCTACCAATGAAGCAATACATGAAGTCACAAGTGGGCTGTCCCAGCTAACTGTCGCCGTAGGTAAGATGCAGCAGTTTGTGAACGAACAATTCAATAAGACAGCACAAGAGATCGACTGTATTAAGATCACACAGCAGATTGGGGTGGAGTTGAATCTATATTTGACTGAACTGACAACTGTGTTCGGACCGCAAATCACATCTCCTGCACTCACGCAGTTGACCGTCCAGGCTTTATATAATCTGGCGGGTGGGAACATGGATTACATGCTGACAAAGCTGGGAGTGGGTAACAATCAGCTCAGTTCTCTGATTAGTAGTGGCCTAATATCAGGGAATCCAATTCTCTACGACTCGCAAACTCAGCTTCTGGGTATACAGGTGACTCTCCCCTCTGTGGGCAATCTGAACAACATGCGCGCCACGTATCTGGAAACCCTTTCTGTAAGCACAAACAAGGGATACGCATCCGCGTTAGTGCCTAAGGTGGTAACTCAGGTAGGCTCCGTAATCGAAGAGCTGGATACGTCGTATTGCATAGAGACAGATCTAGACCTGTACTGCACCAGAATTGTAACGTTCCCCATGTCTCCAGGTATCTTTTCTTGTCTTGGGGGGAACACCTCAGCATGCATGTATTCTAAGACTGAAGGAGCACTCACCACACCATATATGACAATCAAAGGATCGGTCATAGCAAATTGCAAGATGACAACGTGTAGGTGCGCAGACCCCCCGGGGATAATCTCACAGAATTATGGAGAGGCTGTCTCCTTAATAGACAAAAAGGTATGCAACATTCTGACTCTTGACGGGATCACCTTGCGCCTTAGTGGGGAGTTTGATGCAACCTATAGGAAAAATATCTCAATTCAGGATTCTCAGGTGGTGATTACTGGGAATCTAGATATATCCACCGAGTTAGGGAATGTGAATAATTCAATCAGCAATGCTTTAGACAAGTTAGAAGAGAGTAATAGCAAGCTAGATAAAGTTAATGTGAGGCTTACCAGTACATCTGCCCTAATCACATATATTGTCTTGACAACAATAGCACTGATATGCGGGGTAGTCAGTTTAGTACTTACCTGTTATACAATGTACAAACAAAGGTCCCAGCAGAAAACACTGATGTGGCTAGGGAACAACACCTTGGACCAGATGAGAGCAACGACAAAGATGTAA
>1.1.2_1b_37_HQ398788_duck_China_09_014_2009
ATGGATCCCAAGCCCTCTACCAGCTATTTGCACGCCTTCCCATTGATCTCCGTAGCTATCAGTTCAGTATTCATGGCTGGGAAAGCATCAGCATTGGATGGGCGGCCGCTCGCTGCCGCAGGAATAGTAGTCACAGGAGACAAAGCAGTTAATATATACACATCGTCGCAGACAGGGACAATTATCATCAAACTATTACCAAATATGCCCAAAGACAAAGAACAATGTGCTAAGAGCCCCTTAGATGCATACAATAGGACTCTTACAACCCTCCTTGCCCCGCTCGGCGATTCGATTAGGAGAATCCAAGAGTCGGTAACCACATCAGGAGGTGAACGGCAGGAGCGTTTGATAGGAGCAATAATAGGAGGTGTCGCATTAGGTGTAGCCACCGCAGCGCAAATCACAGCGGCTTCTGCCCTCATACAAGCCAACCAGAACGCTGCAAACATACTGAAATTAAAAGAGAGTATTGCTGCTACCAATGAAGCGGTACACGAAGTCACAAGTGGGCTGTCCCAGCTAGCTGTTGCCGTAGGTAAGATGCAGCAGTTTGTAAATGAGCAATTCAATAAGACAGCACAAGAGATCGACTGTATTAAGATCACACAACAGGTTGGGGTGGAGTTGAATCTATACTTGACCGAACTGACAACTGTGTTCGGGCCGCAAATCACATCTCCTGCACTTACGCAGTTAACCATCCAGGCTTTATATAATCTGGCGGGTGGGAACATGGATTACATGCTGACTAAGCTGGGAGTGGGTAACAATCAGCTCAGTTCTCTGATTAGTAGTGGACTAATATCAGGGAATCCAATTCTCTACGACTCGCAAACTCAGCTTCTGGGTATACAGGTGACTCTCCCCTCTGTGGGCAATCTGAACAACATGCGCGCCACATATCTAGAAACCCTTTCTGTAAGCACAAACAAGGGATATGCATCCGCATTAGTGCCTAAGGTGGTAACTCAGGTAGGATCCGTAATTGAAGAGCTGGATACGTCGCACTGCATAGAGACAGATCTGGACCTGTACTGCACCAGAATTGTAACGTTTCCCATGTCTCCAGGTATCTTTTCTTGTCTTGGCGGAAACACCTCAGCGTGCATGTATTCCAAGACTGAAGGAGCACTCACCACACCATACATGACGCTCAAAGGATCAGTCATAGCAAATTGCAAGATGACAACATGTAGGTGCGCGGATCCTCCGGGGATAATCTCACAGAATTATGGAGAGGCTGTCTCTCTAATAGACAAAAAGGTATGCAACATTCTGACGCTTGACGGGATCACCTTGCGCCTTAGCGGAGAATTTGATGCAACCTATCAGAAAAATATCTCAATTCAGGACTCCCAAGTGGTGATTACTGGGAATCTAGATATATCCACTGAATTAGGGAACGTGAATAATTCAATCAGCAATGCTCTAGACAAATTAGAAGAGAGTAACAGCAAGCTAAATAAAGTTAATGTGAGGCTCACCAGTACATCTGCCCTAATCACATATATTGTCTTGACGACAATAGCACTGATATGCGGGATAGTCAGTTTAGTACTCGCCTGCTATATAATGTACAAACAAAAGGCCCAGCAAAAAACACTGCTGTGGCTTGGGAACAACACCTTGGACCAGATGAGAGCAACGACAAAGATGTAA
>1.1.2_1b_43_HQ398795_chicken_China_09_022_2009
ATGGATCCCAAGCCCTCTACCAGCTATTTGCACGCCTTCCCATTGATCTCCGTAGCTATCAGTTCAGTATTCATGGCTGGGAAAGCATCAGCATTGGATGGGCGGCCGCTCGCTGCCGCAGGAATAGTAGTCACAGGAGACAAAGCAGTTAATATATACACATCGTCGCAGACAGGGACAATTATCATCAAACTATTACCAAATATGCCCAAAGACAAAGAACAATGTGCTAAGAGCCCCTTAGATGCATACAATAGGACTCTTACAACCCTCCTTGCCCCGCTCGGCGATTCGATTAGGAGAATCCAAGAGTCGGTAACCACATCAGGAGGTGAACGGCAGGAGCGTTTGATAGGAGCAATAATAGGAGGTGTCGCATTAGGTGTAGCCACCGCAGCGCAAATCACAGCGGCTTCTGCCCTCATACAAGCCAACCAGAACGCTGCAAACATACTGAAATTAAAAGAGAGTATTGCTGCTACCAATGAAGCGGTACATGAAGTCACTAGTGGGCTGTCCCAGCTAGCTGTTGCCGTAGGTAAGATGCAGCAGTTTGTAAATGAGCAATTCAATAAGACAGCACAAGAGATCGACTGTATTAAGATCACACAACAGGTTGGGGTGGAGTTGAATCTATACTTGACCGAACTGACAACTGTGTTCGGGCCGCAAATCACATCTCCTGCACTTACGCAGTTAACCATCCAGGCTTTATATAATCTGGCGGGTGGGAACATGGATTACATGCTGACTAAGCTGGGAGTGGGTAACAATCAGCTCAGTTCTCTGATTAGTAGTGGCCTAATATCAGGGAATCCAATTCTCTACGACTCGCAAACTCAGCTTCTGGGTATACAGGTGACTCTCCCCTCTGTGGGCAATCTGAACAACATGCGCGCCACATATCTAGAAACCCTTTCTGTAAGCACAAACAAGGGATATGCATCTGCATTAGTGCCTAAGGTGGTAACTCAGGTAGGCTCCGTAATTGAAGAGCTGGATACGTCGCACTGCATAGAGACAGATCTGGACCTGTACTGCACCAGAATTGTAACGTTTCCCATGTCTCCAGGTATCTTTTCTTGTCTTGGCGGAAACACCTCAGCGTGCATGTATTCCAAGACTGAAGGAGCACTCACCACACCATACATGACGCTCAAAGGATCAGTCATAGCAAATTGCAAGATGACAACATGTAGGTGCGCGGATCCTCCGGGGATAATCTCACAGAATTATGGAGAGGCTGTCTCTCTAATAGACAAAAAGGTATGCAACATTCTGACGCTTGACGGGATCACCTTGCGCCTTAGCGGAGAATTTGATGCAACCTATCAGAAAAATATCTCAATTCAGGACTCCCAAGTGGTGATTACAGGGAATCTAGATATATCCACTGAATTAGGGAATGTGAATAATTCAATCAGCAATGCTCTAGACAAATTAGAAGAGAGTAACAGCAAGCTAAATAAAGTTAATGTGAGGCTCACCAGTACATCTGCCCTAGTCACATATATTGTCTTGACGACAATAGCACTGATATGCGGGATAGTCAGTTTAGTACTCGCCTGCTATATAATGTACAAACAAAAGGCCCAGCAAAAAACACTGCTGTGGCTTGGGAACAACACCTTGGACCAGATGAGAGCAACGACAAAGATGTAA
>1.1.2_1b_44_HQ997378_duck_China_10_005_2010
ATGGATCCCAACCCCTCTACCAGCTATTTGCACGCCTTCTCATTGATCTCCGTAGCTATCAGTTCAGTATTCATGGCTGGGAAAGCATCAGCATTGGATGGGCGGCCACTCGCTGCCGCAGGAATAGTAATCACAGGAGACAAAGCAGTTAATATATACACATCGTCGCAGACAGGGACAATTATCATCAAACTATTACCAAATATGCCTAAAGACAAAGAACAATGTGCTAAGAGCCCCTTAGATGCATACAATAGGACTCTTACAACCCTCCTTGCCCCGCTCGGCGATTCGATTAGGAGAATCCAAGAGTCGGTAACCACATCAGGAGGTGAACGGCAGGAGCGTTTGATAGGAGCAATAATAGGAGGTGTCGCATTAGGTGTAGCCACCGCAGCGCAAATCACAGCGGCTTCTGCCCTCATACAAGCCAACCAGAACGCTGCAAACATACTGAAATTAAAAGAGAGTATTGCTGCTACCAATGAAGCGGTACATGAAGTCACTAGTGGGCTGTCCCAGCTAGCTGTTGCCGTAGGTAAGATGCAGCAGTTTGTAAATGAGCAATTCAATAAGACAGCACAAGAGATCGACTGTATTAAGATCACACAACAGATTGGGGTAGAGTTGAATCTATACTTGACCGAACTGACAACTGTGTTCGGGCCGCAAATCACATCTCCTGCACTTACGCAGTTAACCATCCAGGCTTTATATAATCTGGCAGGTGGGAACATGGATTACATGCTGACTAAGCTGGGAGTGGGTAACAATCAGCTCAGTTCTCTGATTAGTAGTGGCCTAATATCAGGGAATCCAATTCTCTACGACTCGCAAACTCAGCTTCTGGGTATACAGGTGACTCTCCCCTCTGTGGGCAATCTGAACAACATGCGCGCCACATATCTAGAAACCCTTTCTGTAAGCACAAACAAGGGATATGCATCCGCATTAGTGCCTAAGGTGGTAACTCAGGTAGGCTCCGTAATTGAAGAGCTGGATACGTCGCACTGCATAGAGACAGATCTGGACCTGTACTGCACCAGAATTGTAACGTTTCCCATGTCTCCAGGTATCTTTTCTTGTCTGGGCGGAAACACCTCAGCGTGCATGTATTCCAAGACTGAAGGAGCACTCACCACACCATACATGACGCTCAAAGGATCAGTCATAGCAAATTGCAAGATGACAACATGTAGGTGCGCGGATCCTCCGGGGATAATCTCACAGAATTACGGAGAGGCTGTCTCTCTAATAGACAAAAAGGTATGCAACATTCTGACGCTTGACGGGATCACCTTGCGCCTTAGCGGAGAATTTGATGCAACCTATCAGAAAAATATCTCAATTCAGGACTCCCAAGTGGTGATTACTGGGAATCTAGATATATCCACTGAATTAGGGAATGTGAATAATTCAATCAGCAATGCTCTAGACAAATTAGAAGAGAGTAACAGCAAGCTAAATAAAGTTAATGTGAGGCTCACCAGTACATCTGCCCTAATCACATATATTGTCTTGACGACAATAGCACTGATATGCGGGATAGTCAGTTTAGTACTCGCCTGCTATATAATGTACAAACAAAAGGCCCAGCAAAAAACACTGCTGTGGCTTGGGAACAACACCTTGGACCAGATGAGAGCAACGACAAAGATGTAA
>1.1.2_1b_45_HQ997379_duck_China_10_006_2010
ATGGATCCCAACCCCTCTACCAGCTATTTGCACGCCTTCTCATTGATCTCCGTAGCTATCAGTTCAGTATTCATGGCTGGGAAAGCATCAGCATTGGATGGGCGGCCACTCGCTGCCGCAGGAATAGTAGTCACAGGAGACAAAGCAGTTAATATATACACATCGTCGCAGACAGGGACAATTATCATCAAACTATTACCAAATATGCCCAAAGACAAAGAACAATGTGCTAAGAGCCCCTTAGATGCATACAATAGGACTCTTACAACCCTCCTTGCCCCGCTCGGCGATTCGATTAGGAGAATCCAAGAGTCGGTAACCACATCAGGAGGTGAACGGCAGGAGCGTTTGATAGGAGCAATAATAGGAGGTGTCGCATTAGGTGTAGCCACCGCAGCGCAAATCACAGCGGCTTCTGCCCTCATACAAGCCAACCAGAACGCTGCAAACATACTGAAATTAAAAGAGAGTATTGCTGCTACCAATGAAGCGGTACATGAAGTCACTAGTGGGCTGTCCCAGCTAGCTGTTGCCGTAGGTAAGATGCAGCAGTTTGTAAATGAGCAATTCAATAAGACAGCACAAGAGATCGACTGTATTAAGATCACACAACAGATTGGGGTAGAGTTGAATCTATACTTGACCGAACTGACAACTGTGTTCGGGCCGCAAATCACATCTCCTGCACTTACGCAGTTAACCATCCAGGCTTTATATAATCTGGCAGGTGGGAACATGGATTACATGCTGACTAAGCTGGGAGTGGGTAACAATCAGCTCAGTTCTCTGATTAGTAGTGGCCTAATATCAGGGAATCCAATTCTCTACGACTCGCAAACTCAGCTTCTGGGTATACAGGTGACTCTCCCCTCTGTGGGCAATCTGAACAACATGCGCGCCACATATCTAGAAACCCTTTCTGTAAGCACAAACAAGGGATATGCATCCGCATTAGTGCCTAAGGTGGTAACTCAGGTAGGCTCCGTAATTGAAGAGCTGGATACGTCGCACTGCATAGAGACAGATCTGGACCTGTACTGCACCAGAATTGTAACGTTTCCCATGTCTCCAGGTATCTTTTCTTGTCTGGGCGGAAACACCTCAGCGTGCATGTATTCCAAGACTGAAGGAGCACTCACCACACCATACATGACGCTCAAAGGATCAGTCATAGCAAATTGCAAGATGACAACATGTAGGTGCGCGGATCCTCCGGGGATAATCTCACAGAATTACGGAGAGGCTGTCTCTCTAATAGACAAAAAGGTATGCAACATTCTGACGCTTGACGGGATCACCTTGCGCCTTAGCGGAGAATTTGATGCAACCTATCAGAAAAATATCTCAATTCAGGACTCCCAAGTGGTGATTACTGGGAATCTAGATATATCCACTGAATTAGGGAATGTGAATAATTCAATCAGCAATGCTCTAGACAAATTAGAAGAGAGTAACAGCAAGCTAAATAAAGTTAATGTGAGGCTCACCAGTACATCTGCCCTAATCACATATATTGTCTTGACGACAATAGCACTGATATGCGGGATAGTCAGTTTAGTACTCGCCTGCTATATAATGTACAAACAAAAGGCCCAGCAAAAAACACTGCTGTGGCTTGGGAACAACACCTTGGACCAGATGAGAGCAACGACAAAGATGTAA
>1.1.2_1b_46_HQ997382_chicken_China_10_059_2010
ATGGATCCCAAGCCCTCTACCAGCTATTTGCACGCCTTCCCATTGATCTCCGTAGCTATCAGTTCAGTATTCATGGCTGGGAAAGCATCAGCATTGGATGGGCGGCCGCTCGCTGCCGCAGGAATAGTAGTCACAGGAGACAAAGCAGTCAATATATACACATCATCGCAGACAGGGACAATTATCATCAAACTATTACCAAATATGCCCAAAGACAAAGAACAATGTGCCAAGAGCCCCTTAGATGCATACAATAGGACTCTTACAACCCTCCTTGCCCCGCTCGGCGATTCGATTAGGAGAATCCAAGAGTCGGTAACCACATCAGGAGGTGAACGGCAGGAGCGTTTGATAGGAGCAATAATAGGAGGTGTCGCATTAGGTGTAGCCACCGCAGCGCAAATCACAGCGGCTTCTGCCCTCATACAAGCCAACCAGAACGCTGCGAACATACTGAAATTAAAAGAGAGTATTGCTGCTACCAATGAAGCGGTACATGAAGTCACTAGTGGGCTGTCCCAGCTAGCTGTTGCCGTGGGTAAGATGCAGCAGTTTGTAAATGAGCAATTCAATAAGACAGCACAAGAGATCGACTGTATTAAGATCACACAACAGGTTGGGGTGGAGTTGAATCTATACTTGACCGAACTGACAACTGTGTTCGGGCCGCAAATCACATCTCCTGCACTTACGCAATTAACCATCCAGGCTTTATATAATCTGGCGGGTGGGAACATGGATTACATGCTGACTAAGCTGGGAGTGGGTAACAATCAGCTCAGTTCTCTGATTAGTAGTGGCCTAATATCAGGGAATCCAATTCTCTACGACTCGCAAACTCAGCTTCTGGGTATACAGGTGACTCTCCCCTCTGTGGGCAATTTGAACAACATGCGCGCCACATATCTAGAAACCCTTTCTGTAAGCACAAACAAGGGATATGCATCCGCATTAGTGCCTAAGGTGGTAACTCAGGTAGGCTCCGTAATTGAAGAGCTAGATACATCGCACTGCATAGAGACAGATCTGGACCTGTACTGCACCAGAATCGTAACGTTTCCCATGTCTCCAGGTATCTTTTCTTGTCTTGGCGGAAACACCTCAGCGTGCATGTATTCCAAGACTGAAGGAGCACTCACCACACCATACATGACGCTCAAAGGATCAGTCATAGCAAATTGCAAGATGACAACATGTAGGTGCGCGGATCCTCCGGGGATAATCTCACAGAATTATGGAGAGGCTGTCTCTCTAATAGACAAAAAGGTATGCAACATTCTGACGCTTGACGGGATCACCTTGCGCCTTAGCGGAGAATTTGATGCAACCTATCAGAAAAATATCTCAATTCAGGACTCCCAAGTGGTGATTACTGGGAATCTAGATATATCCACTGAATTAGGGATTGTGAATAATTCAATCAGCAATGCTCTAGACAAATTAGAAGAGAGTAACAGCAAGCTAAATAAAGTTAATGTGAGGCTCACCAGTACATCTGCCCTAATCACATATATTGTCTTGACGACAATAGCACTGATATGCGGGATAGTCAGTTTAGTACTCGCCTGCTATATAATGTACAAACAAAAGGCCCAGCAAAAAACACTGCTGTGGCTTGGGAACAACACCTTGGACCAGATGAGAGCAACGACAAAGATGTAA
>1.1.2_1b_47_HQ997383_duck_China_10_060_2010
ATGGATCCCAAGCCCTCTACCAGCTATTTGCACGCCTTCCCATTGATCTCCGTAGCTATCAGTTCAGTATTCATGGCTGGGAAAGCATCAGCATTGGATGGGCGGCCGCTCGCTGCCGCAGGAATAGTAGTCACAGGAGACAAAGCAGTTAATATATACACATCGTCGCAGACAGGGACAATCATCATCAAACTATTACCAAATATGCCCAAAGACAAAGAACAATGTGCTAAGAGCCCCTTAGATGCATACAATAGGACTCTTACAACCCTCCTTGCCCCGCTCGGCGATTCGATTAGGAGAATCCAAGAGTCGGTAACCACATCAGGAGGTGAACGGCAGGAGCGTTTGATAGGAGCAATAATAGGAGGTGTCGCATTAGGTGTAGCCACCGCAGCGCAAATCACAGCGGCTTCCGCCCTCATACAAGCCAACCAGAACGCTGCAAACATACTGAAATTAAAAGAGAGTATTGCTGCTACCAATGAAGCGGTACATGAAGTCACTAGTGGGCTGTCCCAGCTAGCTGTTGCCGTAGGTAAGATGCAGCAGTTTGTAAATGAGCAATTCAATAAGACAGCACAAGAGATCGACTGTATTAAGATCACACAACAGGTTGGGGTGGAGTTGAATCTATACTTGACCGAACTGACAACTGTGTTCGGGCCGCAAATCACATCTCCTGCACTTACGCAGTTAACCGTCCAGGCTTTATATAATCTGGCGGGTGGGAACATGGATTACATGCTGACTAAGCTGGGAGTGGGTAACAATCAGCTCAGTTCTCTGATTAGTAGTGGCCTAATATCAGGGAATCCAATTCTCTACGACTCGCAAACTCAGCTTCTGGGTATACAGGTGACTCTCCCCTCTGTGGGCAATCTGAACAACATGCGCGCCACATATCTAGAAACCCTTTCTGTAAGCACAAACAAGGGATATGCATCCGCATTAGTGCCTAAGGTGGTAACTCAGGTAGGCTCCGTAATTGAAGAGCTGGATACGTCGCACTGCATAGAGACAGATCTGGACCTGTACTGCACCAGAATTGTAACGTTTCCCATGTCTCCAGGTATCTTTTCTTGTCTTGGCGGAAACACCTCAGCGTGCATGTATTCCAAGACTGAAGGAGCACTCACCACACCATACATGACGCTCAAAGGATCAGTCATAGCAAATTGCAAGATGACAACATGTAGGTGCGCGGATCCTCCGGGGATAATCTCACAGAATTATGGAGAGGCTGTCTCTCTAATAGACAAAAAGGTATGCAACATTCTGACGCTTGACGGGATCACCCTGCGCCTTAGCGGAGAATTTGATGCAACCTATCAGAAAAATATCTCAATTCAGGACTCCCAAGTGGTGATTACTGGGAATCTAGATATATCCACTGAATTAGGGAATGTGAATAATTCAATCAGCAATGCTCTAGACAAATTAGAAGAGAGTAACAGCAAGCTAAATAAAGTTAATGTGAGGCTCACCAGTACATCTGCCCTAATCACATATATTGTCTTGACGACAATAGCACTGGTATGCGGGATAGTCAGTTTAGTACTCGCCTGCTATATAATGTACAAACAAAAGGCCCAGCAAAAAACACTGCTGTGGCTTGGGAACAACACCTTGGACCAGATGAGAGCAACGACAAAGATGTAA
>1.1.2_1b_51_HQ997389_chicken_China_10_069_2010
ATGGATCCCAAGCCCTCTACCAGCTATTTGCACGCCTTCCCATTGATCTCCGTAGCTATCAGTTCAGTATTCATGGCTGGGAAAGCATCAGCATTGGATGGGCGGCCGCTCGCTGCCGCAGGAATAGTAGTCACAGGAGACAAAGCAGTTAATATATACACATCGTCGCAGACAGGGACAATTATCATCAAACTATTACCAAATATGCCCAAAGACAAAGAGCAATGTGCTAAGAGCCCCTTAGATGCATACAATAGGACTCTTACAACCCTCCTTGCCCCGCTCGGCGATTCGATTAGGAGAATCCAAGAGTCGGTAACCACATCAGGAGGTGAACGGCAGGAGCGTTTGATAGGAGCAATAATAGGAGGTGTCGCATTAGGTGTAGCCACCGCAGCGCAAATCACAGCGGCTTCTGCCCTCATACAAGCCAACCAGAACGCTGCAAACATACTGAAATTAAAAGAGAGTATTGCTGCTACCAATGAAGCGGTACATGAAGTCACTAGTGGGCTGTCCCAGCTAGCTGTTGCCGTAGGTAAGATGCAGCAGTTTGTAAATGAGCAATTCAATAAGACAGCACAAGAGATCGACTGTATTAAGATCACACAACAGGTTGGGGTGGAGTTGAATCTATACTTGACCGAACTGACAACTGTGTTCGGGCCGCAAATCACATCTCCTGCACTTACGCAGTTAACCATCCAGGCTTTATATAATCTGGCGGGTGGGAACATGGATTACATGCTGACTAAGCTGGGAGTGGGTAACAATCAGCTCAGTTCTTTGATTAGTAGTGGCCTAATATCAGGGAATCCAATTCTCTACGACTCGCAAACTCAGCTTCTGGGTATACAGGTGACTCTCCCCTCCGTGGGCAATCTGAACAACATGCGCGCCACATATCTAGAAACCCTTTCTGTAAGCACTAACAAGGGATATGCATCCGCATTAGTGCCTAAGGTGGTAACTCAGGTAGGCTCCGTAATTGAAGAGCTGGATACGTCGCACTGCATAGAGACAGATCTGGACCTGTACTGCACCAGAATTGTAACGTTTCCCATGTCTCCAGGTATCTTTTCTTGTCTTGGCGGAAACACCTCGGCGTGCATGTATTCCAAGACTGAAGGAGCACTCACTACACCATACATGACGCTCAAAGGATCAGTCATAGCAAATTGCAAGATGACAACATGTAGGTGCGCGGATCCTCCGGGGATAATCTCACAGAATTATGGAGAGGCTGTCTCTCTAATAGACAAAAAGGTATGCAACATTCTGACGCTTGACGGGATCACCTTGCGCCTCAGCGGAGAATTTGATGCAACCTATCAGAAAAATATCTCAATTCAGGACTCCCAAGTGGTGATTACTGGGAATCTAGATATATCCACTGAATTAGGGAATGTGAATAATTCAATCAGCAATGCTCTAGACAAATTAGAAGAGAGTAACAGCAAGCTAAATAAAGTTAATGTGAGGCTCACCAGTACATCTGCCCTAATCACATATATTGTCTTGACGACAATAGCATTGATATGCGGGATAGTCAGTTTAGTACTCGCCTGCTATATAATGTACAAACAAAAGGCCCAGCAAAAAACACTGCTGTGGCTTGGGAACAACACCTTGGACCAGATGAGAGCAACGACAAAGATGTAA
>1.1.2_1b_52_HQ997390_chicken_China_10_072_2010
ATGGATCCCAAGCCCTCTACCAGCTATTTGCACACCTTCCCATTGATCTCCGTGGCTATCAGTTCAGTATTCATGGCTGGGAAAGCATCAGCATTGGATGGGCGGCCGCTCGCTGCCGCAGGAATAGTAGTCACAGGAGACAAAGCAGTCAATATATACACATCGTCGCAGACAGGGACAATTATCATCAAACTATTACCAAATATGCCCAAAGACAAAGAACAATGTGCTAAGAGCCCCTTAGATGCATACAATAGGACTCTTACAACCCTCCTTGCCCCGCTCGGCGATTCGATTAGGAGAATCCAAGAGTCGGTAACCACATCAGGAGGTGAACGGCAGGAGCGTTTGATAGGAGCAATAATAGGAGGTGTCGCATTAGGTGTAGCCACCGCAGCGCAAATCACAGCGGCTTCTGCCCTCATACAAGCCAACCAGAACGCTGCAAACATACTGAAATTAAAGGAGAGTATTGCTGCTACCAATGAAGCGGTACATGAAGTCACTAGTGGGCTGTCCCAGCTAGCTGTTGCCGTAGGTAAGATGCAGCAGTTTGTAAATGAGCAATTCAATAAGACAGCACAAGAGATCGACTGTATCAAGATCACACAACAGGTTGGGGTGGAGTTGAATCTATACTTGACCGAACTGACAACTGTGTTCGGGCCGCAAATCACATCTCCTGCACTTACGCAGTTAACCATCCAGGCTTTATATAATCTGGCGGGTGGGAACATGGATTACATGCTGACAAAGCTGGGAGTAGGTAACAATCAGCTCAGTTCTCTGATTAGTAGTGGCCTAATATCAGGGAATCCAATTCTCTACGACTCGCAAACTCAGCTTCTGGGTATACAGGTGACTCTCCCCTCTGTGGGCAATCTGAACAACATGCGCGCCACATATCTGGAAACCCTTTCTGTAAGCACAAACAAGGGATATGCATCCGCATTAGTGCCTAAGGTGGTAACCCAAGTGGGCTCTGTAATTGAAGAGCTGGATACGTCGCACTGCATAGAGACAGATCTGGACCTGTACTGCACCAGAATTGTAACGTTTCCCATGTCTCCAGGTATCTTTTCTTGTCTTGGCGGAAACACCTCAGCGTGCATGTATTCCAAGACTGAAGGAGCACTCACCACACCATACATGACGCTCAAAGGATCAGTCATAGCAAATTGCAAGATGACAACATGTAGGTGCGCGGATCCTCCGGGGATAATCTCACAGAATTATGGAGAGGCTGTCTCTCTAATAGACAAAAAGGTATGCAACATTCTGACGCTTGACGGGATCACCTTGCGCCTTAGCGGAGAATTTGATGCAACCTATCAGAAAAATATCTCAATTCAGGACTCCCAAGTGGTGATTACTGGGAATCTAGATATATCCACTGAATTAGGGAATGTGAATCATTCAATCAGCAATGCTCTAGACAAATTAGAAGAGAGTAACAGCAAGCTAAATAAAGTTAATGTGAGGCTCACCAGTACATCTGCCCTAATCACATATATTGTCTTGACGACAATAGCACTGATATGCGGGATAGTCAGTTTAGTACTCGCCTGCTATATAATGTACAAACAAAAGGCCCAGCAAAAAACACTGCTGTGGCTTGGGAACAACACCTTGGACCAAATGAGAGCAACGACAAAGATGTAA
>1.1.2_1b_53_HQ997391_chicken_China_10_079_2010
ATGGATCCCAAGCCCTCTACCAGCTATCTGCACGCCTTCTCATTGATCTCCGTGGCTATCAGTTCAGTATTCATGGCTGGGAAAACATCAGCATTGGATGGGCGGCCTCTCGCTGCCGCAGGAATAGTAGTCACAGGAGACAAAGCAGTTAATATATACACATCGTCGCAGACAGGGACAATTATCATCAAACTATTACCAAATATGCCCAAAGACAAAGAACAATGTGCTAAGAGCCCCTTAGATGCATACAATAGGACTCTTACAACCCTCCTTGCCCCGCTCGGTGACTCGATTAGGAGAATCCAAGAGTCGGTGACCACATCAGGAGGTGAACGGCAGGAGCGTTTGGTAGGAGCAATAATAGGAGGTGTCGCGTTAGGTGTAGCCACCGCAGCGCAAATCACAGCGGCTTCTGCCCTCATACAAGCCAACCAGAACGCTGCAAACATACTGAAACTAAAAGAGAGTATTGCTGCTACCAATGAAGCGGTACATGAAGTCACTAGTGGGCTGTCCCAGCTAGCTGTTGCCGTAGGTAAGATGCAGCAGTTTGTAAATGAGCAATTCAATAAGACAGCACAAGAGATCGACTGTATTAAGATCACACAACAGGTTGGGGTGGAGTTGAATCTATACTTGACCGAACTGACAACTGTGTTCGGGCCGCAAATCACATCTCCTGCACTTACGCAGTTAACCATCCAGGCTTTATATAATCTGGCGGGTGGGAACATAGATTACATGCTGACAAAGATGGGAGTAGGTAACAATCAGCTCAGTTCTCTGATTAGTAGTGGCCTAATATCAGGGAATCCAATTCTCTACGACTCGCAAACTCAGCTTCTAGGTATACAGGTGACTCTCCCCTCTGTGGGCAACCTGAACAACATGCGCGCCACATATCTGGAAACCCTTTCTGTAAGCACAAACAAGGGATATGCATCCGCATTAGTGCCTAAGGTGGTAACTCAGGTGGGCTCCGTAATTGAAGAACTGGATACGTCGCACTGCATAGAGACAGATCTGGACCTGTACTGCACCAGAATTGTAACGTTTCCCATGTCTCCAGGTATCTTTTCTTGTCTTGGCGGAAACACCTCAGCGTGCATGTATTCCAAGACTGAAGGAGCACTCACCACACCATACATGACGCTCAAAGGATCAGTCATAGCAAATTGCAAGATGACGACATGTAGATGCGCGGATCCCCCGGGGATAATCTCACAGAATTATGGAGAGGCTGTCTCTCTAATAGACAAAACGGTATGCAACATTCTGACGCTTGACGGGATCACCTTGCGCCTTAGCGGAGAATTTGATGCGACCTATCAGAAAAATATCTCAATTCAGGACTCCCAAGTGGTGATTACTGGGAATCTAGATATATCCACTGAATTAGGGAATGTGAATAATTCAATCAGCAATGCTCTAGACAAATTAGAAGAGAGTAACAGCAAGCTAAATAAAGTTAATGTGAGGCTCACCAGTACATCTGCCCTAATCACATATATTGTCTTGACAACAATAGCACTGATATGCGGGATAGTCAGTTTAGTACTCGCCTGCTATATAATGTACAAACAAAAGGCCCAGCAAAAAACACTGCTGTGGCTTGGGAACAACACCTTGGACCAGATGAGAGCAACGACAAAGATGTAA
>1.1.2_1b_54_HQ997392_chicken_China_10_083_2010
ATGAATCCCAAGCCCTCTACCAGCTATTTGCACGCCTTCCCATTGATCTCCGTAGCTATCAGTTCAGTATTCATGGCTGGGAAAGCATCAGCATTGGATGGGCGGCCGCTCGCTGCCGCAGGAATAGTAGTCACAGGAGACAAAGCAGTTAATATATACACATCGTCGCAGACAGGGACAATTATCATCAAACTATTACCAAATATGCCCAAAGACAAAGAACAATGTGCTAAGAGCCCCTTAGATGCATACAATAGGACTCTTACAACCCTCCTTGCCCCACTCGGCGATTCGATTAGAAGAATCCAAGAGTCGGTAACCACATCAGGAGGTGAACGGCAGGAGCGTTTGATAGGAGCAATAATAGGAGGTGTCGCATTAGGTGTAGCCACCGCAGCGCAAATCACAGCGGCTTCTGCCCTCATACAAGCCAACCAGAACGCTGCAAACATACTGAAATTAAAAGAGAGTATTGCTGCTACCAATGAAGCGGTGCATGAAGTCACTAGTGGGCTGTCCCAGCTAGCTGTTGCCGTGGGTAAGATGCAGCAGTTTGTAAATGAGCAATTCAATAAGACAGCACAAGAGATCGACTGTATTAAGATCACACAACAGGTTGGGGTGGAGTTGAATCTATACTTGACCGAACTGACAACTGTGTTCGGGCCGCAAATCACATCTCCTGCACTTACGCAGTTAACCATCCAGGCTTTATATAATCTGGCGGGTGGGAACATGGATTACATGCTGACTAAACTGGGAGTGGGTAACAATCAGCTCAGTTCTCTGATTAGTAGTGGCCTAATATCAGGGAATCCAATTCTCTACGACTCGCAAACTCAGCTTCTGGGTATACAGGTGACTCTCCCCTCTGTGGGCAATCTGAACAACATGCGCGCCACATATCTAGAAACCCTTTCTGTAAGCACAAACAAGGGATATGCATCCGCATTAGTGCCTAAGGTGGTAACTCAGGTAGGCTCCGTAATTGAAGAGCTGGATACGTCGCACTGCATAGAGACAGATCTGGACCTGTACTGCACCAGAATTGTAACGTTTCCCATGTCTCCAGGTATCTTTTCTTGTCTTGGCGGAAACACCTCAGCGTGCATGTATTCCAAGACTGAAGGAGCACTCACCACACCATACATGACGCTCAAAGGATCAGTCATAGCAAATTGCAAGATGACAACATGTAGGTGCGCGGATCCTCCGGGGATAATCTCACAGAATTATGGAGAGGCTGTCTCTCTAATAGACAAAAAGGTATGCAACATTCTGACGCTTGACGGGATCACCTTGCGCCTTAGCGGAGAATTTGATGCAACCTATCAGAAAAATATCTCAATTCAGGACTCCCAAGTGGTGATTACTGGGAATCTAGATATATCCACTGAATTAGGGAATGTGAATAATTCAATCAGCAATGCTCTAGACAAATTAGAAGAGAGTAACAGCAAGCTAAATAAAGTTAATGTGAGGCTCACCAGTACATCTGCCCTAATCACATATATTGTCTTGACGACGATAGCACTGATATGCGGGATAGTCAGCTTAGTACTCGCCTGCTATATAATGTACAAACAAAAGGCCCAGCAAAAAACACTGCTGTGGCTTGGGAACAACACCTTGGACCAGATGAGAGCAACGACAAAGATGTAA
>1.1.2_1b_55_HQ997393_chicken_China_10_084_2010
ATGGATCCCAAGCCCTCTACCAGCTATTTGCACGCCTTCCCATTGATCTCCGTAGCTATCAGTTCAGTATTCATGGCTGGGAAAGCATCAGCATTGGATGGGCGACCGCTCGCTGCCGCAGGAATAGTAGTCACAGGAGACAAAGCAGTTAATATATACACATCGTCGCAGACAGGGACAATTATCATCAAACTATTACCAAATATGCCCAAAGACAAAGAACAATGTGCTAAGAGCCCCTTAGATGCATACAATAGGACTCTTACAACCCTCCTTGCCCCGCTCGGCGATTCGATTAGGAGAATCCAAGAGTCGGTAACCACATCAGGAGGTGAACGGCAGGAGCGTTTGATAGGAGCAATAATAGGAGGTGTCGCATTAGGTGTAGCCACCGCAGCGCAAATCACAGCGGCTTCTGCCCTCATACAAGCCAACCAGAACGCTGCAAGCATACTGAAATTAAAAGAGAGTATTGCTGCTACCAATGAAGCGGTACATGAAGTCACTAGTGGGCTGTCCCAGCTAGCTGTTGCCGTAGGTAAGATGCAGCAGTTTGTAAATGAGCAATTCAATAAGACAGCACAAGAGATCGACTGTATTAAGATCACACAACAGATTGGGGTGGAGTTGAATCTATACTTGACCGAACTGACAACTGTGTTCGGGCCGCAAATCACATCTCCTGCACTTACGCGGTTAACCATCCAGGCTTTATATAATCTGGCGGGTGGGAACATGGATTACATGCTGACTAAGCTGGGAGTGGGTAACAATCAGCTCAGTTCTCTGATTAGTAGTGGCCTAATATCAGGGAATCCAATTCTATACGACTCGCAAACTCAGCTTCTGGGTATACAGGTGACTCTCCCCTCTGTGGGCAATCTGAACAACATGCGCGCCACATATCTAGAAACCCTTTCTGTAAGCACAAACAAGGGATATGCATCCGCATTAGTGCCTAAGGTGGTAACTCAGGTAGGCTCCGTAATTGAAGAGCTGGATACGTCGCATTGCATAGAGACAGATCTGGACCTGTACTGCACCAGAATTGTAACGTTTCCCATGTCTCCAGGCATCTTTTCTTGTCTTGGCGGAAACACCTCAGCGTGCATGTATTCCAAGACTGAAGGAGCACTCACCACACCATACATGACGCTCAAAGGATCAGTCATAGCAAATTGCAAGATGACAACATGTAGGTGCGCGGATCCTCCGGGGATAATCTCACAGAATTATGGAGAGGCTGTCTCTCTAATAGACAAAAAAGTATGCAACATTCTGACGCTTGACGGGATCACCTTGCGCCTTAGCGGAGAATTTGATGCAACCTATCAGAAAAATATCTCAATTCAGGACTCCCAAGTGGTGATTACTGGGAATCTAGATATATCCACTGAATTAGGGAATGTGAATAATTCAATCAGCAATGCTCTAGACAAATTAGAAGAGAGTAACAGCAAGCTAAATAAAGTTAATGTGAGGCTCACCAGTACATCTGCCCTAATCACATATATTGTCTTGACGACAATAGCACTGATATGTGGGATAGTCAGTTTAGTACTCGCCTGCTATATAATGTACAAACAAAAGGCCCAGCAAAAAACACTGCTGTGGCTTGGGAACAACACCTTGGACCAGATGAGAGCAACGACAAAGATGTAA
>1.1.2_1b_56_HQ997394_chicken_China_10_085_2010
ATGAATCCCAAGCCCTCTACCAGCTATTTGCACGCCTTCCCATTGATCTCCGTAGCTATCAGTTCAGTATTCATGGCTGGGAAAGCATCAGCATTGGATGGGCGGCCGCTCGCTGCCGCAGGAATAGTAGTCACAGGAGACAAAGCAGTTAATATATACACATCGTCGCAGACAGGGACAATTATCATCAAACTATTACCAAATATGCCCAAAGACAAAGAACAATGTGCTAAGAGCCCCTTAGATGCATACAATAGGACTCTTACAACCCTCCTTGCCCCACTCGGCGATTCGATTAGGAGAATCCAAGAGTCGGTAACCACATCAGGAGGTGAACGGCAGGAGCGTTTGATAGGAGCAATAATAGGAGGTGTCGCATTAGGTGTAGCCACCGCAGCGCAAATCACAGCGGCTTCTGCCCTCATACAAGCCAACCAGAACGCTGCAAACATACTGAAATTAAAAGAGAGTATTGCTGCTACCAATGAAGCGGTGCATGAAGTCACTAGTGGGCTGTCCCAGCTAGCTGTTGCCGTGGGTAAGATGCAGCAGTTTGTAAATGAGCAATTCAATAAGACAGCACAAGAGATCGACTGTATTAAGATCACACAACAGGTTGGGGTGGAGTTGAATCTATACTTGACCGAACTGACAACTGTGTTCGGGCCGCAAATCACATCTCCTGCACTTACGCAGTTAACCATCCAGGCTTTATATAATCTGGCGGGTGGGAACATGGATTACATGCTGACTAAACTGGGAGTGGGTAACAATCAGCTCAGTTCTCTGATTAGTAGTGGCCTAATATCAGGGAATCCAATTCTCTACGACTCGCAAACTCAGCTTCTGGGTATACAGGTGACTCTCCCCTCTGTGGGCAATCTGAACAACATGCGCGCCACATATCTAGAAACCCTTTCTGTAAGCACAAACAAGGGATATGCATCCGCATTAGTGCCTAAGGTGGTAACTCAGGTAGGCTCCGTAATTGAAGAGCTGGATACGTCGCACTGCATAGAGACAGATCTGGACCTGTACTGCACCAGAATTGTAACGTTTCCCATGTCTCCAGGTATCTTTTCTTGTCTTGGCGGAAACACCTCAGCGTGCATGTATTCCAAGACTGAAGGAGCACTCACCACACCATACATGACGCTCAAAGGATCAGTCATAGCAAATTGCAAGATGACAACATGTAGGTGCGCGGATCCTCCGGGGATAATCTCACAGAATTATGGAGAGGCTGTCTCTCTAATAGACAAAAAGGTATGCAACATTCTGACGCTTGACGGGATCACCTTGCGCCTTAGCGGAGAATTTGATGCAACCTATCAGAAAAATATCTCAATTCAGGACTCCCAAGTGGTGATTACTGGGAATCTAGATATATCCACTGAATTAGGGAATGTGAATAATTCAATCAGCAATGCTCTAGACAAATTAGAAGAGAGTAACAGCAAGCTAAATAAAGTTAATGTGAGGCTCACCAGTACATCTGCCCTAATCACATATATTGTCTTGACGACGATAGCACTGATATGCGGGATAGTCAGCTTAGTACTCGCCTGCTATATAATGTACAAACAAAAGGCCCAGCAAAAAACACTGCTGTGGCTTGGGAACAACACCTTGGACCAGATGAGAGCAACGACAAAGATGTAA
>1.1.2_1b_57_HQ997398_chicken_China_10_090_2010
ATGGATCCCAAGCCCTCTACCAGCTATTTGCACGCCTTCCCATTGATCTCCGTAGCTATCAGTTCAGTATTCATGGCCGGGAAAGCATCAGCATTGGATGGGCGGCCGCTCGCTGCCGCAGGAATAGTAGTCACAGGAGACAAAGCAGTTAATATATACACATCGTCGCAGACAGGGACAATTATCATCAAACTATTACCAAATATGCCCAAAGACAAAGAACAATGTGCTAAGAGCCCCTTAGATGCATACAATAGGACTCTTACAACCCTCCTTGCCCCGCTCGGCGATTCGATTAGGAGAATCCAAGAGTCGGTAACCACATCAGGAGGTGAACGGCAGGAGCGTTTGATAGGAGCAATAATAGGAGGTGTCGCATTAGGTGTAGCCACCGCAGCGCAAATCACAGCGGCTTCTGCCCTTATACAAGCCAACCAGAACGCTGCAAACATACTGAAATTAAAAGAGAGTATTGCTGCTACCAATGAAGCGGTACATGAAGTCACTAGTGGGCTGTCCCAGCTAGCTGTTGCCGTAGGTAAGATGCAGCAGTTTGTAAATGAGCAATTCAATAAGACAGCACAAGAGATCGACTGTATTAAGATCACACAACAGGTTGGGGTGGAGTTGAATCTATACTTGACCGAACTGACAACTGTGTTCGGGCCGCAAATCACATCTCCTGCACTTACGCAGTTAACCATCCAGGCTTTATATAATTTGGCGGGTGGGAACATGGATTACATGCTGACTAAGCTGGGAGTGGGTAACAATCAGCTCAGTTCTCTGATTAGTAGTGGCCTAATATCAGGGAATCCAATTCTCTACGACTCGCAAACTCAGCTTCTGGGTATACAGGTGACTCTCCCCTCTGTGGGCAATCTGAACAACATGCGCGCCACATATCTAGAAACCCTTTCTGTAAGCACAAACAAGGGATATGCATCCGCATTAGTGCCTAAGGTGGTAACTCAGGTAGGCTCCGTAATTGAAGAGCTGGATACGTCGCACTGCATAGAGACAGATCTGGACCTGTACTGCACCAGAATTGTAACGTTTCCCATGTCTCCAGGTATCTTTTCTTGTCTTGGCGGAAACACCTCAGCGTGCATGTATTCCAAGACTGAAGGAGCACTCACCACACCATACATGACGCTCAAAGGATCAGTCATAGCAAATTGCAAGATGACAACATGTAGGTGCGCGGATCCTCCGGGGATAATCTCACAGAATTATGGAGAGGCTGTCTCTCTAATAGACAAAAAGGTATGCAACATTCTGACACTTGACGGGATCACCTTGCGCCTTAGCGGAGAATTTGATGCAACCTATCAGAAAAATATCTCAATTCAGGACTCCCAAGTGGTGATTACCGGGAATCTAGATATATCCACTGAATTAGGGAATGTGAATAATTCAATCAGCAATGCTCTAGACAAATTAGAAGAGAGTAACAGCAAGCTAAATAAAGTTAATGTGAGGCTCACCAGTACATCTGCCCTAATCACATATATTGTCTTGACAACAATAGCACTGATATGCGGGATAGTCAGTTTAGTACTCGCCTGCTATATAATGTACAAACAAAAGGCCCAGCAAAAAACACTGCTGTGGCTTGGGAACAACACCTTGGACCAGATGAGAGCAACGACAAAGATGTAA
>1.1.2_1b_58_AB858995_1_duck_China_J17_13_2013
ATGAATCCCAAGCCCTCTACCAGCTATTTGCACGCCTTCCCATTGATCTCCGTAGCTATCAGTTCAGTATTCATGGCTGGGAAAGCATCAGCATTGGATGGGCGACCGCTCGCTGCCGCAGGAATAGTAGTCACAGGGGACAAAGCAGTTAATATATACACATCGTCGCAGACAGGGACAATTATCATCAAACTATTACCAAATATGCCCAAAGACAAAGAACAATGTGCTAAGAGCCCCTTAGATGCATACAATAGGACTCTTACAACCCTCCTTACCCCACTCGGCGATTCGATTAGGAGAATCCAAGATTCGGTAACCACATCAGGAGGTGAAAGGCAGGAGCGTTTGATAGGAGCAATAATAGGAGGTGTCGCATTAGGTGTAGCCACCGCAGCGCAAATCACAGCGGCTTCTGCCCTCATACAAGCCAACCAGAACGCTGCAAACATACTGAAATTAAAAGAGAGTATTGCTGCTACCAATGAAGCGGTACATGAAGTCACTAGTGGGCTGTCCCAGCTAGCTGTTGCCGTAGGTAAGATGCAGCAGTTTGTAAATGAGCAATTCAATAAGACAGCACAAGAGATCGACTGTATTAAGATCACACAACAGATTGGGGTGGAGTTGAATCTATACTTGACCGAACTGACAACTGTGTTCGGGCCGCAAATCACATCTCCTGCACTTACGCAGTTAACCATCCAGGCTTTATATAATCTGGCGGGTGGGAACATGGATTACATGCTGACTAAGCTGGGAGTGGGTAACAATCAGCTCAGTTCTCTGATTAGCAGTGGCCTAATATCAGGGAATCCAATTCTCTACGACTCGCAAACTCAGCTTCTGGGTATACAGGTGACTCTCCCCTCTGTGGGCAATCTGAACAACATGCGCGCCACATATCTAGAAACCCTTTCTGTAAGCACAAACAAGGGATATGCATCCGCATTAGTGCCTAAGGTGGTAACTCAGGTAGGCTCCGTAATTGAAGAGCTGGATACGTCGCATTGCATAGAGACGGATCTGGACCTGTACTGCACCAGAATTGTAACGTTTCCCATGTCTCCAGGTATCTTTTCTTGTCTTGGCGGAAACACCTCAGCATGCATGTATTCCAAGACTGAAGGAGCACTCACCACACCATACATGACGCTCAAAGGATCAGTCATAGCAAATTGCAAGATGACAACATGTAGGTGCGCGGATCCTCCGGGGATAATCTCACAGAATTATGGAGAGGCTGTCTCTCTAATAGACAAAAAGGTATGCAACATTCTGACGCTTGACGGGATCACCTTGCGCCTTAGCGGAGAATTTGATGCAACCTATCAGAAAAATATCTCAATTCAGGACTCCCAAGTGGTGATTACTGGGAATCTAGATATATCTACTGAATTAGGGAATGTGAATAATTCAATCAGCAATGCTCTAGACAAATTAGAAGAGAGCAACAGCAAGCTAAATAAGGTTAATGTGAGGCTCACCAGTACATCTGCCCTTATCACATATATTGTCTTGACGACAATAGCACTGATATGCGGGATAGTCAGCTTAGTACTCGCCTGCTATATAATGTACAAACAAAAGGCCCAGCAAAAAACACTGCTGTGGCTTGGGAACAACACCTTGGACCAGATGAGAGCAACGACAAAGATGTAA
>1.1.2_1b_59_AB858996_1_duck_China_J72_13_2013
ATGAATCCCAAGCCCTCTACCAGCTATTTGCACGCCTTCCCATTGATCTCCGTAGCTATCAGTTCAGTATTCATGGCTGGGAAAGCATCAGCATTGGATGGGCGACCGCTCGCTGCCGCAGGAATAGTAGTCACAGGGGACAAAGCAGTTAATATATACACATCGTCGCAGACAGGGACAATTATCATCAAACTATTACCAAATATGCCCAAAGACAAAGAACAATGTGCTAAGAGCCCCTTAGATGCATACAATAGGACTCTTACAACCCTCCTTACCCCACTCGGCGATTCGATTAGGAGAATCCAAGATTCGGTAATCACATCAGGAGGTGAAAGGCAGGAGCGTTTGATAGGAGCAATAATAGGAGGTGTCGCATTAGGTGTAGCCACCGCAGCGCAAATCACAGCGGCTTCTGCCCTCATACAAGCCAACCAGAACGCTGCAAACATACTGAAATTAAAAGAGAGTATTGCTGCTACCAATGAAGCGGTACATGAAGTCACTAGTGGGCTGTCCCAGCTAGCTGTTGCCGTAGGTAAGATGCAGCAGTTTGTAAATGAGCAATTCAATAAGACAGCACAAGAGATCGACTGTATTAAGATCACACAACAGATTGGGGTGGAGTTGAATCTATACTTGACCGAACTGACAACTGTGTTCGGGCCGCAAATCACATCTCCTGCACTTACGCAGTTAACCATCCAGGCTTTATATAATCTGGCGGGTGGGAACATGGATTACATGCTGACTAAGCTGGGAGTGGGTAACAATCAGCTCAGTTCTCTGATTCGCAGTGGCCTAATATCAGGGAATCCAATTCTCTACGACTCGCAAACTCAGCTTCTGGGTATACAGGTGACTCTCCCCTCTGTGGGCAATCTGAACAACATGCGCGCCACATATCTAGAAACCCTTTCTGTAAGCACAAACAAGGGATATGCATCCGCATTAGTGCCTAAGGTGGTAACTCAGGTAGGCTCCGTAATTGAAGAGCTGGATACGTCGCATTGCATAGAGACGGATCTGGACCTGTACTGCACCAGAATTGTAACGTTTCCCATGTCTCCAGGTATCTTTTCTTGTCTTGGCGGAAACACCTCAGCATGCATCTATTCCAAGACTGAAGGAGCACTCACCACACCATACATGACGCTCAAAGGATCAGTCATAGCAAATTGCAAGATGACAACATGTAGGTGCGCGGATCCTCCGGGGATAATCTCACAGAATTATGGAGAGGCTGTCTCTCTAATAGACAAAAAGGTATGCAACATTCTGACGCTTGACGGGATCACCTTGCGCCTTAGCGGAGAATTTGATGCAACCTATCAGAAAAATATCTCAATTCAGGACTCCCAAGTGGTGATTACTGGGAATCTAGATATATCTACTGAATTAGGGAATGTGAATAATTCAATCAGCAATGCTCTAGACAAATTAGAAGAGAGCAACAGCAAGCTAAATAAGGTTAATGTGAGGCTCACCAGTACATCTGCCCTTAACACATATATTGTCTTGACGACAATAGCACTGATATGCGGGATAGTCAGCTTAGTACTCGCCTGCTATATAATGTACAAACAAAAGGCCCAGCAAAAAACACTGCTGTGGCTTGGGAACAACACCTTGGACCAGATGAGAGCAACGACAAAGATGTAA
>1.1.2_1b_60_AB858997_1_duck_China_J55_13_2013
ATGAATCCCAAGCCCTCTACCAGCTATTTGCACGCCTTCCCATTGATCTCCGTAGCTATCAGTTCAGTATTCATGGCTGGGAAAGCATCAGCATTGGATGGGCGACCGCTCGCTGCCGCTGGAATAGTAGTCACAGGGGACAAAGCAGTTAATATATACACATCGTCGCAGACAGGGACAATTATCATCAAACTATTACCAAATATGCCCAAAGACAAAGAACAATGTGCTAAGAGCCCCTTAGATGCATACAATAGGACTCTTACAACCCTCCTTACCCCACTCGGCGATTCGATTAGGAGAATCCAAGATTCGGTAATCACATCAGGAGGTGAAAGGCAGGAGCGTTTGATAGGAGCAATAATAGGAGGTGTCGCATTAGGTGTAGCCACCGCAGCGCAAATCACAGCGGCTTCTGCCCTCATACAAGCCAACCAGAACGCTGCAAACATACTGAAATTAAAAGAGAGTATTGCTGCTACCAATGAAGCGGTACATGAAGTCACTAGTGGGCTGTCCCAGCTAGCTGTTGCCGTAGGTAAGATGCAGCAGTTTGTAAATGAGCAATTCAATAAGACAGCACAAGAGATCGACTGTATTAAGATCACACAACAGATTGGGGTGGAGTTGAATCTATACTTGACCGAACTGACAACTGTGTTCGGGCCGCAAATCACATCTCCTGCACTTACGCAGTTAACCATCCAGGCTTTATATAATCTGGCGGGTGGGAACATGGATTACATGCTGACTAAGCAGGGAGTGGGTAACAATCAGCTCAGTTCTCTGATTAGCAGTGGCCTAATATCAGGGAATCCAATTCTCAACGACTCGCAAACTCAGCTTCTGGGTATACAGGTGACTCTCCCCTCTGTGGGCAATCTGAACAACATGCGCGCCACATATCTAGAAACCCTTTCTGTAAGCACAAACAAGGGATATGCATCCGCATTAGTGCCTAAGGTGGTAACTCAGGTAGGCTCCGTAATTGAAGAGCTGGATACGTCGCATTGCATAGAGACGGATCTGGACCTGTACTGCACCAGAATTGTAACGTTTCCCATGTCTCCAGGTATCTTTTCTTGTCTTGGCGGAAACACCTCAGCATGCATGTATTCCAAGACTGAAGGAGCACTCACCACACCATACATGACGCTCAAAGGATCAGTCATAGCAAATTGCAAGATGACAACATGTAGGTGCGCGGATCCTCCGGGGATAATCTCACAGAATTATGGAGAGGCTGTCTCTCTAATAGACAAAAAGGTATGGAACATTCTGACGCTTGACGGGATCACCTTGCGCCTTAGCGGAGAATTTGATGCAACCTATCAGAAAAATATCTCAATTCAGGACTCCCAAGTGGTGATTACTGGGAATCTAGATATATCTACTGAATTAGGGAATGTGAATAATTCAATCAGCAATGCTCTAGACAAATTAGAAGAGAGCAACAGCAAGCTAAATAAGGTTAATGTGAGGCTCACCAGTACATCTGCCCTTATCACAAATATTGTCTTGACGACAATAGCACTGATATGCGGGATAGTCAGCTTAGTACTCGCCTGCTATATAATGTACAAACAAAAGGCCCAGCAAAAAACACTGCTGTGGCTTGGGAACTACACCTTGGACCAGATGAGAGCAACGACAAAGATGTAA
>1.1.2_1b_61_AB858998_1_duck_China_J77_13_2013
ATGAATCCCAAGCCCTCTACCAGCTATTTGCACGCCTTCCCATTGATCTCCGTAGCTATCAGTTCAGTATTCATGGCTGGGAAAGCATCAGCATTGGATGGGCGACCGCTCGCTGCCGCAGGAATAGTAGTCACAGGGGACAAAGCAGTTAATATATACACATCGTCGCAGACAGGGACAATTATCATCAAACTATTACCAAATATGCCCAAAGACAAAGAACAATGTGCTAAGAGCCCCTTAGATGCATACAATAGGACTCTTACAACCCTCCTTACCCCACTCGGCGATTCGATTAGGAGAATCCAAGATTCGGTAACCACATCAGGAGGTGAAAGGCAGGAGCGTTTGATAGGAGCAATAATAGGAGGTGTCGCATTAGGTGTAGCCACCGCAGCCCAAATCACAGCGGCTTCTGCCCTCATACAAGCCAACCAGAACGCTGCAAACATACTGAAATTAAAAGAGAGTATTGCTGCTACCAATGAAGCGGTACATGAAGTCACTAGTGGGCTGTCCCAGCTAGCTGTTGCCGTAGGTAAGATGCAGCAGTTTGTAAATGAGCAATTCAATAAGACAGCACAAGAGATCGACTGTATTAAGATCACACAACAGATTGGGGTGGAGTTGAATCTATACTTGACCGAACTGACAACTGTGTTCGGGCCGCAAATCACATCTCCTGCACTTACGCAGTTAACCATCCAGGCTTTATATAATCTGGCGGGTGGGAACATGGATTACATGCTGACTAAGCAGGGAGTGGGTAACAATCAGCTCAGTTCTCTGATTAGCAGTGGCCTAATATCAGGGAATCCAATTCTCTACGACTCGCAAACTCAGCTTCTGGGTATACAGGTGACTCTCCCCTCTGTGGGCAATCTGAACAACATGCGCGCCACATATCTAGAAACCCTTTCTGTAAGCACAAACAAGGGATATGCATCCGCATTAGTGCCTAAGGTGGTAACTCAGGTAGGCTCCGTAATTGAAGAGCTGGATACGTCGCATTGCATAGAGACGGATCTGGACCTGTACTGCACCAGAATTGTAACGTTTCCCATGTCTCCAGGTATCTTTTCTTGTCTTGGCGGAAACACCTCAGCATGCATGTATTCCAAGACTGAAGGAGCACTCACCACACCATACATGACGCTCAAAGGATCAGTCATAGCAAATTGCAAGATGACAACATGTAGGTGCGCGGATCCTCCGGGGATAATCTCACAGAATTATCGAGAGGCTGTCTCTCTAATAGACAAAAAGGTATGCAACATTCTGACGCTTGACGGGATCACCTTGCGCCTTAGCGGAGAATTTGATGCAACCTATCAGAAAAATATCTCAATTCAGGACTCCCAAGTGGTGATTACTGGGAATCTAGATATATCTACTGAATTAGGGAATGTGAATAATTCAATCAGCAATGCTCTAGACAAATTAGAAGAGAGCAACAGCAAGCTAAATAAGGTTAATGTGAGGCTCACCAGTACATCTGCCCTTATCACATATATTGTCTTGACGACAATAGCACTGATATGCGGGATAGTCAGCTCAGTACTCGCCTGCTATATAATGTACAAACAAAAGGCCCAGCAAAAAACACTGCTGTGGCTTGGGAACAACACCTTGGACCAGATGAGAGCAACGACAAAGATGTAA
>1.1.2_1b_62_AB858999_1_duck_China_J80_13_2013
ATGAATCCCAAGCCCTCTACCAGCTATTTGCACGCCTTCCCATTGATCTCCGTAGCTATCAGTTCAGTATTCATGGCTGGGAAAGCATCAGCATTGGATGGGCGACCGCTCGCTGCCGCAGGAATAGTAGTCACAGGGGACAAAGCAGTTAATATATACACATCGTCGCAGACAGGGACAATTATCATCAAACTATTACCAAATATGCCCAAAGACAAAGATCAATGTGCTAAGAGCCCCTTAGATGCATACAATAGGACTCTTACAACCCTCCTTACCCCACTCGGCGATTCGATTAGGAGAATCCAAGATTCGGTAACCACATCAGGAGGTGAAAGGCAGGAGCGTTTGATAGGAGCAATAATAGGAGGTGTCGCATTAGGTGTAGCCACCGCAGCCCAAATCACAGCGGCTTCTGCCCTCATACAAGCCAACCAGAACGCTGCAAACATACTGAAATTAAAAGAGAGTATTGCTGCTACCAATGAAGCGGTACATGAAGTCACTAGTGGGCTGTCCCAGCTAGCTGTTGCCGTAGGTAAGATGCAGCAGTTTGTAAATGAGCAATTCAATAAGACAGCACAAGAGATCGACTGTATTAAGATCACACAACAGATTGGGCTGGAGTTGAATCTATACTTGACCGAACTGACAACTGTGTTCGGGCCGCAAATCACATCTCCTGCACTTACGCAGTTAACCATCCAGGCTTTATATAATCTGGCGGGTGGGAACATGGATTACATGCTGACTAAGCAGGGAGTGGGTAACAATCAGCTCAGTTCTCTGATTAGCAGTGGCCTAATATCAGGGAATCCAATTCTCTACGACTCGCAAACTCAGCTTCTGGGTATACAGGTGACACTCCCCTCTGTGGGCAATCTGAACAACATGCGCGCCACATATCTAGAAACCCTTTCTGTAAGCACAAACAAGGGATATGCATCCGCATTAGTGCCTAAGGTGGTAACTCAGGTAGGCTCCGTAATTGAAGAGCTGGATACGTCGCATTGCATAGAGACGGATCTGGACCTGTACTGCACCAGAATTGTAACGTTTCCCATGTCTCCAGGTATCTTTTCTTGTCTTGGCGGAAACACCTCAGCATGCATGTATTCCAAGACTGAAGGAGCACTCACCACACCATACATGACGCTCAAAGGATCAGTCATAGCAAATTGCAAGATGACAACATGTAGGTGCGCGGATCCTCCGGGGATAATCTCACAGAATTATCGAGAGGCTGTCTCTCTAATAGACAAAAAGCTATGCAACATTCTGACGCTTGACGGGATCACCTTGCGCCTTAGCGGAGAATTTGATGCAACCTATCAGAAAAATATCTCAATTCAGGACTCCCAAGTGGTGATTACTGGGAATCTAGATATATCTACTGAATTAGGGAATGTGAATAATTCAATCAGCAATGCTCTAGACAAATTAGAAGAGAGCAACAGCAAGCTAAATAAGGTTAATGTGAGGCTCACCAGTACATCTGCCCTTATCAGATATATTGTCTTGACGACAATAGCACTGATATGCGGGATAGTCAGCTCAGTACTCGCCTGCTATATAATGTACAAACAAAAGGCCCAGCAAAAAACACTGCTGTGGCTTGGGAACAACACCTTGGACCAGATGAGAGCAACGACAAAGATGTAA
>1.1.2_1b_63_AB859000_1_chicken_China_J36_13_2013
ATGAATCCCAAGCCCTCTACCAGCTATTTGCACGCCTTCCCATTGATCTCCGTAGCTATCAGTTCAGTATTCATGGCTGGGAAAGCATCAGCATTGGATGGGCGACCGCTCGCTGCCGCAGGAATAGTAGTCACAGGGGACAAAGCAGTTAATATATACACATCGTCGCAGACAGGGACAATTATCATCAAACTATTACCAAATATGCCCAAAGACAAAGAACAATGTGCTAAGAGCCCCTTAGATGCATACAATAGGACTCTTACAACCCTCCTTACCCCGCTTGGCGATTCGATTAGGAGAATCCAAGATTCGGTAACCACATCAGGAGGTGAACGGCAGGAGCGTTTGATAGGAGCAATAATAGGAGGTGTCGCATTAGGTGTAGCCACCGCAGCGCAAATCACAGCGGCTTCTGCCCTCATACAAGCCAACCAGAACGCTGTAAACATACTGAAATTAAAAGAGAGTATTGCTGCTACCAATGAAGCGGTACATGAAGTCACTAGTGGACTGTCCCAGCTAGCTGTTGCCGTAGGTAAGATGCAGCAGTTTGTAAATGAGCAATTCAATAAGACAGCACAAGAGATCGACTGTATTAAGATCACACAACAGATTGGGGTGGAGTTGAATCTATACTTGACCGAACTGACAACTGTGTTCGGGCCGCAAATCACATCTCCTGCACTTACGCAGTTAACCATCCAGGCTTTATATAATCTGGCGGGTGGGAACATGGATTACATGCTGACTAAGCTGGGAGTGGGTAACAATCAGCTCAGTTCCCTGATTAGTAGTGGCCTAATATCAGGGAATCCAATTCTCTACGACTCGCAAACTCAGCTTCTGGGTATACAGGTGACTCTCCCCTCTGTGGGCAATCTGAATAACATGCGCGCCACTTATCTAGAAACCCTTTCTGTAAGCACAAACAAGGGATATGCATCCGCATTAGTGCCTAAGGTGGTAACTCAGGTAGGCTCCGTAATTGAAGAGCTAGATACGTCGCATTGCATAGAGACAGATCTGGACCTGTACTGCACCAGAATTGTAACGTTTCCCATGTCTCCAGGTATCTTTTCTTGTCTTGGCGGAAACACCTCAGCGTGCATGTATTCCAAGACTGAAGGAGCACTCACCACACCATACATGACGCTCAAAGGATCAGTCATAGCAAATTGCAAGATGACAACATGTAGGTGCGCGGATCCTCCGGGGATTATCTCACAGAATTATGGAGAGGCTGTCTCTCTAATAGACAAAAAGGTATGCAACATTCTGACGCTTGACGGGATCACCTTGCGCCTCAGCGGAGAATTTGATGCAACCTATCAGAAAAATATCTCAATTCAGGACTCCCAAGTGGTGATTACTGGGAATCTAGATATATCCACTGAATTAGGGAATGTGAATAATTCAATCAGCAATGCTCTAGACAAATTAGAAGAGAGTAACAGCAAGCTAAATAAAGTTAATGTGAGGCTCACCAGTACATCTGCCCTTATCACATATATTGTCTTGACGACAATAGCACTGATATGCGGGATAGTCAGTTTAGTACTCGCCTGCTATATAATGTACAAACAAAAGGCCCAGCAAAAAACACTGCTGTGGCTTGGGAACAACACCTTGGACCAGATGAGAGCAACGACAAAGATGTAA
>1.1.2_1b_64_AB859001_1_duck_China_J70_13_2013
ATGAATCCCAAGCCCTCTACCAGCTATTTGCACGCCTTCCCATTGATCTCCGTAGCTATCAGTTCAGTATTCATGGCTGGGAAAGCATCAGCATTGGATGGGCGACCGCTCGCTGCCGCAGGAATAGTAGTCACAGGGGACAAAGCAGTTAATAATTACACATCGTCGCAGACAGGGACAATTATCATCAAACTATTACCAAATATGCCCAAAGACAAAGAACAATGTGCTAAGAGCCCCTTAGATGCATACAATAGGACTCTTACAACCCTCCTTACCCCACTCGGCGATTCGATTAGGAGAATCCAAGATTCGGTAACCACATCAGGAGGTGAAAGGCAGGAGCGTTTGATAGGAGGAATAATAGGAGGTGTCGCATTAGGTGTAGCCACCGCAGCGCAAATCACAGCGGCTTCTGCCCTCATACAAGCCAACCAGAACGCTGCAAACATACTGAAATTAAAAGAGAGTATTGCTGCTACCAATGAAGCGGTACATGAAGTCACTAGTGGGCTGTCCCAGCTAGCTGTTGCCGTAGGTAAGATGCAGCAGTTTGTAAATGAGCAATTCAATAAGACAGCACAAGAGATCGACTGTATTAAGATCACACAACAGATTGGGGTGGAGTTGAATCTATACTTGACCGAACTGACAACTGTGTTCGGGCCGCAAATCACATCTCCTGCACTTACGCAGTTAACCATCCAGGCTTTATATAATCTGGCGGGTGGGAACATGGATTACATGCTGACTAAGCAGGGAGTGGGTAACAATCAGCTCACTTCTCTGATTAGCAGTGGCCTAATATCAGGGAATCCAATTCTCTACGACTCGCAAACTCAGCTTCTGGGTATACAGGTGACTCTCCCCTCTGTGGGCAATCTGAACAACATGCGCGCCACATATCTAGAAACCCTTTCTGTAAGCACAAACAAGGGATATGCATCCGCATTAGTGCCTAAGGTGGTAACTCAGGTAGGCTCCGTAATTGAAGAGCTGGATACGTCGCATTGCATAGAGACGGATCTGGACCTGTACTGCACCAGAATTGTAACGTTTCCCATGTCTCCAGGTATCTTTTTTTGTCTTGGCGGAAACACCTCAGCATGCATGTATTCCAAGACTGAAGGAGCACTCACCACACCATACATGACGCTCAAAGGATCAGTCATAGCAAATTGCAAGAAGACAACATGTAGGTGCGCGGATCCTCCGGGGATAATCTCACAGAATTATGGAGAGGCTGTCTCTCTAATAGACAAAAAGGTATGCAACATTCTGACGCTTGACGGGATCACCTTGCGCGTTAGCGGAGAATTTGATGCAACCTATCAGAAAAATATCTCAATTCAGGACTCCCAAGTGGTGATTACTGGGAATCTAGATATATCTACTGAATTAGGGAATGTGAATAATTCAATCAGCAATGCTCTAGACAAATTAGAAGAGAGCAACAGCAAGCTAAATAAGGTTAATGTGAGGCTCACCAGTACATCTGCCCTTATCACATATATTGTCTTGACGACAATAGCACTGATATGCGGGATAGTCAGCTTAGTACTCGCCTGCTATATAATGTACAAACATAAGGCCCAGCAAAAAACACTGCTGTGGCTTGGGAACAACACCTTGGACCAGATGAGAGCAACGACAAAGATGTAA
>1.1.2_1b_65_AB859002_1_chicken_China_J2_13_2013
ATGAATCCCAAGCCCTCTACCAGCTATTTGCACGCCTTCCCATTGATCTCCGTAGCTATCAGTTCAGTATTCATGGCTGGGAAAGCATCAGCATTGGATGGGCGACCGCTCGCTGCCGCAGGAATAGTAGTCACAGGGGACAAAGCAGTTAATATATACTCATCGTCGCAGACAGGGACAATTATCATCAAACTATTACCAAATATGCCCAAAGACAAAGAACAATGTGCTAAGAGCCCCTTAGATGCATACAATAGGACTCTTACAACCCTCCTTACCCCGCTTGGCGATTCGATTAGGAGAATCCAAGATTCGGTAACCACATCAGGAGGTGAACGGCAGGAGCGTTTGATAGGAGCAATAATAGGAGGTGTCGCATTAGGTGTAGCCACCGCAGCGCAAATCACAGCGGCTTCTGCCCTCATACAAGCCAACCAGAACGCTGTAAACATACTGAAATTAAAAGAGAGTATTGCTGCTACCAATGAAGCGGTACATGAAGTCACTAGTGGACTGTCCCAGCTAGCTGTTGCCGTAGGTAAGATGCAGCAGTTTGTAAATGAGCAATTCAATAAGACAGCACAAGAGATCGACTGTATTAAGATCACACAACAGATTGGGGTGGAGTTGAATCTATACATGACCGAACTGACAACTGTGTTCGGGCCGCAAATCACATCTCCTGCACTTACGCAGTTAACCATCCAGGCTTTATACAATCTGGCGGGTGGGAACATGGATTACATGCTGACTAAGCTGGGAGTGGGTAACAATCAGCTCAGTTCCCTGATTAGTAGTGGCCTAATATCAGGGAATCCAATTCTCTACGACTCGCAAACTCAGCTTCTGGGTATACAGGTGACTCTCCCCTCTGTGGGCAATCTGAATAACATGCGCGCCACTTATCTAGAAACCCTTTCTGTAAGCACAAACAAGGGATATGCATCCGCATTAGTGCCTAAGGTGGTAACTCAGGTAGGCTCCGTAATTGAAGAGCTAGATACGTCGCATTGCATAGAGACAGATCTGCACCTGTACTGCACCAGAATTGTAACGTTTCCCATGTCTCCAGGTATCTTTTCTTGTCTTGGCGGAAACACCTCAGCGTGCATGTATTCCAAGACTGAAGGAGCACTCACCACACCATACATGACGCTCAAAGGATCAGTCATAGCAAATTGCAAGATGACAACATGTAGGTGCGCGGATCCTCCGGGGATTATCTCACAGAATTATGGAGAGGCTGTCTCTCTAATAGACAAAAAGGTATGCAACATTCTGACGCTTGACGGGATCACCTTGCGCCTCAGCGGAGAATTTGATGCAACCTATCAGAAAAATATCTCAATTCAGGCCTCCCAAGTGGTGATTACTGGGAATCTAGATATATCCACTGAATTAGGGAATGTGAATAATTCAATCAGCAATGCTCTAGACAAATTAGAAGAGAGTAACAGCAAGCTAAATAAAGTTAATGTGAGGCTCACCAGTACATCTGCCCTTATCACATATATTGTCTTGACGACAATAGCACTGATATGCGGGATAGTCAGTTTAGTACTCGCCTGCTATATAATGTACAAACAAAACGCCCAGCAAAAAACACTGCTGTGGCTTGGGAACAACACCTTGGACCAGATGAGAGCAACGACAAAGATGTAA
>1.1.2_1b_66_KJ499462_1_Black_Swan_China_LHLJ_120608_2012
ATGGATCCCAAGCCCTCTACCGGCTATTTGCACGCCTTCCTATTGATCTCCGTAGCTATCAGTTCAGTATTCATGGCTGGGAAAGCATCAGCATTGGATGGGCGACCGCTCGCTGCCGCAGGAATAGTAGTCACAGGGGACAAAGCAGTTAATATATACACATCGTCGCAGACAGGGACAATTATCATCAAACTATTACCAAATATGCCCAAAGACAAAGAACAATGTGCTAAGAGCCCCTTAGATGCATACAATAGGACTCTTACAACCCTCCTTACCCCGCTCGGCGATTCGATTAGGAGAATCCAAGATTCGGTAACCACATCAGGAGGTGAACGGCAGGAGCGTTTGATAGGAGCAATAATAGGAGGTGTCGCATTAGGTGTAGCCACCGCAGCGCAAATCACAGCGGCTTCTGCCCTCATACAAGCCAACCAGAACGCTGCAAACATACTGAAATTAAAAGAGAGTATTGCTGCTACCAATGAAGCGGTACACGAAGTCACTAGTGGGCTGTCCCAGCTAGCTGTTGCCGTAGGTAAGATGCAGCAGTTTGTAAATGAGCAATTCAATAAGACAGCACAAGAGATCGACTGTATTAAGATCACACAACAGATTGGGGTGGAGTTGAATCTATACTTGACCGAACTGACAACTGTGTTCGGGCCGCAAATCACATCTCCTGCACTTACGCAGTTAACCATCCAGGCTTTATATAATCTGGCGGGTGGGAACATGGATTACATGCTGACTAAGCTGGGAGTGGGTAACAATCAGCTCAGTTCTCTGATTAGTAGTGGCCTAATATCAGGGAATCCAATTCTCTACGACTCGCAAACTCAGCTTCTGGGTATACAGGTGACTCTCCCCTCTGTGGGCAATCTGAACAACATGCGCGCCACATATCTAGAAACCCTTTCTGTAAGCACAAACAAGGGATATGCATCCGCATTAGTGCCTAAGGTGGTAACTCAGGTAGGCTCCGTAATTGAAGAGCTGGATACGTCGCATTGCATAGAGACGGATCTGGACCTGTACTGCACCAGAATTGTAACGTTTCCCATGTCTCCAGGTATCTTTTCTTGTCTTGGCGGAAACACCTCAGCGTGCATGTATTCCAAGACTGAAGGAGCACTCACCACACCATACATGACGCTCAAAGGATCAGTCATAGCAAATTGCAAGATGACAACATGTAGGTGCGCGGATCCTCCGGGGATAATCTCACAGAATTATGGAGAGGCTGTCTCTCTAATAGACAAAAAGGTATGCAACATTCTGACGCTTGACGGGATCACCTTGCGCCTTAGCGGAGAATTTGATGCAACCTATCAGAAAAATATCTCAATTCAGGACTCCCAAGTGGTGATTACTGGGAATCTAGATATATCTACTGAATTAGGGAATGTGAATAATTCAATCAGCAATGCTCTAGACAAATTAGAAGAGAGCAACAGCAAGCTAAATAAGGTTAATGTGAGGCTCACCAGTACATCTGCCCTTATCACATATATTGTCTTGACGACAATAGCACTGATATGCGGGATAGTCAGCTTAGTACTCGCCTGCTATATAATGTACAAACAAAAGGCCCAGCAAAAAACACTGCTGTGGCTTGGGAACAACACCTTGGACCAGATGAGAGCAACGACAAAGATGTAA
>1.1.2_1b_67_KJ607171_1_peacock_China_LHLJ_131047_2013
ATGGATCCCAAGCCCTCTACCGGCTATTTGCACGCCTTCCTATTGATCTCCGTAGCTATCAGTTCAGTATTCATGGCTGGGAAAACATCAGCATTGGACGGGCGACCGCTCGCCGCCGCAGGAATAGTAGTCACAGGGGACAAAGCAGTTAATATATACACATCGTCGCAGACAGGGACAATTATCATCAAACTATTACCAAATATGCCCAAAGACAAAGGACAATGTGCTAAGAGCCCCTTAGATGCATACAATAGGACTCTTACAACCCTCCTTACCCCGCTCGGCGATTCGATTAGGAGAATCCAAGATTCGGTAACCACATCAGGAGGTGAACGGCAGGAGCGTTTGATAGGAGCAATAATAGGAGGTGTCGCATTAGGTGTAGCCACCGCAGCGCAAATCACAGCGGCTTCTGCCCTCATACAAGCCAACCAGAACGCTGCAAACATACTGAAATTAAAAGAGAGTATTGCTGCTACCAATGAAGCGGTACATGAAGTCACTAGTGGGCTGTCTCAGCTAGCTGTTGCCGTAGGTAAGATGCAGCAGTTTGTAAATGAACAATTCAATAAGACAGCACAAGAGATCGACTGTATTAAGATCACACAACAGATTGGGGTGGAGTTGAATCTATACTTGACCGAACTGACAACTGTGTTCGGGCCGCAAATCACATCTCCTGCACTTACGCAGTTAACCATCCAGGCTTTATATAATCTGGCGGGTGGGAACATGGATTACATGCTGACTAAGCTGGGAGTGGGTAACAATCAGCTCAGTTCTCTAATTAGTAGTGGCCTAATATCAGGGAATCCAATTCTCTACGACTCGCAAACTCAGCTTCTGGGTATACAGGTGACTCTCCCCTCTGTGGGCAATCTGAACAACATGCGCGCCACATATCTAGAAACTCTTTCTGTAAGCACAAACAAGGGATATGCATCCGCATTAGTGCCTAAGGTGGTAACTCAGGTAGGCTCCGTAATTGAAGAGCTGGATACGTCGCCTTGCATAGAGACAGATCTGGACCTGTACTGCACCAGAATTGTAACGTTTCCCATGTCTCCAGGTATCTTTTCTTGTCTTGGCGGAAACACCTCAGCGTGCATGTATTCCAAGACTGAAGGAGCACTCACCACACCATACATGACGCTCAAAGGATCAGTCATAGCAAATTGCAAGATGACAACATGTAGGTGCGCGGATCCTCCGGGGATAATCTCACAGAATTATGGAGAGGCTGTCTCTCTAATAGATAAAAAGGTATGCAACATCCTGACGCTTGACGGGATCACCTTGCGCCTTAGCGGAGAATTTGATGCAACCTATCAGAAAAATATCTCAATTCAGGACTCCCAAGTGGTGATTACTGGGAATCTAGATATATCCACTGAATTAGGGAATGTGAATAATTCAATCAGCAATGCTCTAGAAAAATTAGAAGAGAGTAACAGCAAGCTAAATAAAGTTAATGTGAGGCTCACTAGTACATCTGCCCTTATCACATATATTGTCTTGACGACAATAGCACTGATATGCGGGATAGTCAGTTTAGTACTCGCCTGCTATATAATGTACAAACACAAGGCACAGCAAAAAACACTGCTGTGGCTTGGGAACAACACCTTGGACCAGATGAGAGCAACGACAAAGATGTAA
>1.1.2_1b_68_KM669995_1_egret_China_SD21_13_2013
ATGGATCCCAAGCCCTCTACCGGCTATTTGCCCGCCTTCCTATTGATCTCCGTAGCTATCAGTTCAGTATTCATGGCTGGGAAAGCATCAGCATTGGATGGGCGACCGCTCGCTGCCGCAGGAATAGTAGTCACAGGGGACAAAGCAGTTAATATATACACATCGTCGCAGACAGGGACAATTATCATCAAACTATTACCAAATATGCCCAAAGACAAAGAACAATGTGCTAAGAGCCCCTTAGATGCATACAATAGGACTCTTACAACCCTCCTTACCCCACTCGGCGATTCGATTAGGAGAATCCAAGATTCGGTAACCACATCAGGAGGTGAAAGGCAGGAGCGTTTGATAGGAGCAATAATAGGAGGTGTCGCATTAGGTGTAGCCACCGCAGCGCAAATCACAGCGGCTTCTGCCCTCATACAAGCCAACCAGAACGCTGCAAACATACTGAAATTAAAAGAGAGTATTGCTGCTACCAATGAAGCGGTACATGAAGTCACTAGTGGGCTGTCCCAGCTAGCTGTTGCCGTAGGTAAGATGCAGCAGTTTGTAAATGAGCAATTCAATAAGACAGCACAAGAGATCGACTGTATTAAGATCACACAACAGATTGGGGTGGAGTTGAATCTATACTTGACCGAACTGACAACTGTGTTCGGGCCGCAAATCACATCTCCTGCACTTACGCAGTTAACCATCCAGGCTTTATATAATCTGGCGGGTGGGAACATGGATTACATGCTGACTAAGCTGGGAGTGGGTAACAATCAGCTCAGTTCTCTGATTAGCAGTGGCCTAATATCAGGGAATCCAATTCTCTACGACTCGCAAACTCAGCTTCTGGGTATACAGGTGACTCTCCCCTCTGTGGGCAATCTGAACAACATGCGCGCCACATATCTAGAAACCCTTTCTGTAAGCACAAACAAGGGATATGCATCCGCATTAGTGCCTAAGGTGGTAACTCAGGTAGGCTCCGTAATTGAAGAGCTGGATACGTCGCATTGCATAGAGACGGATCTGGACCTGTACTGCACCAGAATTGTAACGTTTCCCATGTCTCCAGGTATCTTTTTTTGTCTTGGCGGAAACACCTCAGCATGCATGTATTCCAAGACTGAAGGAGCACTCACCACACCATACATGACGCTCAAAGGATCAGTCATAGCAAATTGCAAGATGACAACATGTAGGTGCGCGGATCCTCCGGGGATAATCTCACAGAATTATGGAGAGGCTGTCTCTCTAATAGACAAAAAGGTATGCAACATTCTGACGCTTGACGGGATCACCTTGCGCCTTAGCGGAGAATTTGATGCAACCTATCAGAAAAATATCTCAATTCAGGACTCCCAAGTGGTGATTACTGGGAATCTAGATATATCTACTGAATTAGGGAATGTGAATAATTCAATCAGCAATGCTCTAGACAAATTAGAAGAGAGCAACAGCAAGCTAAATAAGGTTAATGTGAGGCTCACCAGTACATCTGCCCTTATCACATATATTGTCTTGACGACAATAGCACTGATATGCGGGATAGTCAGCTTAGTACTCGCCTGCTATATAATGTACAAACAAAAGGCCCAGCAAAAAACACTGCTGTGGCTTGGGAACAACACCTTGGACCAGATGAGAGCAACGACAAAGATGTAA
>1.1.2_1b_69_KM669996_1_heron_China_SD22_13_2013
ATGGATCCCAAGCCCTCTACCGGCTATTTGCCCGCCTTCCTATTGATCTCCGTAGCTATCAGTTCAGTATTCATGGCTGGGAAAGCATCAGCATTGGATGGGCGACCGCTCGCTGCCGCAGGAATAGTAGTCACAGGGGACAAAGCAGTTAATATATACACATCGTCGCAGACAGGGACAATTATCATCAAACTATTACCAAATATGCCCAAAGACAAAGAACAATGTGCTAAGAGCCCCTTAGATGCATACAATAGGACTCTTACAACCCTCCTTACCCCACTCGGCGATTCGATTAGGAGAATCCAAGATTCGGTAACCACATCAGGAGGTGAAAGGCAGGAGCGTTTGATAGGAGCAATAATAGGAGGTGTCGCATTAGGTGTAGCCACCGCAGCGCAAATCACAGCGGCTTCTGCCCTCATACAAGCCAACCAGAACGCTGCAAACATACTGAAATTAAAAGAGAGTATTGCTGCTACCAATGAAGCGGTACATGAAGTCACTAGTGGGCTGTCCCAGCTAGCTGTTGCCGTAGGTAAGATGCAGCAGTTTGTAAATGAGCAATTCAATAAGACAGCACAAGAGATCGACTGTATTAAGATCACACAACAGATTGGGGTGGAGTTGAATCTATACTTGACCGAACTGACAACTGTGTTCGGGCCGCAAATCACATCTCCTGCACTTACGCAGTTAACCATCCAGGCTTTATATAATCTGGCGGGTGGGAACATGGATTACATGCTGACTAAGCTGGGAGTGGGTAACAATCAGCTCAGTTCTCTGATTAGCAGTGGCCTAATATCAGGGAATCCAATTCTCTACGACTCGCAAACTCAGCTTCTGGGTATACAGGTGACTCTCCCCTCTGTGGGCAATCTGAACAACATGCGCGCCACATATCTAGAAACCCTTTCTGTAAGCACAAACAAGGGATATGCATCCGCATTAGTGCCTAAGGTGGTAACTCAGGTAGGCTCCGTAATTGAAGAGCTGGATACGTCGCATTGCATAGAGACGGATCTGGACCTGTACTGCACCAGAATTGTAACGTTTCCCATGTCTCCAGGTATCTTTTCTTGTCTTGGCGGAAACACCTCAGCATGCATGTATTCCAAGACTGAAGGAGCACTCACCACACCATACATGACGCTCAAAGGATCAGTCATAGCAAATTGCAAGATGACAACATGTAGGTGCGCGGATCCTCCGGGGATAATCTCACAGAATTATGGAGAGGCTGTCTCTCTAATAGACAAAAAGGTATGCAACATTCTGACGCTTGACGGGATCACCTTGCGCCTTAGCGGAGAATTTGATGCAACCTATCAGAAAAATATCTCAATTCAGGACTCCCAAGTGGTGATTACTGGGAATCTAGATATATCTACTGAATTAGGGAATGTGAATAATTCAATCAGCAATGCTCTAGACAAATTAGAAGAGAGCAACAGCAAGCTAAATAAGGTTAATGTGAGGCTCACCAGTACATCTGCCCTTATCACATATATTGTCTTGACGACAATAGCACTGATATGCGGGATAGTCAGCTTAGTACTCGCCTGCTATATAATGTACAAACAAAAGGCCCAGCAAAAAACACTGCTGTGGCTTGGGAACAACACCTTGGACCAGATGAGAGCAACGACAAAGATGTAA
>1.1.2_1b_70_KM885150_1_duck_China_LZJ_068_2011
ATGGATCCCAAGCCTTCTACCGGCTATTTGCATGCCTTCTCATTGATCTCCGTAGCTATCAGTTCAGTATTCATGGCTGGGGAAGCATCAGCATTGGATGGGCGACCGCTCGCTGCCGCAGGAATAGTAGTCACAGGAGACAAAGCAGTTAATATATACACATCGTCGCAGACAGGGACAATTATCATCAAACTATTACCAAATATGCCCAAAGACAAAGAACAATGTGCTAAGAGCCCCTTAGATGCATACAATAGGACTCTTACAACCCTCCTTGCCCCGCTCGGCGACTCGATTAGGAGAATCCAAGATTCGGTAACCACATCAGGAGGTGAACGGCAGGAGCGTTTGATAGGAGCAATAATAGGAGGTGTCGCATTAGGTGTAGCCACCGCAGCGCAAATCACAGCGGCTTCTGCCCTCATACAAGCCAACCAGAACGCAGCAAACATACTGAAATTAAAAGAGAGTATTGCTGCTACCAATGAAGCAGTACATGAAGTCACTAGTGGGCTGTCCCAGCTAGCTGTTGCCGTAGGTAAGATGCAGCAGTTTGTAAATGAGCAATTCAATAAGACAGCACAAGAGATCGACTGTATTAAGATCACACAACAGATTGGGGTGGAGTTGAATCTATACTTGACCGAACTGATAACTGTGTTCGGGCCGCAAATCACATCTCCTGCACTTACGCAGTTAACCATCCAGGCTTTATATAACCTGGCGGGTGGGAACATGGATTACATGCTGACTAAGCTGGGAGTGGGTAACAATCAGCTCAGTTCTCTGATTAGTAGTGGCCTAATATCAGGGAATCCAATTCTCTACGACTCGCAAACTCAGCTTCTGGGTATACAGGTGACTCTCCCCTCTGTGGGCAATCTGAACAACATGCGTGCCACATATCTAGAAACCCTTTCTGTAAGCACAAACAAGGGATATGCATCCGCATTAGTGCCTAAGGTGGTAACTCAGGTAGGCTCCGTAATTGAAGAGCTGGATACGTCGCATTGCATAGAGACAGATCTGGACCTGTACTGCACCAGAATTGTAACGTTTCCCATGTCTCCAGGTATCTTTTCTTGTCTTGGCGGAAACACCTCAGCGTGCATGTATTCCAAGACTGAAGGAGCACTCACCACACCATACATGACGCTCAAAGGATCAGTCATAGCAAATTGCAAGATGACAACATGTAGGTGCGCGGATCCTCCGGGGATAATCTCACAGAATTATGGAGAGGCTGTCTCTCTAATAGACAAAAAGGTATGCAACATTCTGACGCTTGACGGGATCACCTTGCGCCTTAGCGGAGAATTTGATGCAACCTATCAGAAAAATATCTCAATTCAGGACTCCCAAGTGGTGATTACTGGGAATCTAGATATATCCACTGAATTAGGGAATGTGAATAATTCAATCAGCAATGCTCTAGACAAATTAGAAGAGAGTAACAGCAAGCTAAATAAAGTTAATGTGAGGCTCACCAGTACATCTGCCCTAATCACATATATTGTCTTGACGACAATAGCACTGATATGCGGGATAGTCAGTTTAGTACTCGCCTGCTATATAATGTACAAGCAAAAGGCCCAGCAAAAAACACTGCTGTGGCTTGGGAACAACACCTTGGACCAGATGAGAACAACGACAAAGATGTAA
>1.1.2_1b_71_KM885151_1_duck_China_LJS_215_2011
ATGGATCCCAAGCCCTCTACCAGCTATTTGCACGCCTTCCCATTGATCTCCGTAGCTATCAGTTCAGTACTCATGGCTGGGAAAGCATCAGCATTGGATGGGCGGCCGCTCGCTGCCGCAGGAATAGTAGTCACAGGAGACAAAGCAGTTAATATATACACATCATCGCAGACAGGGACAATTATCATCAAACTATTACCAAATATGCCCAAAGACAAAGAACAATGTGCTAAGAGCCCCTTAGATGCTTACAATAGGACTCTTACAACCCTCCTTGCCCCGCTCGGCGATTCGATTAGGAGAATCCAAGAGTCGGTAACCACATCAGGAGGTGAACGGCAAGAGCGTTTGATAGGAGCAATAATAGGAGGTGTCGCATTAGGTGTAGCCACAGCAGCGCAAATCACAGCGGCTTCTGCCCTCATACAAGCCAACCAGAATGCTGCAAACATACTGAAATTAAAAGAGAGTATTGCTGCTACCAATGAAGCGGTACATGAAGTCACTAGTGGGCTGTCCCAGCTAGCTGTTGCCGTAGGTAAGATGCAGCAGTTCGTAAATGAGCAATTCAATAAGACAGCACAAGAGATCGACTGTATTAAGATCACACAACAGGTTGGGGTGGAGTTGAATCTATACTTGACCGAACTGACAACTGTGTTCGGGCCGCAAATCACATCTCCTGCACTTACGCAGTTAACCATCCAGGCTTTATATAATCTGGCAGGTGGGAACATGGATTACATGCTGACTAAGCTAGGAGTGGGTAACAATCAGCTCAGTTCTCTGATTAGTAGTGGCCTAATATCAGGGAATCCAATTCTCTACGACTCGCAAACTCAGCTTCTGGGTATACAGGTGACTCTCCCCTCTGTGGGCAATCTGAATAACATGCGAGCCACATATCTAGAAACCCTTTCTGTAAGCACAAACAAGGGATATGCATCCGCATTAGTGCCTAAGGTGGTAACTCAGGTAGGCTCCGTAATTGAAGAGCTGGATACGTCACACTGCATAGAGACAGATCTGGACCTGTACTGCACCAGAATTGTAACGTTTCCCATGTCTCCAGGTATCTTTTCTTGTCTTGGCGGAAACACCTCAGCGTGCATGTATTCCAAGACTGAAGGAGCACTCACCACACCATACATGACGCTCAAAGGATCAGTCATAGCAAATTGCAAGATGACAACATGTAGGTGCGCGGATCCTCCGGGGATAATCTCACAGAATTATGGAGAGGCTGTCTCTCTAATAGACAAAAAAGTATGCAACATTCTGACGCTTGACGGGATCACCTTGCGCCTTAGCGGAGAATTTGATGCAACCTATCAGAAAAATATCTCAATTCAGGACTCCCAAGTGGTGATTACTGGGAATCTAGATATATCCACTGAATTAGGGAATGTGAATAATTCAATCAGCAATGCTCTAGACAAATTAGAAGAGAGTAACAGCAAGCTAAATAAAGTTAATGTGAGGCTCACCAGTACATCTGCCCTAATCACATATATTGTCTTGACAACAATAGCACTGATATGCGGGATAGTCAGTTTAGTACTCGCCTGCTATATAATGTACAAACAAAAGGCCCAGCAAAAAACACTGCTGTGGCTTGGGAACAACACCTTGGACCAGATGAGAGCAACGACAAAGATGTAA
>1.1.2_1b_72_KM885152_1_duck_China_LZJ_067_2011
ATGGATCCCAAGCCTTCTACCGGCTATTTGCATGCCTTCTCATTGATCTCCGTAGCTATCAGTTCAGTATTCATGGCTGGGGAAGCATCAGCATTGGATGGGCGACCGCTCGCTGCCGCAGGAATAGTAGTCACAGGAGACAAAGCAGTTAATATATACACATCGTCGCAGACAGGGACAATTATCATCAAACTATTACCAAATATGCCCAAAGACAAAGAACAATGTGCTAAGAGCCCCTTAGATGCATACAATAGGACTCTTACAACCCTCCTTGCCCCGCTCGGCGACTCGATTAGGAGAATCCAAGATTCGGTAACCACATCAGGAGGTGAACGGCAGGAGCGTTTGATAGGAGCAATAATAGGAGGTGTCGCATTAGGTGTAGCCACCGCAGCGCAAATCACAGCGGCTTCTGCCCTCATACAAGCCAACCAGAACGCAGCAAACATACTGAAATTAAAAGAGAGTATTGCTGCTACCAATGAAGCAGTACATGAAGTCACTAGTGGGCTGTCCCAGCTAGCTGTTGCCGTAGGTAAGATGCAGCAGTTTGTAAATGAGCAATTCAATAAGACAGCACAAGAGATCGACTGTATTAAGATCACACAACAGATTGGGGTGGAGTTGAATCTATACTTGACCGAACTGACAACTGTGTTCGGGCCGCAAATCACATCTCCTGCACTTACGCAGTTAACCATCCAGGCTTTATATAATCCTGCGGGTGGGAACATGGATTACATGCTGACTAAGCTGGGAGTGGGTAACAATCAGCTCAGTTCTCTGATTAGTAGTGGCCTAATATCAGGGAATCCAATTCTCTACGACTCGCAAACTCAGCTTCTGGGTATACAGGTGACTCTCCCCTCTGTGGGCAATCTGAACAACATGCGTGCCACATATCTAGAAACCCTTTCTGTAAGCACAAACAAGGGATATGCATCCGCATTAGTGCCTAAGGTGGTAACTCAGGTAGGCTCCGTAATTGAAGAGCTGGATACGTCGCATTGCATAGAGACAGATCTGGACCTGTACTGCACCAGAATTGTAACGTTTCCCATGTCTCCAGGTATCTTTTCTTGTCTTGGCGGAAACACCTCAGCGTGCATGTATTCCAAGACTGAAGGAGCACTCACCACACCATACATGACGCTCAAAGGATCAGTCATAGCAAATTGCAAGATGACAACATGTAGGTGCGCGGATCCTCCGGGGATAATCTCACAGAATTATGGAGAGGCTGTCTCTCTAATAGACAAAAAGGTATGCAACATTCTGACGCTTGACGGGATCACCTTGCGCCTTAGCGGAGAATTTGATGCAACCTATCAGAAAAATATCTCAATTCAGGACTCCCAAGTGGTGATTACTGGGAATCTAGATATATCCACTGAATTAGGGAATGTGAATAATTCAATCAGCAATGCTCTAGACAAATTAGAAGAGAGTAACAGCAAGCTAAATAAAGTTAATGTGAGGCTCACCAGTACATCTGCCCTAATCACATATATTGTCTTGACGACAATAGCACTGATATGCGGGATAGTCAGTTTAGTACTCGCCTGCTATATAATGTACAAGCAAAAGGCCCAGCAAAAAACACTGCTGTGGCTTGGGAACAACACCTTGGACCAGATGAGAACAACGACAAAGATGTAA
>1.1.2_1b_73_KM885153_1_duck_China_LJS_016_2011
ATGGATCCCAAGCCCTCTACCAGCTATTTGCACGCCTTCCCATTGATCTCCGTAGCTATCAGTTCAGTACTCATGGCTGGGAAAGCATCAGCATTGGATGGGCGGCCGCTCGCTGCCGCAGGAATAGTAGTCACAGGAGACAAAGCAGTTAATATATACACATCATCGCAGACAGGGACAATTATCATCAAACTATTACCAAATATGCCCAAAGACAAAGAACAATGTGCTAAGAGCCCCTTAGATGCTTACAATAGGACTCTTACAACCCTCCTTGCCCCGCTCGGCGATTCGATTAGGAGAATCCAAGAGTCGGTAACCACATCAGGAGGTGAACGGCAAGAGCGTTTGATAGGAGCAATAATAGGAGGTGTCGCATTAGGTGTAGCCACAGCAGCGCAAATCACAGCGGCTTCTGCCCTCATACAAGCCAACCAGAATGCTGCAAACATACTGAAATTAAAAGAGAGTATTGCTGCTACCAATGAAGCGGTACATGAAGTCACTAGTGGGCTGTCCCAGCTAGCTGTTGCCGTAGGTAAGATGCAGCAGTTCGTAAATGAGCAATTCAATAAGACAGCACAAGAGATCGACTGTATTAAGATCACACAACAGGTTGGGGTGGAGTTGAATCTATACTTGACCGAACTGACAACTGTGTTCGGGCCGCAAATCACATCTCCTGCACTTACGCAGTTAACCATCCAGGCTTTATATAATCTGGCAGGTGGGAACATGGATTACATGCTGACTAAGCTGGGAGTGGGTAACAATCAGCTCAGTTCTCTGATTAGTAGTGGCCTAATATCAGGGAATCCAATTCTCTACGACTCGCAAACTCAGCTTCTGGGTATACAGGTGACTCTCCCCTCTGTGGGCAATCTGAATAACATGCGAGCCACATATCTAGAAACCCTTTCTGTAAGCACAAACAAGGGATATGCATCCGCATTAGTGCCTAAGGTGGTAACTCAGGTAGGCTCCGTAATTGAAGAGCTGGATACGTCACACTGCATAGAGACAGATCTGGACCTGTACTGCACCAGAATTGTAACGTTTCCCATGTCTCCAGGTATCTTTTCTTGTCTTGGCGGAAACACCTCAGCGTGCATGTATTCCAAGACTGAAGGAGCACTCACCACACCATACATGACGCTCAAAGGATCAGTCATAGCAAATTGCAAGATGACAACATGTAGGTGCGCGGATCCTCCGGGGATAATCTCACAGAATTATGGAGAGGCTGTCTCTCTAATAGACAAAAAAGTATGCAACATTCTGACGCTTGACGGGATCACCTTGCGCCTTAGCGGAGAATTTGATGCAACCTATCAGAAAAATATCTCAATTCAGGACTCCCAAGTGGTGATTACTGGGAATCTAGATATATCCACTGAATTAGGGAATGTGAATAATTCAATCAGCAATGCTCTAGACAAATTAGAAGAGAGTAACAGCAAGCTAAATAAAGTTAATGTGAGGCTCACCAGTACATCTGCCCTAATCACATATATTGTCTTGACAACAATAGCACTGATATGCGGGATAGTCAGTTTAGTACTCGCCTGCTATATAATGTACAAACAAAAGGCCCAGCAAAAAACACTGCTGTGGCTTGGGAACAACACCTTGGACCAGATGAGAGCAACGACAAAGATGTAA
>1.1.2_1b_74_KM885155_1_duck_China_LGX_298_2011
ATGGATCCCAAGCCCTCTACCAGCTATTTGCACGCCTTCCCATTGATCTCCGTAGCTATCAGTTCAGTATTCATGGCTGGGAAAGCATCAGCATTGGATGGGCGACCGCTCGCTGCCGCAGGAATAGTAGTCACAGGAGACAAAGCAGTCAATATATACACATCGTCGCAGACAGGGACAATTATCATCAAACTATTACCAAATATGCCCAAAGACAAAGAACAATGTGCTAAGAGCCCCTTGGATGCATACAATAGGACTCTTACAACCCTCCTTGCCCCGCTCGGCGATTCGATTAGGAGAATCCAAGAGTCGGTAACCACATCAGGAGGTGAACGGCAGGAGCGTTTGATAGGAGCAATAATAGGAGGTGTCGCATTAGGTGTAGCCACCGCAGCGCAAATCACAGCGGCTTCTGCCCTCATACAAGCCAACCAGAACGCTGCAAACATACTGAAATTAAAAGAGAGTATTGCTGCTACCAATGAAGCGGTACATGAAGTCACTAGTGGGCTGTCCCAGCTAGCTGTTGCCGTAGGTAAGATGCAGCAGTTTGTAAATGAGCAATTCAATAAGACAGCACAAGAGATCGACTGTATTAAGATCACACAACAGATTGGGGTGGAGTTGAATCTATACTTGACCGAACTGACAACTGTGTTCGGGCCGCAAATCACATCTCCTGCACTTACGCAGTTAACCATCCAGGCTTTATATAATCTGGCGGGTGGGAACATGGATTACATGCTGACTAAGCTGGGAGTGGGTAACAATCAGCTCAGTTCTTTGATTAGTAGTGGCCTAATATCAGGGAATCCAATTCTCTACGACTCGCAAACTCAGCTTCTGGGTATACAGGTGACTCTCCCCTCTGTGGGCAATCTGAACAACATGCGCGCCACATATCTAGAAACCCTTTCTGTAAGCACAAACAAGGGATATGCATCCGCATTAGTGCCTAAGGTGGTAACTCAGGTAGGCTCCGTAATTGAAGAGCTGGATACGTCGCATTGCATAGAGACAGATCTGGATCTGTACTGCACCAGAATTGTAACGTTTCCCATGTCTCCAGGCATCTTTTCTTGTCTTGGCGGAAACACCTCAGCGTGCATGTATTCCAAGACTGAAGGAGCACTCACCACACCATACATGACGCTCAAAGGATCAGTCATAGCAAATTGCAAGATGACAACATGTAGGTGCGCGGATCCTCCGGGGATAATCTCACAGAATTATGGAGAGGCTGTCTCTCTAATAGACAAAAAGGTATGCAACATCCTGACGCTTGACGGGATCACCTTGCGCCTTAGCGGAGAATTTGATGCAACCTATCAGAAAAATATCTCAATTCAGGACTCCCAAGTGGTGATTACTGGGAATCTAGATATATCCACTGAATTAGGGAATGTGAATAATTCAATCAGCAATGCTCTAGACAAATTAGAAGAGAGTAACAGCAAGCTAAATAAAGTTAATGTGAGGCTCACCAGTACATCTGCCCTAATCACATATATTGTCTTGACGACAATAGCACTGATATGCGGGATAGTCAGTTTAGTACTCGCCTGCTATATAATGTACAAACAAAAGGCCCAGCAAAAAACACTGCTGTGGCTTGGGAACAACACCTTGGACCAGATGAGAGCAACGACAAAGATGTAA
>1.1.2_1b_75_KM885156_1_duck_China_LFJ_048_2011
ATGGATCCCAAGCCCTCTACCAGCTATTTGCACGCCTTCCCATTGATCTCCGTAGCTATCAGTTCAGTATTCATGGCTGGGAAAGCATCAGCATTGGATGGGCGACCGCTCGCTGCCGCAGGAATAGTAGTCACAGGAGACAAAGCAGTTAATATATACACATCGTCACAGACAGGGACAATTATCATCAAACTATTACCAAATATGCCCAAAGACAAAGAACAATGTGCTAAGAGCCCCTTAGATGCATACAATAGGACTCTTACAACCCTCCTTGCCCCGCTCGGCGATTCGATTAGGAGAATCCAAGAGTCGGTAACCACATCAGGAGGTGAACGGCAGGAGCGTTTGATAGGAGCAATAATAGGAGGTGTCGCATTAGGTGTAGCCACCGCAGCGCAAATCACAGCGGCTTCTGCCCTCATACAAGCCAACCAGAACGCTGCAAACATACTGAAATTAAAAGAGAGTATTGCTGCTACCAATGAAGCGGTACATGAAGTCACTAGTGGGCTGTCCCAGCTAGCTGTTGCCGTAGGTAAGATGCAGCAGTTTGTAAATGAGCAATTCAATAAGACAGCACAAGAGATCGACTGTATTAAGATCACACAACAGATTGGGGTGGAGTTGAATCTATACTTGACCGAACTGACAACTGTGTTCGGGCCGCAAATCACATCTCCTGCACTTACGCAGTTAACCATCCAGGCTTTATATAATCTGGCGGGTGGGAACATGGATTACATGCTGACTAAGCTGGGAGTGGGTAATAATCAGCTCAGTTCTCTGATTAGTAGTGGCCTAATATCAGGGAATCCAATTCTCTATGACTCGCAAACTCAGCTTCTGGGTATACAAGTGACTCTCCCCTCTGTGGGCAATCTGAACAACATGCGCGCCACATATCTAGAAACCCTCTCTGTAAGCACAAACAAGGGATATGCATCCGCATTAGTGCCTAAGGTGGTAACTCAGGTAGGCTCCGTAATTGAAGAGCTGGATACGTCGCATTGCATAGAGACAGATCTGGACCTGTACTGCACCAGAATTGTAACGTTTCCCATGTCTCCAGGCATCTTTTCTTGTCTTGGCGGAAACACCTCAGCGTGCATGTATTCCAAGACTGAAGGAGCACTCACCACACCATACATGACGCTCAAAGGATCAGTCATAGCAAATTGCAAGATGACAACATGTAGGTGTGCGGATCCTCCGGGGATAATCTCACAGAATTATGGAGAGGCTGTCTCTCTAATAGACAAAAAGGTATGCAACATTCTGACACTTGACGGGATCACCTTGCGCCTTAGCGGAGAATTTGATGCAACCTATCAGAAAAATATCTCAATTCAGGACTCCCAAGTGGTGATTACTGGGAATCTAGATATATCCACTGAATTAGGGAATGTGAATAATTCAATCAGCAATGCTCTAGACAAATTAGAAGAGAGTAACAGCAAGCTAAATAAAGTTAATGTGAGGCTCACCAGTACATCTGCCCTAATCACATATATTGTCTTGACGACAATAGCACTGATATGCGGGATAGTCAGTTTAGTACTCGCCTGCTATATAATGTACAAACAAAAGGCCCAGCAAAAAACACTGCTGTGGCTTGGGAACAACACCTTGGACCAGATGAGAGCAACGACAAAGATGTAA
>1.1.2_1b_76_KM885157_1_duck_China_LGD_364_2011
ATGGGTCCCAAGCCCTCTACCGGCTATTTGCACGCCTTCCCATTGATCTCCGTAGCTATCAGTTCAGTATTCATGGCTGGGGAAGCATCAGCATTGGATGGGCGACCGCTCGCTGCCGCAGGAATAGTAGTCACAGGAGACAAAGCAGTTAATATATACACATCGTCGCAGACAGGGACAATTATCATCAAACTATTACCAAATATGCCCAAAGACAAAGAACAATGTGCTAAGAGCCCCTTAGATGCATACAATAGGACTCTTACAACCCTCCTTGCCCCGCTCGGCGATTCGATTAGGAGAATCCAAGATTCGGTAACCACATCAGGAGGTGAACGGCAGGAGCGTTTGATAGGAGCAATAATAGGAGGTGTCGCATTAGGTGTAGCCACCGCAGCGCAAATCACAGCGGCTTCTGCTCTCATACAAGCCAACCAGAACGCAGCAAACATACTGAAATTAAAAGAGAGTATTGCTGCTACCAATGAAGCGGTACATGAAGTCACCAGTGGGCTGTCCCAGCTAGCTGTTGCCGTAGGTAAGATGCAGCAGTTTGTAAATGAGCAATTCAATAAGACAGCACAAGAGATCGACTGTATTATGATCACACAACAGATTGGGGTGGAGTTGAATCTATACTTGACCGAACTGACAACTGTGTTCGGGCCGCAAATCACATCTCCTGCACTTACGCAGTTAACCATCCAGGCTTTATATAATCTGGCGGGTGGGAACATGGATTACATGCTGACTAAGCTGGGAGTGGGTAACAATCAGCTCAGTTCTCTGATTAGTAGTGGCCTAATATCAGGGAATCCAATTCTCTACGACTCGCAAACCCAGCTTCTGGGTATACAGGTGACTCTCCCCTCTGTGGGCAATCTGAACAACATGCGCGCCACATATCTAGAAACCCTTTCTGTAAGCACAAACAAGGGATATGCATCCGCATTAGTGCCTAAGGTGGTAACTCAGGTAGGCTCCGTAATTGAAGAGCTGGATACGTCGCATTGCATAGAGACAGATCTGGACCTGTACTGCACCAGAATTGTAACGTTTCCCATGTCTCCAGGTATCTTTTCTTGTCTTGGCGGAAACACCTCAGCTTGCATGTATTCCAAGACTGAAGGAGCACTCACCACACCATACATGACGCTCAAAGGATCAGTCATAGCAAATTGCAAGATGACAACATGTAGGTGCGCGGATCCTCCGGGGATAATCTCACAGAATTATGGAGAGGCTGTCTCTCTAATAGACAAAAAGGTATGCAACATTCTGACGCTTGACGGGATCACCTTGCGCCTTAGCGGAGAATTTGATGCAACCTATCAGAAAAATATCTCAATTCAGGACTCTCAAGTGGTGATTACTGGGAATCTAGATATATCCACTGAATTAGGGAATGTGAATAATTCAGTCAGCAATGCTCTAGACAAATTAGAAGAGAGTAACAGCAAGCTAAATAAAGTTAATGTGAGGCTCACCAATACATCTGCCCTAATCACATATATTGTCTTGACGACAATAGCACTGATATGCGGAATAGTCAGTTTAGTACTCGCCTGCTATATAATGTACAAACAAAAGGCCCAGCAAAAAACACTGCTGTGGCTTGGGAACAACACCTTGGACCAGATGAGAGCAACGACAAAGATGTAA
>1.1.2_1b_78_KM885159_1_duck_China_LFJ_104_2011
ATGGATCCCAAGCCCTCTACCGGCTATTTGCACGCCTTCCTATTGATCTCCGTAGCTATCAGTTCAGTATTCATGGCTGGGAAAGCATCAGCATTGGATGGGCGACCGCTCGCTGCCGCAGGAATAGTAGTCACAGGGGACAAAGCAGTTAATATCTACACATCGTCGCAGACAGGGACAATTATCATCAAACTATTACCAAATATGCCCAAAGACAAAGAACAATGTGCTAAGAGCCCCTTAGATGCATACAATAGGACTCTTACAACCCTCCTTACCCCGCTCGGCGATTCGATTAGGAGAATCCAAGATTCGGTAACCACATCAGGAGGTGAACGGCAGGAGCGTTTGATAGGAGCAATAATAGGAGGTGTCGCATTAGGTGTAGCCACCGCAGCGCAAATCACAGCGGCTTCTGCCCTCATACAAGCCAACCAGAACGCTGCAAACATACTGAAATTAAAAGAGAGTATTGCTGCTACCAATGAAGCGGTACATGAAGTCACTAGTGGGCTGTCCCAGCTAGCTGTCGCCGTAGGTAAGATGCAGCAGTTTGTGAATGAGCAATTCAATAAGACAGCACAAGAGATCGACTGTATTAAGATCACACAACAGATTGGGGTGGAGTTGAATCTATACTTGACCGAACTGACAACTGTGTTCGGGCCGCAAATCACATCTCCTGCACTTACGCAGTTAACCATCCAGGCTTTATATAATCTGGCGGGTGGGAACATGGATTACATGCTGACTAAGCTGGGAGTGGGTAACAATCAGCTCAGTTCTCTGATTAGTAGTGGCCTAATATCAGGGAATCCAATTCTCTACGACTCGCAAACTCAGCTCCTGGGTATACAGGTGACTCTCCCCTCTGTGGGCAATCTGAACAACATGCGCGCCACATATCTAGAAACCCTTTCTGTAAGCACAAACAAGGGATATGCATCCGCATTAGTGCCTAAGGTGGTAACTCAGGTAGGCTCCGTAATTGAAGAGCTGGATACGTCGCATTGCATAGAGACAGATCTGGACCTGTACTGCACCAGAATTGTAACGTTTCCCATGTCTCCAGGTATCTTTTCTTGTCTTGGCGGAAACACCTCAGCGTGCATGTATTCCAAGACTGAAGGAGCACTCACCACACCATACATGACGCTCAAAGGATCAGTCATAGCAAATTGCAAGATGACAACATGTAGGTGCGCGGATCCTCCGGGGATAATCTCACAGAATTATGGAGAGGCTGTCTCTCTAATAGACAAAAAGGTATGCAACATTCTGACGCTTGACGGGATCACCTTGCGCCTTAGCGGAGAATTTGATGCAACCTATCAGAAAAATATCTCAATTCAGGACTCCCAAGTGGTGATTACTGGGAATCTAGATATATCCACTGAATTAGGGAATGTGAATAATTCAATCAGCAATGCTCTAGACAAATTAGAAGAGAGTAACAGCAAGCTAAATAAAGTTAATGTGAGGCTCACCAGTACATCTGCCCTTATCACATATATTGTCTTGACGACAATAGCACTGATATGCGGGATAGTCAGTTTAGTACTCGCCTGCTATATAATGTACAAACAAAAGGCCCAGCAAAAAACACTGCTGTGGCTTGGGAACAACACCTTGGACCAGATGAGAGCAACGACAAAGATGTAA
>1.1.2_1b_79_KM885160_1_duck_China_LFJ_027_2011
ATGGATCCCAAGCCCTCTACCAGCTATTTGCACGCCTTCCCATTGATCTCCGTAGCTATCAGTTCAGTATTCATGGCTGGGAAAGCATCAGCATTGGATGGGCGACCGCTCGCTGCCGCAGGAATAGTAGTCACAGGAGACGAAGCAGTTAATATATACACATCGTCACAGACAGGGACAATTATCATCAAACTATTACCAAATATGCCCAAAGACAAAGAACAATGTGCTAAGAGCCCCTTAGATGCATACAATAGGACTCTTACAACCCTCCTTGCCCCGCTCGGCGATTCGATTAGGAGAATCCAAGAGTCGGTAACCACATCAGGAGGTGAACGGCAGGAGCGTTTGATAGGAGCAATAATAGGAGGTGTCGCATTAGGTGTAGCCACCGCAGCGCAAATCACAGCGGCTTCTGCCCTCATACAAGCCAACCAGAACGCTGCAAACATACTGAAATTAAAAGAGAGTATTGCTGCTACCAATGAAGCGGTACATGAAGTCACTAGTGGGCTGTCCCAGCTAGCTGTTGCCGTAGGTAAGATGCAGCAGTTTGTAAATGAGCAATTCAATAAGACAGCACAAGAGATCGACTGTATTAAGATCACACAACAGATTGGGGTGGAGTTGAATCTATACTTGACCGAACTGACAACTGTGTTCGGGCCGCAAATCACATCTCCTGCACTTACGCAGTTAACCATCCAGGCTTTATATAATCTGGCGGGTGGGAACATGGATTACATGCTGACTAAGCTGGGAGTGGGTAATAATCAGCTCAGTTCTCTGATTAGTAGTGGCCTAATATCAGGGAATCCAATTCTCTATGACTCGCAAACTCAGCTTCTGAGTATACAAGTGACTCTCCCCTCTGTGGGCAATCTGAACAACATGCGCGCCACATATCTAGAAACCCTCTCTGTAAGCACAAACAAGGGATATGCATCCGCATTAGTGCCTAAGGTGGTAACTCAGGTAGGCTCCGTAATTGAAGAGCTGGATACGTCGCATTGCATAGAGACAGATCTGGACCTGTACTGCACCAGAATTGTAACGTTTCCCATGTCTCCAGGCATCTTTTCTTGTCTTGGCGGAAACACCTCAGCGTGCATGTATTCCAAGACTGAAGGAGCACTCACCACACCATACATGACGCTCAAAGGATCAGTCATAGCAAATTGCAAGATGACAACATGTAGGTGTGCGGATCCTCCGGGGATAATCTCACAGAATTATGGAGAGGCTGTCTCTCTAATAGACAAAAAGGTATGCAACATTCTGACACTTGACGGGATCACCTTGCGCCTTAGCGGAGAATTTGATGCAACCTATCAGAAAAATATCTCAATTCAGGACTCCCAAGTGGTGATTACTGGGAATCTAGATATATCCACTGAATTAGGGAATGTGAATAATTCAATCAGCAATGCTCTAGACAAATTAGAAGAGAGTAACAGCAAGCTAAATAAAGTTAATGTGAGGCTCACCAGTACATCTGCCCTAATCACATATATTGTCTTGACGACAATAGCACTGATATGCGGGATAGTCAGTTTAGTACTCGCCTGCTATATAATGTACAAACAAAAGGCCCAGCAAAAAACACTGCTGTGGCTTGGGAACAACACCTTGGACCAGATGAGAGCAACGACAAAGATGTAA
>1.1.2_1b_80_KM885161_1_duck_China_LHuB_085_2013
ATGGATCCCAAGCCTTCTACCGGCTATTTGCATGCCTTCCTATTGATCTCCGTAGCTATCAGTTCAGTATTCATGACTGGGAAAACATCAGCATTGGATGGGCGACCGCTCGCCGCCGCAGGAATAGTAGTCACAGGGGACAAAGCAGTTAATATATACACATCGTCACAGACAGGGACAATTATCATCAAACTATTACCAAATATGCCCAAAGACAAAGAACAATGTGCTAAGAGCCCCTTAGATGCATACAATAGGACTCTTACAACCCTCCTTACCCCGCTCGGTGATTCGATTAGGAGAATCCAAGATTCGGTAACCACATCAGGAGGTGAACGGCAGGAGCGTTTGATAGGAGCAATAATAGGAGGTGTCGCATTAGGTGTAGCCACCGCAGCGCAAATCACAGCGGCTTCTGCCCTCATACAAGCCAACCAGAACGCTGCAAACATACTGAAATTAAAAGAGAGTATTGCTGCTACCAATGAAGCGGTACATGAAGTCACTAGTGGGCTGTCCCAGCTAGCTGTTGCCGTAGGTAAGATGCAGAAGTTTGTAAATGAACAATTCAATAAGACAGCACAAGAGATCGACTGTATTAAGATCACACAACAGATTGGAGTAGAGTTGAATCTATACTTGACCGAACTGACAACTGTGTTCGGGCCGCAAATCACATCTCCTGCACTTACGCATTTAACCATCCAGGCTTTATATAATCTGGCGGGTGGGAACATGGATTACATGCTGACTAAGCTGGGAGTGGGTAACAATCAGCTCAGTTCTCTAATTAGTAGTGGCCTAATATCAGGGAATCCAATTCTCTACGACTCGCAAACTCAGCTTCTGGGTATACAGGTGACTCTCCCCTCTGTGGGCAATCTGAACAACATGCGCGCCACATATCTAGAAACCCTTTCTGTAAGCACAAACAAGGGATATGCATCCGCATTAGTGCCTAAGGTGGTAACTCAGGTAGGCTCCGTAATTGAAGAGCTGGATACGTCGCATTGCATAGAGACAGATCTGGACCTGTACTGCACCAGAATTGTAACGTTTCCCATGTCTCCAGGTATCTTTTCTTGTCTTGGCGGAAACACCTCAGCGTGCGTGTATTCCAAGACTGAAGGAGCACTCACCACGCCATACATGACGCTCAAAGGATCAGTCATAGCAAATTGCAAGATGACAACATGTAGGTGCGCGGATCCTCCGGGGATAATCTCACAGAATTATGGAGAGGCTGTCTCTCTAATAGACAAAAAGGTATGCAACATTCTGACGCTTGACGGGATCACCTTGCGCCTTAGCGGAGAATTTGATGCAACCTATCAGAAAAATATCTCAATTCAGGACTCCCAAGTGGTGATTACTGGGAATCTAGATATATCCACTGAATTAGGGAATGTGAATAATTCAATCAGCAATGCTCTAGACAAATTAGAAGAGAGTAACAGCAAGCTAAATAAAGTTAATGTGAGGCTCACTAGTACATCTGCCCTAATCACATATATTGTCTTGACGACAATAGCACTGATATGCGGGATAGTCAGTTTAGTACTCGCCTGCTATATAATGTACAAACAAAAGGCCCAGCAAAAAACACTGCTGTGGCTTGGGAACAACACCTTGGACCAGATGAGAGCAACGACAAAGATGTAA
>1.1.2_1b_81_KM885162_1_duck_China_LGX_280_2013
ATGGATCCCAAGCCTTCCACCGGCCACTTGCACGCCTTCCTATTGATCTCCGCAGCCATCAGTTCAGTATTCATGGCTGGGAAAACATCAGCATTGGATGGGCGACCGCTCGCTGCCGCAGGAATAGTAGTCACAGGAGACAAAGCAGTCAATATATACACATCGTCGCAGACAGGGACAATTATCATCAAACTATTACCAAATATGCCCAAAGACAAAGAACAATGTGCTAAGAGCCCCTTAGATGCATACAATAGGACTCTTACAACCCTCCTTACTCCGCTCGGCGATTCGATTAGGAGAATCCAAGATTCGGTAACCACATCAGGAGGTGAACGGCAGGAGCGTTTGATAGGAGCAATAATAGGAGGTGTCGCATTAGGTGTAGCCACCGCAGCGCAAATCACAGCGGCCTCTGCCCTCATACAAGCCAACCAGAACGCTGCAAACATCCTGAAATTAAAAGAGAGTATTGCTGCTACCAATGAAGCGGTACATGAAGTCACTAGTGGGCTGTCCCAGCTAGCTGTTGCCGTAGGTAAGATGCAGCAGTTTGTAAATGAACAATTCAATAAGACAGCACAAGAGATCGACTGTATTAAGATCACACAACAGATTGGGGTGGAGTTGAATCTATACTTGACCGAACTGACAACTGTGTTCGGGCCGCAAATCACATCTCCTGCACTTACGCAGTTAACCATCCAGGCTTTATATAATCTGGCGGGTGGGAACATGGATTACATGCTGACTAAGCTGGGAGTGGGTAACAATCAGCTCAGTTCTCTAATTAGTAGTGGCCTAATATCAGGGAATCCAATTCTCTATGACTCGCAAACTCAGCTTCTGGGTATACAGGTGACTCTCCCCTCTGTGGGCAATCTGAACAACATGCGCGCCACATATCTAGAAACCCTTTCTGTAAGCACAAACAAGGGATATGCATCCGCATTAGTGCCTAAGGTGGTAACTCAGGTAGGCTCCGTAATTGAAGAGCTGGATACGTCGCATTGCATAGAGACAGATCTGGACTTGTACTGCACCAGAATTGTAACGTTTCCCATGTCTCCAGGTATCTTTTCTTGTCTTGGCGGAAACACCTCAGCGTGCATGTATTCCAAGACTGAAGGAGCACTCACCACACCATACATGACGCTCAAAGGATCAGTCATAGCAAATTGCAAGATGACAACATGTAGGTGCGCGGATCCTCCGGGGATAATCTCACAGAATTATGGAGAGGCTGTCTCTCTAATAGACAAAAAGGTATGCAACATTCTGACGCTTGACGGGATCACCTTGCGCCTTAGCGGAGAATTTGATGCAACCTATCAAAAAAATATCTCAATTCAGGACTCCCAAGTGGTGATTACTGGGAATCTAGATATATCCACTGAATTAGGGAATGTGAATAATTCAATCAGCAATGCTCTAGACAAATTAGAAGAGAGTAACAGCAAGCTAAATAAAGTTAATGTGAGGCTCACTAGTACATCTGCCCTTATCACATATATTGTCTTGACGACAATAGCACTGATATGCGGGATAGTCAGTTTAGTACTCGCTTGCTATATAATGTACAAACAAAAGGCCCAGCAAAAAACACTGCTGTGGCTTGGGAACAACACCTTGGACCAGATGAGAGCAACGACAAAGATGTAA
>1.1.2_1b_82_KM885163_1_duck_China_LFJ_073_2013
ATGGATCCCAAGCCCTCTACCGGCTATTTGCACACCTTCCTATTGATCTCCGTAGCTATCAGTTCAGTATTCATGGCTGGGAGAGCATCAGCATTGGATGGGCGACCGCTCGCTGCCGCAGGAATAGTGGTCACAGGGGACAAAGCAGTTAATATATACACATCGTCGCAGACAGGGACAATTATCATCAAACTATTACCAAATATGCCTAAAGACAAAGAACAATGTGCTAAGAGCCCCTTAGATGCATACAATAGGACTCTTACAACCCTCCTTACCCCGCTCGGCGATTCGATTAGGAGAATCCAAGATTCGGTAACCACATCAGGAGGTGAACGGCAGGAGCGTTTGATAGGAGCAATAATAGGAGGTGTCGCATTAGGTGTAGCCACCGCAGCGCAAATCACAGCGGCTTCTGCCCTCATACAAGCCAACCAGAACGCTGCAAACATACTGAAATTAAAAGAGAGTATTGCTGCTACCAATGAAGCGGTACATGAAGTCACTAATGGGCTGTCCCAGCTAGCTGTTGCCGTAGGTAAGATGCAGCAGTTTGTAAATGAGCAATTCAATAAGACAGCACAAGAGATCGACTGTATTAAGATCACACAACAGATTGGGGTGGAGTTGAATCTATACTTGACCGAACTGACAACTGTGTTCGGGCCGCAAATCACATCTCCTGCACTTACGCAGTTAACCATCCAGGCTTTATATAATCTGGCGGGTGGGAACATGGATTACATGCTGACTAAGCTGGGAGTGGGTAACAATCAGCTCAGTTCTCTGATTAGTAGTGGCCTAATATCAGGGAATCCAATTCTCTACGACTCGCAAACTCAGCTTCTGGGTATACAGGTGACTCTCCCCTCTGTGGGCAATCTGAACAACATGCGCGCCACATATCTAGAAACCCTTTCTGTAAGCACAAACAAGGGATATGCATCCGCATTAGTGCCTAAGGTGGTAACTCAGGTAGGCTCCGTAATTGAAGAGCTGGATACGTCGCATTGCATAGAGACGGATCTGGACCTGTACTGCACCAGAATTGTAACGTTTCCCATGTCTCCAGGTATCTTTTCTTGTCTTGGCGGAAACACCTCAGCGTGCATGTATTCCAAGACTGAAGGAGCACTCACCACACCATACATGACGCTCAAAGGATCAGTCATAGCAAATTGCAAGATGACAACATGTAGGTGCGCGGATCCTCCGGGGATAATCTCACAGAATTATGGAGAGGCTGTCTCTCTAATAGACAAAAAGGTATGCAACATTCTGACGCTTGACGGGATCACCTTGCGCCTTAGCGGAGAATTTGATGCAACCTATCAGAAAAATATCTCAATTCAGGACTCCCAAGTGGTGATTACTGGGAATCTAGATATATCTACTGAATTAGGGAATGTGAATAATTCAATCAGCAATGCTCTAGACAAATTAGAAGAGAGCAACAGCAAGCTAAATAAGGTCAATGTGAGGCTCACCAGTACATCTGCCCTTATCACATATATTGTCTTGACGACAATAGCACTGATATGCGGGATAGTCAGCTTAGTACTCGCCTGCTATATAATGTACAAACAAAAGGCCCAGCAAAAAACACTGCTGTGGCTTGGGAACAATACCTTGGACCAGATGAGAGCAACGACAAAGATGTAA
>1.1.2_1b_84_KM885168_1_duck_China_LGD_358_2011
ATGGATCCCAAGCCCTCTACCTGCTATTTGCACGCCTTCCCATTGATCTCCGTAGCTATCAGTTCAGTATTCATGGCAGGGAAAGCATCAGCATTGGATGGGCGACCGCTCGCTGCCGCAGGAATAGTAGTCACAGGAGACAAAGCAGTTAATATATACACATCGTCGCAGACAGGGACAATTATCATCAAACTATTACCAAATATGCCCAAAGACAAAGAACAATGTGCTAAGAGCCCCTTAAATGCATACAATAGGACTCTTACAACCCTCCTTGCCCCGCTCGGCGATTCGATTAGGAGAATCCAAGATTCGGTAACCACATCAGGAGGTGAACGGCAGGAGCGTTTGATAGGAGCAATAATAGGAGGTGTCGCATTAGGTGTAGCCACCGCAGCGCAAATCACAGCGGCTTCTGCCCTCATACAAGCCAACCAGAACGCTGCAAACATACTGAAATTAAAAGAGAGTATTGCTGCTACCAATGAAGCGGTACATGAAGTCACTAGTGGGCTGTCCCAGCTAGCTGTTGCCGTAGGTAAGATGCAGCAGTTTGTAAATGAGCAATTCAATAAGACAGCACAAGAGATCGACTGTATTAAGATCACACAACAGATTGGGGTGGAGTTGAATCTATACTTGACTGAACTGACAACTGTGTTCGGGCCGCAAATCACATCTCCTGCACTTACGCAGTTAACCATCCAGGCTTTATATAATCTGGCGGGTGGGAACATGGATTACATGCTGTCTAAGCTAGGAGTGGGTAACAATCAGCTCCGTTCTCTGATGAGTAGTGGCCTAATATCAGGGAATCCAATTCTCTACGACTCGCAAACTCAGCTTCTGGGAATACAGGTGACTCTCCCCTCTGTGGGCAATCTGAACAACATGCGCGCCACATATCTAGAAACCCTTTCTGTAAGCACAAACAAGGGATATGCATCCGCATTAGTGCCTAAGGTGGTAACTCAGGTAGGTTCCGTAATTGAAGAGCTGGATACGTCGCATTGCATAGAGACAGATCTGGACCTGTACTGCACCAGAATTGTAACGTTTCCCATGTCTCCAGGTATCTTTTCTTGTCTTGGCGGAAACACCTCAGCGTGCATGTATTCCAAGACTGAAGGAGCACTCACCACACCATACATGACGCTCAAAGGATCAGTCATAGCAAATTGCAAGATGACAACATGTAGGTGCGCGGATCCTCCGGGGATAATCTCACAGAATTATGGAGAGGCTGTCTCTCTAATAGACAAAAAGGTATGCAACATTCTGACGCTTGACGGGATCACCTTGCGCCTTAGCGGAGAATTTGATGCAACCTATCAGAAAAATATCTCAATTCAGGACTCCCAAGTGGTGATTACTGGGAATCTAGATATATCCACTGAATTAGGGAATGTGAATAATTCAATCAGCAATGCTCTAGACAAATTAGAAGAGAGTAACAGCAAGCTAAATAAAGTTAATGTGAGGCTCACCAGTACATCTGCCCTAATCACATATATTGTCTTGACGACAATAGCACTGATATGCGGGATAGTCAGTTTAGTACTCGCCTGCTATATAATGTACAAACAAAAAGCCCAGCAAAAAACACTGCTGTGGCTTGGGAACAACACCTTGGACCAGATGAGAGCAACGACAAAGATGTAA
>1.1.2_1b_85_HQ398812_duck_China_NDV09_055_2009
ATGGATCCCAAGCCCTCTACCAGCTATTTGCACGCCTTCCCATTGATCTCCGTGGCTATCAGTTCAGTATTCATGGCTGGGAAAGCATCAGCATTGGATGGGCGGCCGCTCGCTGCCGCAGGAATAGTAGTCACAGGAGACAAAGCAGTTAATATATACACATCGTCGCAGACAGGGACAATTATCATCAAACTATTACCAAATATGCCCAAAGACAAAGAACAATGTGCTAAGAGCCCCTTAGATGCATACAATAGGACTCTTACAACCCTCCTTGCCCCGCTCGGCGATTCGATTCGGAGAATCCAAGAGTCGGTAACCACATCAGGAGGTGAACGGCAGGAGCGTTTGATAGGAGCAATAATAGGAGGTGTCGCATTAGGTGTAGCCACCGCAGCGCAAATCACAGCGGCTTCTGCCCTCATACAAGCCAACCAGAACGCTGCAAACATACTGAAATTAAAGGAGAGTATTGCTGCTACCAATGAAGCGGTACATGAAGTCACTAGTGGGCTGTCCCAGCTAGCTGTTGCCGTAGGTAAGATGCAGCAGTTTGTAAATGAGCAATTCAATAAGACAGCACAAGAGATCGACTGTATTAAGATCACACAACAGATGGGGGTGGAGTTGAATCTATACTTGACCGAACTGACAACTGTGTTCGGGCCGCAAATCACATCTCCTGCACTTACGCAGTTAACCATCCAGGCTTTATATAATCTGGCGGGTGGGAACATGGATTACATGCTGACAAAGCTGGGAGTGGGTAACAATCAGCTCAGTTCTCTGATTAGTAGTGGCCTAATATCAGGGAATCCAATTCTCTACGACTCGCAAACTCAGCTTCTAGGTATACAGGTGACTCTCCCCTCTGTGGGCAATCTGAACAACATGCGCGCCACATATCTGGAAACCCTTTCTGTAAGCACAAACAAGGGATATGCATCCGCATTAGTGCCTAAGGTGGTAACTCAGGTAGGCTCCGTAATTGAAGAGCTGGATACGTCGCACTGCATAGAGACAGATCTGGACCTGTACTGCACCAGAATTGTAACATTTCCCATGTCTCCAGGTATCTTTTCTTGTCTTGGCGGAAACACCTCAGCGTGCATGTATTCCAAGACTGAAGGAGCACTCACCACACCATACATGACGCTCAAAGGATCAGTCATAGCAAATTGCAAGATGACAACATGTAGGTGCGCGGATCCTCCGGGGATAATCTCACAGAATTATGGAGAGGCTGTCTCTCTAATAGACAAAAAGGTATGCAACATTCTGACGCTTGACGGGATCACCTTGCGCCTTAGCGGAGAATTTGATGCAACCTATCAGAAAAATATCTCAATTCAGGACTCCCAAGTGGTGATTACTGGGAATCTAGATATATCCACTGAATTAGGGAATGTGAATAATTCAATCAGCAATGCTCTAGACAAATTAGAAGAGAGTAACAGCAAGCTAAATAAAGTTAATGTGAGGCTCACCAGTACATCTGCCCTAATCACATATATTGTCTTGACGACAATAGCACTGATATGCGGGGTAATCAGTTTAGTGCTCGCCTGCTATATAATGTACAAACAGAAGGCCCAGCAAAAAACACTGCTGTGGCTTGGGAACAACACCTTGGACCAGATGAGAGCAACGACAAAGATGTAA
>1.1.2_1b_86_KT223818_1_pigeon_China_Qinghai_01_2014
ATGGATCCCAAGCCCTCTACCGGCTATTTGCACGCCTTCCTATTGATCTCCGTAGCTATCAGTTCAGTATTCATGGCTGGGAAAACATCAGCTTTGGACGGGCGACCGCTCGCCGCCGCAGGAATAGTAGTCACAGGGGACAAAGCAGTTAATATATACACATCGTCGCAGACAGGGACAATTATCATCAAACTATTACCAAATATGCCCAAAGACAAAGAACAATGTGCTAAGAGCCCCTTAGATGCATACAATAGGACTCTTACAACCCTCCTTACCCCGCTCGGCGATTCGATTAGGAGAATCCAAGATTCGGTAACCACATCAGGAGGTGAACGGCAGGAGCGTTTGATAGGAGCAATAATAGGAGGTGTCGCATTAGGTGTAGCCACCGCAGCGCAAATCACAGCGGCTTCTGCCCTCATACAAGCCAACCAGAACGCTGCAAACATACTGAAGTTAAAAGAGAGTATTGCTGCTACCAATGAAGCGGTGCATGAAGTCACTAGTGGGCTGTCCCAGCTAGCTGTTGCCGTAGGTAAGATGCAGCAGTTTGTAAATGAACAATTCAATAAGACAGCACAAGAGATCGACTGTATTAAGATCACACAACAGATTGGGGTGGAGTTGAATCTATACTTGACCGAACTGACAACGGTGTTCGGGCCGCAAATCACATCTCCTGCACTTACGCAGTTAACCATCCAGGCTTTATATAATCTGGCGGGTGGGAACATGGATTACATGCTGACTAAGCTGGGAGTGGGTAACAATCAGCTCAGTTCTCTAATTAGTAGTGGCCTAATATCAGGGAATCCAATTCTCTACGACTCGCAAACTCAGCTTCTGGGTATACAGGTGACTCTCCCCTCTGTGGGCAATCTGAACAACATGCGCGCCACATATCTAGAAACCCTTTCTGTAAGCACAAACAAGGGATATGCATCCGCATTAGTGCCTAAGGTGGTAACTCAGGTAGGCTCCGTAATTGAAGAGCTGGATACGTCGCATTGCATAGAGACAGATCTGGACCTGTACTGCACCAGAATTGTAACGTTTCCCATGTCTCCAGGTATCTTTTCTTGTCTTGGCGGAAACACCTCAGCGTGCATGTATTCCAAGACTGAAGGAGCACTCACCACACCGTACATGACGCTCAAAGGATCAGTCATAGCAAATTGCAAGATGACAACATGTAGGTGCGCGGATCCTCCGGGGATAATCTCACAGAATTATGGAGAGGCTGTCTCTCTAATAGATAAAAAGGTATGCAACATCCTGACGCTTGACGGGATCACCTTGCGCCTTAGCGGAGAATTTGACGCAACCTATCAGAAAAATATCTCAATTCGGGACTCCCAAGTGGTGATTACTGGGAATCTAGATATATCCACTGAATTAGGGAATGTGAACAACTCAATCAGCAATGCTCTAGACAAATTAGAAGAGAGTAACAGCAAGCTAAATAAAGTTAATGTGAGGCTAACTAGTACATCTGCCCTTATCACATATATTGTCTTGACAACAATAGCACTGATATGCGGGATAGTCAGTTTAGTACTCGCCTGCTATATAATGTACAAACAAAAGGCACAGCAAAAAACACTGCTGTGGCTTGGGAACAACACCTTGGACCAGATGAGAGCAACGACAAAGATGTAA
>1.1.2_1b_88_KT892746_1_chicken_China_JL_CC02_2015
ATGGATCCCAAGCCTTCTACCGGCTATTTGCACGCCTTCCTATTGATCTCCGTAGCCATCAGTTCAATACTCATGGCTGGGAAAACATCAGCATTGGATGGGCGACCGCTCGCCGCCGCAGGAATAGTAGTCACAGGGGACAAAGCAGTCAATATATACACATCGTCGCAGACAGGGACAATTATCATCAAACTATTACCAAATATGCCCAAAGACAAAGAACAATGTGCTAAGAGCCCCTTAGATGCATACAATAGGACTCTTACAACCCTCCTTACCCCGCTCGGCGATTCGATTAGGAGAATCCAAGATTCGGTAACCACATCAGGAGGTGCACGGCAGGAGCGTTTGATAGGAGCAATAATAGGAGGTGTCGCATTAGGTGTAGCCACCGCAGCGCAAATCACAGCGGCTTCTGCCCTCATACAAGCCAACCAGAACGCTGCAAACATACTGAAATTAAAAGAGAGTATTGCTGCTACCAATGAAGCGGTACATGAAGTCACTAGTGGGCTGTCCCAGCTAGCTGTTGCCGTAGGTAAGATGCAGCAGTTTGTAAATGAACAATTCAATAAGACAGCACAAGAGATCGACTGTATTAAGATCACACAACAGATTGGGGTGGAGTTGAATCTATACTTGACCGAACTGACAACTGTGTTCGGGCCGCAAATCACATCTCCTGCACTTACGCAGTTAACCATCCAGGCTTTATATAATCTGGCGGGTGGGAACATGGATTACATGCTGACTAAGCTGGGAGTGGGTAACAATCAGCTCAGTTCTCTAATTAGTAGTGGCCTAATATCAGGGAATCCAATTCTCTACGACTCGCAAACTCAGCTTCTGGGTATACAGGTGACTCTCCCCTCTGTGGGCAATCTGAACAACATGCGCGCCACATATCTAGAGACCCTTTCTGTAAGCACAAACAAGGGATATGCATCCGCATTAGTGCCTAAGGTGGTAACTCAGGTAGGCTCCGTAATTGAAGAGCTGGATACGTCGCATTGCATAGAGACAGATCTGGACCTGTACTGCACCAGAATTGTAACGTTTCCCATGTCTCCAGGTATCTTTTCTTGTCTTGGCGGAAACACCTCAGCGTGCATGTATTCCAAGACTGAAGGAGCACTCACCACACCATACATGACGCTCAAAGGATCAGTCATAGCAAATTGCAAGATGACAACATGTAGGTGCGCGGATCCTCCGGGGATAATCTCACAGAATTATGGAGAGGCTGTCTCTCTAATAGATAAAAAGGTATGCAACATCCTGACGCTTGACGGGATCACCTTGCGCCTTAGCGGAGAATTTGATGCAACCTATCAGAAAAATATCTCAATTCAGGACTCCCAAGTGGTGATTACTGGGAATCTAGATATATCCACTGAATTAGGGAATGTGAATAATTCAATCAGCAATGCTCTAGACAAATTAGAAGAGAGTAATAGCAAGCTAAATAAAGTTAATGTGAGGCTCACTAGTACATCTGCCCTTATCACATATATTGTCTTGACGACAATAGCACTGATATGCGGGGTAGTCAGTTTAGTACTCGCCTGCTATATAATGTACAAACAAAAGGCCCAGCAAAAAACACTGCTGTGGCTTGGGAACAACACCTTGGACCAGATGAGAGCAACGACAAAGATGTAA
>1.1.2_1b_89_KT892748_1_chicken_China_JL_CC03_2014
ATGGATCCCAAGCCTTCTACCGGCTATTTGCACGCCTTCCTATTGATCTCCGTAGCCATCAGTTCAATATTCATGGCTGGGAAAACATCAGCATTGGATGGGCGACCGCTCGCCGCCGCAGGAATAGTAGTCACAGGGGACAAAGCAGTCAATATATACACATCGTCGCAGACAGGGACAATTATCATCAAACTATTACCAAATATGCCCAAAGACAAAGAACAATGTGCTAAGAGCCCCTTAGACGCATACAATAGGACTCTTACAACCCTCCTTACCCCGCTCGGCGATTCGATTAGGAGAATCCAAGATTCGGTAACCACATCAGGAGGTGCACGGCAGGAGCGTTTGATAGGAGCAATAATAGGAGGTGTCGCATTAGGTGTAGCCACCGCAGCGCAAATCACAGCGGCTTCTGCCCTCATACAAGCCAACCAGAACGCTGCAAACATACTGAAATTAAAAGAGAGTATTGCTGCTACCAATGAAGCGGTACATGAAGTCACTAGTGGGCTGTCCCAGCTAGCTGTTGCCGTAGGTAAGATGCAGCAGTTTGTAAATGAACAATTCAATAAGACGGCACAAGAGATCGACTGTATTAAGATCACACAACAGATTGGGGTGGAGTTGAATCTATACTTGACCGAACTGACAACTGTGTTCGGGCCGCAAATCACATCTCCTGCACTTACGCAGTTAACCATCCAGGCTTTATATAATCTGGCGGGTGGGAACATGGATTACATGCTGACTAAGCTGGGAGTGGGTAACAATCAGCTCAGTTCTCTAATTAGTAGTGGCCTAATATCAGGGAATCCAATTCTCTACGACTCGCAAACTCAGCTTCTGGGTATACAGGTGACTCTCCCCTCTGTGGGCAATCTGAACAACATGCGCGCCACATATCTAGAGACCCTTTCTGTAAGCACAAACAAGGGATATGCATCCGCATTAGTGCCTAAGGTGGTAACTCAGGTAGGCTCCGTAATTGAAGAGCTGGATACGTCGCATTGCATAGAGACAGATCTGGACCTGTACTGCACCAGAATTGTAACGTTTCCCATGTCTCCAGGTATCTTTTCTTGTCTTGGCGGAAACACCTCAGCGTGCATGTATTCCAAGACTGAAGGAGCACTCACCACACCATACATGACGCTCAAAGGATCAGTCATAGCAAATTGCAAGATGACAACATGTAGGTGCGCGGATCCTCCGGGGATAATCTCACAGAATTATGGAGAGGCTGTCTCTCTAATAGATAAAAAGGTATGCAACATCCTGACGCTTGACGGGATCACCTTGCGCCTTAGCGGAGAATTTGATGCAACCTATCAGAAAAATATCTCAATTCAGGACTCCCAAGTGGTGATTACTGGGAATCTAGATATATCCACTGAATTAGGGAATGTGAATAATTCAATCAGCAATGCTCTAGACAAATTAGAAGAGAGTAACAGCAAGCTAAATAAAGTTAATGTGAGGCTCACTAGTACATCTGCCCTTATCACATATATTGTCTTGACGACAATAGCACTGATATGCGGGGTAGTCAGTTTAATACTCGCCTGCTATATAATGTACAAACAAAAGGCCCAGCAAAAAACACTGCTGTGGCTTGGGAACAACACCTTGGACCAGATGAGAGCAACGACAAAGATGTAA
>1.1.2_1b_94_KT381589_1_chicken_China_Guangdong_GM307_2014
ATGGATCCCAAGCCCTCTACCGGCTATTTGCATGCCTTCCTGTTGATCTCCGGAGCTATCAATTCAGTACTCATGGCTAAGAAAGCATCAGCATTGGATGGGCGACCGCTCGCTGCCGCAGGAATAGTAGTCACAGGGGACAAAGCAGTTAATATATACACATCGTCGCAGACAGGGACAATCATCATCAAACTATTACCAAATATGCCCAAAGACAAAGAACAATGTGCTAAGAGCCCCTTAGATGCATACAATAGGACTCTTACAACCCTCCTTACCCCGCTTGGCGATTCGATTAGGAGAATCCAAGATTCGGTAACCACATCAGGGGGTGAACGGCAGGAGCGTTTGATAGGAGCAATAATAGGAGGTGTCGCATTAGGTGTAGCCACTGCCGCGCAAATCACAGCGGCTTCTGCCCTCATACAAGCCAACCAGAACGCTGCAAACATACTGAAATTAAAAGAGAGTATTGCTGCTACCAATGAAGCAGTACATGAAGTCACTAGTGGGCTGTCCCAGCTAGCTGTTGCCGTAGGTAAGATGCAGCAGTTTGTAAATGAGCAGTTCAACAAGACAGCACAAGAGATCGACTGTATTAAGATCACACAACAGATTGGGGTGGAGTTGAATCTATACTTAACCGAACTGACAACTGTGTTCGGGCCGCAAATCACATCTCCTGCACTTACGCAGTTAACCATCCAGGCTTTATATAATCTGGCGGGTGGGAACATGGATTACATGCTGACTAAGCTGGGAGTGGGTAACAATCAGCTCAGTTCTCTGATTAGTAGTGGCCTAATATCAGGGAATCCAATTCTCTACGACTCGCAAACTCAGCTTCTGGGTATACAGGTGACTCTCCCCTCTGTGGGCAATCTGAACAACATGCGCGCCACTTATCTAGAAACCCTTTCTGTAAGCACAAACAAGGGATATGCATCCGCATTAGTGCCTAAGGTGGTAACTCAGGTAGGCTCCGTAATTGAAGAGCTGGATACGTCGCATTGCATAGAGACAGATCTGGACCTGTACTGCACCAGAATTGTAACGTTTCCCATGTCTCCAGGTATCTTTTCTTGTCTTGGCGGAAACACCTCAGCGTGCATGTATTCCAAGACTGAAGGAGCACTCACCACACCATACATGACGCTCAAAGGATCAGTCATAGCAAATTGCAAGATGACAACATGTAGGTGCGCGGATCCTCCGGGGATTATCTCACAGAATTATGGAGAGGCTGTCTCTCTAATAGATAAAAAGGTATGCAACATTCTGACACTTGACGGGATCACCTTGCGCCTTAGCGGAGAATTTGATGCAACCTATCAAAAAAATATCTCAATTCAGGACTCCCAAGTGGTGATTACTGGGAATCTAGATATATCCACTGAATTAGGGAATGTGAATAATTCAATCAGCAATGCTCTAGACAAATTAGAAGAGAGTAACAGCAAGCTAAATAAAGTTAATGTGAGGCTCACCAGTACATCTGCCCTTATCACATATATTGTCTTGACGACAATAGCACTGATATGTGGGATAGTCAGTTTAGTACTCGCCTGCTATATAATGTACAAACAAAAGGCCCAGCAAAAAACACTGCTGTGGCTTGGGAACAACACCTTGGACCAGATGAGAGCAACGACAAAGATGTAA
>1.1.2_1b_95_KT381588_1_chicken_China_Guangdong_GM3_2013
ATGGATCCCAAGCCCTCTACCGGCTATTTGCATGCCTTCCTATTGATCTCCGTAGCTATCAGTTCAGTACTCATGGTTAAGAAAGCATCAGCATTGGATGGGCGACCGCTCGCTGCCGCAGGAATAGTAGTCACAGGGGACAAAGCAGTTAATATATACACATCGTCGCAGACAGGGACAATTATCATCAAACTATTACCAAATATGCCCAAAGACAAAGAACAATGTGCTAAGAGCCCCTTAGATGCATACAATAGGACTCTTACAACCCTCCTTACCCCGCTTGGCGATTCGATTAGGAGAATCCAAGATTCGGTAACCACATCAGGAGGTGAACGGCAGGAACGTTTGATAGGAGCAATAATAGGAGGTGTCGCATTAGGTGTAGCCACCGCAGCGCAAATCACAGCGGCTTCTGCCCTCATACAAGCCAACCAGAACGCTGCAAACATACTGAAATTAAAAGAGAGTATTGCTGCTACCAATGAAGCGGTACATGAAGTCACTAGTGGGCTGTCCCAGCTAGCTGTTGCCGTAGGTAAGATGCAGCAGTTTGTAAATGAGCAATTCAACAAGACAGCACAAGAGATCGACTGTATTAAGATCACACAACAAATTGGGGTAGAGTTGAATCTATACTTGACCGAACTGACAACTGTGTTCGGGCCGCAAATCACATCTCCTGCACTTACGCAGTTAACTATCCAGGCTTTATATAATCTGGCGGGTGGGAACATGGATTACATGCTGACTAAGCTGGGGGTGGGTAACAATCAGCTCAGTTCTCTGATTAGTAGTGGCCTAATATCAGGGAATCCAATTCTCTACGATTCACAAACTCAGCTTCTGGGTATACAGGTGACTCTCCCCTCTGTGGGCAATCTGAACAACATGCGCGCCACTTATCTAGAGACCCTTTCTGTAAGCACAAGCAAGGGATATGCATCCGCATTAGTGCCTAAGGTGGTAACTCAGGTAGGCTCCGTAATTGAAGAGCTGGATACGTCGCATTGCATAGAGACAGATCTGGACCTGTACTGCACCAGAATTGTAACGTTTCCCATGTCTCCAGGTATCTTTTCTTGTCTTGGCGGAAACACCTCAGCGTGCATGTATTCCAAGACTGAAGGAGCACTCACCACACCATACATGACGCTCAAAGGATCAGTCATAGCAAATTGCAAGATGACAACATGTAGGTGCGCGGATCCTCCGGGGATTATCTCACAGAATTATGGAGAGGCTGTCTCTCTAATAGACAAAAAGGTATGCAACATTCTGACACTTGACGGGATCACCTTGCGCCTTAGCGGAGAATTTGATGCAACCTATCAGAAAAATATCTCAATTCAGGACTCCCAAGTGGTGATTACTGGGAATCTAGATATATCCACTGAGTTAGGGAATGTGAATAATTCAATCAGCAATGCTCTAGACAAATTAGAAGAGAGTAACAGCAAGCTAAATAAAGTTAATGTGAGGCTCACCAGTACATCTGCCCTTATCACATATATTGTCTTGACGACAATAGCACTGATATGCGGGATAGTCAGTTTAGTACTCGCCTGCTATATAATGTACAAACAAAAGGCCCAGCAAAAAACACTGCTGTGGCTTGGGAACAACACCTTGGACCAGATGAGAGCAACGACAAAGATGTAA
>1.1.2_1b_96_KT381587_1_pigeon_China_Guangdong_YF1_2014
ATGGATCCCAAGCCCTCTACCGGCTATTTGCATGCCTTCCTATTGATCTCCGTAGCTATCAGTTCAGTACTCATGGCTAAGAAAGCATCAGCATTGGATGGGCGACCGCTCGCTGCCGCAGGAATAGTAGTCACAGGGGACAAAGCAGTTAATATATACACATCGTCGCAGACAGGGACAATTATCATCAAACTATTACCAAATATGCCCAAAGACAAAGAACAATGTGCTAAGAGCCCCTTAGATGCATACAATAGGACTCTTACAACCCTCCTTACCCCGCTTGGCGATTCGATTAGGAGAATCCAAGATTCGGTAACCACATCAGGGGGTGAACGGCAGGAGCGTTTGATAGGAGCAATAATAGGAGGTGTCGCTTTAGGTGTAGCCACCGCAGCGCAAATCACAGCGGCTTCTGCCCTCATACAAGCCAACCAGAACGCTGCAAACATACTGAAATTAAAAGAGAGTATTGCTGCTACCAATGAAGCGGTACATGAAGTCACTAGTGGGCTGTCCCAGCTAGCTGTTGCCGTAGGTAAGATGCAGCAGTTTGTAAATGAGCAATTCAACAAGACAGCACAAGAGATCGACTGTATTAAGATCACACAACAGATTGGGGTGGAGTTGAATCTATACTTGACCGAACTGACAACTGTGTTCGGGCCGCAAATCACATCTCCTGCACTTACGCAGTTAACCATCCAGGCTTTATATAATCTGGCGGGTGGGAACATGGATTACATGCTGACTAAGCTGGGAGTGGGTAACAATCAGCTCAGTTCTCTGATTAGTAGTGGCCTAATATCAGGGAATCCAATTCTCTACGACTCGCAAACTCAGCTTCTGGGTATACAGGTGACTCTCCCCTCTGTAGGCAATCTGAACAACATGCGCGCCACTTATCTAGAAACCCTTTCTGTAAGCACAAACAAGGGATATGCATCCGCATTAGTGCCTAAGGTGGTAACTCAGGTAGGCTCCGTAATTGAAGAGCTGGATACGTCGCATTGCATAGAGACAGATCTGGACCTGTACTGCACCAGAATTGTAACGTTTCCCATGTCTCCAGGTATCCTTTCTTGTCTTGGCGGAAACACCTCAGCGTGCATGTATTCCAAGACTGAAGGAGCACTCACCACACCATACATGACGCTCAAAGGATCAGTCATAGCAAATTGCAAGATGACAACATGTAGGTGTGCGGATCCTCCGGGGATTATCTCACAGAATTATGGAGAGGCTGTCTCTCTAATAGACAAAAAGGTATGCAACATTCTGACACTTGACGGGATCACCTTGCGCCTTAGCGGAGAATTTGATGCAACCTATCAGAAAAATATCTCAATTCAGGACTCCCAAGTGGTGATTACTGGGAATCTAGATATATCCACTGAATTAGGGAATGTGAATAATTCAATCAGCAATGCTCTAGACAAATTAGAAGAGAGTAACAGCAAGCTAAATAAAGTTAATGTGAGGCTCACCAGTACATCTGCCCTTGTCACATATATCGTCTTGACGACAATAGCACTGATATGCGGGATAGTCAGTTTAGTACTCGCCTGCTATATAATGTACAAACAAAAGGCCCAGCAGAAAACACTGCTGTGGCTCGGGAACAACACCTTGGACCAGATGAGAGCAACGACAAAGATGTAA
>1.1.2_1b_97_KT381586_1_duck_China_Guangdong_YF827_2014
ATGGATCCCAAGCCCTCTACCGGCTATTTGCATGCCTTCCTATTGATCTCCGTAGCTATCAGTTCAGTACTCATGGCTAAGAAAGCATCAGCATTGGATGGGCGACCGCTCGCTGCCGCAGGAATAGTAGTCACAAGGGACAAAGCAGTTAATATATACACATCGTCGCAGACAGGGACAATTATCATCAAACTATTACCAAATATGCCCAAAGACAAAGAACAATGTGCTAAGAGCCCCTTGGATGCATACAATAGGACTCTTACAACCCTCCTTACCCCGCTTGGCGATTCGATTAGGAGAATCCAAGATTCGGTAACCACATCAGGGGGTGAACGGCAGGAGCGTTTGATAGGAGCAATAATAGGAGGTGTCGCATTAGGTGTAGCCACCGCAGCGCAAATCACAGCGGCTTCTGCCCTCATACAAGCCAACCAGAACGCTGCAAACATACTGAAATTAAAAGAGAGTATTGCTGCTACCAATGAAGCGGTACATGAAGTCACTAGTGGGCTGTCCCAGCTAGCTGTTGCCGTAGGTAAGATGCAGCAGTTTGTAAATGAGCAGTTCAACAAGACAGCACAAGAGATCGACTGTATTAAGATCACACAACAGATTGGGGTGGAGTTGAATCTATACTTGACCGAACTGACAACTGTGTTCGGGCCGCAAATCACATCTCCTGCACTTACGCAGTTAACCATCCAGGCTTTATATAATCTGGCGGGTGGGAACATGGATTACATGCTGACTAAGCTGGGGGTGGGTAACAATCAGCTCGGTTCTCTGATTAGTAGTGGCCTAATATCAGGGAATCCAATTCTCTACGACTCGCAAACTCAGCTTCTGGGTATACAGGTGACTCTCCCCTCTGTGGGCAATCTGAACAACATGCGCGCCACTTATCTAGAAACCCTTTCTGTAAGCACAAACAAGGGATATGCATCCGCATTAGTGCCTAAGGTGGTAACTCAGGTAGGCTCCGTAATTGAAGAGCTGGATACGTCGCATTGCATAGAGACAGATCTGGACCTGTACTGCACCAGAATTGTAACGTTTCCCATGTCTCCAGGTATCTTTTCTTGTCTTGGCGGAAACACCTCAGCGTGCATGTATTCCAAGACTGAAGGAGCACTCACCACACCATACATGACGCTCAAAGGATCAGTCATAGCAAATTGCAAGATGACAACATGTAGGTGCGCGGATCCTCCGGGGATTATCTCACAGAATTATGGAGAGGCTGTCTCTCTAATAGACAAAAAGGTATGCAACATTCTGACACTTGACGGGATCACCTTGCGCCTTAGCGGAGAATTTGATGCAACCTATCAGAAAAATATCTCAATTCAGGACTCCCAAGTGGTGATTACTGGGAATCTAGATATATCCACTGAATTAGGGAATGTGAATAATTCAATCAGCAATGCTCTAGACAAATTAGAAGAGAGTAACAGCAAGCTAAATAAAGTTAATGTGAGGCTCACCAGTACATCTGCCCTTATCACATATATTGTCTTGACGACAATAGCACTGATATGTGGGATAGTCAGTTTAGTACTCGCCTGCTATATACTGTACAAACAAAAGGCCCAGCAAAAAACACTGCTGTGGCTTGGGAACAACACCTTGGACCAGATGAGAGCAACGACAAAGATGTAA
>1.1.2_1b_99_KX602322_1_Sheldrake_Duck_China_Guizhou_01_2016
ATGGACCCCAAGCCCTCTATCGGCTATTTGCACGCCTTCCTATTGATCTCCGTAGCTATCAGTTCAGTATTCATGGCTGGGAAAGCATCAGCATTGGATGGGCGACCGCTCGCTGCCGCAGGAATAGTAGTCACAGGGGACAAAGCAGTTAATATATACACATCGTCGCAGACAGGGACAATTATCATCAAACTATTACCAAATATGCCCAAAGACAAAGAACAATGTGCTAAGAGCCCCTTAGATGCATACAATAGGACTCTTACAACCCTCCTTACCCCGCTCGGCGATTCGATTAGGAGAATCCAAGATTCGGTAACCACATCAGGAGGTGAACGGCAGGAGCGTTTGATAGGAGCAATAATAGGAGGTGTCGCATTAGGTGTAGCCACCGCAGCGCAAATCACAGCGGCTTCTGCCCTCATACAAGCCAACCAGAACGCTGCAAACATACTGAAATTAAAAGAGAGTATTGCTGCTACCAATGAAGCGGTACATGAAGTCACTAGTGGGCTGTCCCAGCTAGCTGTTGCCGTAGGTAAGATGCAGCAGTTTGTAAATGAGCAATTCAATAAGACAGCACAAGAGATCGACTGTATTAAGATCACACAACAGATTGGGGTGGAGTTGAATCTATACTTGACCGAACTGACAACTGTGTTCGGGCCGCAAATCACATCTCCTGCACTTACGCAGTTAACCATCCAGGCTTTATATAATCTGGCGGGTGGGAACATGGATTACATGCTGACTAAGCTGGGAGTGGGTAACAATCAGCTCAGTTCTCTGATTAGTAGTGGCCTAATATCAGGGAATCCAATTCTCTACGACTCGCAAACTCAGCTTCTGGGTATACAGGTGACTCTCCCCTCTGTGGGCAATCTGAACAACATGCGCGCCACATATCTAGAAACCCTTTCTGTAAGCACAAACAAGGGATATGCATCCGCATTAGTGCCTAAGGTGGTAACTCAGGTAGGCTCCGTAATTGAAGAGCTGGATACGTCGCATTGCATAGAGACGGATCTGGACCTGTACTGCACCAGAATTGTAACGTTTCCCATGTCTCCAGGTATCTTTTCTTGTCTTGGCGGAAACACCTCAGCGTGCATGTATTCCAAGACTGAAGGAGCACTCACCACACCATACATGACGCTCAAAGGATCAGTCATAGCAAATTGCAAGATGACAACATGTAGGTGCGCGGATCCTCCTGGGATAATCTCACAGAATTATGGAGAGGCTGTTTCTCTAATAGACAAAAAGGTATGCAACATCCTGACGCTTGACGGGATCACCTTGCGCCTTAGCGGAGAATTTGATGCAACCTATCAGAAAAATATCTCAATTCAGGACTCCCAAGTGGTGATTACTGGGAATCTAGATATATCTACTGAATTAGGGAATGTGAATAATTCAATCAGCAATGCTCTAGACAAATTAGAAGAGAGCAACAGCAAGCTAAATAAGGTTAATGTGAGGCTCACCAGTACATCTGCCCTTATCACATATATTGTCTTGACGACAATAGCACTGATATGCGGGATAGTCAGCTTAGTACTCGCCTGCTATATAATGTACAAACAAAAGGCCCAGCAGAAAACACTGCTGTGGCTTGGGAACAACACCTTGGACCAGATGAGAGCAACGACAAAGATGTAA
>1.1.2_1b_100_KX602323_1_Sheldrake_Duck_China_Guizhou_02_2016
ATGGACCCCAAGCCCTCTATCGGCTATTTGCACGCCTTCCTATTGATCTCCGTAGCTATCAGTTCAGTATTCATGGCTGGGAAAGCATCAGCATTGGATGGGCGACCGCTCGCTGCCGCAGGAATAGTAGTCACAGGGGACAAAGCAGTTAATATATACACATCGTCGCAGACAGGGACAATTATCATCAAACTATTACCAAATATGCCCAAAGACAAAGAACAATGTGCTAAGAGCCCCTTAGATGCATACAATAGGACTCTTACAACCCTCCTTACCCCGCTCGGCGATTCGATTAGGAGAATCCAAGATTCGGTAACCACATCAGGAGGTGAACGGCAGGAGCGTTTGATAGGAGCAATAATAGGAGGTGTCGCATTAGGTGTAGCCACTGCAGCGCAAATCACAGCGGCTTCTGCCCTCATACAAGCCAACCAGAACGCTGCAAACATACTGAAATTAAAAGAGAGTATTGCTGCTACCAATGAAGCGGTACATGAAGTCACTAGTGGGCTGTCCCAGCTAGCTGTTGCCGTAGGTAAGATGCAGCAGTTTGTAAATGAGCAATTCAATAAGACAGCACAAGAGATCGACTGTATTAAGATCACACAACAGATTGGGGTGGAGTTGAATCTATACTTGACCGAACTGACAACTGTGTTCGGGCCGCAAATCACATCTCCTGCACTTACGCAGTTAACCATCCAGGCTTTATATAATCTGGCGGGTGGGAACATGGATTACATGCTGACTAAGCTGGGAGTGGGTAACAATCAGCTCAGTTCTCTGATTAGTAGTGGCCTAATATCAGGGAATCCAATTCTCTACGACTCGCAAACTCAGCTTCTGGGTATACAGGTGACTCTCCCCTCTGTGGGCAATCTGAACAACATGCGCGCCACATATCTAGAAACCCTTTCTGTAAGCACAAACAAGGGATATGCATCCGCATTAGTGCCTAAGGTGGTAACTCAGGTAGGCTCCGTAATTGAAGAGCTGGATACGTCGCATTGCATAGAGACGGATCTGGACCTGTACTGCACCAGAATTGTAACGTTTCCCATGTCTCCAGGTATCTTTTCTTGTCTTGGCGGAAACACCTCAGCGTGCATGTATTCCAAGACTGAAGGAGCACTCACCACACCATACATGACGCTCAAAGGATCAGTCATAGCAAATTGCAAGATGACAACATGTAGGTGCGCGGATCCTCCGGGGATAATCTCACAGAATTATGGAGAGGCTGTCTCTCTAATAGACAAAAAGGTATGCAACATCCTGACGCTTGACGGGATCACCTTGCGCCTTAGCGGAGAATTTGATGCAACCTATCAGAAAAATATCTCAATTCAGGACTCCCAAGTGGTGATTACTGGGAATCTAGATATATCTACTGAATTAGGGAATGTGAATAATTCAATCAGCAATGCTCTAGACAAATTAGAAGAGAGCAACAGCAAGCTAAATAAGGTTAATGTGAGGCTCACCAGTACATCTGCCCTTATCACATATATTGTCTTGACGACAATAGCACTGATATGCGGGATAGTCAGCTTAGTACTCGCCTGCTATATAATGTACAAACAAAAGGCCCAGCAAAAAACACTGCTGTGGCTTGGGAACAACACCTTGGACCAGATGAGAGCAACGACAAAGATGTAA
>1.1.2_1b_101_KY788675_1_Oriental_magpie_robin_China_GD_ZS44_2015
ATGGATCCCAAGCCCTCTACCGGCTATTTGCATGCCTTCCTATTGATCTCCGTAGCTATCAGTTCAGTACTCATGGCTAAGAAAGCATCAGCATTGGATGGGCGACCGCTCGCTGCCGCAGGAATAGTAGTCACAGGGGACAAAGCAGTTAATATATACACATCGTCGCAGACAGGGACAATTATCATCAAACTATTACCAAATATGCCCAAAGACAAAGAACAATGTGCTAAGAGCCCCTTAGATGCATACAATAGGACTCTTACAACCCTCCTTACCCCGCTTGGCGATTCGATTAGGAGAATCCAAGATTCGGTAACCACATCAGGGGGTGAACGGCAGGAGCGTTTGATAGGAGCAATAATAGGAGGTGTCGCATTAGGTGTAGCCACCGCAGCGCAAATCACAGCGGCTTCTGCCCTCATACAAGCCAACCAGAACGCTGCAAACATACTGAAATTAAAAGAGAGTATTGCTGCTACCAATGAAGCGGTACATGAAGTCACTAGTGGGCTGTCCCAGCTAGCTGTTGCCGTAGGTAAGATGCAGCAGTTTGTAAATGAGCAGTTCAACAAGACAGCACAAGAGATCGACTGTATTAAGATCACACAACAGATTGGGGTGGAGTTGAATCTATACTTGACCGAACTGACAACTGTGTTCGGGCCGCAAATCACATCTCCTGCACTTACGCAGTTAACCATCCAGGCTTTATATAATCTGGCGGGTGGGAACATGGATTACATGCTGACTAAGCTGGGAGTGGGTAACAATCAGCTCAGTTCTCTGATTAGTAGTGGCCTAATATCAGGGAATCCAATTCTCTACGACTCGCAAACTCAGCTTCTGGGTATACAGGTGACTCTCCCCTCTGTGGGCAATCTGAACAACATGCGCGCCACTTATCTAGAAACCCTTTCTGTAAGCACAAACAAGGGATATGCATCCGCATTAGTGCCTAAGGTGGTAACTCAGGTAGGCTCCGTAATTGAAGAGCTGGATACGTCGCATTGCATAGAGACAGATCTGGACCTGTACTGCACCAGAATTGTAACGTTTCCCATGTCTCCAGGTATCTTTTCTTGTCTTGGCGGAAACACCTCAGCGTGCATGTATTCCAAGACTGAAGGAGCACTCACCACACCATACATGACGCTCAAAGGATCAGTCATAGCAAATTGCAAGATGACAACATGTAGGTGCGCGGATCCTCCGGGGATTATCTCACAGAATTATGGAGAGGCTGTCTCTCTAATAGACAAAAAGGTATGCAACATTCTGACACTTGACGGGATCACCTTGCGCCTTAGCGGAGAATTTGATGCAACCTATCAAAAAAATATCTCAATTCAGGACTCCCAAGTGGTGATTACTGGGAATCTAGATATATCCACTGAATTAGGGAATGTGAATAATTCAATCAGCAATGCTCTAGACAAATTAGAAGAGAGTAACAGCAAGCTAAATAAAGTTAATGTGAGGCTCACCAGTACATCTGCCCTTATCACATATATTGTCTTGACGACAATAGCACTGATATGTGGGATAGTCAGTTTAGTACTCGCCTGCTATATAATGTACAAACAAAAGGCCCAGCAAAAAACACTGCTGTGGCTTGGGAACAACACCTTGGACCAGATGAGAGCAACGACAAAGATGTAA
>1.1.2_1b_102_KY788674_1_Chinese_bulbul_China_GD_ZS23_2015
ATGGATCCCAAGCCCTCTACCGGCTATTTGCATGCCTTCCTATTGATCTCCGTAGCTATCAGCCCAGCACTCATGGCTAGGAAAGCATCAGCATTGGATGGGCGACCGCTCGCTGCCGCAGGAATAGTAGTCACAGGGGACAAAGCAGTTAATATATACACATCGTCGCAGACAGGGACAATTATCATCAAACTATTACCAAATATGCCCAAAGACAAAGAACAATGTGCTAAGAGCCCCTTAGATGCATACAATAGGACTCTTACAACCCTCCTTACCCCGCTTGGCGATTCGATTAGGAGAATCCAAGATTCGGTAACCACATCAGGAGGTGAACGGCAGGAGCGTTTGATAGGAGCAATAATAGGAGGTGTCGCATTAGGTGTAGCCACCGCAGCGCAAATCACAGCGGCTTCTGCCCTCATACAAGCCAACCAGAACGCTGCAAACATACTGAAATTAAAAGAGAGTATTGCTGCTACCAATGAAGCGGTACATGAAGTCACTAGTGGGCTGTCCCAGCTAGCTGTTGCCGTAGGTAAGATGCAGCAGTTTGTAAATGAGCAATTCAATAAGACAGCACAAGAGATCGACTGTATTAAGATCACACAACAGATTGGGGTGGAGTTGAATCTATACTTGACCGAACTGACAACTGTGTTCGGGCCGCAAATCACATCTCCTGCACTTACGCAGTTAACCATCCAGGCCTTATATAATCTGGCGGGTGGGAACATGGATTACATGCTGACTAAGCTGGGAGTGGGTAACAATCAGCTCAGTTCTCTGATTAGTAGTGGCCTAATATCAGGGAATCCAATTCTCTACGACTCGCAAACTCAGCTTTTGGGTATACAGGTGACTCTCCCCTCTGTGGGCAATCTGAACAACATGCGCGCCACTTATCTAGAAACCCTTTCTGTAAGCACAAACAAGGGATATGCATCCGCATTAGTGCCTAAGGTGGTAACTCAGGTAGGCTCCGTAATTGAAGAGCTGGATACGTCGCATTGCATAGAGACAGATCTGGACCTGTACTGCACCAGAATTGTAACGTTTCCCATGTCTCCAGGTATCTTTTCTTGTCTTGGCGGAAACACCTCAGCGTGTATGTATTCCAAGACTGAAGGAGCACTCACCACACCATACATGACGCTCAAAGGATCAGTCATAGCAAATTGCAAGATGACAACATGTAGGTGCGCGGATCCTCCGGGGATTATCTCACAGAATTATGGAGAGGCTGTCTCTCTAATAGACAAAAAGGTATGCAACATTCTGACACTTGACGGGATCACCTTGCGCCTTAGCGGAGAATTTGATGCAACCTATCAGAAAAATATCTCAATTCAGGACTCCCAAGTGGTGATTACTGGGAATCTAGATATATCCACTGAATTAGGGAATGTGAATAATTCAATCAGCAATGCTCTAGACAAATTAGAAGAGAGTAACAGCAAGCTGAATAAAGTTAATGTGAGGCTCACCAGTACATCTGCCCTTATCACATATATTGTCTTGACGACAATAGCACTGATATGCGGGATAGTCAGTTTAGTACTCGCCTGCTATATAATGTACAAACAAAAGGCCCAGCAAAAAACACTGCTGTGGCTTGGGAACAACACCTTGGACCAGATGAGAGCAACGACAAAGATGTAA
>1.2_1c_104_FJ597580_duck_China_ZJ_1_2002
ATGGATCCCAAGCCTTCTACCAGCCATTTGCACGCTTTCCCACTGATCTTCGTGGCTATCAGTTTAGTATTCATGGCTGGAAGGGCATCAGCACTGGATGGGCGGCCGCTCGCTGCTGCAGGAATAGTAGTCACAGGAGACAAGGCAGTTAATATATACACATCGTCGCAGACAGGGACAATTATCATCAAATTATTACCCAATGTGCCCAAAGACAAGGAACAATGTGCTAAGAGCCCCCTAGATGCATACAACAGGACTCTTACAACCCTCCTTGCCCCGCTCGGCGATTCGATTAGGAGAATCCAAGAGTCGGTAACCACATCAGGAGGAGAACGGCAGGGGCGTTTGGTAGGGGCAATAATAGGAGGTGTTGCATTAGGTGTAGCCACCGCAGCGCAGATCACAGCGGCTTCTGCCCTCATACAAGCCAACCAGAATGCTGCAAACATACTGAAACTAAAGGAGAGTATTGCCGCTACCAATGAAGCAGTACATGAGGTCACAAGCGGGCTGTCCCAGCTGGCTGTTGCCGTAGGTAAGATGCAGCAGTTTGTAAACGACCAATTCAATAAGACAGCACAAGAGATCGACTGTATTAATATCACACAACAGGTTGGGGTGGAGTTGAATCTATACTTGACTGAACTGACAACCGTGTTCGGACCGCAGATCACATCCCCTGCACTCACGCAGTTGACCATCCAGGCCTTATATAATCTGGCGGGTGGAAACATGGATTACATGCTGACAAAGCTGGGAGTGGGTAATAATCAGCTCAGTTCTCTGATTAGTAGTGGCCTAATATCAGGGAATCCAATTCTCTATGACTCGCAAACTCAGCTTCTGGGTATACAGGTGACTCTCCCCTCTGTGGGCAATCTGAACAACATGCGCGCCACATATCTGGAAACTCTCTCTGTAAGTACGAACAAGGGATTCGCATCCGCATTAGTGCCTAAGGTGGTAACTCAAGTAGGCTCTGTAATTGAAGAGCTGGATACATCGTATTGCATAGAGACAGACCTGGATCTGTACTGCACTAGAATTGTAACATTCCCCATGTCTTCAGGTATCTTCTCCTGTCTCGGTGGAAACACCTCAGCATGCATGTATTCTAAAACTGAAGGAGCACTCACCACACCATATATGACACTCAAAGGGTCAGTCATAGCAAATTGCAAGATGACAACGTGTAGGTGCGCAGATCCCCCGGGGATAATCTCACAGAATTATGGAGAGGCTGTCTCTCTAATAGACAAAAAGGTATGTAACATTCTGACTCTCGACGGGATCACCTTGCGCCTTAGCGGGGAATTCGATGCAACCTATCAGAAAAATATCTCAATTCAGGATTCCCAGGTGGTGATTACTGGGAATCTAGATATATCCACTGAGTTAGGGAATGTGAATAATTCAATCAGCAATGCTTTAGACAAGCTAGAAGAGAGTAACAGCAAGCTGGACAAAGTTAATGTGAGGCTTACCAGCACATCTGCTCTAATCACATATATTGTCTTGACAACAATAGCACTGATATGCGGGATAGTCAGCTTAGTCCTTGCCTGCTATATAATGTACAAACAAAAGGCCCAGCTAAGAACACTGCTGTGGCTCGGGAACAACACCTTGGATCAGATGAGAGCAACGACAAAGATGTAA
>1.2_1c_105_FJ597581_duck_China_ZJ_3_2002
ATGGATCCCAAGCCTTCTACCAGCCATTTGCACGCTTTCCCACTGATCTTCGTGGCTATCAGTTTAGTATTCATGGCTGGAAGGGCATCAGCACTGGATGGGCGGCCGCTCGCTGCTGCAGGAATAGTAGTCACAGGAGACAAGGCAGTTAATATATACACATCGTCGCAGACAGGGACAATTATCATCAAATTATTACCCAATGTGCCCAAAGACAAGGACCATTGTGCTAAGAGCCCCCTAGATGCATACAACAGGACTCTTACAACCCTCCTTGCCCCGCTCGGCGATTCGATTAGGAGAATCCAAGAGTCGGTAACCACATCAGGAGGAGAACGGCAGGGGCGTTTGGTAGGGGCAATAATAGGAGGTGTTGCATTAGGTGTAGCCACCGCAGCGCAGATCACAGCGGCTTCTGCCCTCATACAAGCCAACCAGAATGCTGCAAACATACTGAAACTAAAGGAGAGTATTGCCGCTACCAATGAAGCAGTACATGAGGTCACAAGCGGGCTGTCCCAGCTGGCTGTTGCCGTAGGTAAGATGCAGCAGTTTGTAAACGACCAATTCAATAAGACAGCACAAGAGATCGACTGTATTAAGATCACACAACAGGTTGGGGTGGAGTTGAATCTATACTTGACTGAACTGACAACCGTGTTCGGACCGCAGATCACATCCCCTGCACTCACGCAGTTGACCATGCAGGCCTTATATAATCTGGCGGGTGGAAACATGGATTACATGCTGACAAAGCTGGGAGTGGGTAATAATCAGCTCAGTTCTCTGATTAGTAGTGGCCTAATATCAGGGAATCCAATTCTCTATGACTCGCAAACTCAGCTTCTGGGTATACAGGTGACTCTCCCCTCTGTGGGCAATCTGAACAACATGCGCGCCACATATCTGGAAACTCTCTCTGTAAGTACGAACAAGGGATTCGCATCCGCATTAGTGCCTAAGGTGGTAACTCAAGTAGGCTCTGTAATTGAAGAGCTGGATACATCGTATTGCATAGAGACAGACCTGGATCTGTACTGCACTAGAATTGTAACATTCCCCATGTCTTCAGGTATCTTCTCCTGTCTCGGTGGAAACACCTCAGCATGCATGTATTCTAAAACTGAAGGAGCACTCACCACACCATATATGACACTCAAAGGGTCAGTCATAGCAAATTGCAAGATGACAACGTGTAGGTGCGCAGATCCCCCGGGGATAATCTCACAGAATTATGGAGAGGCTGTCTCTCTAATAGACAAAAAGGTATGTAACATTCTGACTCTTGACGGGATCACCTTGCGCCTTAGCGGGGAATTCGATGCAACCTATCAGAAAAATATCTCAATTCAGGATTCCCAGGTGGTGATTACTGGGAATCTGGATATATCCACTGAGTTAGGGAATGTGAATAATTCAATCAGCAATGCTTTAGACAAGCTAGAAGAGAGTAACAGCAAGCTGGACAAAGTTAATGTGAGGCTTACCAGCACATCTGCTCTAATCACATATATTGTCTTGACAACAATAGCACTGATATGCGGGATAGTCAGCTTAGTCCTTGCCTGCTATATAATGTACAAACAAAAGGCCCAGCAAAGAACACTGCTGTGGCTCGGGAACAACACCTTGGATCAGATGAGAGCAACGACAAAGATGTAA
>1.2_1c_106_FJ597585_duck_China_AH_10_2006
ATGGATCCCAAGCCTTCTACCAGCCGTTTGCATGCTTTTCCACTGATCTTCGTGGCTATCAGTTTAGTATTCATGGCTGGAAGGGCATCGGCACTGGATGGGCGGCCGCTCGCCGCCGCAGGAATAGTAGTCACAGGAGACAAGGCAGTTAATATATACACATCGTCGCAGACAGGGACAATTATCATCAAATTATTACCCAATATGCCCAAAGACAAAGAACAATGTGCTAAGAGCCCCCTAGGCGCATATAACAGGACTCTTACAACCCTCCTTGCCCCGCTCGGCGATTCGATTAAGAGAATCCAAGAGTCGGTAACCACATCAGGAGGAGAACGTCAAGAGCGTTTGGTAGGGGCAATAATAGGAGGCGTCGCATTAGGCGTAGCCACCGCAGCGCAGATCACAGCGGCTTCTGCCCTTATACAAGCCAACCAAAATGCTGCAAACATACTGAAATTAAAGGAGAGTATTGCCGCTACCAATGAAGCAGTACATGAGGTCACAAGCGGGCTGTCCCAGCTGGCTGTTGCCGTAGGTAAGATGCAGCAGTTTGTAAACGACCAATTCAATAAGACAGCACAAGAGATCGACTGTATTAAGATCACACAACAGGTTGGGGTGGAGTTGAATCTATACTTGACCGAACTGACAACCGTGTTCGGACCGCAAATCACATCCCCTGCACTCACGCGGTTGACCATCCAGGCCTTATATAATCTGGCAGGTGGGAACATGGATTACATGCTGACAAAGCTGGGAGTGGGTAATAATCAGCTCAGTTCTCTGATTAGTAGTGGCCTAATATCAGGGAATCCAATTCTCTATGACTCGCAAACTCAGCTTCTGGGTATACAGGTGACTCTCCCCTCTGTGGGCAATCTGAATAACATGCGCGCCACATATCTAGAAACCCTCTCCGTAAGTACGAACAAGGGATTCGCATCCGCATTAGTGCCTAAAGTGGTAACTCAGGTAGGCTCCGTAATTGAAGAGCTGGATACATCGTATTGCATAGAGACAGACCTGGATCTGTACTGCACTAGAATTGTAACATTCCCCATGTCTCCAGGTATCTTCTCCTGTCTCGGTGGAAACACCTCAGCATGCATGTACTCTAAGACTGAAGGAGCACTCACCACACCATATATGACACTCAAAGGGTCAGTCATAGCAAATTGCAAGATGACAACATGTAGGTGCGCAGACCCCCCGGGGATAATCTCACAGAATTATGGAGAGGCTGTCTCTCTAATAGACAAAAAGGTATGTAACATTCTGACTCTCGACGGGATCACCTTGCGCCTTAGCGGGGAATTCGATGCAACCTATCAGAAAAATATCTCAATTCAGGATTCCCAGGTGGTGATTACTGGGAATTTGGATATATCCACTGAGTTAGGGAATGTGAATAATTCAATCAGCAATGCTCTAGACAAGCTAGAAGAGAGTAACAGCAAGCTGGACAAAGTTAATGTGAGGCTTACCAGCACATCTGCCCTAATCACATATATTGTCTTGACAACAATAGCACTGATATGCGGGATAGTCAGCTTAGTCCTTGCCTGCTATATAATGTACAAACAGAAGGCCCAGCAAAAAACACTGCTGTGGCTCGGGAACAACACCTTAGACCAGATGAGAGCAACGACAAAGATGTAA
>1.2_1c_107_FJ597586_duck_China_FJ_2_2002
ATGGATCCCAAGCCTTCTACCAGCCATTTGCACGCTTTCCCACTGATCTTCGTGGCTATCAGTTTAGTATTCATGGCTGGAAGGGCATCAGCACTGGATGGGCGGCCGCTCGCTGCTGCAGGAATAGTAGTCACAGGAGACAAGGCAGTTAATATATACACATCGTCGCAGACAGGGACAATTATCATCAAATTATTACCCAATGTGCCCAAAGACAAGGAACAATGTGCCAAGAGCCCCCTAGATGCATACAACAGGACTCTTACAACCCTCCTTGCCCCGCTCGGCGATTCGATTAGGAGAATCCAAGAGTCGGTAACCACATTAGGAGGAGAACGGCAGGGGCGTTTGGTAGGGGCAATAATAGGAGGTGTTGCATTAGGTGTAGCCACCGCAGCGCAGATCACAGCGGCTTCTGCCCTCATACAAGCCAACCAGAATGCTGCAAACATACTGAAACTAAAGGAGAGTATTGCCGCTACCAATGAAGCAGTACATGAGGTCACAAGCGGGCTGTCCCAGCTGGCTGTTGCCGTAGGTAAGATGCAGCAGTTTGTAAACGACCAATTCAATAAGACAGCACAAGAGATCGACTGTATTAAGATCACACAACAGGTTGGGGTGGAGTTGAATCTATACTTGACTGAACTGACAACCGTGTTCGGACCGCAGATCACATCCCCTGCACTCACGCAGTTGACCATGCAGACGTTATATAATCTGGCGGGTGGAAACATGGATTACATGCTGACAAAGCTGGGAGTGGGTAATAATCAGCTCAGTTCTCTGATTAGTAGTGGCCTAATATCAGGGAATCCAATTCTCTATGACTCGCAAACTCAGCTTCTGGGTATACAGGTGACTCTCCCCTCTGTGGGCAATCTGAACAACATGCGCGCCACATATCTGGAAACTCTCTCTGTAAGTACGAACAAGGGATTCGCATCCGCATTAGTGCCTAAGGTGGTAACTCAAGTAGGCTCTGTAATTGAAGAGCTGGATACATCGTATTGCATAGAGACAGACCTGGATCTGTACTGCACTAGAATTGTAACATTCCCCATGTCTTCAGGTATCTTCTCCTGTCTCGGTGGAAACACCTCAGCATGCATGTATTCTAAAACTGAAGGAGCACTCACCACACCATATATGACACTCAAAGGGTCAGTCATAACAAATTGCAAGATGACAACGTGTAGGTGCGCAGATCCCCCGGGGATAATCTCACAGAATTATGGAGAGGCTGTCTCTCTAATAGACAAAAAGGTATGTAACATTCTGACTCTTGACGGGATCACCTTGCGCCTTAGCGGGGAATTCGATGCAACCTATCAGAAAAATATCTCAATTCAGGATTCCCAGGTGGTGATTACTGGGAATCTAGATATATCCACTGAGTTAGGGAATGTGAATAATTCAATCAGCAATGCTTTAGACAAGCTAGAAGAGAGTAACAGCAAGCTGGACAAAGTTAATGTGAGGCTTACCAGCACATCTGCTCTAATCACATATATTGTCTTGACAACAATAGCACTGATATGCGGGATAGTCAGCTTAGTCCTTGCCTGCTATATAATGTACAAACAAAAGGCCCAGCAAAGAACACTGCTGTGGCTCGGGAACAACACCTTGGATCAGATGAGAGCAACGACAAAGATGTAA
>1.2_1c_108_FJ597587_duck_China_JS_9_2006
ATGGATCCCAAGCCTTCTACCAGCCGTTTGCATGCTTTTCCACTGATCTTCGTGGCTATCAGTTTAGTATTCATGGCTGGAAGGGCATCGGCACTGGATGGGCGGCCGCTCGCCGCCGCAGGAATAGTAGTCACAGGAGACAAGGCAGTTAATATATACACATCGTCGCAGACAGGGACAATTATCATCAAATTATTACCCAATATGCCCAAAGACAAAGAACAATGTGCTAAGAGCCCCCTAGGTGCATATAACAGGACTCTTACAACCCTCCTTGCCCCGCTCGGCGATTCGATTAAGAGAATCCAAGAGTCGGTAACCACATCAGGAGGAGAACGTCAAGAGCGTTTGGTAGGGGCAATAATAGGAGGTGTCGCATTAGGTGTAGCCACCGCAGCGCAGATCACAGCGGCTTCTGCCCTTATACAAGCCAACCAAAATGCTGCAAACATACTGAAATTAAAGGAGAGTATTGCCGCTACCAATGAAGCAGTACATGAGGTCACAAGCGGGCTGTCCCAGCTGGCTGTTGCCGTAGGTAAGATGCAGCAGTTTGTAAACGACCAATTCAATAAGACAGCACAAGAGATCGACTGTATTAAGATCACACAACAGGTTGGGGTGGAGTTGAATCTATACTTGACCGAACTGACAACCGTGTTCGGACCGCAAATCACATCCCCTGCACTCACGCGGTTGACCATACAGGCCTTATATAATCTGGCAGGTGGGAACATGGATTACATGCTGACAAAGCTGGGAGTGGGTAATAATCAGCTCAGTTCTCTGATTAGTAGTGGCCTAATATCAGGGAATCCAATTCTCTATGACTCGCAAACTCAGCTTCTGGGTATACAGGTGACTCTCCCCTCTGTGGGCAATCTGAATAACATGCGCGCCACCTATCTAGAAACCCTCTCCGTAAGTACGAACAAGGGATTCGCATCCGCATTAGTGCCTAAAGTGGTAACACAGGTAGGCTCCGTAATTGAAGAGCTGGATACATCGTATTGCATAGAGACAGACCTGGATCTGTACTGCACTAGAATTGTAACATTCCCCATGTCTCCAGGTATCTTCTCCTGTCTCGGTGGAAACACCTCAGCATGCATGTACTCTAAGACTGAAGGAGCACTCACCACACCATATATGACACTCAAAGGGTCAGTCATAGCAAATTGCAAGATGACAACATGTAGGTGCGCAGACCCCCCGGGGATAATCTCACAGAATTATGGAGAGGCTGTCTCTCTAATAGACAAAAAGGTATGTAACATTCTGACTCTCGACGGGATCACCTTGCGCCTTAGCGGGGAATTCGATGCAACCTATCAGAAAAATATCTCAATTCAGGATTCCCAGGTGGTGATTACTGGGAATTTGGATATATCCACTGAGTTAGGGAATGTGAATAATTCAATCAGCAATGCTCTAGACAAGCTAGAAGAGAGTAACAGCAAGCTGGACAAAGTTAATGTGAGGCTTACCAGCACATCTGCCCTAATCACATATATTGTCTTGACAGCAATAGCACTGATATGCGGGATAGTCAGCTTAGTCCTTGCCTGCTATATAATGTACAAACAGAAGGCCCAGCAAAAAACACTGCTGTGGCTCGGGAACAACACCTTAGACCAGATGAGAGCAACGACAAAGATGTAA
>1.2_1c_109_HQ008337_duck_China_JS10_2010
ATGGATCCCAAGCCTTCTACCAGCCGTTTGCATGCTTTCCCACTGATCTTCGTGGCTATCAGTTTAGTATTCATGGCTGGAAGGGCATCGGCACTGGATGGGCGGCCGCTCGCCGCCGCAGGAATAGTAGTCACAGGAGACAAGGCAGTTAATATATACACATCGTCGCAGTCAGGGACAATTATCATCAAATTATTACCCAATATGCCCAAAGACAAAGAACAATGTGCTAAGAGCCCCCTAGATGCATACAACAGGACTCTTACAACCCTCCTTGCCCCGCTCGGCGATTCGATTAAGAGAATCCAAGAGTCGGTAACCACATCAGGAGGAGAACGTCAAGAGCGTTTGGTAGGGGCAATAATAGGAGGTGTCGCATTAGGTGTAGCCACCGCAGCGCAGATCACAGCGGCATCTGCCCTTATACAAGCCAATCAAAATGCTGCAAACATACTGAAATTAAAGGAGAGTATTGCCGCTACCAATGAAGCAGTACATGAGGTCACAAGCGGGCTGTCCCAGCTGGCTGATGCCGTAGGTAAGATGCAGCAGTTTGTAAACGACCAATTCAATAAGACAGCACAAGAGATCGACTGTATTAAGATCACACAACAGGTTGGGGTGGAGTTGAATCTATACTTGACCGAACTGACAACCGTGTTCGGACCGCAAATCACATCCCCTGCGCTCACGCAGTTGACCATCCAGGCCTTATATAATCTGGCAGGTGGGAACATGGATTACATGCTGACAAAGCTGGGAGTGGGTAATATTCAGCTCAGTTCTCTGATTAGTAGTGGCCTAATATCAGGGAATCCAATTCTCTATGACTCGCAAACTCAGCTTCTGGGTATACAGGTGACTCTCCCCTCTGTGGGCAATCTGAATAACATGCGCGCCACATATCTAGAAACCCTCTCCGTAAGTACGAACAAGGGATTCGCATCCGCATTAGTGCCTAAAGTGGTAACTCAGGTAGGCTCCGTAATTGAAGAGCTGGATACATCGTATTGCATAGAGACAGACCTGGATCTGTACTGCACTAGAATTGTAACATTCCCCATGTCTCCAGGTATCTTCTCCTGTCTCGGTGGAAACACCTCAGCATGCATGTACTCTAAGACTGAAGGAGCACTCACCACACCATATATGACACTCAAAGGGTCAGTCATAGCAAATTGCAGGATGACAACATGTAGGTGCGCAGACCCCCCAGGGATAATCTCACAGAATTATGGAGAGGCTGTCTCTCTAATAGACAAAAAGGTATGTAACATTCTGACTCCCGACGGAATCACCTTGCGCCTTAGCGGGGAATTCGATGCAACCTATCAGAAAAATATCTCAATTCAGGATTCCCAGGTGGTGATTACTGGGAACTTGGATATATCCACTGAGTTAGGGAATGTGAATAATTCAATCAGCAATGCTCTAGACAAGCTAGAAGAGAGTAACAGCAAGCTGGACAAAGTTAATGTGAGGCTTACCAGCACATCTGCCCTAATCACATATATTGTCTTGACAACAATAGCACTGATATGCGGGATAGTCAGCTTAGTCCTTGCCTGCTATATAATGTACAAACAGAAGGCCCAGCAAAAAACACTGCTGTGGCTCGGGAACAACACCTTGGACCAGATGAGAGCAACGACAAAGATGTAA
>1.2_1c_110_HQ398777_duck_China_08_037_2008
ATGGATCCCAAGCCTTCTACCAGCCGCCTGCATGCCCCTCCACTGATCTTCGTGGCCATCAGTTTAGTATTCATGGCTGGAAGGGCGTCGGCACTGGATGGGCGGCCGCTCGCCGCCGCAGGAATAGTAGTCACAGGAGACAAGGCAGTTAATATATACACATCGTCGCAGACAGGGACAATTATCATCAAATTATTACCAAATATGCCTAAAGACAAAGAACAATGTGCTAAGAGCCCCCTAGATGCATACAACAGGACTCTTACAACCCTCCTTGCCCCGCTCGGCGATTCGATTAAGAGAATCCAAGAGTCGGTAACCACATCAGGAGGAGAACGTCAAGAGCGTTTGGTAGGGGCAATAATAGGAGGTGTCGCATTAGGTGTAGCCACCGCAGCGCAGATCACAGCGGCTTCTGCCCTTATACAAGCCAATCAAAATGCTGCAAACATACTGAAATTAAAGGAGAGTATTGCCGCTACCAATGAAGCAGTACATGAGGTCACAAGCGGGCTGTCCCAGCTGGCTGTTGCCGTAGGTAAGATGCAGCAGTTTGTAAACGACCAATTCAATAAGACAGCACAAGAGATCGACTGTATTAAGATCACACAACAGGTTGGGGTGGAGTTGAATCTATACTTGACCGAACTGACAACCGTGTTCGGACCGCAAATCACATCCCCTGCACTCACGCAGTTGACCATCCAGGCCTTATATAATCTGGCAGGTGGGAACATGGATTACATGCTGACAAAGCTGGGAGTGGGTAATAATCAGCTCAGTTCTCTGATTAGTAGTGGCCTAATATCAGGGAATCCAATTCTCTATGACTCGCAAACTCAGCTTCTGGGTATACAGGTGACTCTCCCCTCTGTGGGCAATCTGAATAACATGCGCGCCACATATCTAGAAACCCTCTCCGTAAGTACAAACAAGGGATTCGCATCCGCATTAGTGCCTAAAGTGGTAACTCAGGTAGGCTCCGTAATTGAAGAGCTGGATACATCGTATTGCATAGAGACAGACCTGGATCTGTACTGCACTAGAATTGTAACATTCCCCATGTCTCCAGGTATCTTCTCCTGTCTCGGTGGAAACACCTCAGCATGCATGTACTCTAAGACTGAAGGAGCACTCACCACACCATATATGACACTCAAAGGGTCAGTCATAGCAAATTGCAAGATGACAACGTGTAGGTGCGCAGACCCCCCGGGGATAATCTCACAGAATTATGGAGAGGCTGTCTCTCTAATAGACAAAAAGGTATGTAACATTCTGACTCTCGACGGGATCACCTTGCGCCTTAGCGGGGAATTCGATGCGACCTATCAGAAAAATATCTCAATTCAGGATTCCCAAGTGGTGATTACTGGGAATTTGGATATATCCACTGAGTTAGGGAATGTGAATAATTCAATCAGCAATGCTCTAGACAAGCTAGAAGAGAGTAACAGCAAGCTGGACAAAGTTAATGTGAGGCTTACCAGCACATCTGCCCTAATCACATATATTGTCTTGACAACAATAGCACTGATATGCGGGATAGTCAGCCTAGTCCTTGCCTGCTATATAATGTACAAACAGAAGGCCCAGCAAAAAACACTGCTGTGGCTCGGGAACAACACCTTAGACCAGATGAGAGCAACGACAAAGATGTAA
>1.2_1c_112_HQ398780_duck_China_08_044_2008
ATGGATCCCAAGCCTTCTACCAGCCGTTTGCATGCTTTCCCACTGATCTTCGTGGCTATCAGTTTAGTATTCATGGCTGGAAGGGCATCGGCACTGGATGGGCGGCCGCTCGCCGCCGCAGGAATAGTAGTCACAGGAGACAAGGCAGTTAATATATACACATCGTCGCAGACAGGGACAATTATCATCAAATTATTACCCAATATGCCCAAAGACAAAGAACAATGTGCTAAGAGCCCCCTAGATGCATACAACAGGACTCTTACAACCCTCCTTGCCCCGCTCGGCGATTCGATTAAGAGAATCCAAGAGTCGGTAACCACATCAGGAGGAGAACGTCAAGAGCGTTTGGTAGGGGCAATAATAGGAGGTGTCGCATTAGGTGTAGCCACCGCAGCGCAGATCACAGCGGCATCTGCCCTTATACAAGCCAATCAAAATGCTGCAAACATACTGAAATTAAAGGAGAGTATTGCCGCTACCAATGAAGCAGTACATGAGGTCACAAGCGGGCTGTCCCAGCTGGCTGTTGCCGTAGGTAAGATGCAGCAGTTTGTAAACGACCAATTCAATAAGACAGCACAAGAGATCGACTGTATTAAGATCACACAACAGGTTGGGGTGGAGTTGAATCTATACTTGACCGAACTGACAACCGTGTTCGGACCGCAAATCACATCCCCTGCGCTCACGCAGTTGACCATCCAGGCCTTATATAATCTGGCAGGTGGGAACATGGATTACATGCTGACAAAGCTGGGAGTGGGTAATAATCAGCTCAGTTCTCTGATTAGTAGCGGCCTAATATCAGGGAATCCAATTCTCTATGACTCGCAAACTCAGCTTCTGGGTATACAGGTGACTCTCCCCTCTGTGGGCAATCTGAATAACATGCGCGCCACATATCTAGAAACCCTCTCCGTAAGTACGAACAAGGGATTCGCATCCGCATTAGTGCCTAAAGTGGTAACTCAGGTAGGCTCCGTAATTGAAGAGCTGGATACATCGTATTGCATAGAGACAGACCTGGATCTGTACTGCACTAGAATTGTAACATTCCCCATGTCTCCAGGTATCTTCTCCTGTCTCGGTGGAAACACCTCAGCATGCATGTACTCTAAGACTGAAGGAGCACTCACCACACCATATATGACACTCAAAGGGTCAGTCATAGCAAATTGCAAGATGACAACATGTAGGTGCGCAGACCCCCCAGGGATAATCTCACAGAATTATGGAGAGGCTGTCTCTCTAATAGACAAAAAGGTATGTAACATTCTGACTCTCGACGGAATCACCTTGCGCCTTAGCGGGGAATTCGATGCAACCTATCAGAAAAATATCTCAATTCAGGATTCCCAGGTGGTGATTACTGGGAACTTGGATATATCCACTGAGTTAGGGAATGTGAATAATTCAATCAGCAATGCTCTAGACAAGCTAGAAGAGAGTAACAGCAAGCTGGACAAAGTTAATGTGAGGCTTACCAGCACATCTGCCCTAATCACATATATTGTCTTGACAACAATAGCACTGATATGCGGGATAGTCAGCTTAGTCCTTGCCTGCTATATAATGTACAAACAGAAGGCCCAGCAAAAAACACTGCTGTGGCTCGGGAACAACACCTTAGACCAGATGAGAGCAACGACAAAGATGTAA
>1.2_1c_121_HQ412767_duck_China_08_046_2008
ATGGATCCCAAGCCTTCTACCAGCCGTTTGCATGCTTTCCCACTGATCTTCGTGGCTATCAGTTTAGTATTCATGGCTGGAAGGGCATCGGCACTGGATGGGCGGCCGCTCGCCGCCGCAGGAATAGTAGTCACAGGAGACAAGGCAGTTAATATATACACATCGTCGCAGACAGGGACAATTATCATCAAATTATTACCCAATATGCCCAAAGACAAAGAACAATGTGCTAAGAGCCCCCTAGATGCATACAACAGGACTCTTACAACCCTCCTTGCCCCGCTCGGCGATTCGATTAAGAGAATCCAAGAGTCGGTAACCACATCAGGAGGAGAACGTCAAGAGCGTTTGGTAGGGGCAATAATAGGAGGTGTCGCATTAGGTGTAGCCACCGCAGCGCAGATCACAGCGGCATCTGCCCTTATACAAGCCAATCAAAATGCTGCAAACATACTGAAATTAAAGGAGAGTATTGCCGCTACCAATGAAGCAGTACATGAGGTCACAAGCGGGCTGTCCCAGCTGGCTGTTGCCGTAGGTAAGATGCAGCAGTTTGTAAACGACCAATTCAATAAGACAGCACAAGAGATCGACTGTATTAAGATCACACAACAGGTTGGGGTGGAGTTGAATCTATACTTGACCGAACTGACAACCGTGTTCGGACCGCAAATCACATCCCCTGCGCTCACGCAGTTGACCATCCAGGCCTTATATAATCTGGCAGGTGGGAACATGGATTACATGCTGACAAAGCTGGGAGTGGGTAATAATCAGCTCAGTTCTCTGATTAGTAGTGGCCTAATATCAGGGAATCCAATTCTCTATGACTCGCAAACTCAGCTTCTGGGTATACAGGTGACTCTCCCCTCTGTGGGCAATCTGAATAACATGCGCGCCACATATCTAGAAACCCTCTCCGTAAGTACGAACAAGGGATTCGCATCCGCATTAGTGCCTAAAGTGGTAACTCAGGTAGGCTCCGTAATTGAAGAGCTGGATACATCGTATTGCATAGAGACAGACCTGGATCTGTACTGCACTAGAATTGTAACATTCCCCATGTCTCCAGGTATCTTCTCCTGTCTCGGTGGAAACACCTCAGCATGCATGTACTCTAAGACTGAAGGAGCACTCACCACACCATATATGACACTCAAAGGGTCAGTCATAGCAAATTGCAAGATGACAACATGTAGGTGCGCAGACCCCCCAGGGATAATCTCACAGAATTATGGAGAGGCTGTCTCTCTAATAGACAAAAAGGTATGTAACATTCTGACTCTCGACGGAATCACCTTGCGCCTTAGCGGGGAATTCGATGCAACCTATCAGAAAAATATCTCAATTCAGGATTCCCAGGTGGTGATTACTGGGAACTTGGATATATCCACTGAGTTAGGGAATGTGAATAATTCAATCAGCAATGCTCTAGACAAGCTAGAAGAGAGTAACAGCAAGCTGGACAAAGTTAATGTGAGGCTTACCAGCACATCTGCCCTAATCACATATATTGTCTTGACAACAATAGCACTGATATGCGGGATAGTCAGCTTAGTCCTTGCCTGCTATATAATGTACAAACAGAAGGCCCAGCAAAAAACACTGCTGTGGCTCGGGAACAACACCTTAGACCAGATGAGAGCAACGACAAAGATGTAA
>1.2_1c_122_JF893453_duck_China_JX07_2007
ATGGATCCCAAGCCTTCTACCAGCCGTTTGCATGCTTTTCCACTGATCTTCGTGGCTATCAGTTTAGTATTCATGGCTGGAAGGGCATCGGCACTGGATGGGCGGCCGCTCGCCGCCGCAGGAATAGTAGTCACAGGAGACAAGGCAGTTAATATATACACATCGTCGCAGACAGGGACGATTATCATCAAATTATTACCCAATATGCCCAAAGACAAAGAACAATGTGCTAAGAGCCCCCTAGATGCATACAACAGGACCCTTACAACCCTCCTTGCCCCGCTCGGCGATTCGATTAAGAGAATCCAAGAGTCGGTAACCACATCAGGAGGAGAACGTCAAGAGCGTTTGGTAGGGGCAATAATAGGAGGTGTCGCATTAGGTGTAGCCACCGCAGCGCAGATCACAGCGGCTTCTGCCCTTATACAAGCCAACCAAAATGCTGCAAACATACTGAAATTAAAGGAGAGTATTGCCGCTACCAATGAAGCAGTACATGAGGTCACAAGCGGGCTGTCCCAGCTGGCTGTTGCCGTAGGTAAGATGCAGCAGTTTGTAAACGACCAATTCAATAAGACAGCACAAGAGATCGACTGTATTAAGATCACACAACAGGTTGGGGTGGAGTTGAATCTATACTTGACCGAACTGACAACCGTGTTCGGACCGCAAATCACATCCCCTGCACTCACGCAGTTGACCATCCAGGCCTTATATAATCTGGCAGGTGGGAACATGGATTACATGCTGACAAAGCTGGGAGTGGGTAATAATCAGCTCAGTTCTCTGATTAGTAGTGGCCTAATATCAGGGAATCCAATTCTCTATGACTCGCAAACTCAGCTTCTGGGTATACAGGTGACTCTCCCCTCTGTGGGCAATCTGAACAACATGCGCGCTACATATCTAGAAACCCTCTCTGTAAGTACGAACAAGGGATTCGCATCCGCATTAGTGCCTAAAGTGGTAACTCAGGTAGGCTCCGTAATTGAAGAGCTGGATACATCGTATTGCATAGAGACAGACCTGGATCTGTACTGCACTAGAATTGTAACATTCCCCATGTCTCCAGGTATCTTCTCCTGTCTCGGTGGAAACACCTCAGCATGCATGTACTCTAAGACTGAAGGAGCGCTCACCACACCATATATGACACTCAAAGGGTCAGTCATAGCAAATTGCAAGATGACGACGTGTAGGTGCGCAGACCCCCCGGGGATAATCTCACAGAATTATGGAGAGGCTGTCTCTCTAATAGACAAAAAGGTATGTAACATTCTGACTCTCGACGGGATCACCTTGCGCCTTAGCGGGGAATTCGATGCAACCTATCAAAAAAATATCTCAATTCAGGATTCCCAGGTGGTGATTACTGGGAATTTGGATATATCCACTGAGTTAGGGAATGTGAATAATTCAATCAGCAATGCTCTAGACAAGCTAGAAGAGAGTAACAGCAAGCTGGACAAAGTTAATGTGAGGCTTACCAGCATATCTGCCCTAATCACATATATTGTCTTGACAACAATAGCACTGATGTGCGGGATAGTCAGCTTAGTCCTTGCCTGCTATATAATGTACAAACAGAAGGCCCAGCAAAAAACACTGCTGTGGCTCGGGAACAACACCTTAGACCAGATGAGAGCAACGACAAAGATGTAA
>1.2_1c_123_JX844030_1_mallard_Finland_9147_2010
ATGGATCCCAAGCCTTCTACCAGCCATTTGCACGCCTTTCCACTGATCTTCGTGGCTGTCAGTTTAGTATTCATGGCTGGAAGGGCATCGGCACTGGATGGGCGGCCGCTCGCTGCCGCAGGAATAGTAGTCACAGGAGACAAGGCAGTTAATATATATACATCGTCGCAGACAGGGACAATTATCATCAAATTATTACCCAATATGCCCAAAGACAAAGAACAATGTGCTAAGAGCCCCTTAGATGCATACAACAGGACTCTTACAACCCTCCTTGCCCCGCTCGGCGATTCGATTAAGAGAATCCAAGAGTCGGTAACCACATCAGGAGGGGAACGGCAGGAGCGTTTGGTAGGGGCAATAATAGGAGGTGTCGCATTAGGTGTAGCCACTGCAGCGCAGATCACAGCAGCTTCTGCCCTCATACAAGCCAACCAGAATGCTGCAAACATACTGAAATTAAAGGAGAGTATTGCCGCTACCAATGAAGCAGTACATGAGGTCACAAGCGGGCTGTCCCAGCTGGCTGTTGCCGTAGGTAAGATGCAGCAGTTTGTAAACGACCAATTCAATAAGACAGCACAAGAGATCGACTGTATTAAGATCACACAACAGGTTGGGGTGGAGTTGAATCTATACTTGACCGAACTGACAACCGTGTTCGGACCGCAAATCACATCCCCTGCACTCACACAGTTGACCATCCAGGCCTTATATAATCTGGCAGGTGGGAATATGGATTACATGCTGACAAAGCTGGGAGTGGGTAATAATCAGCTCAGTTCTCTGATTAGTAGTGGCCTAATATCAGGGAATCCAATTCTCTATGACTCGCAAACTCAGCTTCTGGGTATACAGGTGACTCTCCCCTCTGTGGGCAATCTGAACAACATGCGCGCCACATATCTGGAAACCCTCTCTGTAAGTACGAACAAGGGATTCGCATCCGCATTAGTGCCTAAGGTGGTAACTCAGGTAGGCTCCGTAATTGAGGAGCTGGATACATCATATTGCATAGAGACAGACCTGGATCTGTACTGCACTAGAATTGTAACATTCCCCATGTCTCCAGGTATCTTCTCTTGTCTCGGTGGAAACACCTCAGCATGCATGTACTCTAAGACTGAAGGAGCACTCACCACACCGTATATGACACTCAAAGGGTCAGTCATAGCAAATTGCAAGATGACAACGTGTAGGTGCGCAGATCCCCCGGGGATAATCTCACAGAATTATGGAGAGGCTGTCTCTCTAATAGACAAAAAGGTATGTAACATTCTGACTCTTGACGGGATCACCTTGCGCCTTAGCGGGGAATTCGATGCAACCTATCAGAAAAATATCTCAATTCAGGACTCCCAGGTGGTGATTACTGGGAATCTAGATATATCCACTGAGTTAGGGAATGTGAATAATTCAATCAGCAATGCTCTAGACAAGCTAGAAGAGAGCAACAGCAAGCTGGACAAAGTTAATGTGAGGCTTACCAGCACATCTGCCCTAATCACATATATTGTCTTGACAACAATAGCACTGATATGCGGGATAGTCAGCTTAGTCCTCGCCTGCTATATAATGTACAAACAAAGGGCCCAGCAAAAAACACTGCTGTGGCTCGGGAACAACACCTTGGACCAGATGAGAGCAACGACAAAGATGTAA
>1.2_1c_124_AY034801_2_mallard_Finland_1997
ATGGATCCCAAGCCTTCTACCAGCCATTTGCACGCTTTTCCACTGATCTTCGTGGCTATCAGTTTAGTATTCATGGCTGGAAGGGCATCGGCACTGGATGGGCGGCCGCTCGCTGCCGCAGGAATAGTAGTCACAGGAGACAAGGCAGTTAATATATATACATCGTCGCAGACAGGGACAATTATCATCAAATTATTACCCAATATGCCCAAAGACAAAGAACAATGTGCTAAGAGCCCCCTAGATGCATACAACAGGACTCTTACAACCCTCCTTGCCCCGCTCGGCGATTCGATTAGGAGAATCCAAGAGTCGGTAACCACATCAGGAGGAGAACGGCAGGAGCGTTTGGTAGGGGCAATAATAGGAGGTGTCGCATTAGGTGTAGCCACCGCAGCGCAGATCACAGCGGCTTCTGCCCTCATACAAGCCAACCAGAATGCTGCAAACATACTGAAATTAAAGGAGAGTATTGCCGCTACCAATGAAGCAGTACATGAGGTCACAAGCGGGCTGTCCCAGCTGGCTGTTGCCGTAGGTAAGATGCAGCAGTTTGTAAACGACCAATTCAATAAGACAGCACAAGAGATCGACTGTATTAAGATCACACAACAGGTTGGGGTGGAGTTGAATCTATACTTGACCGAACTGACAACCGTGTTCGGACCGCAAATCACATCCCCTGCACTCACGCAGTTGACCATCCAGGCCTTATATAATCTGGCGGGTGGGAATATGGATTACATGCTGACAAAGCTGGGAGTGGGTAATAATCAGCTCAGTTCTCTGATTAGTAGTGGCCTAATATCAGGGAATCCAATTCTCTATGACTCGCAAACTCAGCTTCTGGGTATACAGGTGACTCTCCCCTCTGTGGGCAATCTGAACAACATGCGCGCCACATATCTGGAAACCCTCTCTGTAAGTACGAACAAGGGATTCGCATCCGCATTAGTGCCTAAGGTGGTAACTCAGGTAGGCTCCGTAATTGAAGAGCTGGATACATCGTATTGCATAGAGACAGACCTGGATCTGTACTGCACTAGAATTGTAACATTCCCCATGTCTCCAGGTATCTTCTCCTGTCTCGGTGGAAACACCTCAGCATGCATGTACTCTAAGACTGAAGGAGCACTCACCACACCATATATGACACTCAAAGGGTCAGTCATAGCAAATTGCAAGATGACAACGTGTAGGTGCGCAGATCCCCCGGGGATAATCTCACAGAATTATGGAGAGGCTGTCTCTCTAATAGACAAAAAGGTATGTAACATTCTGACTCTTGACGGGATCACCTTGCGCCTTAGCGGGGAATTCGATGCAACCTATCAGAAAAATATCTCAATTCAGGATTCCCAGGTGGTGATTACTGGGAATCTAGATATATCCACTGAGTTAGGGAATGTGAATAATTCAATCAGCAATGCTTTAGACAAGCTAGAAGAGAGTAACAGCAAGCTGGACAAAGTTAATGTGAGGCTTACCAGCACATCTGCCCTAATCACATATATTGTCTTGACAACAATAGCACTGATATGCGGGATAGTCAGCTTAGTCCTCGCCTGCTATATAATGTACAAACAAAAGGCCCAGCAAAAAACACTGCTGTGGCTCGGGAACAACACCTTGGACCAGATGAGAGCAACGACAAAGATGTAA
>1.2_1c_125_EU493451_2_teal_Finland_12104_2006
ATGGATCCCAAGCCTTCTACCAGCCATTTGCACGCCTTTCCACTGATCTTCGTGGCTATCAGTTTAGTATTCATGGCGGGAAGGGCATCGGCACTGGATGGGCGGCCGCTCGCTGCCGCAGGAATAGTAGTCACAGGAGACAAGGCAGTTAATATATATACATCGTCGCAGACAGGGACAATTATCATCAAATTATTACCCAATATGCCCAAAGACAAAGAACAATGTGCTAAGAGCCCCTTAGATGCATACAACAGGACTCTTACAACCCTCCTTGCCCCGCTCGGCGATTCGATTAGGAGAATCCAAGAGTCGGTAACCACATCAGGAGGAGAACGGCAGGAGCGTTTGGTAGGGGCAATAATAGGAGGTGTCGCATTAGGTGTAGCCACTGCAGCGCAGATCACAGCAGCTTCTGCCCTCATACAAGCCAACCAGAATGCTGCAAACATACTGAAATTAAAGGAGAGTATTGCCGCTACCAATGAAGCAGTACATGAGGTCACAAGCGGGCTGTCCCAGCTGGCTGTTGCCGTAGGTAAGATGCAGCAGTTTGTAAACGACCAATTCAATAAGACAGCACAAGAGATCGACTGTATTAAGATCACACAGCAGGTTGGGGTGGAGTTGAATCTATACTTGACCGAACTGACAACCGTGTTCGGACCGCAAATCACATCCCCTGCACTCACACAGTTGACCATCCAGGCCTTATATAATCTGGCAGGTGGGAATATGGATTACATGCTGACAAAGCTGGGAGTGGGTAATAATCAGCTCAGTTCTCTGATTAGTAGTGGCCTAATATCAGGGAATCCAATTCTCTATGACTCGCAAACTCAGCTTCTGGGTATACAGGTGACTCTCCCCTCTGTGGGCAATCTGAACAACATGCGCGCCACATATCTGGAAACCCTCTCTGTAAGTACGAACAAAGGATTCGCATCCGCATTAGTGCCTAAGGTAGTAACTCAGGTAGGCTCTGTAATTGAGGAGCTGGATACATCGTATTGCATAGAGACAGACCTGGATCTGTACTGCACTAGAATTGTAACATTCCCCATGTCTCCGGGTATCTTCTCTTGTCTCGGCGGAAACACCTCAGCATGCATGTACTCTAAGACTGAAGGAGCACTCACCACACCATATATGACACTCAAAGGGTCAGTCATAGCAAATTGCAAGATGACAACGTGTAGGTGCGCAGATCCCCCGGGGATAATCTCACAGAATTATGGAGAGGCTGTCTCTCTAATAGACAAAAAGGTATGTAACATTCTGACTCTTGATGGGATCACCTTGCGCCTTAGCGGGGAATTCGATGCAACCTATCAGAAAAATATCTCAATTCAGGACTCCCAGGTGGTGATTACTGGGAATCTAGATATATCCACTGAGTTAGGGAATGTGAATAATTCAATCAGCAATGCTCTAGACAAGCTAGAAGAGAGTAACAGCAAGCTGGACAAAGTTAATGTGAGGCTTACCAGCACATCTGCCCTAATCACATATATTGTCTTGACAACAATAGCACTGATATGCGGGATAGTCAGCTTAATCCTCGCCTGCTATATAATGTACAAACAAAAGGCCCAGCAAAAAACACTGCTGTGGCTCGGGAACAACACCTTGGACCAGATGAGAGCAACGACAAAGATGTAA
>1.2_1c_126_EU493454_2_pochard_Finland_13193_2006
ATGGATCCCAAGCCTTCTACCAGCCGTTTGCATGCTTTTCCACTGATCTTCGTGGCTATCAGTTTAGTATTCATGGCTGGAAGGGCATCGGCACTGGATGGGCGGCCGCTCGCCGCCGCAGGAATAGTAGTCACAGGAGACAAGGCAGTTAATATATACACATCGTCGCAGACAGGGACAATTATCATCAAATTATTACCCAATATGCCCAAAGACAAAGAACAATGTGCTAAGAGCCCCCTAGATGCATACAACAGGACTCTTACAACCCTCCTTGCCCCGCTCGGCGATTCGATTAAGAGAATCCAAGAGTCGGTAACCACATCAGGAGGAGAACGTCAAGAGCGTTTGGTAGGGGCAATAATAGGAGGTGTCGCATTAGGTGTAGCCACCGCAGCGCAGATCACAGCGGCTTCTGCCCTTATACAAGCCAACCAAAATGCTGCAAACATACTGAAATTAAAGGAGAGTATTGCCGCTACCAATGAAGCAGTACATGAGGTCACAAGCGGGCTGTCCCAGCTGGCTGTTGCCGTAGGTAAGATGCAGCAGTTTGTAAACGACCAATTCAATAAGACAGCACAAGAGATCGACTGTATTAAGATCACACAACAGGTTGGGGTGGAGTTGAATCTATACTTGACCGAACTGACAACCGTGTTCGGACCGCAAATCACATCCCCTGCACTCACGCAGTTGACCATCCAGGCCTTATATAATCTGGCAGGTGGGAACATGGATTACATGCTGACAAAGCTGGGAGTGGGTAATAATCAGCTCAGTTCTCTGATTAGTAGTGGCCTAATATCAGGGAATCCAATTCTCTATGACTCGCAAACTCAGCTTCTGGGTATACAGGTGACTCTCCCCTCTGTGGGCAATCTGAACAACATGCGCGCCACATATCTAGAAACCCTCTCCGTAAGTACGAACAAGGGATTCGCATCCGCATTAGTGCCTAAAGTGGTAACTCAGGTAGGCTCCGTAATTGAAGAGCTGGATACATCGTATTGCATAGAGACAGACCTGGATCTGTACTGCACTAGAATTGTAACATTCCCCATGTCTCCAGGTATCTTCTCCTGTCTCGGTGGAAACACCTCAGCATGCATGTACTCTAAGACTGAAGGAGCGCTCACCACACCATATATGACACTCAAAGGGTCAGTCATAGCAAATTGCAAGATGACGACGTGTAGGTGCGCAGACCCCCCGGGGATAATCTCACAGAATTATGGAGAGGCTGTCTCTCTAATAGACAAAAAGGTATGTAACATTCTGACTCTCGACGGGATCACCTTGCGCCTTAGCGGGGAATTCGATGCAACCTATCAGAAAAATATCTCAATTCAGGATTCCCAGGTGGTGATTACTGGGAATTTGGATATATCCACTGAGTTAGGGAATGTGAATAATTCAATCAGCAATGCTCTAGACAAGCTAGAAGAGAGTAACAGCAAGCTGGACAAAGTTAATGTGAGGCTTACCAGCACATCTGCCCTAATCACATATATTGTCTTGACAACAATAGCACTGATATGCGGGATAGTCAGCTTAGTCCTTGCCTGCTATATAATGTACAAACAGAAGGCCCAGCAAAAAACACTGCTGTGGCTCGGGAACAACACCTTAGACCAGATGAGAGCAACGACAAAGATGTAA
>1.2_1c_127_KC503412_1_duck_Japan_10UO0343_2010
ATGGATCCCAAGCCTTCTACCAGCTATTTGCATGCTTTTCCACTGATCTTCGTGGCTATCAGTTTAGTATTCATGGCTGGAAGGGCATCGGCACTGGATGGGCGGCCGCTCGCCGCCGCAGGAATAGTAGTCACAGGAGACAAGGCAGTTAATATATACACATCGTCACAGACAGGGACAATTATCATCAAATTATTACCCAATATGCCCAAAGACAAAGAACAATGTGCTAAGAGCCCCCTAGATGCATACAACAGGACTCTTACAACCCTCCTTGCCCCGCTCGGCGATTCGATTAAGAGAATCCAAGAGTCGGTAACCACATCAGGAGGAGAACGTCAGGAGCGTTTGGTAGGGGCAATAATAGGAGGTGTCGCATTAGGTGTAGCCACCGCAGCGCAGATCACAGCGGCTTCTGCCCTCATACAAGCCAACCAAAATGCTGCAAACATACTGAAACTAAAGGAGAGTATTGCCGCTACCAATGAAGCAGTACATGAGGTCACAAGCGGGCTGTCCCAGCTGGCTGTTGCCGTAGGTAAGATGCAGCAGTTTGTAAACGACCAATTCAACAAGACAGCACAAGAGATCGACTGTATTAAGATCACACAGCAGGTTGGGGTGGAGTTGAATCTATACTTGACCGAACTGACAACCGTGTTTGGACCGCAAATCACATCCCCTGCACTCACGCAGTTGACCATCCAGGCCTTATATAATCTGGCGGGTGGGAACATGGATTACATGCTGACAAAGCTGGGAGTGGGTAATAATCAGCTCAGTTCTCTGATTAGTAGTGGCCTAATATCAGGGAATCCAATTCTCTATGACTCGCAAACTCAGCTTCTGGGTATACAGGTGACTCTCCCCTCTGTGGGCAATCTGAACAACATGCGCGCCACATATCTAGAAACCCTCTCTGTAAGTACGAACAAGGGATTCGCATCCGCATTAGTGCCTAAAGTGGTAACTCAGGTAGGCTCCGTAATTGAAGAGCTGGATACATCGTATTGCATAGAGACAGATCTGGATCTGTACTGCACTAGAATTGTAACATTCCCCATGTCTCCAGGTATCTTCTCCTGTCTCGATGGAAACACCTCGGCATGCATGTACTCTAAGACTGAAGGAGCACTCACCACACCGTATATGACACTCAAAGGGTCAGTCATAGCAAATTGCAAGATGACAACGTGTAGGTGCGCAGATCCCCCGGGGATAATCTCACAGAATTATGGAGAGGCTGTCTCTCTAATAGACAAAAAGGTATGTAACATTCTGACACTCGACGGGATCACCTTGCGCCTTAGCGGGGAATTCGATGCAACCTATCAGAAAAATATCTCAATTCAGGATTCCCAGGTGGTGATTACTGGGAATCTGGATATATCCACTGAGTTAGGGAATGTGAATAATTCAATCAGCAATGCTCTAGACAAGCTAGAAGAGAGTAACAGCAAGCTGGACAAAGTTAATGTGAGGCTTACCAGTACATCTGCCCTAATCACATATATTGTCTTGACAACAATAGCACTGATATGCGGGATAGTCAGCTTAGTCCTCGCCTGCTATATAATGTACAAACAGAAGGCCCAGCAAAAAACGCTGCTGTGGCTCGGGAACAACACCTTAGACCAGATGAGAGCAACGACAAAGATGTAA
>1.2_1c_128_KC503483_1_Slaty_backed_Gull_Russia_543FFNK15_2007
ATGGATCCCAAGCCTTCTACCAGCCATTTGCATGCTTTTCCACTGATCTTCGTGGCTATCAGTTTAGTATTTATGGCTGGAAGGGCATCGGCACTGGATGGGCGGCCGCTCGCCGCCGCAGGAATAGTAGTCACAGGAGACAAGGCAGTTAATGTATACACATCGTCGCAGACAGGGACAATTATCATTAAATTATTACCCAATATGCCCAAAGACAAAGAACAATGTGCTAAGAGCCCCCTAGATGCATACAACAGGACTCTTACAACCCTCCTTGCCCCGCTCGGCGATTCGATTAAGAGAATCCAAGAGTCGGTAACCACATCAGGAGGGGAACGTCAGGAACGTTTGGTAGGGGCAATAATAGGAGGTGTCGCATTAGGTGTAGCCACCGCAGCGCAGATCACAGCGGCTTCTGCCCTCATACAAGCCAACCAAAATGCTGCAAACATACTGAAATTAAAGGAGAGTATTGCCGCTACTAATGAAGCAGTACATGAGGTCACAAGCGGGCTGTCCCAGCTGGCTGTTGCCGTAGGTAAGATGCAGCAGTTTGTAAACGACCAATTCAACAAGACAGCACAAGAGATCGACTGTATTAAGATCACACAACAGGTTGGGGTGGAGTTGAATCTATACTTGACCGAACTGACAACCGTGTTCGGACCGCAAATCACATCCCCTGCACTCACGCAGTTGACCATCCAGGCCTTATATAATCTGGCGGGTGGGAACATGGATTACATGCTGACAAAGCTGGGAGTGGGTAATAATCAGCTCAGTTCTCTGATTAGTAGTGGCCTAATATCAGGGAATCCAATTCTCTATGACTCACAAACTCAGCTTCTGGGTATACAGGTGACTCTCCCCTCTGTGGGCAATCTGAACAACATGCGCGCCACATATCTAGAAACCCTCTCCGTAAGTACGAACAAGGGATTCGCATCCGCATTAGTGCCTAAAGTGGTAACTCAGGTAGGCTCCGTGATTGAAGAGCTGGATACATCGTATTGCATAGAGACAGACCTGGATCTGTACTGCACTAGAATTGTAACATTCCCCATGTCTCCAGGTATCTTCTCCTGTCTCGGTGGAAACACCTCAGCATGCATGTACTCTAAGACTGAAGGAGCACTCACCACACCATATATGACACTCAAAGGGTCAGTCATAGCAAATTGCAAGATGACAACGTGTAGGTGCGCAGACCCCCCGGGGATAATCTCACAGAATTATGGAGAGGCTGTCTCTCTAATAGACAAAAAGATATGTAACATTCTGACTCTCGACGGGATCACCTTGCGCCTCAGCGGGGAATTCGATGCAACCTATCAGAAAAATATCTCAATTCAGGATTCCCAGGTGGTGATTACTGGGAATCTGGATATATCCACTGAATTAGGGAACGTGAATAACTCAATCAGCAATGCTCTAGACAAGCTAGAAGAGAGTAACAGCAAGCTGGACAAAGTTAATGTGAGGCTTACCAGCACATCTGCCCTAATCACATATATTGTCTTGACAACAATAGCACTGATATGCGGGATAGTCAGCTTAGTCCTCGCCTGCTATATAATGTACAAACAGAAGGCCCAGCAAAAAACACTGCTGTGGCTCGGGAACAACACCTTAGACCAGATGAGAGCAACAACAAAGATGTAA
>1.2_1c_131_KF361507_1_mallard_China_Jilin_2011
ATGGATCCCAAGCCTTCTACCAGCCATTTGCATGCCTTCCCACTGATCTTCGTGGCTATCAGTTTAATATTCATGGCTGGAAGGACATCGGCACTGGATGGGCGGCCGCTCGCCGCCGCAGGAATAGTAGTCACAGGAGACAAGGCAGTTAATATATACACATCGTCGCAGACAGGGACAATTATCATCAAATTATTACCCAATATGCCCAAAGACAAAGAACAATGTGCTAAGAGCCCCCTAGATGCATACAACAGGACCCTTACAACCCTCCTTGCCCCGCTCGGCGATTCGATTAAGAGAATCCAAGAGTCGGTAACCACATCAGGAGGAGAACGTCAGGAGCGTTTGGTAGGGGCAATAATAGGAGGTGTCGCATTAGGTGTAGCCACCGCAGCGCAGATCACAGCGGCTTCCGCTCTCATACAAGCCAACCAGAATGCTGCAAACATACTGAAATTAAAGGAGAGTATTGCCGCTACCAATGAAGCAGTACATGAGGTCACAAGCGGGCTGTCCCAGCTGGCTGTTGCCGTAGGTAAGATGCAGCAGTTTGTAAACGACCAATTCAACAAGACAGCACAAGAGATCGACTGTATTAAGATCACACAACAGGTTGGGGTGGAGTTGAATCTATACTTGACCGAACTGACAACTGTGTTCGGACCGCAAATCACATCCCCTGCACTCACGCAGTTGACCATCCAGGCCTTATATAATCTGGCGGGTGGGAACATGGATTACATGCTGACAAAGCTGGGAGTGGGTAATAATCAGCTCAGTTCTCTGATTAGTAGTGGCCTAATATCTGGGAATCCAATTCTCTATGACTCGCAAACTCAGCTTCTGGGTATACAGGTGACTCTCCCCTCTGTGGGCAATCTGAACAACATGCGCGCCACATATCTGGAAACCCTCTCTGTAAGTACGAACAAGGGATTCGCATCCGCATTAGTGCCTAAAGTGGTAACTCAGGTAGGCTCCGTAATTGAAGAGCTGGATACATCGTATTGCATAGAGACAGACTTGGATTTGTACTGCACTAGAATTGTAACATTCCCTATGTCTCCAGGCATCTTCTCCTGTCTCGGTGGAAACACCTCAGCATGTATGTACTCTAAGACTGAAGGAGCACTCACCACACCATATATGACACTCAAAGGGTCAGTCATAGCAAATTGCAAGATGACAACGTGTAGGTGCGCAGATCCCCCGGGGATAATCTCACAGAATTATGGAGAGGCTGTCTCTCTAATAGACAAAAAGGTATGTAACATTCTGACTCTCGACGGGATCACCTTGCGCCTTAGCGGGGAATTCGATGCAACCTATCAGAAAAATATCTCAATTCAGGATTCCCAGGTGGTGATTACTGGGAATCTGGATATATCCACTGAGTTAGGGAATGTGAATAATTCAATCAGCAATGCTCTAGACAAGCTAGAAGAGAGTAACAGCAAGCTGGACAAAGTTAATGTGAGGCTTACCAGCACATCTGCCCTAATCACATATATTGTCTTGACAACAATAGCATTGATATGCGGGATAGTCAGCTTAGTCCTCGCCTGCTATATAATGTACAAACAGAAGGCCCAGCAAAAAACACTGCTGTGGCTCGGGAACAACACCTTAGACCAGATGAGAGCAACAACAAAGATGTAA
>1.2_1c_132_AB871656_1_duck_Japan_Tottori_453_2009
ATGGATCCCAAGCCTTCTACCAGCCATTTGCATGCTTTTCCACTGATCTTCGTGGCTATCAGTTTAGTATTCATGGCTGGAAGGGCATCGGCACTGGATGGGCGGCCGCTCGCCGCCGCAGGAATAGTAGTCACAGGAGACAAGGCAGTTAATATATACACATCGTCACAGACAGGGACAATTATCATCAAATTATTACCCAATATGCCCAAAGACAAAGAACAATGTGCTAAGAGCCCCCTAGATGCATACAACAGGACTCTTACAACCCTCCTTGCCCCGCTCGGCGATTCGATTAAGAGAATCCAAGAGTCGGTAACCACATCGGGAGGAGAACGTCAGGAGCGTTTGGTAGGGGCAATAATAGGAGGTGTCGCATTAGGTGTAGCCACCGCAGCGCAGATCACAGCGGCTTCTGCCCTCATACAAGCCAACCAAAATGCTGCAAACATACTGAAACTAAAGGAGAGTATTGCCGCTACCAATGAAGCAGTACATGAGGTCACAAGCGGGCTGTCCCAGCTGGCTGTTGCCGTAGGTAAGATGCAGCAGTTTGTAAACGACCAATTCAACAAGACAGCACAAGAGATCGACTGTATTAAGATCACACAACAGGTTGGGGTGGAGTTGAATCTATACTTGACCGAACTGACAACCGTGTTTGGACCGCAAATCACATCCCCTGCACTCACGCAGTTGACCATCCAGGCCTTATATAATCTGGCGGGCGGGAACATGGATTACATGCTGACAAAGCTGGGAGTGGGTAATAATCAGCTCAGTTCTCTGATTAGTAGTGGCCTAATATCAGGGAATCCAATTCTCTATGACTCGCAAACTCAGCTTCTGGGTATACAGGTGACTCTCCCCTCTGTGGGCAATCTGAACAACATGCGCGCCACATATCTAGAAACCCTCTCTGTAAGTACGAACAAGGGATTCGCATCCGCATTAGTGCCTAAAGTGGTAACTCAGGTAGGCTCCGTAATTGAAGAGCTGGATACATCGTATTGCATAGAGACAGACCTGGATCTGTACTGCACTAGAATTGTAACATTCCCCATGTCTCCAGGTATCTTCTCCTGTCTCGATGGAAACACCTCGGCATGCATGTACTCTAAGACTGAAGGAGCACTCACCACACCGTATATGACACTCAAAGGGTCAGTCATAGCAAATTGCAAGATGACAACGTGTAGGTGCGCAGATCCCCCGGGGATAATCTCACAGAATTATGGAGAGGCTGTCTCTCTAATAGACAAAAAGGTATGTAACATTCTGACACTCGACGGGATCACCTTGCGCCTTAGCGGGGAATTCGATGCAACCTATCAGAAAAATATCTCAATTCAGGATTCCCAGGTGGTGATTACTGGGAATCTGGATATATCCACTGAGTTAGGGAATGTGAATAATTCAATCAGCAATGCTCTAGACAAGCTAGAAGAGAGTAACAGCAAGCTGGACAAAGTTAATGTGAGGCTTACCAGTACATCTGCCCTAATCACATATATTGTCTTGACAACAATAGCACTGATATGCGGGATAGTCAGCTTAGTCCTCGCCTGCTATATAATGTACAAACAGAAGGCTCAGCAAAAAACGCTGCTGTGGCTCGGGAACAACACCTTAGACCAGATGAGAGCAACGACAAAGATGTAA
>1.2_1c_133_AB871657_1_duck_Japan_Tottori_481_2009
ATGGATCCCAAGCCTTCTACCAGCCATTTGCATGCTTTTCCACTGATCTTCGTGGCTATCAGTTTAGTATTCATGGCTGGAAGGGCATCGGCACTGGATGGGCGGCCGCTCGCCGCCGCAGGAATAGTAGTCACAGGAGACAAGGCAGTTAATATATACACATCGTCACAGACAGGGACAATTATCATCAAATTATTACCCAATATGCCCAAAGACAAAGAACAATGTGCTAAGAGCCCCCTAGATGCATACAACAGGACTCTTACAACCCTCCTTGCCCCGCTCGGCGATTCGATTAAGAGAATCCAAGAGTCGGTAACCACATCGGGAGGAGAACGTCAGGAGCGTTTGGTAGGGGCAATAATAGGAGGTGTCGCATTAGGTGTAGCCACCGCAGCGCAGATCACAGCGGCTTCTGCCCTCATACAAGCCAACCAAAATGCTGCAAACATACTGAAACTAAAGGAGAGTATTGCCGCTACCAATGAAGCAGTACATGAGGTCACAAGCGGGCTGTCCCAGCTGGCTGTTGCCGTAGGTAAGATGCAGCAGTTTGTAAACGACCAATTCAACAAGACAGCACAAGAGATCGACTGTATTAAGATCACACAACAGGTTGGGGTGGAGTTGAATCTATACTTGACCGAACTGACAACCGTGTTTGGACCGCAAATCACATCCCCTGCACTCACGCAGTTGACCATCCAGGCCTTATATAATCTGGCGGGCGGGAACATGGATTACATGCTGACAAAGCTGGGAGTGGGTAATAATCAGCTCAGTTCTCTGATTAGTAGTGGCCTAATATCAGGGAATCCAATTCTCTATGACTCGCAGACTCAGCTTCTGGGTATACAGGTGACTCTCCCCTCTGTGGGCAATCTGAACAACATGCGCGCCACATATCTAGAAACCCTCTCTGTAAGTACGAACAAGGGATTCGCATCCGCATTAGTGCCTAAAGTGGTAACTCAGGTAGGCTCCGTAATTGAAGAGCTGGATACATCGTATTGCATAGAGACAGACCTGGATCTGTACTGCACTAGAATTGTAACATTCCCCATGTCTCCAGGTATCTTCTCCTGTCTCGATGGAAACACCTCGGCATGCATGTACTCTAAGACTGAAGGAGCACTCACCACACCGTATATGACACTCAAAGGGTCAGTCATAGCAAATTGCAAGATGACAACGTGTAGGTGCGCAGATCCCCCGGGGATAATCTCACAGAATTATGGAGAGGCTGTCTCTCTAATAGACAAAAAGGTATGTAACATTCTGACACTCGACGGGATCACCTTGCGCCTTAGCGGGGAATTCGATGCAACCTATCAGAAAAATATCTCAATTCAGGATTCCCAGGTGGTGATTACTGGGAATCTGGATATATCCACTGAGTTAGGGAATGTGAATAATTCAATCAGCAATGCTCTAGACAAGCTAGAAGAGAGTAACAGCAAGCTGGACAAAGTTAATGTGAGGCTTACCAGTACATCTGCCCTAATCACATATATTGTCTTGACAACAATAGCACTGATATGCGGGATAGTCAGCTTAGTCCTCGCCTGCTATATAATGTACAAACAGAAGGCTCAGCAAAAAACGCTGCTGTGGCTCGGGAACAACACCTTAGACCAGATGAGAGCAACGACAAAGATGTAA
>1.2_1c_134_KU366517_1_shelduck_Kazakhstan_Chokpak_5717_2013
ATGGATCCCAAGCCTTCTACCAGTCATTTGCATGCTTTTCCACTGATCTTCGTGGCTATCAGTTTAGTATTCATGGTTGGAAGGGCATCGGCACTGGATGGGCGGCCGCTCGCCGCCGCAGGAATAGTAGTCACAGGAGACAAGGCAGTTAATATATACACATCGTCGCAGACAGGGACAATTATCATCAAATTATTACCCAATATGCCCAAAGACAAAGAACAATGTGCTAAGAGCCCCCTAGATGCATACAACAGGACTCTTACGACCCTCCTTGCCCCGCTCGGTGATTCGATTAAGAGAATCCAAGAGTCGGTAACCACATCAGGAGGAGAACGTCAGGAGCGTTTGGTAGGGGCAATAATAGGAGGTGTCGCATTAGGTGTAGCCACCGCAGCGCAGATCACAGCGGCTTCTGCCCTCATACAAGCCAACCAAAATGCTGCAAACATACTGAAATTAAAGGAGAGTATTGCCGCTACCAATGAAGCAGTGCATGAGGTCACAAGCGGGCTGTCCCAGCTGGCTGTTGCTGTAGGTAAGATGCAGCAGTTTGTAAACGACCAATTCAACAAGACAGCACAAGAGATCGACTGTATTAAGATCACACAACAGGTTGGGGTGGAGTTGAATCTATACTTGACCGAACTGACAACCGTGTTCGGACCGCAAATCACATCCCCTGCACTCACGCAGTTGACCATCCAGGCCTTATATAATCTGGCGGGTGGGAACATGGATTACATGCTGACAAAGCTAGGAGTGGGTAATAATCAGCTCAGTTCTCTGATTAGTAGTGGCCTAATATCAGGGAATCCAATTCTCTATGACTCGCAAACTCAGCTTCTGGGCATACAGGTGACTCTCCCTTCTGTGGGCAATCTGAACAACATGCGCGCCACATATCTAGAAACCCTCTCCGTAAGTACGAACAAGGGATTCGCATCCGCATTAGTGCCTAAAGTGGTAACTCAGGTAGGCTCCGTAATTGAAGAGCTGGATACATCGTATTGCATAGAGACAGACCTGGATCTGTACTGCACTAGAATTGTAACATTCCCCATGTCTCCAGGTATCTTCTCCTGTCTCGGTGGAAACACCTCAGCATGCATGTACTCTAAGACTGAAGGAGCACTCACCACACCATATATGACACTCAAAGGGTCAGTGATAGCAAATTGTAAGATGACAACGTGTAGGTGTGCAGACCCCCCGGGGATAATCTCACAGAATTATGGAGAGGCTGTCTCTCTAATAGACAAAAAGGTATGTAACATTCTGACTCTCGACGGGATCACCTTGCGTCTTAGCGGGGAGTTCGATGCAACCTATCAGAAAAATATCTCAATTCAGGATTCCCAGGTGGTGATTACTGGGAATTTGGATATATCCACTGAGTTAGGGAATGTGAATAATTCAATCAGCAATGCTCTAGACAAGCTAGAAGAGAGTAACAGCAAGCTAGACAAAGTTAATGTGAGGCTTACTAGCACATCTGCCCTAATCACATATATTGTCTTGACAACAATAGCACTGATATGCGGGATAGTCAGCTTAGTCCTTGCCTGCTATATAATGTACAAACAGAAGGCCCAGCAAAAAACACTGTTGTGGCTCGGGAACAACACCTTGGACCAGATGAGAGCAACGACAAAGATGTAA
>1.2_1c_135_DQ097393_duck_Germany_DER49_99_1999
ATGGATCCCAAGCCTTCTACCGGCCATTTGCATGCTCCTCCACTGATCTTCGTGGCCATCAGTTTAGTATTCATGGCTGGAAGGGCATCGGCACTGGATGGGCGGCCGCTCGCCGCCGCAGGAATAGTAGTCACGGGAGACAAGGCAGTCAATATATACACATCGTCGCAGACAGGGACAATTATCATCAAATTATTACCCAATATGCCCAAAGACAAAGAACAATGTGCTAAGAGCCCCCTAGATGCATACAACAGGACTCTTACAACCCTTCTTGCCCCGCTCGGCGATTCGATTAAGAGAATCCAAGAGTCGGTAACCACATCAGGAGGAGGACGTCAGGGGCGTTTGGTAGGGGCAATAATAGGAGGTGTCGCATTAGGTGTAGCCACCGCAGCGCAGATCACAGCGGCTTCTGCCCTTATACAAGCCAACCAGAATGCTGCAAACATACTGAAATTAAAGGAGAGTATTGCCGCTACCAATGAAGCAGTACATGAGGTCACAAGCGGGCTGTCCCAGCTGGCTGTTGCCGTAGGTAAGATGCAGCAGTTTGTAAACGACCAATTCAACAAGACAGCACAAGAGATCGACTGTATTAAGATCACACAACAGGTTGGGGTGGAGTTGAATCTATACTTGACCGAACTGACAACCGTGTTCGGACCGCAAATCACATCCCCTGCACTCACGCAGTTGACCATCCAGGCCTTATATAATCTGGCGGGTGGGAACATGGATTACATGCTGACAAAGCTGGGAGTGGGTAATAATCAGCTCAGTTCTCTGATTAGTAGTGGCCTAATATCAGGGAATCCAATTCTCTATGACTCGCAAACTCAGCTTCTGGGTATACAGGTGACTCTCCCCTCTGTGGGCAATCTGAACAACATGCGCGCCACATATCTGGAAACCCTCTCTGTAAGTACGAACAAGGGATTCGCATCCGCATTAGTGCCTAAAGTGGTAACTCAGGTAGGCTCCGTGATTGAAGAGCTGGATACATCGTATTGCATAGAGACAGACCTGGATCTGTACTGCACTAGAATTGTAACATTCCCCATGTCTCCAGGTATCTTCTCCTGTCTCGGTGGAAACACCTCAGCATGCATGTACTCTAAGACTGAAGGAGCACTCACCACACCATATATGACACTCAAAGGGTCAGTCATAGCAAATTGCAAGATGACAACGTGTAGGTGCGCAGATCCCCCGGGGATAATCTCACAGAATTATGGAGAGGCTGTCTCTCTAATAGACAAAAAGGTATGTAACATTCTGACTCTCGACGGGATCACCTTGCGCCTTAGCGGGGAATTCGATGCAACATATCAGAAAAATATCTCAATTCAGGATTCCCAGGTGGTGATTACTGGGAATCTGGATATATCCACTGAGTTAGGGAATGTGAATAATTCAATCAGCAATGCTCTAAACAAGCTAGAAGAGAGTAACAGCAAGCTGGACAAAGTTAATGTGAGGCTTACCAGCACATCTGCCCTAATCACATATATTGTCTTGACAACAATAGCACTGATATGCGGGATAGTCAGCTTAGTCCTCGCCTGCTATATAATGTACAAACAGAAGGCCCAGCAAAAAACACTGCTGTGGCTCGGGAACAACACCTTAGACCAGATGAGAGCAACGACAAAGATGTAA
>1.2_1d_136_AY626266_duck_USA_119535_1_2001
ATGGATCCCAAGCCTTCTACCAGCTATTTGCACGCCTTTCCACCGATCTTCGTGGCTATCATCCTAGTATTCATGGCTGGAAGGGCATCGGCACTGGATGGGCGGCCGCTCGCTGCCGCAGGAATAGTAGTCACAGGAGACAAGGCAGTTAATATATACACATCGTCGCAAACAGGGACAATTATCATCAAATTATTACCCAATATGCCCAAAGACAAAGAACAATGTGCTAAGAGCCCCCTAGACGCATACAATAGGACCCTTACAACCCTCCTTGCCCCGCTCGGCGATTCGATTAGGAGGATCCAAGAGTCGGTAACCACATCAGGAGGAGAACGGCAGGAGCGTTTGGTAGGGGCAATAATAGGAGGTGTCGCATTAGGTGTAGCCACCGCAGCGCAGATCACAGCGGCTTCTGCCCTCATACAAGCCAACCGGAATGCTGCAAACATACTGAAATTAAAGGAGAGTATTGCCGCTACCAATGAAGCAGTACATGAGGTCACAAGCGGGCTGTCCCAGCTGGCTGTTGCCGTAGGGAAGATGCAGCAGTTTGTTAACGACCAATTCAATAAGACAGCACAAGAGATCGACTGTATTAAGATCACACAACAGGTTGGGGTGGAGTTGAATCTATACTTGACCGAACTGACAACCGTGTTCGGACCGCAAATCACATCCCCTGCACTCACGCAGTTGACCATCCAGGCCTTATACAATCTGGCGGGCGGGAACATGGATTACATGCTGACAAAGCTGGGAGTGGGTAATAATCAACTCAGTTCTCTGATTAGTAGTGGCCTAATATCAGGGAATCCAATTCTCTATGACTCGCAAACTCAGCTTCTAGGTATACAGGTGACTCTCCCCTCTGTGGGCAATTTGAACAACATGCGCGCCACATATCTGGAAACCCTCTCTGTAAGTACGAACAAGGGATTCGCATCTGCATTAGTGCCTAAGGTGGTAACTCAGGTAGGCTCCGTAATTGAAGAGCTGGATACGTCATATTGCATAGAGACAGACCTGGATCTGTACTGCACTAGAATTGTAACATTCCCCATGTCTCCAGGTATCTTCTCCTGTCTCGGTGGAAACACCTCAGCGTGCATGTATTCTAAGACTGAAGGAGCACTCACCACACCATATATGACACTCAAAGGATCAGTCATAGCAAATTGCAAGATGACAACGTGTAGGTGCGCAGATCCCCCGGGGATAATCTCACAGAATTATGGAGAGGCTGTCTCCCTAATAGACAAAAAGGTATGTAACATTCTGACTCTTGACGGGATCACCTTGCGCCTTAGCGGGGAATTCGATGCAACCTATCAGAAAAATATCTCAATTCAGGATTCCCAGGTGGTGATTACTGGGAATCTAGATATATCCACTGAGTTAGGGAATGTGAATAATTCAATCAGCAATGCTCTAGACAAGCTAGAGGAGAGTAACAGCAAGCTGGACAAAGTTAATGTGAGGCTTACCAGCACATCTGCCCTAATCACATATATTGTCTTGACAACAATAGCACTGATATGCGGGATAGTCAGCTTAGTCCTCGCCTGCTATATAATGTACAAACAAAAGGCCCAGCAGAAAACACTGCTGTGGCTCGGGAACAACACCTTGGATCAGATGAGAGCAACGACAAAGATGTAA
>1.2_1d_137_AY626267_duck_USA_154979_1_2001
ATGGATCCCAAGCCTTCTACCAGCTATTTGCACACTTTCCCACTGATCTTCGTGGCTATCGTTTTAGTATTCACGGCTAGAAGGGCATCGGCACTGGATGGGCGGCCGCTTGCTGCTGCAGGAATAGTAGTCACAGGAGACAAGGCAGTTAATATATACACATCGTCGCAAACAGGGACAATTATCATCAAATTATTACCCAATATGCCCAAAGACAAAGAACAATGTGCTAAGAGCCCCCTAGACGCATACAATAGGGCCCTTACAACCCTCCTTGCCCCGCTCGGCGATTCGATTAGGAGGATCCAAGAGTCGGTAACCACATCAGGAGGAGAACGGCAGGAGCGTTTGGTAGGGGCAATAATAGGAGGTGTCGCATTAGGTGTAGCCACCGCAGCACAGATCACAGCGGCTTCTGCTCTCATACAAGCAAACCAAAATGCTGCAAACATACTGAAATTAAAGGAGAGTATTGCCGCTACCAATGAAGCAGTACATGAGGTCACAAGCGGGCTGTCCCAGCTGGCTGTTGCCGTAGGGAAGATGCAGCAGTTTGTTAACGACCAATTCAATAAGACAGCACAAGAAATCGACTGTATTAAGATCACACAACAGGTCGGGGTGGAGTTGAATCTATACTTGACTGAACTGACAACCGTGTTCGGACCGCAAATCACATCCCCTGCACTCACGCAGTTGACCATCCAGGCCTTATATAATCTGGCGGGTGGGAACATGGATTACATGCTGACAAAGCTGGGAGTGGGCAACAATCAGCTCAGTTCCCTGATTAGTAGTGGCCTAATATCAGGGAATCCAATTCTCTATGACTCGCAAACTCAGCTTCTGGGTATACAGGTGACTCTCCCCTCTGTGGGCAACTTGAACAACATGCGCGCCACATATCTGGAAACCCTCTCTGTAAGTACGAACAAGGGATTCGCATCTGCGTTAGTGCCTAAGGTGGTAACTCAGGTAGGCTCCGTAATTGAAGAGCTGGATACGTCATATTGCATAGAGACAGACCTGGATCTGTACTGCACTAGAATTGTAACATTCCCCATGTCTCCAGGTATCTTCTCCTGTCTCGGTGGAAACACCTCAGCGTGCATGTATTCTAAGACTGAAGGGGCACTCACCACACCATATATGACACTCAAAGGATCAGTCATAGCAAATTGCAAGATGACAACGTGTAGGTGCGCAGATCCCCCGGGGATAATCTCACAGAATTATGGAGAGGCTGTCTCCCTAATAGACAAAAAGGTATGTAACATTCTGACTCTTGACGGGATCACCTTGCGCCTTAGCGGGGAATTCGATGCAACCTATCAGAAAAATATCTCAATTCAGGATTCCCAGGTGGTGATTACTGGGAATCTAGATATATCCACTGAGTTAGGGAATGTGAATAATTCAATCAGCAATGCTCTAGACAAGCTAGAGGAGAGTAACAGCAAGCTGGACAAAGTTAATGTGAGGCTTACCAGTACATCTGCCCTAATCACATATATTGTCCTGACAACAATAGCACTGATATGCGGGATAGTCAGCTTGGTCCTCGCCTGCTATATAATGTACAAACAAAAGGCTCAGCAGAAAACACTGCTGTGGCTCGGGAACAACACCTTGGATCAGATGAGAGCAACGACAAAGATGTAA
>1.2_1d_138_AY626268_chicken_USA_101250_2_2001
ATGGATCCCAAGCCTTCTACCAGCTATTTGCACGCTTTTCCACTGATCTTCGTGGCTATCATTTTAGTATTCATGGCTGGAAGGGCATTGGCACTGGATGGGCGGCCGCTCGCTGCCGCAGGAATAGTAGTCACAGGAGACAAGGCAGTTAATATATACACATCGTCGCAAACAGGGACAATTATCATCAAATTATTACCCAATATGCCCAAAGACAAAGAGCAATGTGCTAAGAGCCCCCTTGACGCATACAATAGGACCCTTACAACCCTCCTTGCCCCGCTCGGCGATTCGATTAGGAGGATCCAAGAGTCGGTAACCACATCAGGAGGAGAACGGCAGGAGCGTTTGGTAGGGGCAATAATAGGAGGTGTCGCATTAGGTGTAGCCACCGCAGCGCAGATCACAGCGGCTTCTGCCCTCATACAAGCCAACCAGAATGCTGCAAACATACTGAAATTAAAGGAGAGTATTGCCGCTACCAATGAAGCAGTACATGAGGTCACAAGCGGGCTGTCCCAGCTGGCTGTTGCCGTAGGGAAGATGCAGCAGTTTGTTAACGACCAATTCAATAAGACAGCACAAGAGATCGACTGTATTAAGATCACACAACAGGTTGGGGTGGAGTTGAATCTATACTTGACCGAACTGACAACCGTGTTCGGACCGCAAATCACATCCCCTGCACTCACGCAGTTGACCATCCAGGCCTTATATAATCTGGCGGGTGGGAACATGGATTACATGCTGACAAAGCTGGGAGTGGGTAATAATCAGCTCAGTTCTCTGATTAGTAGTGGCCTAATATCAGGGAATCCAATTCTCTATGACTCGCAAACTCAGCTTCTGGGTATACAGGTGACTCTCCCCTCTGTGGGCAATCTGAACAACATGCGCGCCACATATCTGGAAACCCTCTCTGTAAGTACGAACAAGGGATTCGCATCTGCATTAGTGCCTAAGGTGGTAACTCAGGTAGGCTCCGTAATTGAAGAGCTGGATACGTCATATTGCATAGAGACAGACCTGGATCTGTACTGCACTAGAATTGTAACATTCCCCATGTCTCCAGGTATCTTCTCTTGTCTCGGTGGAAACACCTCAGCGTGCATGTATTCTAAGACTGAAGGAGCACTCACCACACCATATATGACACTCAAAGGATCAGTCATAGCAAATTGCAAGATGACAACGTGTAGGTGCGCAGATCCCCCGGGGATAATCTCACAGAATTATGGAGAGGCTGTCTCCCTAATAGACAAAAAGGTATGTAACATTCTGACTCTTGACGGGATCACCTTGCGCCTTAGCGGGGAATTCGATGCAACCTATCAGAAAAATATCTCAATCCAGGATTCCCAGGTGGTGATTACTGGGAATCTAGATATATCCACTGAGTTAGGGAATGTGAATAATTCAATCAGCAATGCTCTAGGCAAGCTAGAGGAGAGTAACAGCAAGCTGGACAAAGTTAATGTGAGGCTTACCAGCACATCTGCCCTAATCACATATATTGTCTTGACAACAATAGCACTGATATGCGGGATAGTCAGCTTAGTCCTCACCTGCTATATAATGTACAAACAAAAGGCCCAGCAGAAAACACTGTTGTGGCTCGGGAACAACACCTTGGATCAGATGAGAGCAACGACAAGGATGTAA
>1.2_1d_139_EF612277_Northern_Pintail_AK_USA_196_1998
ATGGATCCCAAGCCTTCTACCAGCTATTTGCACACTTTCCCACTGATCTTCGTGGCTATCATTTTAGTATTCATGGCTGGAAGGGCATCGGCACTGGATGGGCGGCCGCTCGCTGCCGCAGGAATAGTAGTCACAGGAGACAAGGCAGTTAATATATACACATCGTCGCAAACAGGGACAATTATCATCAAATTATTACCCAATATGCCCAAAGACAAAGAACAATGTACTAAGGGCCCCCTAGACGCATACAATAGGACCCTTACAACCCTCCTTGCCCCGCTCGGCGATTCGATTAGGAGGATCCAAGAGTCGGTAACCACATCAGGAGGAGAACGGCAGGAGCGTTTGGTAGGGGCAATAATAGGAGGTGTCGCATTAGGTGTAGCCACCGCAGCGCAGATCACAGCGGCTTCTGCCCTCATACAAGCCAACCAGAATGCTGCAAACATACTGAAATTAAAGGAGAGTATTGCCGCTACCAATGAAGCAGTACATGAGGTCACAAGCGGGCTGTCCCAGCTGGCTGTTGCCGTAGGTAAGATGCAGCAGTTTGTTAACGACCAATTCAATAAGACAGCACAAGAGATCGACTGTATTAAGATCACACAACAGGTTGGGGTGGAGTTGAATCTATACTTGACCGAACTGACAACCGTGTTCGGACCGCAAATCACATCCCCTGCACTCACGCAGTTGACCATCCAGGCCTTATATAATCTGGCGGGTGGGAACATGGACTACATGCTGACAAAGCTGGGAGTGGGTAATAATCAGCTCAGTTCTCTGATTAGTAGTGGCCTAATATCAGGGAATCCAATTCTCTATGACTCGCAAACTCAGCTTCTGGGTATACAGGTGACTCTCCCCTCTGTGGGCAATTTGAACAACATGCGCGCCACATATCTGGAAACCCTCTCTGTAAGTACGAACAAGGGATTTGCATCTGCATTAGTGCCTAAGGTGGTAACTCAGGTAGGCTCCGTAATTGAAGAGCTGGATACGTCATATTGCATAGAGACAGACCTGGATCTGTACTGCACTAGAATTGTAACATTCCCCATGTCTCCAGGTATCTTCTCCTGTCTCGGTGGAAACACTTCAGCGTGCATGTATTCTAAGACTGAAGGGGCACTCACCACACCATATATGACACTCAAAGGATCAGTCATAGCAAATTGCAAGATGACAACGTGTAGGTGCGCAGATCCCCCGGGGATAATCTCACAGAATTATGGAGAGGCTGTCTCCCTAATAGACAAAAAGGTATGTAACATTCTGACTCTTGACGGGATCACCTTGCGCCTTAGCGGGGAATTCGATGCAACCTATCAGAAAAATATCTCAATTCAGGATTCCCAGGTGGTGATTACTGGGAATCTAGATATATCCACTGAGTTAGGGAATGTGAATAATTCAATCAGCAATGCTCTAGACAAGCTAGAGGAGAGTAACAGCAAGCTGGACAAAGTTAATGTGAGGCTTACCAGTACATCTGCCCTAATCACATACATTGTCTTGACAACAATAGCACTGATATGCGGGATAGTCAGCTTAGTCCTCGCCTGCTATATAATGTACAAACAAAAGGCCCAGCAGAAAACACTGCTATGGCTCGGGAACAACACCTTGGATCAGATGAGAGCAACGACAAAGATGTAA
>1.2_1d_140_EF564813_Green_winged_Teal_AK_USA_176_1998
ATGGATCCCAAGCCTTCTACCAGCTATCTGCACGCTTTTCCACTGATCTTCATGGCTATCAGTTTAGTATTCATGGCTGGAAGGGCATCGGCACTGGATGGGCGGCCACTCGCTGCCGCAGGAATAGTAGTCACAGGAGACAAGGCAGTTAATATATACACATCGTCGCAGACAGGAACAATTATCATCAAATTATTACCCAATATGCCCAAAGACAAAGAACAATGTGCTAAGAGCCCCCTAGATGCATACAATAGGACCCTTACAACCCTCCTCGCCCCGCTCGGCGATTCGATTAGGAGGATCCAAGAGTCGGTAACCACATCAGGAGGAGAACGACAGGAGCGTTTGGTAGGGGCAATAATAGGAGGTGTCGCATTAGGTGTAGCCACCGCAGCGCAGATCACAGCGGCTTCTGCCCTCATACAAGCCAACCAGAATGCTGCAAACATACTGAAATTAAAAGAGAGTATTGCCGCTACCAATGAAGCAGTACATGAGGTCACAAGCGGGCTGTCCCAGCTGGCTGTTGCCGTAGGTAAGATGCAGCAGTTTGTTAACGACCAATTCAATAAGACAGCACAAGAGATCGACTGTATTAAGATCACACAACAGGTTGGAGTGGAGTTGAATCTATACTTGACCGAACTGACAACCGTGTTCGGACCGCAAATCACATCCCCTGCACTCACGCAGTTGACCATCCAGGCCTTATATAATCTGGCGGGTGGGAACATGGATTACATGCTGACAAAGTTGGGAGTGGGTAATAATCAGCTCAGTTCTCTGATTAGTAGTGGCCTAATATCAGGGAATCCAATTCTCTATGACTCGCAAACTCAGCTTCTGGGTATACAGGTGACTCTTCCCTCTGTGGGCAACCTGAACAACATGCGCGCCACATATCTGGAAACCCTCTCTGTAAGTACGAACAAGGGATTCGCATCTGCATTAGTGCCTAAGGTGGTAACTCAGGTAGGCTCCGTAATTGAAGAGCTGGATACGTCATATTGCATAGAGACGGACCTGGATCTGTACTGCACTAGAATTGTAACATTCCCCATGTCTCCAGGTATCTTCTCCTGTCTCGGTGGAAACACCTCAGCGTGCATGTATTCTAAGACTGAAGGAGCACTCACCACACCATATATGACACTCAAAGGATCAGTCATAGCAAATTGCAAGATGACAACGTGTAGGTGCGCAGATCCCCCGGGGATAATCTCACAGAATTATGGAGAGGCTGTCTCCCTAATAGACAAAGAGGTATGTAACATTCTGACTCTTGACGGGATCACCTTGCGCCTTAGCGGGGAATTCGATGCAACCTATCAGAAAAATATCTCAATTCAGGATTCCCAGGTGGTGATTACTGGGAATCTAGATATATCCACTGAGTTAGGGAATGTGAATAATTCAATCAGCAATGCTCTAGACAAGCTAGAGGAGAGTAACAGTAAGCTGGACAAAGTTAATGTGAGGCTTACCAGCACATCTGCCCTAATCACATATATTGTCTTGACAACAATAGCACTGATATGCGGGATAGTCAGCTTAGTCCTCGCCTGCTATATAATGTACAAACAAAAGGCCCAGCAGAAAACACTGCTGTGGCTCGGGAACAACACCTTGGACCAGATGAGAGCAACGACAAAGATGTAA
>1.2_1d_143_EF564819_red_knot_DE_USA_2026_2002
ATGGATCCCAAGCCTTCTACCAGCTATTTGCATGCTTTTCCACTGATCTTCGTGGCTATCATTTTAGTATTCATAGCTGGAAGGGCATCGGCACTAGATGGGCGGCCGCTCGCTGCTGCAGGAATAGTAGTCACAGGAGACAAGGCGGTTAATATATACACATCGTCGCAAACAGGGACAATTATCATCAAATTATTACCTAATATGCCCAAAGACAAAGAACAATGTGCTAAGAGCCCCCTAGACGCATACAATAGGACCCTTACAACCCTCCTTGCCCCGCTCGGCGATTCGATCAGGAGGATCCAAGAGTCGGTAACCACATCAGGAGGAGAACGGCAGGAGCGTTTGGTAGGGGCAATAATAGGAGGTGTCGCATTGGGTGTAGCCACCGCAGCGCAGATCACAGCGGCTTCTGCCCTCATACAAGCCAATCAGAATGCTGCAAACATACTGAAATTAAAGGAGAGTATTGCTGCTACCAATGAAGCGGTACATGAGGTCACAAGTGGGCTGTCCCAGCTGGCTGTTGCCGTAGGTAAGATGCAGCAGTTTGTTAACGACCAATTCAATAAGACAGCACAAGAGATCGACTGTATTAAGATCACACAACAGGTTGGGGTGGAGTTGAACCTATACTTGACCGAACTGACAACCGTGTTCGGACCGCAAATCACATCCCCTGCACTCACGCAGTTGACCATCCAGGCCTTATATAATCTGGCAGGTGGGAACATGGATTACATGCTGACAAAGCTGGGAGTGGGTAATAATCAGCTCAGTTCTCTGATCAGTAGTGGTCTAATATCAGGGAATCCAATTCTCTATGACTCGCAAACTCAGCTTCTGGGTATACAGGTGACTCTCCCCTCTGTGGGCAATTTGAACAACATGCGCGCCACATACCTGGAAACCCTCTCTGTAAGTACGAACAAGGGATTCGCATCTGCATTAGTGCCTAAGGTGGTAACTCAGGTAGGCTCCGTAATTGAAGAGCTGGATACGTCATATTGCATAGAGACAGACCTGGATCTGTACTGCACTAGAATTGTAACATTCCCCATGTCTCCAGGTATCTTCTCCTGCCTCGGTGGAAACACCTCAGCGTGCATGTATTCTAAGACTGAAGGAGCACTCACCACACCATATATGACACTCAAAGGATCAGTCATAGCAAATTGCAAGATGACAACGTGTAGGTGCGCAGATCCCCCAGGGATAATCTCACAGAATTATGGAGAGGCTGTCTCCCTAATAGACAAAAAGGTATGTAACATTCTGACTCTTGACGGGATCACCTTGCGCCTTAGCGGGGAATTCGATGCAACCTATCAGAAAAATATCTCAATTCAGGATTCCCAGGTGGTGATTACTGGGAATCTAGATATATCCACTGAGTTAGGGAATGTGAATAATTCAATCAGCAATGCTCTAGACAAACTAGAGGAGAGTAACAGCAAGCTGGACAAAGTTAATGTGAGGCTTACCAGTACATCTGCCCTAATCACATATATTGTCTTGACAACAATAGCACTGATATGCGGGATAGTCAGCTTAGTCCTCGCCTGCTATATAATGTACAAACAAAAGGCCCAGCAGAAAACACTGCTGTGGCTCGGGAACAACACCTTGGATCAGATGAGAGCAACGACAAAGATGTAA
>1.2_1d_144_EF564820_mallard_MD_USA_04_125_2004
ATGGATCCCAAGCCTTCTACCAGCTATTTGCATGCTCTTCCACTGATCTTCGTGGCTATCATTTTAGTATTCATGGCTGGAAGGGCATCGGCACTAGATGGGCGGCCGCTCGCTGCCGCAGGAATAGTAGTCACAAGAGACAAGGCGGTTAATATATACACATCGTCGCAAACAGGGACAATTATCATCAAATTATTACCCAATATGCCCAAAGACAAAGAACAATGTGCTAAGAGCCCCCTAGACGCATACAATAGGACCCTTACAACCCTCCTTGCCCCGCTTGGCGATTCGATTAGGAGGATCCAAGAGTCGGTAACCACATCAGGAGGAGAACGGCAGGAGCGTTTGGTAGGGGCAATAATAGGAGGTGTCGCATTAGGTGTAGCCACCGCAGCGCAGATCACAGCGGCTTCTGCCCTCATACAAGCCAACCAGAATGCTGCAAACATACTGAAATTAAAGGAGAGTATTGCTGCTACCAATGAAGCAGTACATGAGGTCACAAGCGGGCTGTCCCAGCTGGCTGTTGCCGTAGGTAAGATGCAGCAGTTTGTTAACGACCAATTCAATAAGACAGCACAAGAGATCGACTGTATTAAGATCACACAACAGGTTGGGGTGGAGTTGAACCTATACTTGACCGAACTGACAACCGTGTTCGGACCGCAAATCACATCCCCTGCACTCACGCGGTTGACCATCCAGGCCTTATATAATCTGGCGGGTGGGAACATGGATTACATGCTGACAAAGCTGGGAGTGGGTAATAATCAGCTCAGTTCTCTGATTAGTAGTGGCCTAATATCAGGGAATCCAATTCTCTATGACTCGCAAACTCAGCTTCTCGGTATACAGGTGACTCTCCCCTCTGTGGGCAATTTGAACAACATGCGCGCCACATACCTGGAAACCCTCTCTGTAAGTACGAACAAGGGATTCGCATCTGCATTAGTGCCTAAGGTGGTAACTCAGGTAGGCTCCGTAATTGAAGAGCTGGATACGTCATATTGCATAGAGACAGACTTGGATCTGTACTGCACTAGAATTGTAACATTCCCCATGTCCCCAGGTATCTTCTCCTGTCTCGGTGGAAACACCTCAGCGTGCATGTATTCTAAGACTGAAGGAGCACTCACCACACCATATATGACACTCAAAGGATCAGTCATAGCAAATTGCAAGATGACAACGTGTAGGTGCGCAGATCCCCCGGGGATAATCTCACAGAATTATGGAGAGGCTGTCTCCCTAATAGACAAAAAGGTATGTAACATTCTGACTCTTGACGGGATCACCTTGCGCCTTAGCGGAGAATTCGATGCAACCTATCAGAAAAATATCTCAATTCAGGATTCCCAGGTGGTGATTACTGGGAATCTAGATATATCCACTGAGTTAGGGAATGTGAATAATTCAATCAGCAATGCTCTAGACAAACTAGAGGAGAGTAACAGCAAGCTGGACAAAGTTAATGTGAGGCTTACCAGTACATCTGCCCTAATCACATATATTGTCTTGACAACAATAGCACTGATATGCGGGATAGTCAGCTTAGTCCTCGCCTGCTATATAATGTACAAACAAAAGGCCCAGCAGAAAACACTGCTGTGGCTCGGGAACAACACCTTGGATCAGATGAGAGCAACGACAAAGATGTAA
>1.2_1d_145_EF564822_mallard_MD_USA_04_364_2004
ATGGATCCCAAGCCTTCTACCAGCTATTTGCACACCTTCCCACTGATCTTCTTGGCTATCATTTTAGTATTCATGGCTGGAAGGGCATCGGCACTGGATGGGCGGCCGCTCGCTGCCGCAGGAATAGTAGTCACAGGAGACAAGGCAGTTAATATATACACATCGTCGCAAACAGGGACAATTATCATCAAATTATTACCCAATATGCCCAAAGACAAAGAACAATGTGCTAGGAGCCCCCTAGACGCATACAATAGGACCCTTACAACCCTCCTTGCCCCGCTCGGCGATTCAATTAGGAGGATCCAAGAGTCGGTAACCACATCAGGAGGAGAACGGCAGGAGCGTTTGGTAGGGGCAATAATAGGAGGTGTCGCATTAGGTGTAGCCACCGCAGCGCAGATCACAGCAGCTTCTGCCCTCATACAAGCCAACCAGAATGCTGCAAACATACTGAAATTAAAAGAGAGTATTGCCGCTACCAATGAAGCAGTACATGAGGTCACAAGCGGGCTGTCCCAGCTGGCTGTTGCCGTAGGTAAGATGCAGCAGTTTGTTAACGACCAATTCAATAAGACAGCACAAGAGATCGACTGTATTAAGATCACACAACAGGTTGGGGTGGAGTTGAATCTATACTTGACCGAACTGACAACCGTGTTCGGACCGCAAATCACGTCCCCTGCACTCACGCAGTTGACCATCCAGGCCTTATATAATCTGGCGGGTGGGAACATGGATTACATGCTGACAAAGCTGGGAGTGGGCAACAATCAGCTCAGTTCTCTGATTAGTAGTGGCCTAATATCAGGGAATCCAATTCTCTATGACTCGCAAACTCAGCTTCTGGGTATACAGGTGACTCTCCCCTCTGTGGGCAATTTGAACAACATGCGTGCCACATATCTGGAAACCCTCTCTGTAAGTACGAACAAGGGATTCGCATCTGCATTGGTGCCTAAGGTGGTAACTCAGGTAGGCTCCGTAATTGAAGAGCTGGATACGTCATACTGCATAGAGACAGACCTGGACCTGTACTGCACTAGAATTGTAACATTCCCCATGTCTCCAGGTATCTTCTCCTGTCTCAGTGGAAACACCTCAGCGTGCATGTACTCTAAGACTGAAGGGGCACTCACCACACCATATATGACACTCAAAGGATCAGTCATAGCAAATTGCAAGATGACAACGTGTAGGTGCGCAGATCCCCCGGGGATAATCTCACAGAATTATGGAGAGGCTGTCTCCCTAATAGACAAAAAGGTATGTAACATTCTGACTCTTGACGGGATCACCTTGCGCCTTAGCGGGGAATTCGACGCAACCTATCAGAAAAATATCTCAATTCAGGATTCCCAGGTGGTGATTACTGGGAATCTAGATATATCCACTGAGCTAGGGAATGTGAATAATTCAATCAGCAATGCTCTAGACAAGCTAGAGGAGAGTAACAGCAAGCTGGACAAAGTTAATGTGAGGCTTACTAGTACATCTGCCCTAATCACATATATTGTCTTGACAACAATAGCACTGATATGCGGGATAGTCAGCTTAGTCCTCGCTTGCTATATAATGTACAAACAAAAGGCCCAGCAGAAAACACTGCTGTGGCTCGGGAACAATACCTTGGATCAGATGAGAGCAACGACAAAGATGTAA
>1.2_1d_146_EF564823_duck_OH_USA_04_612_2004
ATGGACCCCAAGCCTTCTACCAGCTATTTGCACGCTTTCCCACTGATCTTCGTGGCTATCAGTTTAGTATTCATAGCTGGAAGGGCATCGGCACTGGATGGGCGGCCGCTCGCTGCCGCAGGAATAGTAGTCACAGGAGACAAGGCAGTTAATATATACACATCGTCACAGACAGGGACAATTATCATCAAATTATTACCCAATATGCCCAAAGACAAAGAACAATGTGCTAAGAGCCCCCTAGATGCATACAATAGGACTCTTACAACCCTCCTTGCCCCGCTCGGCGATTCGATTAGGAGAATCCAAGAGTCGGTAACCACATCAGGAGGAGAACGGCAGGAGCGTTTGGTAGGGGCAATAATAGGAGGTGTCGCATTAGGTGTAGCCACCGCAGCGCAGATCACAGCGGCTTCTGCCCTCATACAAGCCAACCAGAATGCTGCAAACATACTGAAATTAAAGGAGAGTATTGCTGCTACCAATGAAGCAGTACATGAGGTCACAAGCGGGCTGTCCCAGCTGGCTGTTGCTGTGGGTAAGATGCAGCAGTTTGTAAATGACCAATTCAATAAGACAGCACAAGAGATCGACTGTATTAAGATCACACAACAGGTTGGGGTGGAGTTGAATCTATACTTGACCGAACTGACAACCGTGTTCGGACCGCAAATCACATCCCCTGCACTCACGCAATTGACCATCCAGGCCTTATATAATCTGGCGGGCGGGAACATGGATTATATGCTGACAAAGCTGGGAGTGGGTAATAATCAGCTCAGTTCTCTGATTAGTAGTGGCCTAATATCAGGGAATCCAATTCTCTATGACTCGCAAACTCAGCTTCTGGGTATACAGGTGACTCTCCCCTCTGTGGGCAATCTGAACAACATGCGCGCCACATATCTGGAAACCCTCTCTGTAAGTACGAACAAGGGATTTGCATCCGCATTAGTGCCTAAGGTGGTAACTCAGGTAGGCTCTGTAATTGAAGAGCTGGATACGTCGTATTGCATAGAGACAGACTTGGATCTGTATTGCACTAGAATTGTAACATTCCCTATGTCTCCAGGTATCTTCTCCTGTCTCGGTGGAAACACCTCAGCGTGCATGTATTCTAAGACTGAAGGAGCACTCACCACACCTTATATGACACTCAAAGGATCAGTCATAGCAAATTGCAAGATGACAACGTGTAGGTGCACAGATCCCCCGGGGATAATCTCACAGAATTATGGAGAGGCTGTCTCTCTAATAGACAAAAAGGTATGTAACATTCTGACTCTTGACGGGATCACCTTGCGCCTTAGCGGGGAATTTGATGCAACTTATCAGAAAAATATCTCAATTCAGGATTCCCAGGTGGTGATTACTGGGAATCTAGATATATCTACTGAGTTAGGGAATGTGAATAATTCAATCAGCAATGCTCTAGACAAGCTAGAAGAGAGTAACAGCAAGCTGGACAAAGTTAATGTGAGGCTTACCAGCACATCTGCCCTAATCACATATATTGTCTTGACAACAATAGCACTGATATGCGGGATAGTCAGCTTAGTCCTCGCCTGCTATATAATGTACAAACAAAAGGCCCAGCAGAAAACACTGCTGTGGCTCGGGAACAACACCTTGGACCAGATGAGAGCAACGACAAAGATGTAA
>1.2_1d_147_EF564825_mallard_MD_USA_02_336_2002
ATGGATCCCAAGCCTTCTACCAGCTACTTGCATGCTTTCCCACTGATCTTCATGGCTATCAGTTTAGTATTCATGGCTGGAAGGGCATCGGCACTGGATGGGCGGCCGCTCGCTGCCGCAGGAATAGTAGTCACAGGAGACAAGGCAGTTAATATATACACATCGTCGCAGACAGGGACAATTATCATCAAATTATTACCCAATATGCCCAAAGACAAAGAACAATGTGCTAAGAGCCCCCTAGATGCATACAATAGGACCCTTACAACCCTCCTTGCCCCGCTCGGCGATTCGATTAGGAGGATCCAAGAGTCGGTAACCACATCAGGAGGAGAACGGCAGGAGCGTTTGGTAGGGGCAATAATAGGAGGTGTCGCATTAGGTGTAGCCACCGCAGCGCAGATCACAGCGGCTTCTGCCCTCATACAAGCCAACCAGAATGCTGCAAACATACTAAAATTAAAAGAGAGTATTGCCGCTACCAATGAAGCAGTACATGAGGTCACAAGCGGGCTGTCCCAGCTGGCTGTTGCCGTAGGTAAGATGCAGCAGTTTGTTAACGACCAATTCAATAAGACAGCACAAGAGATCGACTGTATTAAGATCACACAACAGGTTGGGGTGGAGTTGAATCTATACTTGACCGAACTGACGACCGTGTTCGGACCGCAAATCACATCCCCTGCACTCACGCAGTTGACCATCCAGGCCTTATATAATCTGGCGGGTGGGAACATGGATTACATGCTGACAAAGCTGGGAGTGGGTAATAATCAGCTCAGTTCTCTGATTAGTAGTGGCCTAATATCAGGGAATCCAATTCTCTATGACTCGCAAACTCAGCTTCTGGGCATACAGGTGACTCTCCCCTCTGTGGGCAACCTGAACAACATGCGCGCCACATATCTGGAAACCCTCTCTGTAAGTACGAACAAGGGATTCGCATCTGCATTAGTGCCTAAGGTGGTAACTCAGGTAGGCTCCATAATTGAAGAGCTGGATACGTCATATTGCATAGAGACAGACCTGGATCTGTACTGTACTAGAATTGTAACGTTCCCCATGTCTCCAGGTATCTTCTCCTGTCTCGGTGGAAACACCTCAGCGTGCATGTATTCTAAGACTGAAGGAGCACTCACCACACCATATATGACACTCAAAGGCTCAGTCATAGCAAATTGCAAGATGACAACGTGTAGGTGCGCGGATCCCCCAGGGATAATTTCACAGAATTATGGAGAGGCTGTCTCCCTAATAGACAAAAAGGTATGTAACATTCTGACTCTTGACGGGATCACCTTGCGCCTTAGCGGGGAATTCGATGCAACCTATCAGAAAAATATCTCAATTCAGGATTCCCAGGTGGTGATTACTGGGAATCTAGATATATCCACTGAGTTAGGGAATGTGAATAATTCAATCAGCAATGCTCTAGACAAGCTAGAGGAGAGTAACAGCAAGCTGGACAAAGTTAATGTGAGGCTTACCAGCACATCTGCCCTAATCACATATATTGTCTTGACAACAATAGCACTGATATGCGGGATAGTCAGCTTAGTCCTCGCCTGCTATATAATGTACAAACAAAAGGCCCAGCAGAAAACACTGCTGTGGCTCGGGAACAACACCTTGGACCAGATGAGAGCAACGACAAAGATGTAA
>1.2_1d_148_EF564827_environment_MD_USA_03_62_2003
ATGGATCCCAAGCCTTCTACCAGCTATTTGCATGCTTTTACACTGATCTTCATGGCTATCATTTTAGTATTCATGGCTGGAAGGGCATCGGCACTAGATGGGCGGCCGCTCGCTGCCGCAGGAATAGTAGTCACAGGAGACAAGGCGGTTAATATATACACATCGTCGCAAACAGGGACAATTATCATCAAATTATTACCTAATATGCCCAAAGACAAAGAACAATGTGCTAAGAGCCCCCTAGACGCATACAATAGGACCCTTACAACCCTCCTTGCCCCGCTCGGCGATTCGATTAGGAGGATCCAAGAGTCGGTAACCACATCAGGAGGAGAACGGCAGGAGCGTTTGGTAGGGGCAATAATAGGAGGTGTCGCATTGGGTGTAGCCACCGCGGCGCAGATCACAGCGGCTTCTGCCCTCATACAAGCCAACCAGAATGCTGCAAACATACTGAAGTTAAAGGAGAGTATTGCTGCTACCAATGAAGCAGTACATGAGGTCACAAGCGGGCTGTCCCAGCTGGCTGTTGCCGTAGGTAAGATGCAGCAGTTTGTTAACGACCAATTCAATAAGACAGCACAAGAGATCGACTGTATTAAGATCACACAACAGGTTGGGGTGGAGTTGAACCTATACTTGACCGAACTGACAACCGTGTTCGGACCGCAAATCACATCCCCTGCACTCACGCAGTTGACCATCCAGGCCTTATATAATCTGGCGGGTGGGAACATGGATTACATGCTGACAAAGCTGGGAGTGGGTAATAATCAGCTCAGTTCTCTGATCAGTAGTGGCCTAATATCAGGGAATCCAATTCTCTATGACTCGCAAACTCAGCTTCTGGGTATACAGGTGACTCTCCCTTCTGTGGGCAATTTGAACAACATGCGCGCCACATACCTGGAAACCCTCTCTGTAAGTACGAACAAGGGATTTGCATCTGCATTAGTGCCTAAGGTGGTAACTCAGGTAGGCTCCGTAATTGAAGAGCTGGATACGTCATATTGCATAGAGACAGACCTGGATCTGTACTGCACTAGAATTGTAACATTCCCCATGTCTCCAGGTATCTTCTCCTGCCTCAGTGGAAACACCTCAGCGTGCATGTATTCTAAGACTGAAGGAGCACTCACCACACCATATATGACACTCAAAGGATCAGTCATAGCAAATTGCAAGATGACAACGTGTAGGTGCGTAGATCCCCCAGGGATAATCTCACAGAATTATGGAGAGGCTGTCTCCCTAATAGACAAAAAGGTATGTAACATTCTGACTCTTGACGGGATCACCCTGCGCCTTAGCGGGGAATTCGATGCAACCTATCAGAAAAATATCTCAATTCAGGATTCCCAGGTGGTGATTACTGGGAACCTAGATATATCCACCGAGTTAGGGAATGTGAATAATTCAATCAGCAATGCTCTAGACAAACTAGAAGAGAGTAACAGCAAGCTGGACAAAGTTAATGTGAGGCTTACCAGTACATCTGCCCTAATCACATATATTGTCTTGACAACAATAGCACTGATATGCGGGATAGTCAGCTTAGTCCTCGCCTGCTATATAATGTACAAACAAAAGGCCCAGCAGAAAACACTGCTGTGGCTCGGGAACAACACCTTGGATCAGATGAGAGCAACGACAAAGATGTAA
>1.2_1d_149_EF564828_mallard_MD_USA_03_808_2003
ATGGATCCCAAGCCTTCTACCAGCTACTTGCATGCTCCTCCACTGATCTTCGTGGCTATCATTTTAGTACTCATGGCTGGAAGGGCATCGGCACTGGATGGGCGGCCACTCGCTGCCGCAGGAATAGTAGTCACAGGAGACAAGGCGGTTAATATATACACATCGTCGCAAACAGGGACAATTATCATCAAATTATTACCCAATATGCCCAAAGACAAAGAACAATGTGCTAAGAGCCCCCTAGACGCATACAATAGGACCCTTACAACCCTCCTTGCCCCGCTTGGCGATTCGATTAGGAGGATCCAAGAGTCGGTAACCACATCAGGAGGAGTACGGCAGGAGCGTTTGGTAGGGGCAATAATAGGAGGTGTCGCATTAGGTGTAGCCACCGCAGCGCAGATCACAGCGGCTTCTGCCCTCATACAAGCCAACCAGAATGCTGCAAACATACTGAAATTAAAGGAGAGTATTGCTGCTACCAATGAAGCAGTACATGAGGTCACAAGCGGGCTGTCCCAGCTAGCTGTTGCCGTAGGTAAGATGCAGCAGTTTGTTAACGACCAATTCAATAAGACAGCACAAGAGATCGACTGTATTAAGATCACACAACAGGTTGGGGTGGAGTTGAACCTATACTTGACCGAACTGACAACCGTGTTCGGACCGCAAATCACATCCCCTGCACTCACGCAGTTGACCATCCAGGCCTTATATAATCTGGCGGGTGGGAACATGGATTACATGCTGACAAAGCTGGGAGTGGGTAATAATCAGCTCAGTTCTCTGATTAGTAGTGGCCTAATATCAGGGAATCCAATTCTCTATGACTCGCAAACTCAGCTTCTCGGTATACAGGTGACTCTCCCCTCTGTGGGCAATTTGAACAACATGCGCGCCACATACCTGGAAACCCTCTCTGTAAGTACGAACAAGGGATTCGCATCTGCATTAGTGCCTAAGGTGGTAACTCAGGTAGGCTCCGTAATTGAAGAGCTGGATACGTCATACTGCATAGAGACAGACCTGGATCTGTACTGCACTAGAATTGTAACATTCCCCATGTCCCCAGGTATCTACTCCTGTCTCGGTGGAAACACCTCAGCGTGCATGTATTCTAAGACTGAAGGAGCACTCACCACACCATATATGACACTCAAAGGATCAGTCATAGCAAATTGCAAGATGACAACGTGTAGGTGCGCAGATCCCCCGGGGATAATCTCACAGAATTATGGAGAGGCTGTCTCCCTAATAGACAAAAAGGTATGTAACATTCTGACTCTTGACGGGATCACCTTGCGCCTTAGCGGAGAATTCGATGCAACCTATCAGAAAAATATCTCAATTCAGGATTCCCAGGTGGTGATTACTGGGAATCTAGATATATCCACTGAGTTAGGTAATGTGAATAATTCAATCAGCAATGCTCTAGACAAACTAGAGGAGAGTAACAGCAAGCTGGACAAAGTTAATGTGAGGCTTACCAGTACATCTGCCCTAATCACATATATTGTCTTGACAACAATAGCACTGATATGCGGGATAGTCAGCTTAGTCCTCGCCTGCTATATAATGTACAAACAAAAGGCCCAGCAGAAAACACTGCTGTGGCTCGGGAACAACACCTTGGATCAGATGAGAGCAACGACAAAGATGTAA
>1.2_1d_150_EF564829_mallard_MD_USA_01_418_2001
ATGGATCCCAAGCCTTCTACCAGCTATTTGCACACCTTCCCACTGATCTTCGTGGCTATCATTTTAGTATTCATGGCTGGAAGGGCATCGGCACTGGATGGGCGGCCGCTCGCTGCCGCAGGAATAGTAGTCACAGGAGACAAGGCAGTTAATATATACACATCATCGCAAACAGGGACAATTATCATCAAATTATTACCCAATATGCCCAAAGACAAAGAACAATGTGCTAAGAGCCCCCTAGACGCATACAATAGGACCCTTACAACCCTCCTTGCCCCGCTCGGCGATTCGATTAGGAGGATCCAAGAGTCGGTAACCACATCAGGAGGAGAACGGCAGGAGCGTTTGGTAGGGGCAATAATAGGAGGTGTCGCATTAGGTGTAGCCACCGCAGCGCAGATCACAGCGGCTTCTGCCCTCATACAAGCCAACCAGAATGCTGCAAACATACTGAAATTAAAAGAGAGTATTGCCGCTACCAATGAAGCAGTACATGAGGTCACAAGCGGGCTGTCCCAGCTGGCTGTTGCCGTAGGTAAGATGCAGCAGTTTGTTAACGACCAATTCAATAAGACAGCACAAGAGATCGACTGTATTAAGATCACACAACAGGTTGGGGTGGAGTTGAATCTATACTTGACCGAACTGACAACCGTGTTCGGACCGCAAATCACGTCCCCTGCACTCACGCAGTTGACCATCCAGGCCTTATATAATCTGGCGGGTGGGAACATGGATTACATGCTGACAAAGCTGGGAGTGGGTAATAATCAGCTCAGTTCTCTGATTAGTAGTGGCCTAATATCAGGGAATCCAATTCTCTATGACTCGCAAACTCAGCTTCTGGGTATACAGGTGACTCTCCCCTCTGTGGGCAATTTGAACAACATGCGTGCCACATATCTGGAAACCCTCTCTGTGAGTACGAACAAGGGATTCGCATCTGCATTGGTGCCTAAGGTGGTAACTCAGGTAGGCTCCGTAATTGAAGAGCTGGATACGTCATATTGCATAGAGACAGACCTGGACCTGTACTGCACTAGAATTGTAACATTCCCCATGTCTCCAGGTATCTTCTCCTGTCTCAGTGGAAACACCTCAGCGTGCATGTACTCTAAGACTGAAGGGGCACTCACCACACCATATATGACACTCAAAGGATCAGTAATAGCAAATTGCAAGATGACAACGTGTAGGTGCGCAGATCCCCCGGGGATAATCTCACAGAATTATGGAGAGGCTGTCTCCCTAATAGACAAAAAGGTATGTAACATTCTGACTCTTGACGGGATCACCTTGCGCCTTAGCGGGGAATTCGACGCAACCTATCAGAAAAATATCTCAATTCAGGATTCCCAGGTGGTGATTACTGGGAATCTAGATATATCCACTGAGCTAGGGAATGTGAATAATTCAATCAGCAATGCTCTAGACAAGCTAGAGGAGAGTAACAGCAAGCTGGACAAAGTTAATGTGAGGCTTACTAGTACATCTGCCCTAATCACATATATTGTCTTGACAACAATAGCACTGATATGCGGGATAGTCAGCTTAGTCCTCGCTTGCTATATAATGTACAAACAAAAGGCCCAGCAGAAAACACTGCTGTGGCTCGGGAACAACACCTTGGATCAGATGAGAGCAACGACAAAGATGTAA
>1.2_1d_151_EF564830_Ruddy_Turnstone_MD_USA_01_523_2001
ATGGATCCCAAGCCTTCTACCAGCTATTTGCACACTTTCCCACTGATCTTCGTGGCTATCATTTTAATATTCATGGCTGGAAGGGCATCGGCACTGGATGGGCGGCCGCTCGCTGCCGCAGGAATAGTAGTCACAGGAGACAAGGCAGTTAATATATACACATCGTCGCAAACAGGGACAATTATCATCAAACTATTACCCAATATGCCCAAAGACAAAGAACAATGTGCTAAGAGCCCCCTAGACGCATACAATAGGACCCTTACAACCCTCCTTGCCCCGCTCGGCGATTCGATTAGGAGGATCCAAGAGTCGGTAACCACATCAGGAGGAGAACGGCAGGAGCGTTTGGTAGGGGCAATAATAGGAGGTGTCGCATTGGGTGTAGCCACCGCAGCGCAGATCACAGCGGCTTCTGCCCTCATACAAGCCAACCAGAATGCTGCAAACATACTGAAATTAAAGGAGAGTATTGCCGCTACCAATGAAGCAGTACATGAGGTTACAAGCGGGCTGTCCCAGCTGGCTGTTGCCGTAGGTAAAATGCAGCAGTTTGTTAACGACCAATTCAATAAGACAGCACAAGAGATCGACTGTATTAAGATCACACAACAGGTCGGGGTGGAGTTGAATCTATACTTGACCGAACTGACAACCGTGTTCGGACCGCAAATCACATCCCCTGCACTCACGCAGTTGACCATCCAGGCCTTATATAATCTGGCGGGTGGGAACATGGATTACATGCTGACAAAACTGGGAGTGGGTAATAATCAGCTCAGTTCTCTGATTAGTAGTGGCCTAATATCAGGGAATCCAATTCTCTATGACTCGCAAACTCAGCTTCTGGGTATACAGGTGACTCTCCCCTCTGTGGGCAATTTGAACAACATGCGCGCCACATATCTGGAAACCCTCTCTGTAAGTACGAACAAGGGATTCGCATCTGCATTAGTGCCTAAGGTGGTAACTCAGGTAGGCTCCGTGATTGAAGAGCTGGATACGTCATATTGCATAGAGACAGACCTGGATCTGTACTGCACTAGAATTGTAACATTCCCCATGTCTCCAGGTATCTTCTCCTGTCTCGGTGGAAACACCTCAGCGTGCATGTATTCTAAGACTGAAGGGGCACTCACCACACCATATATGACACTCAAAGGATCAGTCATAGCAAATTGCAAGATGACAACGTGTAGGTGCGCAGATCCCCCGGGGATAATCTCACAGAATTATGGAGAGGCTGTCTCCCTAATAGACAAAAAGGTATGTAACATTCTGACTCTTGACGGGATCACCTTGCGCCTTAGCGGGGAATTCGATGCAACCTATCAGAAAAATATCTCAATTCAGGATTCACAGGTGGTGATTACTGGGAATCTAGATATATCTACTGAGTTAGGGAATGTGAATAATTCGATCAGCAATGCTCTAGACAAGCTAGAGGAGAGTAACAGCAAGCTGGACAAAGTTAATGTGAGGCTTACCAGTACATCTGCCCTAATCACATACATTGTCTTGACAACAATAGCACTGATATGCGGGATAGTCAGCTTAGTCCTTGCCTGCTATATAATGTACAAACAAAAGGCTCAGCAGAAAACACTGCTGTGGCTCGGGAACAACACCTTGGATCAGATGAGAGCAACGACAAAGATGTAA
>1.2_1d_152_JN942004_1_NJ_USA_13890_2_2010
ATGGATCCCAAGCCTTCTACCGGCTACCTGCACGCCTTTCCACTGATCTTCGTGGCTATCATTTTAGTATTCATGGCTGGAAGGGCATTGGCGCTGGATGGGCGGCCGCTCGCTGCCGCAGGAATAGTAGTCACAGGAGACAAAGCGGTTAATATATACACATCGTCACAAACAGGGACAATTATCATCAAATTATTACCCAATATGCCCAAAGATAAAGAACAATGTGCTAAGAGCCCCCTAGACGCATACAATAGGACCCTTACAACCCTCCTTGCCCCACTCGGCGATTCGATTAGGAGGATCCAAGAGTCGGTAACCACATCAGGAGGAGAACGGCAGGAGCGTTTGGTAGGGGCAATAATAGGAGGCGTCGCATTAGGTGTAGCCACCGCAGCGCAGATCACAGCGGCTTCTGCCCTTATACAGGCCAACCAGAATGCTGCAAACATACTGAAATTAAAAGAGAGTATTGCCGCCACCAATGAAGCAGTACATGAGGTCACAAGCGGGCTGTCCCAGCTGGCTGTTGCCGTAGGCAAGATGCAGCAGTTTGTTAACGACCAATTCAATAAGACAGCACAAGAGATCGACTGTATTAAGATCACACAACAGGTTGGGGTGGAGTTGAATCTATACTTGACCGAACTGACAACTGTGTTCGGACCGCAAATCACATCCCCTGCACTCACGCAGTTGACCATCCAGGCCTTATATAGTCTGGCAGGTGGGAACATGGATTACATGCTGGCAAAGCTGGGAGTGGGTAATAATCAGCTCAGTTCTCTGATTGGTAGTGGCCTAATATCAGGGAATCCAATTCTCTATGACTCGCAAACTCAGCTTCTGGGTATACAAGTGACTCTCCCTTCTGTGGGCAATTTGAACAACATGCGCGCCACATACCTGGAAACCCTCTCTGTAAGTACTAACAAGGGATTCGCATCTGCATTAGTGCCTAAGGTGGTAACTCAGGTAGGATCCGTAATTGAAGAGCTGGATACGTCATATTGCATAGAGACAGACCTGGATCTGTACTGCACTAGAATTGTAACATTCCCCATGTCTCCAGGTATCTTCGCCTGTCTCAGTGGAAACACCTCAGCGTGCATGTATTCTAAGACTGAAGGAGCACTCACCACACCATATATGACACTCAAAGGATCAGTCATAGCGAATTGTAAGATGACAACGTGTAGGTGCGCAGATCCCCCGGGGATAATCTCACAGAATTATGGAGAGGCTGTCTCCCTAATAGACAGAAAGGTATGTAACATTCTGACTCTTGACAGGATCACCTTGCGCCTTAGCGGGGAATTCGATGCAACCTACCAGAAAAATATCTCAATTCAGGATTCCCAGGTGGTGATTACTGGGAATCTAGATATATCCACTGAGTTAGGGAATGTGAATAATTCAATCAGCAATGCTCTAGACAAGCTAGAGGAGAGTAACAGCAAGCTGGACAAAGTTAATGTGAGGCTTACCAGTACATCTGCCCTAATCACATATATTGTCTTGACAACAATAGCACTGATATGCGGGATAGTCAGCCTAGTCCTCGCCTGCTATATAATGTACAAACAAAAGGCCCAGCAGAAAACACTGCTGTGGCTCGGGAACAACACCTTGGATCAGATGAGAGCCACGACAAAAATGTAA
>1.2_1d_153_JN942005_1_muscovy_duck_PA_USA_10145_2010
ATGGATCCCAAGCCTTCTACCAGCTATTTGCACGCTTTTCCACTGATCTTCGTGGCTATCATTTTAGTATTCATGACTGGAAGGGTATCGGCACTGGATGGGCGGCCGCTCGCTGCCGCAGGAATAGTAGTCACAGGAGACAAGGCGGTTAATATATACACATCGTCGCAAACAGGGACAATTATCATCAAATTGTTACCCAATATGCCCAAAGACAAAGAACAATGTGCTAAGAGCCCCCTAGACGCATACAATAGGACCCTTACAACCCTCCTTACCCCGCTCGGCGATTCGATTAGGAGGATCCAAGAGTCGGTAACCATATCAGGAGGAGAACGGCAGGAGCGTTTGGTAGGGGCAATAATAGGAGGCGTCGCATTAGGTGTAGCCACCGCAGCGCAGATCACAGCGGCTTCTGCCCTCATACAAGCCAACCAGAATGCTGCAAACATACTGAAATTAAAGGAGAGTATTGCCGCTACCAATGAAGCAGTACATGAGGTCACAAGCGGGCTGTCCCAGCTGGCCGTTGCCGTAGGTAAGATGCAGCAGTTTGTTAACGACCAATTCAATAAGACAGCACAAGAGATTGACTGTATTAAGATCACACAACAGGTTGGGGTGGAGTTGAATCTATACTTGACCGAACTGACAACCGTGTTCGGACCGCAAATCACATCCCCTGCACTCACGCAGTTGACCATCCAGGCCTTGTATAATCTGGCGGGTGGGAACATGGATTACATGCTGACAAAGCTGGGAGTGGGTAATAATCAGCTCAGTTCTCTGATTAGTAGCGGCCTAATATCGGGGAATCCAATTCTCTATGACTCGCAAACTCAGCTTCTGGGTATACAGGTGACTCTCCCCTCTGTGGGCAATTTGAACAACATGCGCGCCACATACCTGGAAACCCTCTCTGTAAGTACGAACAAGGGATTCGCATCTGCATTAATGCCTAAGGTGGTAACTCAGGTAGGCTCCGTAATTGAAGAGCTGGATACGTCATATTGCATAGAGACAGACCTGGATCTGTACTGCACTAGAATTGTAACATTCCCCATGTCTCCAGGTATCTTCTCCTGTCTCAGTGGAAACACCTCAGCGTGCATGTACTCTAAGACTGAAGGAGCACTCACCACACCATATATGACACTCAAAGGATCAGTCATAGCAAATTGCAAGATGACAACGTGTAGGTGCGCAGATCCCCCGGGGATAATCTCACAGAATTATGGAGAGGCTGTCTCCTTAATAGACAAAAAGGTATGTAACATTCTGACTCTCGACGGGATCACCTTGCGCCTTAGCGGGGAATTTGATGCAACCTATCAGAAAAATATCTCAATTCAGGATTCCCAGGTGGTGATTACTGGGAATCTAGATATATCCACTGAGTTAGGGAATGTGAATAATTCAATCAGCAATGCTCTAGACAAGCTAGAGGAGAGTAACAGCAAGCTGGACAAAGTTAATGTGAGGCTTACCAGCACATCCGCCCTAATCACATATATTGTCTTGACAACAATAGCACTGATATGCGGGATAGTCAGCTTAGTCCTCGCCTGCTATATAATGTACAAACAAAAGGCCCAGCAGAAAACACTGCTGTGGCTCGGGAACAACACCTTGGATCAGATGAGAGCAACGACAAAGATGTAA
>1.2_1d_154_JN942006_1_NJ_USA_32796_2_2009
ATGGATCCCAAGCCTTCTACCAGCTATTTGCACGCTTTTCCACTGATCTTCGTGGCTATCATTTTAGTATTCATGACTGGAAGGGTATCGGCACTGGATGGGCGGCCGCTCGCTGCCGCAGGAATAGTAGTCACAGGAGACAAGGCGGTTAATATATACACATCGTCGCAAACAGGGACAATTATCATCAAATTGTTACCCAATATGCCCAAAGACAAAGAACAATGTGCTAAGAGCCCCCTAGACGCATACAATAGGACCCTTACAACCCTCCTTACCCCGCTCGGCGATTCGATTAGGAGGATCCAAGAGTCGGTAACCACATCAGGAGGAGAACGGCAGGAGCGTTTGGTAGGGGCAATAATAGGAGGCGTCGCATTAGGTGTAGCCACCGCAGCGCAGATCACAGCGGCTTCTGCCCTCATACAAGCCAACCAGAATGCTGCAAACATACTGAAATTAAAGGAGAGTATTGCCGCTACCAATGAAGCAGTACATGAGGTCACAAGCGGGCTGTCCCAGCTGGCCGTTGCCGTAGGTAAGATGCAGCAGTTTGTTAACGACCAATTCAATAAGACAGCACAAGAGATCGACTGTATTAAGATCACACAACAGGTTGGGGTGGAGTTGAATCTATACTTGACCGAACTGACAACCGTGTTCGGACCGCAAATCACATCCCCTGCACTCACGCAGTTGACCATCCAGGCCTTGTATAATCTGGCGGGTGGGAACATGGATTACATGCTGACAAAGCTGGGAGTGGGTAATAATCAGCTCAGTTCTCTGATTAGTAGCGGCCTAATATCGGGGAATCCAATTCTCTATGACTCGCAAACTCAGCTTCTGGGTATACAGGTGACTCTCCCCTCTGTGGGCAATTTGAACAACATGCGCGCCACATACCTGGAAACCCTCTCTGTAAGTACGAACAAGGGATTCGCATCTGCATTAGTGCCTAAGGTGGTAACTCAGGTAGGCTCCGTAATTGAAGAGCTGGATACGTCATACTGCATAGAGACAGACCTGGATCTGTACTGCACTAGAATTGTAACATTCCCCATGTCTCCAGGTATCTTCTCCTGTCTCAGTGGAAACACCTCAGCGTGCATGTACTCTAAGACTGAAGGAGCACTCACCACACCATATATGACACTCAAAGGATCAGTCATAGCAAATTGCAAGATGACAACGTGTAGGTGCGCAGATCCCCCGGGGATAATCTCACAGAATTATGGAGAGGCTGTCTCCTTAATAGACAAAAAGGTATGTAACATTCTGACTCTTGACGGGATCACCTTGCGCCTTAGCGGGGAATTTGATGCAACCTATCAGAAAAATATCTCAATTCAGGATTCCCAGGTGGTGATTACTGGGAATCTAGATATATCCACTGAGTTAGGGAATGTGAATAATTCAATCAGCAATGCTCTAGACAAGCTAGAGGAGAGTAACAGCAAGCTGGACAAAGTTAATGTGAGGCTTACCAGCACATCCGCCCTAATCACATATATTGTCTTGACAACAATAGCACTGATATGCGGGATAGTCAGCTTAGTCCTCGCCTGCTATATAATGTACAAACAAAAGGCCCAGCAGAAAACACTGCTGTGGCTCGGGAACAACACCTTGGATCAGATGAGAGCAACGACAAAGATGTAA
>1.2_1d_155_JN942007_1_PA_USA_33250_2009
ATGGATCCCAAGCCTTCTACCAGCTATTTGCACGCTTTTCCACTGATCTTCGTGGCTATCATTTTAGTATTCATGACTGGAAGGGTATCGGCACTGGATGGGCGGCCGCTCGCTGCCGCAGGAATAGTAGTCACAGGAGACAAGGCGGTTAATATATACACATCGTCGCAAACAGGGACAATTATCATCAAATTGTTACCCAATATGCCCAAAGACAAAGAACAATGTGCTAAGAGCCCCCTAGACGCATACAATAGGACCCTTACAACCCTCCTTACCCCGCTCGGCGATTCGATTAGGAGGATCCAAGAGTCGGTAACCACATCAGGAGGAGAACGGCAGGAGCGTTTGGTAGGGGCAATAATAGGAGGCGTCGCATTAGGTGTAGCCACCGCAGCGCAGATCACAGCGGCTTCTGCCCTCATACAAGCCAACCAGAATGCTGCAAACATACTGAAATTAAAGGAGAGTATTGCCGCTACCAATGAAGCAGTACATGAGGTCACAAGCGGGCTGTCCCAGCTGGCCGTTGCCGTAGGTAAGATGCAGCAGTTTGTTAACGACCAATTCAATAAGACAGCACAAGAGATCGACTGTATTAAGATCACACAACAGGTTGGGGTGGAGTTGAATCTATACTTGACCGAACTGACAACCGTGTTCGGACCGCAAATCACATCCCCTGCACTCACGCAGTTGACCATCCAGGCCTTGTATAATCTGGCGGGTGGGAACATGGATTACATGCTGACAAAGCTGGGAGTGGGTAATAATCAGCTCAGTTCTCTGATTAGTAGCGGCCTAATATCGGGGAATCCAATTCTCTATGACTCGCAAACTCAGCTTCTGGGTATACAGGTGACTCTCCCCTCTGTGGGCAATTTGAACAACATGCGCGCCACATACCTGGAAACCCTCTCTGTAAGTACGAACAAGGGATTCGCATCTGCATTAGTGCCTAAGGTGGTAACTCAGGTAGGCTCCGTAATTGAAGAGCTGGATACGTCATATTGCATAGAGACAGACCTGGATCTGTACTGCACTAGAATTGTAACATTCCCCATGTCTCCAGGTATCTTCTCCTGTCTCAGTGGAAACACCTCAGCGTGCATGTACTCTAAGACTGAAGGAGCACTCACCACACCATATATGACACTCAAAGGATCAGTCATAGCAAATTGCAAGATGACAACGTGTAGGTGCGCAGATCCCCCGGGGATAATCTCACAGAATTATGGAGAGGCTGTCTCCTTAATAGACAAAAAGGTATGTAACATTCTGACTCTTGACGGGATCACCTTGCGCCTTAGCGGGGAATTTGATGCAACCTATCAGAAAAATATCTCAATTCAGGATTCCCAGGTGGTGATTACTGGGAATCTAGATATATCCACTGAGTTAGGGAATGTGAATAATTCAATCAGCAATGCTCTAGACAAGCTAGAGGAGAGTAACAGCAAGCTGGACAAAGTTAATGTGAGGCTTACCAGCACATCCGCCCTAATCACATATATTGTCTTGACAACAATAGCACTGATATGCGGGATAGTCAGCTTAGTCCTCGCCTGCTATATAATGTACAAACAAAAGGCCCAGCAGAAAACACTGCTGTGGCTCGGGAACAACACCTTGGATCAGATGAGAGCAACGACAAAGATGTAA
>1.2_1d_156_JN942008_1_chicken_FL_USA_31670_4_2009
ATGGATCCCAAGCCTTCTACCAGCTATTTGCACGCTTTTCCACTGATCTTCGTGGCTATCATTTTAGTATTCATGGCTGGAAGGGCATCGGCACTGGATGGGCGGCCGCTCGCTGCCGCAGGAATAGTAGTCACAGGAGACAAGGCGGTTAATATATACACATCGTCGCAAACAGGGACAATTATCATCAAATTGTTACCCAATATGCCCAAAGACAAAGAACAATGTGCGAAGAGCCCCCTAGACGCATACAATAGGACCCTTACAACCCTCCTTGCCCCGCTCGGCGATTCGATTAGGAGGATCCAAGAGTCGGTAACCACATCAGGGGGAGAACGGCAGGAGCGTTTGGTAGGGGCAATAATAGGTGGCGTCGCATTAGGTGTAGCCACCGCAGCGCAGATCACAGCGGCTTCTGCCCTCATACAAGCCAACCAGAATGCTGCAAACATACTGAAATTAAAGGAGAGTATTGCCGCTACCAATGAAGCAGTACATGAGGTCACAAGCGGGCTGTCCCAGCTGGCCGTTGCCGTAGGTAAGATGCAGCAGTTTGTTAACGACCAATTCAATAAGACAGCACAAGAGATCGACTGTATTAAGATCACACAACAGGTTGGGGTAGAGTTGAATCTATACTTGACCGAACTGACAACCGTGTTCGGACCGCAAATCACATCCCCTGCACTCACGCAGTTGACCATCCAGGCCTTGTATAATCTGGCGGGTGGGAACATGGATTACATGCTGACAAAGCTGGGAGTGGGTAATAATCAGCTCAGTTCTCTGATTAGTAGTGGCCTAATATCGGGGAATCCAATTCTCTATGACTCGCAAACTCAGCTTCTGGGTATACAGGTGACTCTCCCCTCTGTGGGCAATTTGAACAACATGCGCGCCACATACCTGGAAACCCTCTCTGTAAGTACGAACAAGGGATTCGCATCTGCATTAGTGCCTAAGGTGGTAACTCAGGTAGGCTCCGTAATTGAAGAGCTGGATACGTCATATTGCATAGAGACAGACCTGGATCTGTACTGCACTAGAATTGTAACATTCCCCATGTCTCCAGGTATCTTCTCCTGTCTCAATGGAAACACCTCAGCGTGCATGTACTCTAAGACTGAAGGAGCACTCACCACACCATATATGACGCTCAAAGGATCAGTCATAGCAAATTGCAAGATGACAACGTGTAGGTGCGCAGATCCCCCGGGGATAATCTCACAGAATTATGGAGAGGCTGTCTCCTTAATAGACAAAAAGGTATGTGACATTCTGACTCTTGACGGGATCACCTTGCGCCTTAGCGGGGAATTCGATGCAACCTATCAGAAAAATATCTCAATTCAGGATTCCCAGGTGGTGATTACTGGGAATCTAGATATATCCACTGAGTTAGGGAATGTGAATAATTCAATCAGCAATGCTCTAGACAAGCTAGAGGAGAGTAACAGCAAGCTGGACAAAGTTAATGTGAGGCTTACCAGTACATCTGCCCTAATCACATATATTGTCTTGACAACAATAGCACTGATATGCGGGATAGTCAGCTTAGTCCTCGCCTGCTATATAATGTACAAACAAAAGGCCCAGCAGAAAACACTGCTGTGGCTCGGGAACAACACCTTGGATCAGATGAGAGCAACGACAAAGATGTAA
>1.2_1d_157_JN942009_1_mallard_CT_USA_7847_2_2009
ATGGATCCCAAGCCTTCTACCAGCTATTTGTATGCTTTTCCACTGATCTTCGTGGCTATCATTTTAGTATTCATGGCTGGAAGAGCATCGGCACTGGATGGGCGGCCGCTCGCTGCCGCAGGAATAGTAGTCACAGGAGACAAGGCGGTTAATATATACACATCATCGCAAACAGGGACAATTATCATCAAATTATTACCCAATATGCCCAAAGACAAAGAACAATGTGCTAAGAGCCCCCTAGACGCATACAATAGGACCCTTACAACCCTCCTTGCCCCGCTCGGCGATTCGATTAGGAGGATCCAAGAGTCGGTAACCACATCAGGAGGAGAACGGCAGGAGCGTTTGGTAGGGGCAATAATAGGAGGTGTCGCATTAGGTGTAGCCACCGCAGCGCAGATCACAGCGGCTTCTGCCCTCATACAAGCCAACCAGAATGCTGCAAACATACTGAAATTAAAGGAGAGTATTGCTGCTACCAATGAAGCAGTACATGAGGTCACAAGCGGGCTGTCCCAGCTGGCTGTTGCCGTAGGTAAGATGCAGCAGTTTGTTAACGACCAATTCAATAAGACAGCACAAGAGATCGACTGTATTAAGATCACACAACAGGTTGGGGTGGAGTTGAACCTATACTTGACCGAACTGACAACCGTGTTCGGACCGCAAATCACATCCCCTGCACTCACGCAGTTGACCATCCAGGCCTTATATAATCTGGCGGGTGGGAACATGGATTACATGCTGACAAAGCTGGGAGTGGGTAATAATCAGCTCAGTTCTCTGATTAGTAGTGGCCTAATATCAGGGAATCCAATTCTCTATGATTCGCAAACTCAGCTTCTGGGTATACAGGTGACTCTCCCCTCTGTGGGCAATTTGAACAACATGCGTGCCACATACCTGGAAACCCTCTCTGTAAGTACGAACAAGGGATTTGCATCTGCATTAGTGCCTAAGGTGGTAACTCAGGTAGGCTCCGTAATTGAAGAGCTAGATACGTCATATTGCATAGAGACAGACCTGGATCTATACTGCACTAGAATTGTGACATTCCCCATGTCTCCAGGTATATTCTCCTGTCTCGGTGGAAACACCTCAGCGTGCATGTATTCTAAGACTGAAGGAGCACTCACCACACCATATATGACACTCAAAGGATCAGTCATAGCAAATTGCAAGATGACAACGTGTAGGTGCGCAGACCCCCCGGGGATAATTTCACAGAATTATGGAGAGGCTGTCTCCCTAATAGACAAAAAGGTATGTAACATTCTGACTCTTGACGGGATCACCTTGCGCCTTAGCGGGGAATTCGATGCAACCTATCAGAAAAATATCTCAATTCAGGATTCCCAGGTGGTGATCACTGGGAATCTAGATATATCCACTGAGTTAGGGAATGTGAATAATTCAATCAGCAATGCTCTAGACAAACTAGAGGAGAGTAACAGCAAGCTGGACAAAGTTAATGTGAGGCTTACCAGTACATCTGCCCTAATCACATATATTGTCTTGACAACAATAGCACTGATATGCGGGATAGTCAGCTTAGTCCTCGCCTGCTATATAATGTACAAGCAAAAGGCCCAGCAGAAAACACTGCTGTGGCTCGGGAACAACACCTTGGATCAGATGAGAGCAACGACAAAGATGTAA
>1.2_1d_158_JN942010_1_Northern_Pintail_MI_USA_28171_16_2009
ATGGATCCCAAGCCTTCTACCAGCCATTTGCACGCTTTTCCACTGATCTTCGTGGCTATCATTTTAGTATTCATGGCTGGAAGGGCATCGGCACTGGATGGGCGGCCGCTCGCTGCCGCAGGAATAGTAGTCACAGGAGACAAGGCAGTTAATATATACACATCGTCGCAAACAGGGACAATTATCATCAAATTATTACCCAATATGCCCAAAGACAAAGAACAATGTGCTAAGAGCCCCCTAGACGCATACAATAGGACCCTTACAACCCTCCTTGCCCCGCTCGGCGATTCGATTAGGAGGATCCAAGAGTCGGTAACCACATCAGGAGGAGAACGGCAGGAGCGTTTGGTAGGGGCAATAATAGGAGGCGTCGCATTAGGTGTAGCCACCGCAGCGCAGATCACAGCGGCTTCTGCCCTCATACAAGCCAACCAGAATGCTGCAAACATACTGAAGTTAAAGGAGAGTATTGCCGCTACCAATGAAGCAGTACATGAGGTCACAAGCGGGCTATCCCAGCTGGCTGTTGCCGTAGGTAAGATGCAGCAGTTTGTTAACGACCAATTCAATAAGACAGCACAAGAGATCGACTGTATTAAGATCACACAACAGGTTGGGGTGGAGTTGAATCTATACTTGACCGAACTGACAACCGTGTTCGGACCGCAAATCACATCCCCTGCACTCACGCAGTTGACCATCCAGGCCTTATATAATCTGGCGGGTGGGAACATGGATTACATGCTGACAAAGCTGGGAGTGGGTAATAATCAGCTCAGTTCTCTGATTAGTAGTGGCCTAATATCAGGGAATCCAATTCTCTATGACTCGCAAACTCAGCTTCTGGGTATACAGGTGACTCTCCCCTCTGTGGGTAATTTGAACAACATGCGCGCCACATACCTGGAAACCCTCTCTGTAAGTACGAACAAGGGATTCGCATCTGCATTAGTGCCTAAGGTGGTAACTCAGGTAGGCTCCGTAATTGAAGAGCTGGATACGTCATATTGCATAGAGACAGACCTGGATCTGTACTGCACTAGAATTGTAACATTCCCCATGTCTCCAGGTATCTTCTCCTGTCTCGGTGGAAACACCTCAGCGTGCATGTATTCTAAGACTGAAGGAGCACTCACCACACCATATATGACACTCAAAGGATCAGTCATAGCAAATTGCAAGATGACAACGTGTAGGTGCGCGGATCCCCCGGGGATAATCTCACAGAATTATGGAGAGGCTGTCTCCCTAATAGACAAAAAGGTATGTAACATTCTGACTCTTGACGGGATCACTTTGCGCCTTAGCGGGGAATTTGATGCAACCTATCAGAAAAATATCTCAATTCAGGATTCCCAGGTGGTGATTACCGGAAATCTAGATATATCCACTGAGTTAGGGAATGTGAATAATTCAATCAGCAATGCTCTAGACAAGCTAGAGGAGAGTAACAGCAAGCTGGACAAAGTTAATGTGAGGCTTACCAGTACATCTGCCCTAATCACATATATTGTCTTGACAACAATAGCACTGATATGCGGGATAGTCAGCTTAGTCCTCGCCTGCTATATAATGTATAAACAAAAGGCCCAGCAGAAAACACTGCTGTGGCTCGGGAACAACACCTTGGATCAGATGAGAGCAACGACAAAGATGTAA
>1.2_1d_159_JN942011_1_raptor_MN_USA_18575_1_2009
ATGGATCCCAAGCCTTCTACCAGCTATCTGCACACCTTCCCACTGATCTTCGTGGCTATCATTTTAGCATTCATGGCTGGAAGGGCATCGGCACTAGATGGGCGGCCGCTCGCTGCCGCAGGAATAGTAGTCACAGGAGACAAGGCAGTTAATATATACACATCATCGCAAACAGGGACAATTATCATCAAATTATTACCCAATATGCCCAAAGACAAAGAACAATGCGCTAAGAGCCCCCTAGACGCATACAATAGGACCCTTACAACCCTCCTTGCCCCGCTCGGCGATTCGATTAAGAGGATCCAAGAGTCGGTAACCACATCAGGAGGAGAACAGCAGGAGCGTTTGGTAGGGGCAATAATAGGAGGTGTCGCATTAGGTGTAGCCACCGCAGCGCAGATCACAGCGGCTTCTGCCCTCATACAAGCCAACCAGAATGCTGCAAACATACTGAAATTAAAAGAGAGTATTGCCGCTACCAATGAAGCAGTACATGAGGTCACAAACGGGCTGTCCCAGCTGGCTGTTGCCGTAGGTAAGATGCAGCAGTTTGTTAACGACCAATTCAATAAGACAGCACAAGAGATCGACTGTATTAAGATCACACAACAGGTTGGGGTGGAGTTGAATCTATACTTGACCGAACTGACAACCGTGTTCGGACCGCAAATCACGTCCCCTGCACTCACGCAGTTGACCATCCAGGCCTTATATAATCTGGCGGGTGGGAACATGGATTACATGCTAACAAAGCTGGGAGTGGGTAATAATCAGCTCAGTTCTCTGATTAGTAGTGGCCTAATATCAGGGAATCCAATTCTCTATGACTCGCAAACCCAGCTTCTGGGTATACAGGTGACTCTCCCCTCTGTGGGCAATTTGAACAACATGCGTGCCACATATCTGGAAACCCTCTCTGTAAGTACGAACAAGGGATTCGCATCTGCATTGGTGCCTAAGGTGGTAACTCAGGTAGGCTCCGTAATTGAAGAGCTGGATACGTCATATTGCATAGAGACAGACCTGGACCTGTACTGCACTAGAATTGTAACATTCCCCATGTCTCCAGGTATCTTCTCCTGTCTCAGTGGAAACACCTCAGCGTGCATGTACTCTAAGACTGAAGGGGCACTCACCACACCGTATATGACACTCAAAGGATCAGTCATAGCAAATTGCAAGATGACAACGTGTAGGTGCGCAGATCCCCCGGGGATAATCTCACAGAATTATGGAGAGGCTGTCTCCCTAATAGACAAAAAGGTATGTAACATTCTGACTCTCGACGGGATCACCTTGCGCCTTAGCGGGGAATTCGACGCAACCTATCAGAAAAATATCTCAATTCAGGATTCTCAGGTGGTGATTACTGGGAATCTAGATATATCCACTGAGCTAGGGAATGTGAATAATTCAATCAGCAATGCTCTAGACAAGCTAGAGGAGAGTAACAGCAAGCTGGACAAAGTTAATGTGAGGCTTACTAGTACATCTGCCCTAATCACATATATTGTCTTGACAACAATAGCACTGATATGCGGGATAGTCAGCTTAGTCCTCGCTTGCTATATAATGTACAAACAAAAGGCCCAGCAGAAAACACTGCTGTGGCTCGGGAACAACACCTTGGATCAGATGAGAGCAACGACAAAGATGTAA
>1.2_1d_160_JN942012_1_mallard_WI_USA_22853_2009
ATGGACCCCAAGCCTTCTACCAGCTATTTGCACGCTTTCCCACTGATCTTCGTGGCTATCAGTTTAGTATTCATAGCTGGAAGGACATCGGCACTGGATGGGCGGCCGCTCGCTGCCGCAGGAATAGTAGTCACAGGAGACAAGGCAGTTAATATATACACATCGTCACAGACAGGGACAATTATCATCAAATTATTACCCAATATGCCCAAAGACAAAGAACAATGTGCTAAGAGCCCCCTAGATGCATACAATAGGACTCTTACAACCCTCCTTGCCCCGCTTGGCGATTCGATTAGGAGAATCCAAGAGTCGGTAACCACATCAGGAGGAGAACGGCAGGAGCGTTTGGTAGGAGCAATAATAGGAGGTGTCGCGTTAGGTGTAGCCACCGCAGCGCAGATCACAGCGGCTTCTGCCCTCATACAAGCCAACCAGAATGCTGCAAACATACTGAAATTAAAGGAGAGTATTGCTGCTACCAATGAAGCAGTACATGAGGTCACAAGCGGGCTGTCCCAGCTGGCTGTTGCCGTAGGTAAGATGCAGCAGTTTGTAAACGACCAATTCAATAAGACAGCACAAGAGATCGACTGTATTAAGATCACACAACAGGTTGGGGTGGAGTTGAATCTATACTTGACCGAACTGACAACCGTGTTCGGACCGCAAATCACATCCCCTGCACTCACGCAATTGACCATCCAGGCCTTATATAATCTGGCGGGCGGGAACATGGATTACATGCTGACAAAGCTGGGAGTGGGTAATAGTCAGCTCAGTTCTCTGATTAGTAGTGGCCTAATATCAGGGAATCCAATTCTCTATGACTCGCAAACTCAACTTCTGGGTATACAGGTGACTCTCCCCTCTGTGGGCAATCTGAACAACATGCGCGCCACATATCTGGAAACCCTCTCTGTAAGTACGAACAAGGGATTTGCATCCGCATTAGTGCCTAAGGTGGTAACTCAGGTAGGCTCCGTAATTGAAGAGCTGGATACGTCGTATTGCATAGAGACAGACTTGGATCTGTACTGCACTAGAATTGTAACATTCCCTATGTCTCCAGGTATCTTCTCCTGTCTCGGTGGAAACACCTCAGCGTGCATGTATTCTAAGACTGAAGGAGCACTCACCACACCTTATATGACACTCAAAGGATCAGTCATAGCAAATTGCAAGATGACAACGTGTAGGTGCACAGATCCCCCGGGGATAATCTCACAAAATTATGGAGAGGCTGTCTCTCTAATAGACAAAAAGGTATGTAACATTCTGACTCTTGACGGGATCACCTTGCGCCTTAGTGGGGAATTTGATGCAACTTATCAGAAAAATATCTCAATTCAGGATTCCCAGGTGGTGATTACCGGGAATCTAGATATATCTACTGAGTTAGGGAATGTGAATAATTCAATCAGCAATGCTCTGGACAAGCTGGAAGAGAGTAACAGCAAGCTGGACAAAGTTAATGTGAGGCTTACCAGCACATCTGCCCTAATCACATATATTGTCTTGACAACAATAGCACTGATATGCGGGATAGTCAGCTTAGTCCTCGCCTGCTATATAATGTACAAACAAAAGGCCCAGCAGAAAACACTGCTGTGGCTCGGGAACAACACCTTGGACCAGATGAGAGCAACGACAAAGATGTAA
>1.2_1d_161_JN942015_1_mallard_OH_USA_2080_2_2008
ATGGATCCCAAGCCTTCTATCAGCTATTTACATGCTCTTCCACTGATCTTCGTGGCTATCATTTTAGTATTCATGGCTGGAAGGGCATCGGCACTGGATGGGCGGCCGCTCGCTGCCGCAGGAATAGTAGTCACAGGAGACAAGGCGGTTAATATATACACATCGTCGCAAACAGGGACAATTATCATCAAATTATTACCCAATATGCCCAAAGACAAAGAACAATGTGCTAAGAGCCCCCTAGACGCATACAATAGGACCCTTACAACCCTCCTTGCCCCGCTTGGCGATTCGATTAGGAGGATCCAAGAGTCGGTAACCACATCAGGAGGAGAACGGCAGGAGCGTTTGGTAGGGGCAATAATAGGAGGTGTCGCGTTAGGTGTAGCCACCGCAGCGCAGATCACAGCGGCTTCTGCCCTCATACAAGCCAACCAGAATGCTGCAAACATACTGAAATTAAAGGAGAGTATTGCTGCTACCAATGAAGCAGTACATGAGGTCACAAGCGGGCTGTCCCAGCTGGCTGTTGCCGTAGGTAAGATGCAGCAGTTTGTTAACGACCAATTCAATAAGACAGCACAAGAGATCGACTGTATTAAGATCACACAACAGGTTGGGGTGGAGTTGAACCTATACTTGACCGAACTGACAACCGTGTTCGGACCGCAAATCACATCCCCTGCACTCACGCAGTTGACCGTCCAAGCCTTATATAATCTGGCGGGTGGGAACATGGATTACATGCTGACAAAGCTGGGAGTGGGTAATAATCAGCTCAGTTCTCTGATTAGTAGTGGCCTAATATCAGGGAATCCAATTCTCTATGACTCACAAACTCAGCTTCTCGGTATACAGGTGACTCTCCCCTCTGTGGGTAATTTGAACAACATGCGCGCCACATACCTGGAAACCCTCTCTGTAAGTACAAACAAGGGATTCGCATCTGCATTAGTGCCTAAGGTGGTAACTCAGGTAGGCTCCGTGATTGAAGAGCTGGATACGTCATACTGCATAGAGACAGACCTGGATCTGTACTGCACTAGAATTGTAACATTCCCCATGTCCCCAGGTATCTTCTCCTGTCTCGGTGGAAACACCTCAGCGTGCATGTATTCTAAGACTGAAGGGGCACTCACCACACCATATATGACACTCAAAGGATCAGTCATAGCAAATTGCAAGATGACAACGTGTAGGTGCGCAGATCCCCCGGGGATAATCTCGCAGAATTATGGAGAGGCTGTCTCCCTAATAGACAAAAAGGTATGTAACATTCTGACTCTTGACGGGATCACCTTGCGCCTTAGCGGAGAATTCGATGCAACTTATCAGAAAAATATCTCAATTCAGGATTCCCAGGTGGTGATTACTGGGAATCTAGACATATCCACTGAGTTAGGTAATGTGAATAATTCAATCAGCAATGCTCTAGACAAACTAGAGGAGAGTAACAGCAAGCTGGACAAAGTTAATGTGAGGCTTACCAGTACATCTGCCCTAATCACATATATTGTCTTGACAACAATAGCACTGATATGCGGGATAGTCAGCTTAGTCCTCGCCTGCTATATAATGTACAAACAAAAGGCCCAGCAGAAAACACTGCTGTGGCTCGGGAACAACACCTTGGATCAGATGAGAGCAACGACAAAGATGTAA
>1.2_1d_162_JN941987_1_Northern_Pintail_ID_USA_19663_2_2009
ATGGATCCCAAGCCTTCTACCAGCTATTTGCATGCTCTTCCACTGATCTTCGTGGCTATCATTTTAGTATTCATGGCTGGAAGGGCATCGGCACTGGATGGGCGGCCGCTCGCTGCCGCAGGAATAGTAGTCACAGGAGACAAGGCGGTTAATATATACACATCGTCGCAAACAGGGACAATTATCATCAAATTATTACCCAATATGCCCAAAGACAAAGAACAATGTGCCAAGAGCCCCCTAGACGCATACAATAGGACCCTTACAACCCTCCTTGCCCCGCTTGGCGATTCGATTAGGAGGATCCAAGAGTCGGTAACCACATCAGGAGGAGAACGGCAGGAGCGTTTGGTAGGGGCAATAATAGGAGGTGTCGCATTAGGTGTAGCCACCGCAGCGCAGATCACAGCGGCTTCTGCCCTCATACAAGCCAACCAGAATGCTGCAAACATACTGAAATTAAAGGAGAGTATTGCTGCTACCAATGAAGCAGTACATGAGGTCACAAGCGGGCTGTCCCAGCTGGCTGTTGCCGTAGGTAAGATGCAGCAGTTTGTTAACGACCAATTCAATAAGACAGCACAAGAGATCGACTGTATTAAGATCACACAACAGGTTGGGGTGGAGTTGAACCTATACTTGACCGAACTGACAACCGTGTTCGGACCGCAAATCACATCCCCTGCACTCACGCAGTTGACCATCCAGGCCTTATATAATCTGGCGGGTGGGAACATGGATTACATGCTGACAAAGCTGGGAGTGGGTAATAATCAGCTCAGTTCTCTGATTAGTAGTGGCCTAATATCAGGGAATCCAATTCTCTATGACTCGCAAACTCAGCTTCTCGGTATACAGGTGACTCTCCCCTCTGTGGGCAATTTGAACAACATGCGCGCCACATACCTGGAAACCCTCTCTGTAAGTACGAACAAGGGATTCGCATCTGCATTAGTGCCTAAGGTGGTAACTCAGGTAGGCTCCGTAATTGAAGAGCTGGATACGTCATACTGCATAGAGACAGACCTGGATCTGTACTGCATTAGAATTGTAACATTCCCCATGTCCCCAGGTATCTTCTCCTGTCTCGGTGGAAACACCTCAGCGTGCATGTATTCTAAGACTGAAGGAGCACTCACCACACCATATATGACACTCAAAGGATCAGTCATAGCAAATTGCAAGATGACAACGTGTAGGTGCGCAGATCCCCCGGGGATAATCTCACAGAATTATGGAGAGGCTGTCTCCCTAATAGACAAAAAGGTATGTAACATTCTGACTCTTGACGGGATCACCTTGCGTCTTAGCGGTGAATTCGATGCAACCTATCAGAAAAATATCTCAATTCAGGATTCCCAGGTGGTGATTACTGGGAATCTAGATATATCCACTGAGTTGGGTAATGTGAATAATTCAATCAGCAATGCTCTAGACAAACTAGAGGAGAGTAACAGCAAGCTGGACAAAGTTAATGTGAGGCTTACCAGTACATCTGCCCTAATCACATATATTGTCTTGACAACAATAGCACTGATATGCGGGATAGTCAGCTTAGTCCTCGCCTGCTATATAATGTACAAACAAAAGGCCCAGCAGAAAACACTGCTGTGGCTCGGGAACAACACCTTGGATCAGATGAGAGCAACGACAAAGATGTAA
>1.2_1d_163_KC503424_1_Northern_Pintail_AK_USA_44339_630_2007
ATGGATCCCAAGCCTTCTACCAGCTATTTGCACGCTTTCCCACTGATCTTCGTGGCTATCATGTTAGTATTCACGGCTGGAAGGGCATCGGCACTGGATGGGCGGCCGCTCGCTGCCGCAGGAATAGTAGTCACAGGAGACAAGGCGGTTAATATATACACATCGTCGCAAACAGGGACAATTATCATCAAATTGTTACCCAATATGCCCAAAGACAAAGAACAATGTGCTAAGAGCCCCCTAGACGCATACAATAGGACCCTTACAACCCTCCTTGCCCCGCTCGGCGATTCGATTAGGAGGATCCAAGAGTCGGTAACCACATCAGGAGGAGAACGGCAGGAGCGTTTGGTAGGGGCAATAATAGGAGGCGTCGCATTAGGTGTAGCCACCGCAGCGCAGATCACAGCGGCTTCTGCCCTCATACAAGCCAACCAGAATGCTGCAAACATACTGAAATTAAAGGAGAGTATTGCCGCTACCAATGAAGCAGTACATGAGGTCACAAGCGGGCTGTCCCAGCTGGCCGTTGCCGTAGGTAAGATGCAGCAGTTTGTTAACGACCAATTCAATAAGACAGCACAAGAGATCGACTGTATTAAGATCACACAACAGGTTGGGGTGGAGTTGAATCTATACTTGACCGAACTGACAACCGTGTTCGGACCGCAAATCACATCCCCTGCACTCACGCAGTTGACCATCCAGGCCTTATATAATCTGGCGGGTGGGAACATGGATTACATGCTGACAAAGCTGGGAGTGGGTAATAATCAGCTCAGTTCTCTGATTAGTAGTGGCCTAATATCGGGAAATCCAATTCTCTATGACTCGCAAACTCAGCTTCTGGGTATACAGGTGACTCTCCCCTCTGTGGGCAATTTGAACAACATGCGCGCCACATACCTGGAAACCCTCTCTGTAAGTACGAACAAGGGATTCGCATCTGCATTAGTGCCTAAGGTGGTAACTCAGGTAGGCTCCGTAATTGAAGAGCTGGATACGTCATATTGCATAGAGACAGACCTGGATCTGTACTGCACTAGAATTGTAACATTCCCCATGTCTCCAGGTATCTTCTCCTGTCTCAGTGGAAACACCTCAGCGTGCATGTATTCTAAGACTGAAGGAGCACTCACCACACCATATATGACACTCAAAGGATCAGTCATAGCAAATTGCAAGATGACAACGTGTAGGTGCGCAGATCCCCCGGGGATAATCTCACAGAATTATGGAGAGGCTGTCTCCCTAATAGACAAAAAGGTATGTAACATTCTGACTCTTGACGGGATCACCTTGCGCCTTAGCGGGGAATTCGATGCAACCTATCAGAAAAATATCTCAATTCAGGATTTCCAGGTGGTGATTACTGGGAATCTAGATATATCCACTGAGTTAGGGAATGTGAATAATTCAATCAGCAATGCTCTAGACAAGCTAGAGGAGAGTAACAGCAAGCTGGACAAAGTTAATGTGAGGCTTACCAGTACATCTGCCCTAATCACATATATTGTCTTGACAACAATAGCACTGATATGCGGGATAGTCAGTTTAGTCCTCGCCTGCTATATAATGTACAAACAAAAGGCCCAGCAGAAAACACTGCTGTGGCTCGGGAACAACACCTTGGATCAGATGAGAGCAACGACAAAGATGTAA
>1.2_1d_165_KC503426_1_Northern_Pintail_AK_USA_44339_819_2007
ATGGATCCCAAGCCTTCTACCAGCTATTTGCACGCTTTTCCACTGATCTTCGTGGCTATCATTTTAGTATTCATGGCTGGAAGGGCATCGGCACTGGATGGGCGGCCGCTCGCTGCCGCAGGAATAGTAGTCACAGGAGACAAGGCGGTTAATATATACACATCGTCGCAAACAGGGACAATTATCATCAAATTATTACCCAATATGCCCAAAGACAAAGAACAATGTGCTAAGAGCCCCCTAGACGCATACAATAGGACCCTTACAACCCTCCTTGCCCCGCTCGGCGATTCGATTAGGAGGATCCAAGAGTCGGTAACCACATCAGGAGGAGAACGGCAGGAGCGTTTGGTAGGGGCAATAATAGGAGGCGTCGCATTAGGTGTAGCCACCGCAGCGCAGATCACAGCGGCTTCTGCCCTCATACAAGCCAACCAGAACGCTGCAAACATACTGAAGTTAAAGGAGAGTATTGCCGCTACCAATGAAGCAGTACATGAGGTCACAAGCGGGCTGTCCCAGCTGGCTGTTGCTGTAGGTAAGATGCAGCAGTTTGTTAACGACCAATTCAATAAGACAGCACAAGAGATCGACTGTATTAAGATCACACAACAGGTTGGGGTGGAGTTGAATCTATACTTGACCGAACTGACAACCGTGTTCGGACCGCAAATCACATCCCCTGCACTCACGCAGTTGACCATCCAGGCCTTATATAATCTGGCGGGTGGGAACATGGATTACATGCTGACAAAGCTGGGAGTGGGTAATAATCAGCTCAGTTCTCTGATTAGTAGTGGCCTAATATCGGGGAATCCAATTCTCTATGACTCGCAAACTCAGCTTCTGGGTATACAGGTGACTCTCCCCTCTGTGGGCAATTTGAACAACATGCGCGCCACATACCTAGAAACCCTCTCTGTAAGTACGAACAAGGGATTCGCATCTGCATTAGTGCCTAAGGTGGTAACTCAGGTAGGCTCCGTAATTGAAGAGCTGGATACGTCATATTGCATAGAGACAGACCTGGATCTGTACTGCACTAGAATTGTAACATTCCCCATGTCTCCGGGTATCTTCTCCTGTCTCGGTGGAAACACCTCAGCGTGCATGTATTCTAAGACTGAAGGAGCACTCACCACACCATATATGACACTCAAAGGATCAGTCATAGCAAACTGCAAGATGACAACGTGTAGGTGCGCAGATCCCCCGGGGATAATCTCACAGAATTATGGAGAGGCTGTCTCCCTAATAGACAAAAAGGTATGTAACATTCTGACTCTTGACGGGATCACCTTGCGCCTTAGCGGGGAATTCGATGCAACCTATCAGAAAAATATCTCAATTCAGGATTCCCAGGTGGTGATTACTGGGAATCTAGATATATCCACTGAGTTAGGGAATGTGAATAATTCAATCAGCAATGCTCTAGACAAGCTAGAGGAGAGTAACAGCAAGCTGGACAAAGTTAATGTGAGGCTTACCAGTACATCTGCCCTAATCACATATATTGTCTTGACAACAATAGCACTGATATGCGGGATAGTCAGCTTAGTCCTCGCCTGCTATATAATGTACAAACAAAAGGCCCAGCAGAAAACACTGCTGTGGCTCGGGAACAATACCTTGGATCAGATGAGAGCAACGACAAAGATGTAA
>1.2_1d_167_KC503428_1_Northern_Pintail_AK_USA_44339_832_2007
ATGGATCCCAAGCCTTCTACCAGCTATTTGCACGCTTTTCCACTGATCTTCGTGGCTATCATTTTAGTATTCATGGCTGGAAGGGCATCGGCACTGGATGGGCGGCCGCTCGCTGCCGCAGGAATAGTAGTCACAGGAGACAAGGCGGTTAATATATACACATCGTCGCAAACAGGGACAATTATCATCAAATTGTTACCCAATATGCCCAAAGACAAAGAACAATGTGCTAAGAGCCCCCTAGACGCATACAATAGGACCCTTACAACCCTCCTTGCCCCGCTCGGCGATTCGATTAGGAGGATCCAAGAGTCGGTAACCACATCAGGAGGAGAACGGCAGGAGCGTTTGGTAGGGGCAATAATAGGAGGCGTCGCATTAGGTGTAGCCACCGCAGCGCAGATCACAGCGGCTTCTGCCCTCATACAAGCCAACCAGAATGCTGCAAACATACTGAAGTTAAAGGAGAGTATTGCCGCTACCAATGAAGCAGTACATGAGGTCACAAGCGGGCTGTCCCAGCTGGCTGTTGCTGTAGGTAAGATGCAGCAGTTTGTTAACGACCAATTCAATAAGACAGCACAAGAGATCGACTGTATTAAGATCACACAACAGGTTGGGGTGGAGTTGAATCTATACTTGACCGAACTGACAACCGTGTTCGGACCGCAAATCACATCCCCTGCACTCACGCAGTTGACCATCCAGGCCTTATATAATCTGGCGGGTGGGAACATGGATTACATGCTGACAAAGCTGGGAGTGGGTAATAATCAGCTCAGTTCTCTGATTAGTAGTGGCCTAATATCGGGGAATCCAATTCTCTATGACTCGCAAACTCAGCTTCTGGGTATACAGGTGACTCTCCCCTCTGTGGGCAATTTGAACAACATGCGCGCCACATACCTGGAAACCCTCTCTGTAAGTACGAACAAGGGATTCGCATCTGCATTAGTGCCTAAGGTGGTAACTCAGGTAGGCTCCGTAATTGAAGAGCTGGATACGTCATATTGCATAGAGACAGACCTGGATCTGTACTGCACTAGAATTGTAACATTCCCCATGTCTCCGGGTATCTTCTCCTGTCTCGGTGGAAACACCTCAGCGTGCATGTATTCTAAGACTGAAGGAGCACTCACCACACCATATATGACACTCAAAGGATCAGTCATAGCAAACTGCAAGATGACAACGTGTAGGTGCGCAGATCCCCCGGGGATAATCTCACAGAATTATGGAGAGGCTGTCTCCCTAATAGACAAAAAGGTATGTAACATTCTGACTCTTGACGGGATCACCTTGCGCCTTAGCGGGGAATTCGATGCAACCTATCAGAAAAATATCTCAATTCAGGATTCCCAGGTGGTGATTACTGGGAATCTAGATATATCCACTGAGTTAGGGAATGTGAATAATTCAATCAGCAATGCTCTAGACAAGCTAGAGGAGAGTAACAGCAAGCTGGACAAAGTTAATGTGAGGCTTACCAGTACATCTGCCCTAATCACATATATTGTCTTGACAACAATAGCACTGATATGCGGGATAGTCAGCTTAGTCCTCGCCTGCTATATAATGTACAAACAAAAGGCCCAGCAGAAAACACTGCTGTGGCTCGGGAACAACACCTTGGATCAGATGAGAGCAACGACAAAGATGTAA
>1.2_1d_168_KC503429_1_Northern_Pintail_AK_USA_44339_835_2007
ATGGATCCCAAGCCTTCTACCAGCTATTTGCACGCTTTTCCACTGATCTTCGTGGCTATCATTTTAGTATTCATGGCTGGAAGGGCATCGGCACTGGATGGGCGGCCGCTCGCTGCCGCAGGAATAGTAGTCACAGGAGACAAGGCGGTTAATATATACACATCGTCGCAAACAGGGACAATTATCATCAAATTGTTACCCAATATGCCCAAAGACAAAGAACAATGTGCTAAGAGCCCCCTAGACGCATACAATAGGACCCTTACAACCCTCCTTGCCCCGCTCGGCGATTCGATTAGGAGGATCCAAGAGTCGGTAACCACATCAGGAGGAGAACGGCAGGAGCGTTTGGTAGGGGCAATAATAGGAGGCGTCGCATTAGGTGTAGCCACCGCAGCGCAGATCACAGCGGCTTCTGCCCTCATACAAGCCAACCAGAATGCTGCAAACATACTGAAGTTAAAGGAGAGTATTGCCGCTACCAATGAAGCAGTACATGAGGTCACAAGCGGGCTGTCCCAGCTGGCTGTTGCTGTAGGTAAGATGCAGCAGTTTGTTAACGACCAATTCAATAAGACAGCACAAGAGATCGACTGTATTAAGATCACACAACAGGTTGGGGTGGAGTTGAATCTATACTTGACCGAACTGACAACCGTGTTCGGACCGCAAATCACATCCCCTGCACTCACGCAGTTGACCATCCAGGCCTTATATAATCTGGCGGGTGGGAACATGGATTACATGCTGACAAAGCTGGGAGTGGGTAATAATCAGCTCAGTTCTCTGATTAGTAGTGGCCTAATATCGGGGAATCCAATTCTCTATGACTCGCAAACTCAGCTTCTGGGTATACAGGTGACTCTCCCCTCTGTGGGCAATTTGAACAACATGCGCGCCACATACCTAGAAACCCTCTCTGTAAGTACGAACAAGGGATTCGCATCTGCATTAGTGCCTAAGGTGGTAACTCAGGTAGGCTCCGTAATTGAAGAGCTGGATACGTCATATTGCATAGAGACAGACCTGGATCTGTACTGCACTAGAATTGTAACATTCCCCATGTCTCCGGGTATCTTCTCCTGTCTCGGTGGAAACACCTCAGCGTGCATGTATTCTAAGACTGAAGGAGCACTCACCACACCATATATGACACTCAAAGGATCAGTCATAGCAAATTGCAAGATGACAACGTGTAGGTGCGCAGATCCCCCGGGGATAATCTCACAGAATTATGGAGAGGCTGTCTCCCTAATAGACAAAAAGGTATGTAACATTCTGACTCTTGACGGGATCACCTTGCGCCTTAGCGGGGAATTCGATGCAACCTATCAGAAAAATATCTCAATTCAGGATTCCCAGGTGGTGATTACTGGGAATCTAGATATATCCACTGAGTTAGGGAATGTGAATAATTCAATCAGCAATGCTCTAGACAAGCTAGAGGAGAGTAACAGCAAGCTGGACAAAGTTAATGTGAGGCTTACCAGTACATCTGCCCTAATCACATATATTGTCTTGACAACAATAGCACTGATATGCGGGATAGTCAGCTTAGTCCTCGCCTGCTATATAATGTACAAACAAAAGGCCCAGCAGAAAACACTGCTGTGGCTCGGGAACAACACCTTGGATCAGATGAGAGCAACGACAAAGATGTAA
>1.2_1d_169_KC503430_1_Northern_Pintail_AK_USA_44340_136_2007
ATGGATCCCAAGCCTCCTACCAGCTATTTGCACGCTTTTCCACTGATCTTCGTGGCTATCATTTTAGTATTCATGGCTGGAAGGGCATCGGCACTGGATGGGCGGCCGCTCGCTGCCGCAGGAATAGTAGTCACAGGAGACAAGGCGGTTAATATATACACATCGTCGCAAACAGGGACAATTATCATCAAATTGTTACCCAATATGCCTAAAGACAAAGAACAATGTGCTAAGAGCCCCCTAGACGCATACAATAGGACCCTTACAACCCTCCTTGCCCCGCTCGGCGATTCGATTAGGAGGATCCAAGAGTCGGTAACCACATCAGGAGGAGAACGGCAGGAGCGTTTGGTAGGGGCAATAATAGGAGGCGTCGCATTAGGTGTAGCCACCGCAGCGCAGATCACAGCGGCTTCTGCCCTCATACAAGCCAACCAAAATGCTGCAAACATACTGAAATTAAAGGAGAGTATTGCCGCTACCAATGAAGCAGTACATGAGGTCACAAGCGGGCTGTCCCAGCTGGCCGTTGCCGTAGGTAAGATGCAGCAGTTTGTTAACGACCAATTCAATAAGACAGCACAAGAGATCGACTGTATTAAGATCACACAACAGGTTGGGGTGGAGTTGAATCTATACTTGACCGAACTGACAACCGTGTTCGGACCGCAAATCACATCCCCTGCACTCACGCAGTTGACCATCCAGGCCTTATATAATCTGGCGGGTGGGAACATGGATTACATGCTGACAAAGCTGGGAGTGGGTAATAATCAGCTCAGTTCTCTGATTAGTAGTGGCCTAATATCGGGGAATCCAATTCTCTATGACTCGCAAACTCAGCTTCTGGGTATACAGGTGACTCTCCCCTCTGTGGGCAATTTGAACAACATGCGCGCCACATACCTGGAAACCCTCTCTGTAAGTACGAACAAGGGATTCGCATCTGCATTAGTGCCTAAGGTGGTAACTCAGGTAGGCTCCGTAATTGAAGAGCTGGATACGTCATATTGCATAGAGACAGACCTGGATCTGTACTGCACTAGAATTGTCACATTCCCCATGTCTCCAGGTATCTTCTCCTGTCTCAGTGGAAACACCTCAGCATGCATGTATTCTAAGACTGAAGGAGCACTCACCACACCATATATGACACTCAAAGGATCAGTCATAGCAAATTGCAAGATGACAACGTGTAGGTGCGCAGATCCCCCGGGGATAATCTCACAGAATTATGGAGAGGCTGTCTCCCTAATAGACAAAAAGGTATGTAACATTCTGACTCTTGACGGGATCACCTTGCGCCTTAGCGGGGAATTCGATGCAACCTATCAGAAAAATATCTCAATTCAGGATTCCCAGGTGGTGATTACTGGGAATCTAGATATATCCACTGAGTTAGGGAATGTGAATAATTCAATCAGCAATGCTCTAGACAAGCTAGAGGAGAGCAACAGCAAGCTGGACAAAGTTAATGTGAGGCTTACCAGTACATCTGCCCTAATCACATATATTGTCTTGACAACAATAGCACTGATATGCGGGATAGTCAGCTTAGTCCTCGCCTGCTATATAATGTACAAACAAAAGGCCCAGCAGAAAACACTGCTGTGGCTCGGGAACAACACCTTGGGTCAGATGAGAGCAACGACAAAGATGTAA
>1.2_1d_174_KC503435_1_Great_White_fronted_Goose_AK_USA_44398_192_2008
ATGGATCCCAAGCCTTCTACCAGCTATTTGCACGCTTTTCCACAGATCTTCGTGGCTATCATTTCAGTATTCATGGCTGGAAGGGCATCGGCACTGGATGGGCGGCCGCTCGCTGCCGCAGGAATAGTAGTCACAGGAGACAAGGCGGTTAATATATACACATCGTCGCAAACAGGGACAATTATCATCAAATTGTTACCCAATATGCCCAAAGACAAAGAACAATGTGCTAAGAGCCCCCTAGACGCATACAATAGGACCCTTACAACCCTCCTTGCCCCGCTCGGCGATTCGATTAGGAGGATCCAAGAGTCGGTAACCACATCAGGAGGTGAACGGCAGGAGCGTTTGGTAGGGGCAATAATAGGAGGCGTCGCATTAGGTGTAGCCACCGCAGCGCAGATCACAGCGGCTTCTGCCCTCATACAAGCCAACCAGAATGCTGCAAACATACTGAAATTAAAAGAGAGTATTGCCGCTACCAATGAAGCAGTACATGAGGTCACGAGCGGGCTGTCCCAGCTGGCCGTTGCCGTAGGTAAGATGCAGCAGTTTGTTAACGACCAATTCAATAAGACAGCACAAGAGATCGACTGTATTAAGATCACACAACAGGTTGGGGTGGAGTTGAATCTATACTTGACCGAACTGACAACCGTGTTCGGACCGCAAATCACATCCCCTGCACTCACGCAGTTGACCATCCAGGCCTTATATAATCTGGCGGGTGGGAACATGGATTACATGCTGACAAAGCTGGGAGTGGGTAATAATCAGCTCAGTTCTCTGATTAGTAGTGGCCTAATATCGGGGAATCCAATTCTCTATGACTCGCAAACTCAGCTTCTGGGTATACAGGTGACTCTCCCCTCTGTGGGCAATTTGAACAACATGCGCGCCACATACCTGGAAACCCTCTCTGTAAGTACGAACAAGGGATTCGCATCTGCATTAGTGCCTAAGGTGGTAACTCAGGTAGGCTCCGTAATTGAAGAGCTGGATACGTCATATTGCATAGAGACAGACCTGGATCTGTACTGCACTAGAATTGTAACATTCCCCATGTCTCCAGGTATCTTCTCCTGTCTCAGTGGAAACACCTCAGCGTGCATGTATTCTAAGACTGAAGGAGCACTCACCACACCATATATGACACTCAAAGGATCAGTCATAGCAAATTGCAAGATGACAACGTGTAGGTGCGCAGATCCCCCGGGGATAATCTCACAGAATTATGGAGAGGCTGTCTCCTTAATAGACAAGAAGGTATGTAACATTCTGACTCTTGACGGGATCACCTTGCGCCTTAGCGGGGAATTCGATGCAACCTATCAGAAAAATATCTCAATTCAGGATTCCCAGGTGGTGATTACTGGGAATCTAGATATATCCACTGAGTTAGGGAATGTGAATAATTCAATCAGCAATGCTCTAGACAAGCTAGAGGAGAGTAACAGCAAGCTGGACAAAGTTAATGTGAGGCTTACCAGTACATCTGCCCTAATCACATATATTGTCTTGACAACAATAGCACTGATATGCGGGATAGTCAGCTTAGTCCTCGCCTGCTATATAATGTACAAACAAAAGGCCCAGCAGAAAACACTGCTGTGGCTCGGGAACAACACCTTGGATCAGATGAGAGCAACGACAAAGATGTAA
>1.2_1d_175_KC503436_1_Northern_Pintail_AK_USA_44419_059_2008
ATGGATCCCAAGCCTTCTACCAGCTATTTGCACGCTTTTCCACTGATCTTCGTGGCTATCATTCCAGTATTCATGGCTGGAAGGGCATCGGCACTGGATGGGCGGCCGCTCGCTGCCGCAGGAATAGTAGTCACAGGAGACAAGGCGGTTAATATATACACATCGTCGCAAACAGGGACAATTATCATCAAATTGTTACCCAATATGCCCAAAGACAAAGAACAATGTGCTAAGAGCCCCCTAGACGCATACAATAGGACCCTTACAACCCTCCTTGCCCCGCTCGGCGATTCGATTAGGAGGATCCAAGAGTCGGTAACCACATCAGGAGGAGAACGGCAGGAGCGTTTGGTAGGGGCAATAATAGGAGGCGTCGCATTAGGTGTAGCCACCGCAGCGCAGATCACAGCGGCTTCTGCCCTCATACAAGCCAACCAGAATGCTGCAAACATACTGAAATTAAAGGAGAGTATTGCCGCTACCAATGAAGCAGTACATGAGGTCACAAGCGGGCTGTCCCAGCTGGCCGTTGCCGTAGGTAAGATGCAGCAGTTTGTTAACGACCAATTCAATAAGACAGCACAAGAGATCGACTGTATCAAGATCACACAACAGGTCGGGGTGGAGTTGAATCTATACTTGACTGAACTGACAACCGTGTTCGGACCGCAAATCACATCCCCTGCACTCACGCAGTTGACCATCCAGGCCTTGTATAATCTGGCGGGTGGGAACATGGATTACATGCTGACAAAGCTGGGAGTGGGTAATAATCAGCTCAGTTCTCTGATTAGTAGTGGCCTAATATCGGGGAATCCAATTCTCTATGACTCGCAAACTCAGCTTCTGGGTATACAGGTGACTCTCCCCTCTGTGGGCAATTTGAACAACATGCGCGCCACATACCTGGAAACCCTCTCTGTAAGTACGAACAAGGGATTCGCATCTGCATTAGTGCCTAAGGTGGTAACTCAGGTGGGCTCCGTAATTGAAGAGCTGGATACGTCATATTGCATAGAGACAGACCTGGATCTGTACTGCACTAGAATTGTAACATTCCCCATGTCTCCAGGTATCTTCTCCTGTCTCAGTGGAAACACCTCAGCGTGCATGTACTCTAAGACTGAAGGAGCACTCACCACACCATATATGACACTCAAAGGATCAGTCATAGCAAATTGCAAGATGACAACGTGTAGGTGCGCAGATCCCCCGGGGATAATCTCACAGAATTATGGAGAGGCTGTCTCCTTAATAGACAAAAAGGTATGTAATATTCTGACTCTTGACGGGATCACCTTGCGCCTTAGCGGGGAATTCGATGCAACCTATCAGAAAAATATCTCAATTCAGGATTCCCAGGTGGTGATTACTGGGAATCTAGATATATCCACTGAGTTAGGGAATGTGAATAATTCAATCAGCAATGCTCTAGACAAGCTAGAAGAGAGTAACAGCAAGCTGGACAAAGTTAATGTGAGGCTTACCAGTACATCTGCCCTAATCACATATATTGTCTTGACAACAATAGCACTGATATGCGGGATAGTCAGCTTAGTCCTCGCCTGCTATATAATGTACAAACAAAGGGCCCAGCAGAAAACACTGCTGTGGCTCGGGAATAACACCTTGGATCAGATGAGAGCAACGACAAAAATGTAA
>1.2_1d_177_KC503438_1_Northern_Pintail_AK_USA_44420_025_2008
ATGGATCCCAAGCCTTCTACCAGCTATTTGCACGCCTCTCCACTGATCTTCGTGGCTATCATTTTAGTATTCATGGCTGGAAGGGCATCGGCACTGGATGGGCGGCCGCTCGCTGCCGCAGGAATAGTAGTCACAGGAGACAAGGCGGTTAATATATACACATCGTCGCAAACAGGGACAATTATCATCAAATTGTTACCCAATATGCCCAAAGACAAAGAACAATGTGCTAAGAGCCCCCTAGACGCATACAATAGGACCCTTACAACTCTCCTTGCCCCGCTCGGCGATTCGATTAGGAGGATCCAAGAGTCAGTAACCACACCAGGAGGAGAACGGCAGGAGCGTTTGGTAGGGGCAATAATAGGAGGCGTCGCATTAGGTGTAGCCACCGCAGCGCAGATCACAGCGGCTTCTGCCCTCATACAAGCCAACCAGAATGCAGCAAACATACTGAAATTAAAGGAGAGTATTGCCGCTACCAATGAAGCAGTACATGAGGTCACAAGCGGGCTGTCCCAGCTGGCCGTTGCTGTAGGTAAGATGCAGCAGTTTGTTAACGACCAATTCAATAAGACAGCACAAGAGATCGACTGTATTAAGATCACACAACAGGTTGGGGTGGAGTTGAATCTATACTTGACCGAACTGACAACCGTGTTCGGACCGCAAATCACATCCCCTGCACTCACGCAGTTGACCATCCAGGCCTTATATAATCTGGCGGGTGGGAACATGGATTACATGCTGACAAAGCTGGGAGTGGGTAATAATCAGCTCAGTTCTCTGATTAGTAGTGGCCTAATATCGGGGAATCCAATTCTCTATGACTCGCAAACTCAGCTTCTGGGTATACAGGTGACTCTCCCCTCTGTGGGCAATTTGAACAACATGCGCGCCACATACCTGGAAACCCTCTCTGTAAGTACAAACAAGGGATTCGCATCTGCATTAGTGCCTAAGGTGGTAACTCAGGTAGGCTCCGTAATTGAAGAGCTGGATACGTCATATTGCATAGAGACAGACCTGGATCTGTACTGCACTAGAATTGTAACATTCCCCATGTCTCCAGGTATCTTCTCCTGTCTCAGTGGAAACACCTCAGCGTGCATGTATTCTAAGACTGAAGGAGCACTCACCACACCATATATGACACTCAAAGGATCAGTCATAGCAAATTGCAAGATGACAACGTGTAGGTGCGCAGATCCCCCGGGGATAATCTCACAGAATTATGGAGAGGCTGTCTCCCTAATAGACAAAAAGGTATGTAACATTCTGACTCTTGACGGGATCACCTTGCGCCTTAGCGGGGAATTCGATGCAACCTATCAGAAAAATATCTCAATTCAGGATTCCCAGGTGGTGATTACTGGGAATCTAGATATATCCACTGAGTTAGGAAATGTGAATAACTCAATCAGCAATGCTCTAGACAAGCTAGAGGAGAGTAACAGCAAGCTGGACAAAGTTAATGTGAGACTTACCAGTACATCTGCCCTAATCACATATATTGTCTTGACAACAATAGCACTGATATGCGGGATAGTCAGCTTAGTCCTCGCCTGCTATATAATGTACAAACAAAAGGCCCAGCAGAAAACACTGCTGTGGCTCGGGAACAACACCTTGGATCAGATGAGAGCAACGACAAAGATGTAA
>1.2_1d_178_KC503439_1_Northern_Pintail_AK_USA_44420_048_2008
ATGGATCCCAAGCCTTCTACCAGCTATTTGCACGCTTTTCCACTGATCTTCGTGGCTATCATTTTAGTATTCATGGCTGGAAGGGCATCGGCACTGGATGGGCGGCCGCTCGCTGCCGCAGGAATAGTAGTCACAGGAGACAAGGCGGTTAATATATACACATCGTCGCAAACAGGGACAATTATCATCAAATTGTTACCCAATATGCCCAAAGACAAAGAACAATGTGCTAAGAGCCCCCTAGACGCATACAATAGGACCCTTACAACCCTCCTTGCCCCGCTCGGCGATTCGATTAGGAGGATCCAAGAGTCGGTAACCACATCAGGAGGAGAACGGCAGGAGCGTTTGGTAGGGGCAATAATAGGAGGCGTCGCATTAGGTGTAGCCACCGCAGCGCAGATCACAGCGGCTTCTGCCCTCATACAAGCCAACCAGAATGCTGCAAACATACTGAAATTAAAGGAGAGTATTGCCGCTACCAATGAGGCAGTACATGAGGTCACAAGCGGGCTGTCCCAGCTGGCCGTTGCCGTAGGTAAGATGCAGCAGTTTGTTAACGACCAATTCAATAAGACAGCACAAGAGATCGACTGTATTAAGATCACACAACAGGTTGGGGTGGAGTTGAATCTATACTTGACCGAACTGACAACCGTGTTCGGACCGCAAATCACATCCCCTGCACTCACGCAGTTGACCATCCAGGCCTTATATAATCTGGCGGGTGGGAACATGGATTACATGCTGACAAAGCTGGGAGTGGGTAATAATCAGCTCAGTTCTCTGATTAGTAGTGGCCTAATATCGGGGAATCCAATTCTCTATGACTCGCAAACCCAGCTTCTGGGTATACAGGTGACTCTCCCCTCTGTGGGCAATTTGAACAATATGCGCGCCACATACCTGGAAACCCTCTCTGTAAGTACGAACAAGGGATTCGCATCTGCATTAGTGCCTAAGGTGGTAACTCAGGTAGGCTCCGTAATTGAAGAGCTGGATACGTCATATTGCATAGAGACAGACCTGGATCTGTACTGCACTAGAATTGTAACATTCCCCATGTCTCCAGGTATCTTCTCTTGTCTCAGTGGAAACACCTCAGCGTGCATGTATTCTAAGACTGAAGGAGCACTCACCACGCCATATATGACACTCAAAGGATCAGTCATAGCAAATTGCAAGATGACAACGTGTAGGTGCGCAGATCCCCCGGGGATAATCTCACAGAATTATGGAGAGGCTGTCTCCCTAATAGACAAAAAGGTATGTAACATTCTGACTCTTGACGGGATCACCTTGCGCCTTAGCGGGGAATTCGATGCAACCTATCAGAAAAATATCTCAATTCAGGATTCCCAGGTGGTGATTACTGGGAATCTAGATATATCCACTGAGTTAGGGAATGTGAATAATTCAATCAGCAATGCTCTAGACAAGCTAGAGGAGAGTAACAGCAAGCTGGACAAAGTTAATGTGAGGCTTACCAGTACATCTGCCCTAATCACATATATTGTCTTGACAACAATAGCACTGATATGCGGGATAGTCAGCTTAGTCCTCGCCTGCTATATAATGTACAAACAAAAGGCCCAGCAGAAAACACTGCTGTGGCTCGGGAACAACACCTTGGATCAGATGAGAGCAACGACAAAGATGTAA
>1.2_1d_179_KC503440_1_Northern_Pintail_AK_USA_44420_067_2008
ATGGATCCCAAGCCTTCTACCAGCTATTTGCACGCTTTTCCACTGATCTTCGTGGCTATCATTTTAGTATTCATGGCTGGAAGGGCATCGGCACTGGATGGGCGGCCGCTCGCTGCCGCAGGAATAGTAGTCACAGGAGACAAGGCGGTTAATATATACACATCGTCGCAAACAGGGACAATTATCATCAAATTGTTACCCAATATGCCCAAAGACAAAGAACAATGTGCTAAGAGCCCCCTAGACGCATACAATAGGACCCTTACAACCCTCCTTGCCCCGCTCGGCGATTCGATTAGGAGGATTCAAGAGTCGGTAACCACATCAGGAGGAGAACGGCAGGAGCGTTTGGTAGGGGCAATAATAGGAGGCGTCGCATTAGGTGTAGCCACCGCAGCGCAGATCACAGCGGCTTCTGCCCTCATACAAGCCAACCAGAATGCTGCAAACATACTGAAATTAAAGGAGAGTATTGCCGCTACCAATGAAGCAGTACATGAGGTCACAAGCGGGCTGTCCCAGCTGGCCGTTGCCGTAGGTAAGATGCAGCAGTTTGTTAACGACCAATTCAATAAGACAGCACAAGAGATCGACTGTATTAAGATCACACAACAGGTCGGGGTGGAGTTGAATCTATACTTGACCGAACTGACAACCGTGTTCGGACCGCAAATCACATCCCCTGCACTCACGCAGTTGACCATCCAGGCCTTGTATAATCTGGCGGGCGGGAACATGGATTACATGCTGACAAAGCTGGGAGTGGGTAATAATCAGCTCAGTTCTCTGATTAGTAGTGGCCTAATATCGGGGAATCCAATTCTCTATGACTCGCAAACTCAGCTTCTGGGTATACAGGTGACTCTCCCCTCTGTGGGCAATTTGAACAACATGCGCGCCACATACCTGGAAACCCTCTCTGTAAGTACGAACAAGGGATTCGCATCTGCATTAGTGCCTAAGGTGGTAACTCAGGTAGGCTCCGTAATTGAAGAGCTGGATACGTCATATTGCATAGAGACAGACCTGGATCTGTACTGCACTAGAATTGTAACATTCCCCATGTCTCCAGGTATCTTCTCCTGTCTCAGTGGAAACACCTCAGCATGCATGTACTCTAAGACTGAAGGAGCACTCACCACACCATATATGACACTCAAAGGATCAGTCATAGCAAATTGCAAGATGACAACGTGTAGGTGCGCAGATCCCCCGGGGATAATCTCACAGAATTATGGAGAGGCTGTCTCCTTAATAGACAAAAGGGTATGTAACATTCTGACTCTTGACGGGATCACCTTGCGCCTTAGCGGGGAATTCGATGCAACCTATCAGAAGAATATCTCAATTCAGGATTCCCAGGTGGTGATTACTGGGAATCTAGATATATCCACTGAGTTAGGGAATGTGAATAATTCAATCAGCAATGCTCTAGACAAGCTAGAAGAGAGTAACAGCAAGCTGGACAAAGTTAATGTGAGGCTTACCAGTACATCTGCCCTAATCACATATATTGTCTTGACAACAATAGCACTGATATGCGGGATAGTCAGCTTAGTCCTCGCCTGCTATATAATGTACAAACAAAAGGCCCAGCAGAAAACACTGCTGTGGCTCGGGAACAACACCTTGGATCAGATGAGAGCAACGACAAAGATGTAA
>1.2_1d_181_KC503442_1_Northern_Pintail_AK_USA_44420_080_2008
ATGGATCCCAAGCCTTCTACCAGCTATTTGCACGCTTTCCCGCTGATCTTCGTGGCTATCATGTTAGTATTCACGGCTGGAAGGGCATCGGCACTGGATGGGCGGCCGCTCGCTGCCGCAGGAATAGTAGTCACAGGAGACAAGGCGGTTAATATATACACATCGTCGCAAACAGGGACAATTATCATCAAATTGTTACCCAATATGCCCAAAGACAAAGAACAATGTGCTAAGAGCCCCCTAGACGCATACAATAGGACCCTTACAACCCTCCTTGCCCCGCTCGGCGATTCGATTAGGAGGATCCAAGAGTCGGTAACCACATCAGGAGGAGAACGGCAGGAGCGTTTGGTAGGGGCAATAATAGGAGGCGTCGCATTAGGTGTAGCCACCGCAGCGCAGATCACAGCGGCTTCTGCCCTCATACAAGCCAACCAGAATGCTGCAAACATACTGAAATTAAAGGAGAGTATTGCCGCTACCAATGAAGCAGTACATGAGGTCACAAGCGGGCTGTCCCAGCTGGCCGTTGCCGTAGGTAAGATGCAGCAGTTTGTTAACGACCAATTCAATAAGACAGCACAAGAGATCGACTGTATTAAGATCACACAACAGGTTGGGGTGGAGTTGAATCTATACTTGACCGAACTGACAACCGTGTTCGGACCGCAAATCACATCCCCTGCACTCACGCAGTTGACCATCCAGGCCTTATATAATCTGGCGGGTGGGAACATGGATTACATGCTGACAAAGCTGGGAGTGGGTAATAATCAGCTCAGTTCTCTGATTAGTAGTGGCCTAATATCGGGAAATCCAATTCTCTATGACTCGCAAACTCAGCTTCTGGGTATACAGGTGACTCTCCCCTCTGTGGGCAATTTGAACAACATGCGCGCCACATACCTGGAAACCCTCTCTGTAAGTACGAACAAGGGATTCGCATCTGCATTAGTGCCTAAGGTGGTAACTCAGGTAGGCTCCGTAATTGAAGAGCTGGATACGTCATATTGCATAGAGACAGACCTGGATCTGTACTGCACTAGAATTGTAACATTCCCCATGTCTCCAGGTATCTTCTCCTGTCTCAGTGGAAACACCTCAGCGTGCATGTATTCTAAGACTGAAGGAGCACTCACCACACCATATATGACACTCAAAGGATCAGTCATAGCAAATTGCAAGATGACAACGTGTAGGTGCGCAGATCCCCCGGGGATAATCTCACAGAATTATGGAGAGGCTGTCTCCCTAATAGACAAAAAGGTATGTAACATTCTGACTCTTGACGGGATCACCTTGCGCCTTAGCGGGGAATTCGATGCAACCTATCAGAAAAATATCTCAATTCAGGATTTCCAGGTGGTGATTACTGGGAATCTAGATATATCCACTGAGTTAGGGAATGTGAATAATTCAATCAGCAATGCTCTAGACAAGCTAGAGGAGAGTAACAGCAAGCTGGACAAAGTTAATGTGAGGCTTACCAGTACATCTGCCCTAATCACATATATTGTCTTGACAACAATAGCACTGATATGCGGGATAGTCAGTTTAGTCCTCGCCTGCTATATAATGTACAAACAAAAGGCCCAGCAGAAAACACTGCTGTGGCTCGGGAACAACACCTTGGATCAGATGAGAGCAACGACAAAGATGTAA
>1.2_1d_182_KC503443_1_Northern_Pintail_AK_USA_44420_088_2008
ATGGATCCCAAGCCTTCTACCAGCTATTTGCACGCTTTCCCACTGATCTTCGTGGCTATCATTTTAGTATTCATGGCTGGAAGGGCATCGGCACTGGATGGGCGGCCGCTCGCTGCCGCAGGAATAGTAGTCACAGGAGACAAGGCGGTTAATATATACACATCGTCGCAAACAGGGACAATTATCATCAAATTGTTACCCAATATGCCCAAAGACAAAGAACAATGTGCTAAGAGCCCCCTAGACGCATACAATAGGACCCTTACAACCCTCCTTGCCCCGCTCGGCGATTCGATTAGGAGGATCCAAGAGTCGGTAACCACATCAGGAGGAGAACGGCAGGAGCGTTTGGTAGGGGCAATAATAGGAGGCGTCGCATTAGGTGTAGCCACCGCAGCGCAGATCACAGCGGCTTCTGCCCTCATACAAGCCAACCAGAATGCTGCAAACATACTGAAATTAAAGGAGAGTATTGCCGCTACCAATGAAGCAGTACATGAGGTCACAAGCGGGCTGTCCCAGCTGGCCGTTGCCGTAGGTAAGATGCAGCAGTTTGTTAACGACCAATTCAATAAGACAGCACAAGAGATCGACTGTATTAAGATCACACAACAGGTCGGGGTGGAGTTGAATCTATACTTGACCGAGCTGACAACCGTGTTCGGACCGCAAATCACATCCCCTGCACTCACGCAGTTGACCATCCAGGCCTTGTATAATCTGGCGGGTGGGAACATGGATTACATGCTGACAAAGCTGGGAGTGGGTAATAATCAGCTCAGTTCTCTGATTAGTAGTGGCCTAATATCGGGGAATCCAATTCTCTATGACTCGCAAACTCAGCTTCTGGGTATACAGGTGACTCTCCCCTCTGTGGGCAATTTGAACAACATGCGCGCCACATACCTGGAAACCCTCTCTGTAAGTACGAACAAGGGATTCGCATCTGCATTAGTGCCTAAGGTGGTAACTCAGGTAGGCTCCGTAATTGAAGAGCTGGATACGTCATATTGCATAGAGACAGACCTGGATCTGTACTGCACTAGAATTGTAACATTCCCCATGTCTCCAGGTATCTTCTCCTGTCTCAGTGGAAACACCTCAGCGTGCATGTACTCTAAGACTGAAGGAGCACTCACCACACCATATATGACACTCAAAGGATCAGTCATAGCAAATTGCAAGATGACAACGTGTAGGTGCGCAGATCCCCCGGGGATAATCTCACAGAATTATGGAGAGGCTGTCTCCTTAATAGACAAAAAGGTATGTAACATTCTGACTCTTGACGGGATCACCTTGCGCCTTAGCGGGGAATTCGATGCAACCTATCAGAAAAATATCTCAATTCAGGATTCCCAGGTGGTGATTACTGGGAATCTAGATATATCCACTGAGTTAGGGAATGTGAATAATTCAATCAGCAATGCTCTAGACAAGCTAGAAGAGAGTAACAGCAAGCTGGACAAAGTTAATGTGAGGCTTACCAGTACATCTGCCCTAATCACATATATTGTCTTGACAACAATAGCACTGATATGCGGGATAGTCAGCTTAGTCCTCGCCTGCTATATAATGTACAAACAAAAGGCCCAGCAGAAAACACTGCTGTGGCTCGGGAACAACACCTTGGATCAGATGAGAGCAACGACAAAGATGTAA
>1.2_1d_183_KC503444_1_Northern_Pintail_AK_USA_44420_127_2008
ATGGATCCCAAGCCTTCTACCAGCTATTTGCACGCTTTTCTACTGATCTTCGTGGCTATCATTTTAGTATTCATAGCTGGAAGGGCATCGGCACTGGATGGGCGGCCGCTCGCTGCCGCAGGAATAGTAGTCACAGGAGACAAGGCGGTTAATATATACACATCGTCGCAAACAGGGACAATTATCATCAAATTGTTACCCAATATGCCCAAAGACAAAGAACAATGTGCTAAGAGCCCCCTAGACGCATACAATAGGACCCTTACAACCCTCCTTGCCCCGCTCGGCGATTCGATTAGGAGGATCCAAGAGTCGGTAACCACATCAGGAGGAGAACGGCAGGAGCGTTTGGTAGGGGCAATAATAGGAGGCGTCGCATTAGGTGTAGCCACCGCAGCGCAGATCACAGCGGCTTCTGCCCTCATACAAGCCAACCAGAATGCTGCAAACATATTGAAATTAAAGGAGAGTATTGCCGCTACCAATGAAGCAGTACATGAGGTCACAAGCGGGCTGTCCCAGCTGGCCGTTGCCGTAGGTAAGATGCAGCAGTTTGTTAACGACCAATTCAATAAGACAGCACAAGAGATCGACTGTATTAAGATCACACAACAGGTTGGGGTGGAGTTGAATCTATACTTGACCGAACTGACAACCGTGTTCGGACCGCAAATCACATCCCCTGCACTCACGCAGTTGACCATCCAGGCCTTATATAATCTGGCGGGTGGGAACATGGATTACATGCTGACAAAGCTGGGAGTGGGTAATAATCAGCTCAGTTCTCTGATTAGTAGTGGCCTAATATCGGGGAATCCAATTCTCTATGACTCGCAAACTCAGCTTCTGGGTATACAGGTGACTCTCCCCTCTGTGGGCAATTTGAACAACATGCGCGCCACATACCTGGAAACCCTCTCTGTAAGTACGAACAAGGGATTCGCATCTGCATTAGTGCCTAAGGTGGTAACTCAGGTAGGCTCCGTAATTGAAGAGCTGGATACATCATATTGCATAGAGACAGACCTGGATCTGTACTGCACTAGAATTGTAACATTCCCCATGTCTCCAGGTATCTTCTCCTGTCTCAGTGGAAACACCTCAGCGTGCATGTATTCTAAGACTGAAGGAGCACTCACTACACCATATATGACACTCAAAGGATCAGTCATAGCAAATTGCAAGATGACAACGTGTAGGTGCGCAGATCCCCCGGGGATAATCTCACAGAATTATGGAGAGGCTGTCTCCCTAATAGACAAAAAGGTATGTAACATTCTGACTCTTGACGGGATCACCTTGCGCCTTAGCGGGGAATTCGATGCAACCTATCAGAAAAATATCTCAATTCAGGATTCCCAGGTGGTGATTACTGGGAATCTAGATATATCCACTGAGTTAGGGAATGTGAATAATTCAATCAGCAATGCTCTAGACAAGCTAGAGGAGAGTAACAGCAAGCTGGACAAAGTTAATGTGAGGCTTACCAGTACATCTGCCCTAATCACATATATTGTCTTGACAACAATAGCACTGATATGCGGGATAGTCAGCTTAGTCCTTGCCTGCTATATAATGTACAAACAAAAGGCCCAGCAGAAAACACTGTTGTGGCTCGGGAACAACACCTTGGATCAGATGAGAGCAACGACAAAGATGTAA
>1.2_1d_185_KC503446_1_American_Green_winged_Teal_AK_USA_44493_409_2009
ATGGATCCCAAGCCTTCTACCAGCTATTTGCACGCTTTTCCACTGATCTTCGTGGCTATCATTTTAGTATTCATGGCTGGAAGGGCATCGGCACTGGATGGGCGGCCGCTCGCTGCCGCAGGAATAGTAGTCACAGGAGACAAGGCGGTTAATATATACACATCGTCGCAAACAGGGACAATTATCATCAAATTGTTACCCAATATGCCCAAAGACAAAGAACAATGTGCTAAGAGCCCCCTAGACGCATACAATAGGACCCTTACAACCCTCCTTGCCCCGCTCGGCGATTCGATTAGGAGGATCCAAGAGTCGGTAACCACATCAGGAGGAGAACGGCAGGAGCGTTTGGTAGGGGCAATAATAGGAGGCGTCGCATTAGGTGTAGCCACCGCAGCGCAGATCACAGCGGCTTCTGCCCTCATACAAGCCAACCAGAATGCTGCAAACATACTGAAATTAAAGGAGAGTATTGCCGCTACCAATGAAGCAGTACATGAGGTCACAAGCGGGCTGTCCCAGCTGGCCGTTGCCGTAGGTAAGATGCAGCAGTTTGTTAACGACCAATTCAATAAGACAGCACAAGAGATCGACTGTATTAAGATCACACAACAGGTTGGGGTGGAGTTGAATCTATACTTGACCGAACTGACAACCGTGTTCGGACCGCAAATCACATCCCCTGCACTCACGCAGTTGACCATCCAGGCCTTATATAATCTGGCGGGCGGGAACATGGATTACATGCTGACAAAGCTGGGAGTGGGTAATAATCAGCTCAGTTCTCTGATTAGTAGTGGCCTAATATCGGGGAATCCAATTCTCTATGACTCGCAAACTCAGCTTCTGGGTATACAGGTGACTCTCCCCTCTGTGGGCAATTTGAACAACATGCGCGCCACATACCTGGAAACCCTCTCTGTAAGTACGAACAAGGGATTCGCATCTGCATTAGTGCCTAAGGTGGTAACTCAGGTAGGCTCCGTAATTGAAGAGCTGGATACGTCATATTGCATAGAGACAGACCTGGATCTGTACTGCACTAGAATTGTAACATTCCCCATGTCTCCAGGTATCTTCTCCTGTCTCAGTGGAAACACCTCAGCGTGCATGTATTCTAAGACTGAAGGAGCACTCACTACACCATACATGACACTCAAAGGATCAGTCATAGCAAATTGCAAGATGACGACGTGTAGGTGCGCAGATCCCCCGGGGATAATCTCACAGAATTATGGGGAGGCTGTCTCCTTAATAGACAAAAAGGTATGTAACATTCTGACTCTTGACGGGATCACCTTGCGCCTTAGCGGGGAATTCGATGCAACCTATCAGAAAAATATCTCAATTCAGGATTCCCAGGTGGTGATTACCGGGAATCTAGATATATCCACTGAGTTAGGGAATGTGAATAATTCAATCAGCAATGCTCTAGACAAGCTAGAGGAGAGTAACAGCAAGCTGGACAAAGTTAATGTGAAGCTTACCAGTACATCTGCCCTAATCACATATATCGTCTTGACAACAATAGCACTGATATGCGGGATAGTCAGCTTAGTCCTCGCCTGCTATATAATGTACAAACAAAAGGCCCAGCAGAAAACACTGCTGTGGCTCGGGAACAACACCTTGGATCAGATGAGAGCAACGACAAAGATGTAA
>1.2_1d_186_KC503448_1_American_Green_winged_Teal_AK_USA_44493_503_2009
ATGGATCCCAAGCCTTCTACCAGCTATTTGCATGCTTTTCCACTGATCTTCGTGGCTATCATTCTAGTATTCATGGCTGGAAGGGCATCGGCACTGGATGGGCGGCCGCTCGCTGCCGCAGGAATAGTAGTCACAGGAGACAAGGCGGTTAATATATACACATCGTCGCAAACAGGGACAATTATCATCAAGTTGTTACCCAATATGCCCAAAGACAAAGAACAATGCGCTAAGAGCCCCCTAGACGCATACAATAGGACCCTTACAACCCTCCTTGCCCCGCTCGGCGATTCGATTAGGAGGATCCAAGAGTCGGTAACCACATCAGGAGGAGAACGGCAGGAGCGTTTGGTAGGGGCAATAATAGGAGGCGTCGCATTAGGTGTAGCCACCGCAGCGCAGATCACAGCGGCTTCTGCCCTCATACAAGCCAACCAGAATGCTGCAAACATACTGAAATTAAAGGAGAGTATCGCCGCTACCAATGAAGCAGTACATGAGGTCACAAGCGGGCTGTCCCAGCTGGCCGTTGCCGTAGGTAAGATGCAGCAGTTTGTTAACGACCAATTCAATAAGACAGCACAAGAGATCGACTGTATTAAGATCACACAACAGGTTGGGGTGGAGTTGAATCTATACTTGACCGAACTGACAACCGTGTTCGGACCGCAAATCACATCCCCTGCACTCACGCAGTTGACCATCCAGGCCTTATATAATCTGGCGGGTGGGAACATGGATTACATGCTGACAAAGCTGGGAGTGGGTAATAATCAGCTCAGTTCTCTGATTAGTAGTGGCCTAATATCGGGGAATCCAATTCTCTATGACTCGCAAACTCAGCTTCTGGGTATACAGGTGACTCTCCCCTCTGTGGGCAATTTGAACAACATGCGCGCCACATACCTGGAAACCCTCTCTGTAAGTACGAACAAGGGATTCGCATCTGCATTAGTGCCTAAGGTGGTAACTCAGGTAGGCTCCGTAATTGAAGAGCTGGATACGTCATATTGCATAGAGACAGACCTGGATCTGTACTGCACTAGAATTGTAACATTCCCCATGTCTCCAGGTATCTTCTCCTGTCTCAGTGGAAACACCTCAGCGTGCATGTATTCTAAGACTGAAGGAGCACTCACCACACCATATATGACACTCAAAGGATCAGTCATAGCAAATTGCAAGATGACAACGTGTAGGTGCGCAGATCCCCCGGGGATAATCTCACAGAATTACGGAGAGGCTGTCTCCCTAATAGACAAAAAGGTATGTAACATTCTGACTCTTGACGGGATCACCCTGCGCCTTAGCGGGGAATTCGATGCAACCTATCAGAAAAATATCTCAATTCAGGATTCCCAGGTGGTGATTACTGGGAATCTAGATATATCCACTGAGTTAGGGAATGTGAATAATTCAATCAGCAATGCTCTAGACAAGCTAGAGGAGAGTAACAGCAAGCTGGACAAAGTTAATGTGAGGCTTACCAGTACATCTGCCCTAATCACATATATTGTCTTGACAACAATAGCACTGATATGCGGGATAGTCAGCTTAGTTCTCGCCTGCTATATAATGTACAAACAAAAAGCCCAGCAGAAAACACTGCTGTGGCTCGGGAACAACACCTTGGATCAGATGAGAGCAACGACAAAGATGTAA
>1.2_1d_187_KC503449_1_American_Green_winged_Teal_AK_USA_44493_560_2009
ATGGATCCCAAGCCTTCTACCATCTATTTGCACACTTTCCCACTGATCTTCGTGGCTATCATTTTAGTATTCATGGCTGGAAGGGCATCGGCACTGGATGGGCGGCCGCTCGCCGCCGCAGGAATAGTAGTCACAGGAGACAAGGCAGTTAATATATACACATCGTCGCAAACAGGGACAATTATCATCAAATTATTACCCAATATGCCCAAAGACAAAGAACAATGTGCCAAGAGCCCCCTAGACGCATACAATAGGACCCTTACAACCCTCCTCGCCCCGCTCGGCGATTCGATTAGGAGGATCCAAGAGTCGGTAACCACATCAGGAGGAGAACGGCAGGAGCGTTTGGTAGGGGCGATAATAGGAGGTGTCGCATTAGGTGTAGCCACCGCAGCACAGATCACGGCAGCTTCTGCCCTCATACAAGCCAACCAGAATGCCGCAAACATACTGAAATTAAAAGAGAGTATTGCTGCTACCAATGAAGCAGTACATGAGGTCACAAGCGGGCTGTCCCAGCTGGCTGTTGCCGTAGGTAAGATGCAGCAGTTTGTTAACGACCAATTCAATAAGACAGCGCAAGAGATCGACTGTATTAAGATCACACAACAGGTTGGGGTAGAGTTGAATCTATACTTGACCGAACTGACAACCGTGTTCGGACCGCAAATCACATCCCCTGCACTCACGCAGTTGACCATCCAGGCCTTATATAATCTGGCGGGTGGGAACATGGATTACATGCTGACAAAGCTGGGAGTGGGTAATAATCAGCTCAGTTCTCTGATTAGTAGTGGCCTAATATCAGGGAATCCAATTCTCTATGACTCGCAAACTCAGCTTCTGGGTATACAGGTGACTCTCCCCTCTGTGGGCAATTTGAACAACATGCGCGCCACATACCTGGAAACCCTCTCTGTAAGTACGAACAAAGGATTCGCATCTGCATTAGTGCCTAAGGTGGTAACTCAGGTAGGCTCCGTAATTGAAGAGCTGGATACGTCATATTGCATAGAGACAGACCTAGATCTGTACTGCACTAGGATTGTAACATTCCCCATGTCTCCAGGTATCTTCTCTTGTCTCGGTGGAAACACCTCAGCGTGCATGTATTCTAAGACTGAAGGGGCACTCACCACACCATATATGACACTCAAGGGATCAGTCATAGCAAATTGCAAGATGACAACGTGTAGGTGCGCAGATCCCCCGGGGATAATATCACAGAATTATGGAGAGGCTGTCTCCCTAATAGACAAAAAGGTATGTAACATTCTGACTCTTGACGGGATCACCTTGCGCCTTAGCGGGGAATTCGATGCAACCTATCAGAAAAATATCTCAATTCAGGATTCCCAGGTGGTGATTACTGGGAATTTAGATATATCCACTGAGTTAGGGAACGTGAATAATTCAATCAGCAATGCTCTAGACAAGCTAGAAGAGAGTAACAGCAAGCTGGACAAAGTTAATGTGAGGCTTACCAGTACATCTGCCCTAATCACATATATTGTCTTGACAACAATAGCATTGATATGCGGGATAGTCAGCTTAGTCCTCGCTTGCTATATAATGTACAAACAAAAGGCCCAGCAGAAAACACTGCTGTGGCTCGGGAACAACACCTTGGATCAGATGAGAGCAACAACAAAGATGTAA
>1.2_1d_188_KC503450_1_Northern_Pintail_AK_USA_44493_701_2009
ATGGATCCCAAGCCTTCTACCAGCTATTTGCACGCTTTTCCACTGATCTTCGTGGCTATCATTCTAGTATTCATGGCTGGAAGGGCATCGGCACTGGATGGGCGGCCGCTCGCTGCCGCAGGAATAGTAGTCACAGGAGACAAGGCGGTTAATATATACACATCGTCGCAAACAGGGACAATTATCATCAAGTTGTTACCCAATATGCCCAAAGACAAAGAACAATGCGCTAAGAGCCCCCTAGACGCATACAATAGGACCCTTACAACCCTCCTTGCCCCGCTCGGCGATTCGATTAGGAGGATCCAAGAGTCGGTAACCACATCAGGAGGAGAACGGCAGGAGCGTTTGGTAGGGGCAATAATAGGAGGCGTCGCATTAGGTGTAGCCACCGCAGCGCAGATCACAGCGGCTTCTGCCCTCATACAAGCCAACCAGAATGCTGCAAACATACTGAGATTAAAGGAGAGTATCGCCGCTACCAATGAAGCAGTACATGAGGTCACAAGCGGGCTGTCCCAGCTGGCCGTTGCCGTAGGTAAGATGCAGCAGTTTGTTAACGACCAATTCAATAAGACAGCACAAGAGATCGACTGTATTAAGATCACACAACAGGTTGGGGTGGAGTTGAATCTATACTTGACCGAACTGACAACCGTGTTCGGACCGCAAATCACATCCCCTGCACTCACGCAGTTGACCATCCAGGCTTTATATAATCTGGCGGGTGGGAACATGGATTACATGCTGACAAAGCTGGGAGTGGGTAATAATCAGCTCAGTTCTCTGATTAGTAGTGGCCTAATATCGGGGAATCCAATTCTCTATGACTCGCAAACTCAGCTTTTGGGTATACAGGTGACTCTCCCCTCTGTGGGCAATTTGAACAACATGCGCGCCACATACCTGGAAACCCTCTCTGTAAGTACGAACAAGGGATTCGCATCTGCATTAGTGCCTAAGGTGGTAACTCAGGTAGGCTCCGTAATTGAAGAGCTGGATACGTCATATTGCATAGAGACAGACCTGGATCTGTACTGCACTAGAATTGTAACATTCCCTATGTCTCCAGGCATCTTCTCCTGTCTCAGTGGAAACACCTCAGCGTGCATGTATTCTAAGACTGAAGGAGCACTCACCACACCATATATGACACTCAAAGGATCAGTCATAGCAAATTGCAAGATGACAACGTGTAGGTGCGCAGATCCCCCGGGGATAATCTCACAGAATTATGGAGAGGCTGTCTCCCTAATAGACAAAAAGGTATGTAACATTCTGACTCTTGACGGGATCACCTTGCGCCTTAGCGGGGAATTCGATGCAACCTATCAGAAAAATATCTCAATTCAGGATTCCCAGGTGGTGATTACTGGGAATCTAGATATATCCACTGAGTTAGGGAATGTGAATAATTCAATCAGCAATGCTCTAGACAAGCTAGAGGAGAGTAACAGCAAGCTGGACAAAGTTAATGTGAGGCTTACCAGTACATCTGCCCTAATCACATATATTGTCTTGACAACAATAGCACTGATATGCGGGATAGTCAGCTTAGTCCTCGCCTGCTATATAATGTACAAACAAAAAGCCCAGCAGAAAACACTGCTGTGGCTCGGGAACAACACCTTGGATCAGATGAGAGCAACGACAAAGATGTAA
>1.2_1d_190_KC503456_1_American_Green_winged_Teal_AK_USA_44493_736_2009
ATGGATCCCAAGCCTTCTACCAGCTATTTGCACGCTTTTCCACTGATCTTCGTGGCTATCATTCTAGTATTCATAGCTGGAAGGGCATCGGCACTGGATGGGCGGCCGCTTGCTGCCGCAGGAATAGTAGTCACAGGAGACAAGGCGGTTAATATATACACATCGTCGCAAACAGGGACAATTATCATCAAGTTGTTACCCAATATGCCCAAAGACAAAGAACAATGCGCTAAGAGCCCCCTAGACGCATACAATAGGACCCTTACAACCCTCCTTGCCCCGCTCGGCGATTCGATTAGGAGGATCCAAGAGTCGGTAACCACATCAGGAGGAGAACGGCAGGAGCGTTTGGTAGGGGCAATAATAGGAGGCGTCGCATTAGGTGTAGCCACCGCAGCGCAGATCACAGCGGCTTCTGCCCTCATACAAGCCAACCAGAATGCTGCAAACATACTGAAATTAAAGGAGAGTATCGCCGCTACCAATGAAGCAGTACATGAGGTCACAAGCGGGCTGTCCCAGCTGGCCGTTGCCGTAGGTAAGATGCAGCAGTTTGTTAACGACCAATTCAATAAGACAGCACAAGAGATCGACTGTATTAAGATCACACAACAGGTTGGGGTGGAGTTGAATCTATACTTGACCGAACTGACAACCGTGTTCGGACCGCAAATCACATCCCCTGCACTCACGCAGTTGACCATCCAGGCCTTATATAATCTGGCGGGTGGGAACATGGATTACATGCTGACAAAGCTGGGAGTGGGTAATAATCAGCTCAGTTCTCTGATTAGTAGTGGCCTAATATCGGGGAATCCAATTCTCTATGACTCGCAAACTCAGCTTCTGGGTATACAGGTGACTCTCCCCTCTGTGGGCAATTTGAACAACATGCGCGCCACATACCTGGAAACCCTCTCTGTAAGTACGAACAAGGGATTCGCATCTGCATTAGTGCCTAAGGTGGTAACTCAGGTAGGCTCCGTAATTGAAGAGCTGGATACGTCATATTGCATAGAGACAGACCTGGATCTGTACTGCACTAGAATTGTAACATTCCCCATGTCTCCAGGTATCTTCTCCTGTCTCAGTGGAAACACCTCAGCGTGCATGTATTCTAAGACTGAAGGAGCACTCACCACACCATATATGACACTCAAAGGATCAGTCATAGCAAATTGCAAGATGACAACGTGTAGGTGCGCAGATCCCCCGGGGATAATCTCACAGAATTATGGAGAGGCTGTCTCCCTAATAGACAAAAAGGTATGTAACATTCTGACTCTTGACGGGATCACCTTGCGCCTTAGCGGGGAATTCGATGCAACCTATCAGAAAAATATCTCAATTCAGGATTCCCAAGTGGTGATTACTGGGAATCTAGATATATCCACTGAGTTAGGGAATGTGAATAATTCAATCAGCAATGCTCTAGACAAGCTAGAGGAGAGTAACAGCAAGCTGGACAAAGTTAATGTGAGGCTTACCAGTACATCTGCCCTAATCACATATATTGTCTTGACAACAATAGCACTGATATGCGGGATAGTCAGCTTAGTCCTCGCCTGCTATATAATGTACAAACAAAAAGCCCAGCAGAAAACACTGCTTTGGCTCGGGAACAACACCTTGGATCAGATGAGAGCAACGACAAAGATGTAA
>1.2_1d_191_KC503457_1_Northern_Pintail_AK_USA_44493_737_2009
ATGGATCCCAAGCCTTCTACCAGCTATTTGCACGCCTTTCCACTGATCTTCGTGGCTATCATTCTAGTATTCATGGCTGGAAGGGCATCGGCACTGGATGGGCGGCCGCTCGCTGCCGCAGGAATAGTAGTCACAGGAGACAAGGCGGTTAATATATACACATCGTCGCAAACAGGGACAATTATCATCAAGTTGTTACCCAATATGCCCAAAGACAAAGAACAATGTGCTAAGAGCCCCCTAGACGCATACAATAGGACCCTTACAACCCTCCTTGCCCCGCTCGGCGATTCGATTAGGAGGATCCAAGAGTCGGTAACCACATCAGGAGGAGAACGGCAGGAGCGTTTGGTAGGGGCAATAATAGGAGGCGTCGCATTAGGTGTAGCCACCGCAGCGCAGATCACAGCGGCTTCTGCCCTCATACAAGCCAACCAGAATGCTGCAAACATACTGAAATTAAAGGAGAGTATCGCCGCTACCAATGAAGCAGTACATGAGGTCACAGGCGGGCTGTCCCAGCTGGCCGTTGCCGTAGGTAAGATGCAGCAGTTTGTTAACGACCAATTCAATAAGACAGCACAAGAGATCGACTGTATTAAGATCACACAACAGGTTGGGGTGGAGTTGAATCTATACTTGACCGAACTGACAACCGTGTTCGGACCGCAAATCACATCCCCTGCACTCACGCAGTTGACCATCCAGGCCTTATATAATCTGGCGGGTGGGAACATGGATTACATGCTGACAAAGCTGGGAGTGGGTAATAATCAGCTCAGTTCTCTGATTAGTAGTGGCCTAATATCGGGGAATCCAATTCTCTATGACTCGCAAACTCAGCTTCTGGGTATACAGGTGACTCTCCCCTCTGTGGGCAATTTGAACAACATGCGCGCCACATACCTGGAAACCCTCTCTGTAAGTACGAACAAAGGATTCGCATCTGCATTAGTGCCTAAGGTGGTAACTCAGGTAGGCTCCGTAATTGAAGAGCTGGATACGTCATATTGCATAGAGACAGACCTGGATCTGTACTGCACTAGAATTGTAACATTCCCCATGTCTCCAGGTATCTTCTCCTGTCTCAGTGGAAACACATCAGCGTGCATGTATTCTAAGACCGAAGGAGCACTCACCACACCATATATGACACTCAAAGGATCAGTCATAGCAAATTGCAAGATGACAACGTGTAGGTGCGCAGATCCCCCGGGGATAATCTCACAGAATTATGGAGAGGCTGTCTCCCTAATAGACAAAAAGGTATGTAACATTCTGACTCTTGACGGGATCACCTTGCGCCTTAGCGGGGAATTCGATGCAACCTATCAGAAAAATATCTCAATTCAGGATTCCCAGGTAGTGATTACTGGGAATCTAGATATATCCACTGAGTTAGGGAATGTGAATAATTCAATCAGCAATGCTCTAGACAAGCTAGAGGAGAGTAACAGCAAGCTGGACAAAGTTAATGTGAGGCTTACCAGTACATCTGCCCTAATCACATATATTGTCTTGACAACAATAGCACTGATATGCGGGATAGTCAGCTTAGTCCTCGCCTGCTATATAATGTACAAACAAAAAGCCCAGCAGAAAACACTGCTGTGGCTCGGGAACAACACCTTGGATCAGATGAGAGCAACGACAAAGATGTAA
>1.2_1d_194_KC503460_1_American_Green_winged_Teal_AK_USA_44493_751_2009
ATGGATCCCAAGCCTTCTACCAGCTATTTGCACGCCTTTCCACTGATCTTCGTGGCTATCATTCTAGTATTCATGGCTGGAAGGGCATCGGCACTGGATGGGCGGCCGCTCGCTGCCGCAGGAATAGTAGTCACAGGAGACAAGGCGGTTAATATATACACATCGTCGCAAACAGGGACAATTATCATCAAGTTGTTACCCAATATGCCCAAAGACAAAGAACAATGTGCTAAGAGCCCCCTAGACGCATACAATAGGACCCTTACAACCCTCCTTGCCCCGCTCGGCGATTCGATTAGGAGGATCCAAGAGTCGGTAACCACATCAGGAGGAGAACGGCAGGAGCGTTTGGTAGGGGCAATAATAGGAGGCGTCGCATTAGGTGTAGCCACCGCAGCGCAGATCACAGCGGCTTCTGCCCTCATACAAGCCAACCAGAATGCTGCAAACATACTGAAATTAAAGGAGAGTATCGCCGCTACCAATGAAGCAGTACATGAGGTCACAGGCGGGCTGTCCCAGCTGGCCGTTGCCGTAGGTAAGATGCAGCAGTTTGTTAACGACCAATTCAATAAGACAGCACAAGAGATCGACTGTATTAAGATCACACAACAGGTTGGGGTGGAGTTGAATCTATACTTGACCGAACTGACAACCGTGTTCGGACCGCAAATCACATCCCCTGCACTCACGCAGTTGACCATCCAGGCCTTATATAATCTGGCGGGTGGGAACATGGATTACATGCTGACAAAGCTGGGAGTGGGTAATAATCAGCTCAGTTCTCTGATTAGTAGTGGCCTAATATCGGGGAATCCAATTCTCTATGACTCGCAAACTCAGCTTCTGGGTATACAGGTGACTCTCCCCTCTGTGGGCAATTTGAACAACATGCGCGCCACATACCTGGAAACCCTCTCTGTAAGTACGAACAAAGGATTCGCATCTGCATTAGTGCCTAAGGTGGTAACTCAGGTAGGCTCCGTAATTGAAGAGCTGGATACGTCATATTGCATAGAGACAGACCTGGATCTGTACTGCACTAGAATTGTAACATTCCCCATGTCTCCAGGTATCTTCTCCTGTCTCAGTGGAAACACATCAGCGTGCATGTATTCTAAGACCGAAGGAGCACTCACCACACCATATATGACACTCAAAGGATCAGTCATAGCAAATTGCAAGATGACAACGTGTAGGTGCGCAGATCCCCCGGGGATAATCTCACAGAATTATGGAGAGGCTGTCTCCCTAATAGACAAAAAGGTATGTAACATTCTGACTCTTGACGGGATCACCTTGCGCCTTAGCGGGGAATTCGATGCAACCTATCAGAAAAATATCTCAATTCAGGATTCCCAGGTAGTGATTACTGGGAGTCTAGATATATCCACTGAGTTAGGGAATGTGAATAATTCAATCAGCAATGCTCTAGACAAGCTAGAGGAGAGTAACAGCAAGCTGGACAAAGTTAATGTGAGGCTTACCAGTACATCTGCCCTAATCACATATATTGTCTTGACAACAATAGCACTGATATGCGGGATAGTCAGCTTAGTCCTCGCCTGCTATATAATGTACAAACAAAAAGCCCAGCAGAAAACACTGCTGTGGCTCGGGAACAACACCTTGGATCAGATGAGAGCAACGACAAAGATGTAA
>1.2_1d_195_KC503461_1_Northern_Pintail_AK_USA_44493_762_2009
ATGGATCCCAAGCCTTCTACCAGCTATTTGCACGCTTTTCCACTGATCTTCGTGGCTATCATTTTAGTATTCATGGCTGGAAGGGCATCGGCACTGGATGGGCGGCCGCTCGCTGCCGCAGGAATAGTAGTCACAGGAGACAAGGCGGTTAATATATACACATCGTCGCAAACAGGGACAATTATCATCAAATTGTTACCCAATATGCCCAAAGACAAAGAACAATGCGCTAAGAGCCCCCTAGACGCATACAATAGGACCCTTACAACCCTCCTTGCCCCGCTCGGCGATTCAATTAGGAGGATCCAAGAGTCGGTAACCACATCAGGAGGAGAACGGCAGGAGCGTTTGGTAGGGGCAATAATAGGAGGCGTCGCATTAGGTGTAGCCACCGCAGCGCAGATCACAGCGGCTTCTGCCCTCATACAAGCCAACCAGAATGCTGCAAACATACTGAAATTAAAGGAGAGTATTGCCGCTACCAATGAAGCAGTACATGAGGTCACAAGCGGGCTGTCCCAGCTGGCCGTTGCCGTAGGTAAGATGCAGCAGTTTGTTAACGACCAATTCAATAAGACAGCACAAGAGATCGACTGTATTAAGATCACACAACAGGTCGGGGTGGAGTTGAATCTATACTTGACCGAACTGACAACCGTGTTCGGACCGCAAATCACATCCCCTGCACTCACGCAGTTGACTATCCAGGCCTTGTATAATCTGGCGGGTGGGAACATGGATTACATGCTGACAAAGCTGGGAGTGGGTAATAATCAGCTCAGTTCTCTGATTAGTAGTGGCCTAATATCGGGGAATCCAATTCTCTATGACTCGCAAACTCAGCTTCTGGGTATACAGGTGACTCTCCCCTCTGTGGGCAATTTGAACAACATGCGCGCCACATATCTGGAAACCCTCTCTGTAAGTACGAACAAGGGATTCGCATCTGCATTAGTGCCTAAGGTGGTAACTCAGGTAGGCTCCGTAATTGAAGAGCTGGATACGTCATATTGCATAGAGACAGACCTGGATCTGTACTGCACTAGAATTGTAACATTCCCCATGTCTCCAGGTATCTTCTCCTGTCTCAGTGGAAACACCTCAGCGTGCATGTACTCTAAGACTGAAGGAGCACTCACCACACCATATATGACACTCAAAGGATCAGTCATAGCAAATTGCAAGATGACAACGTGTAGGTGCGCAGATCCCCCGGGGATAATCTCACAGAATTATGGAGAGGCTGTCTCCTTAATAGACAAAAAGGTATGTAACATTCTGACTCTTGACGGGATCACCTTGCGCCTTAGCGGGGAATTCGATGCAACCTATCAGAAAAATATCTCAATTCAGGATTCCCAGGTGGTGATTACTGGGAATCTAGATATATCCACCGAGTTAGGGAATGTGAATAATTCAATCAGCAATGCTCTAGACAAGCTAGAAGAGAGTAACAGCAAGCTGGACAAAGTTAATGTGAGGCTTACCAGTACATCTGCCCTAATCACATATATTGTCTTGACAACAATAGCACTGATATGCGGGATAGTCAGCTTAGTCCTCGCCTGCTATATAATGTACAAACAAAAGGCCCAGCAGAAAACACTGCTGTGGCTCGGGAACAACACCTTGGATCAGATGAGAGCAACGACAAAGATGTAA
>1.2_1d_196_KC503462_1_Northern_Pintail_AK_USA_44493_765_2009
ATGGATCCCAAGCCTTCTACCAGCTATTTGCACGCTTTTCCACTGATCTTCGTGGCTATCATTTTTGTATTCATGGCTGGAAGGGCATCGGCACTGGATGGGCGGCCGCTCGCTGCCGCAGGAATAGTAGTCACAGGAGACAAGGCAGTTAATATATACACATCATCACAAACAGGGACAATTATCATCAAATTGTTACCCAATATGCCCAAAGACAAAGAACAATGTGCTAAGAGCCCCCTAGACGCATACAATAGGACCCTTACAACCCTCCTTGCCCCGCTCGGCGATTCGATTAGGAGGATCCAAGAGTCGGTAACCACATCAGGAGGAGAACGGCAGGAGCGTTTGGTAGGGGCAATAATAGGAGGCGTCGCATTAGGTGTAGCCACCGCAGCGCAGATCACAGCAGCTTCTGCCCTCATACAAGCCAACCAGAATGCTGCAAACATACTGAAATTAAAGGAGAGTATTGCCGCTACCAATGAAGCAGTACATGAGGTCACAAGCGGGCTGTCCCAGCTGGCCGTTGCCGTAGGTAAGATGCAGCAGTTTGTTAACGACCAATTCAATAAGACAGCACAAGAGATCGACTGTATTAAGATCACACAACAGGTCGGGGTGGAGTTGAATCTATACTTGACCGAACTGACAACCGTGTTCGGACCGCAAATCACATCCCCTGCACTCACGCAGTTGACTATCCAGGCCTTGTATAATCTGGCGGGTGGGAACATGGATTACATGCTGACAAAGCTGGGAGTGGGTAATAATCAGCTCAGTTCTCTGATTAGTAGTGGCCTAATATCGGGGAATCCAATTCTCTATGACTCGCAAACTCAGCTTCTGGGTATACAGGTGACTCTCCCCTCTGTGGGCAATTTGAACAACATGCGCGCCACATACCTGGAAACCCTCTCTGTAAGTACGAACAAGGGATTCGCATCTGCATTAGTGCCTAAGGTGGTAACTCAGGTAGGCTCCGTAATTGAAGAGCTGGATACGTCATATTGCATAGAGACAGACCTGGATCTGTACTGCACTAGAATTGTAACATTCCCCATGTCTCCAGGTATCTTCTCCTGTCTCAGTGGAAACACCTCAGCGTGCATGTACTCTAAGACTGAAGGGGCACTCACCACACCATATATGACACTCAAAGGATCAGTCATAGCAAATTGCAAGATGACAACATGTAGGTGTGCAGATCCCCCGGGGATAATCTCACAGAATTATGGAGAGGCTGTCTCCTTGATAGACAAAAAGGTATGTAACATTCTGACTCTTGACGGGATCACCTTGCGCCTTAGCGGGGAATTCGATGCAACCTATCAGAAAAATATCTCAATTCAGGATTCCCAGGTGGTGATTACTGGGAATCTCGATATATCCACTGAGTTAGGGAATGTGAATAATTCAATCAGCAATGCTCTAGACAAGCTAGAAGAGAGTAACAGCAAGCTGGACAAAGTTAATGTGAGGCTTACCAGTACATCTGCCCTGATCACATATATTGTCTTGACAACAATAGCACTGATATGTGGGATAGTCAGCTTAGTCCTCGCCTGCTATATAATGTACAAACAAAAGGCCCAGCAGAAAACACTGCTGTGGCTCGGGAACAACACCTTGGATCAGATGAGAGCAACGACAAAGATGTAA
>1.2_1d_197_KC503463_1_Northern_Pintail_AK_USA_44493_773_2009
ATGGATCCCAAGCCTTCTACCAGCTATTTGCACGCTTTTCCACTGATCTTCGTGGCTATCATTCTAGTATTCATAGCTGGAAGGGCATCGGCACTGGATGGGCGGCCACTTGCTGCCGCAGGAATAGTAGTCACAGGAGACAAGGCGGTTAATATATACACATCGTCGCAAACAGGGACAATTATCATCAAGTTGTTACCCAATATGCCCAAAGACAAAGAACAATGCGCTAAGAGCCCCCTAGACGCATACAATAGGACCCTTACAACCCTCCTTGCCCCGCTCGGCGATTCGATTAGGAGGATCCAAGAGTCGGTAACCACATCAGGAGGAGAACGGCAGGAGCGTTTGGTAGGGGCAATAATAGGAGGCGTCGCATTAGGTGTAGCCACCGCAGCGCAGATCACAGCGGCTTCTGCCCTCATACAAGCCAACCAGAATGCTGCAAACATACTGAAATTAAAGGAGAGTATCGCCGCTACCAATGAAGCAGTACATGAGGTCACAAGCGGGCTGTCCCAGCTGGCCGTTGCCGTAGGTAAGATGCAGCAGTTTGTTAACGACCAATTCAATAAGACAGCACAAGAGATCGACTGTATTAAGATCACACAACAGGTTGGGGTGGAGTTGAATCTATACTTGACCGAACTGACAACCGTGTTCGGACCGCAAATCACATCCCCTGCACTCACGCAGTTGACCATCCAGGCCTTATATAATCTGGCGGGTGGGAACATGGATTACATGCTGACAAAGCTGGGAGTGGGTAATAATCAGCTCAGTTCTCTGATTAGTAGTGGCCTAATATCGGGGAATCCAATTCTCTATGACTCGCAAACTCAGCTTCTGGGTATACAGGTGACTCTCCCCTCTGTGGGCAATTTGAACAACATGCGCGCCACATACCTGGAAACCCTCTCTGTAAGTACGAACAAGGGATTCGCATCTGCATTAGTGCCTAAGGTGGTAACTCAGGTAGGCTCCGTAATTGAAGAGCTGGATACGTCATATTGCATAGAGACAGACCTGGATCTGTACTGCACTAGAATTGTAACATTCCCCATGTCTCCAGGTATCTTCTCCTGTCTCAGTGGAAACACCTCAGCGTGCATGTATTCTAAGACTGAAGGAGCACTCACCACACCATATATGACACTCAAAGGATCAGTCATAGCAAATTGCAAGATGACAACGTGTAGGTGCGCAGATCCCCCGGGGATAATCTCACAGAATTATGGAGAGGCTGTCTCCCTAATAGACAAAAAGGTATGTAACATTCTGACTCTTGACGGGATCACCTTGCGCCTTAGCGGGGAATTCGATGCAACCTATCAGAAAAATATCTCAATTCAGGATTCCCAGGTGGTGATTACTGGGAATCTAGATATATCCACTGAGTTAGGGAATGTGAATAATTCAATCAGCAATGCTCTAGACAAGCTAGAGGAGAGTAACAGCAAGCTGGACAAAGTTAATGTGAGGCTTACCAGTACATCTGCCCTAATCACATATATTGTCTTGACAACAATAGCACTGATATGCGGGATAGTCAGCTTAGTCCTCGCCTGCTATATAATGTACAAACAAAAAGCCCAGCAGAAAACACTGCTTTGGCTCGGGAACAACACCTTGGATCAGATGAGAGCAACGACAAAGATGTAA
>1.2_1d_198_KC503464_1_Northern_Pintail_AK_USA_44493_779_2009
ATGGATCCCAAGCCTTCTACCAGCTATTTGCACGCTTTTCCACTGATCTTCGTGGCTATCATTCTAGTATTCATAGCTGGAAGGGCATCGGCACTGGATGGGCGGCCGCTTGCTGCCGCAGGAATAGTAGTCACAGGAGACAAGGCGGTTAATATATACACATCGTCGCAAACAGGGACAATTATCATCAAGTTGTTACCCAATATGCCCAAAGACAAAGAACAATGCGCTAAGAGCCCCCTAGACGCATACAATAGGACCCTTACAACCCTCCTTGCCCCGCTCGGCGATTCGATTAGGAGGATCCAAGAGTCGGTAACCACATCAGGAGGAGAACGGCAGGAGCGTTTGGTAGGGGCAATAATAGGAGGCGTCGCATTAGGTGTAGCCACCGCAGCGCAGATCACAGCGGCTTCTGCCCTCATACAAGCCAACCAGAATGCTGCAAACATACTGAAATTAAAGGAGAGTATCGCCGCTACCAATGAAGCAGTACATGAGGTCACAAGCGGGCTGTCCCAGCTGGCCGTTGCCGTAGGTAAGATGCAGCAGTTTGTTAACGACCAATTCAATAAGACAGCACAAGAGATCGACTGTATTAAGATCACACAACAGGTTGGGGTGGAGTTGAATCTATACTTGACCGAACTGACAACCGTGTTCGGACCGCAAATCACATCCCCTGCACTCACGCAGTTGACCATCCAGGCCTTATATAATCTGGCGGGTGGGAACATGGATTACATGCTGACAAAGCTGGGAGTGGGTAATAATCAGCTCGGTTCTCTGATTAGTAGTGGCCTAATATCGGGGAATCCAATTCTCTATGACTCGCAAACTCAGCTTCTGGGTATACAGGTGACTCTCCCCTCTGTGGGCAATTTGAACAACATGCGCGCCACATACCTGGAAACCCTCTCTGTAAGTACGAACAAGGGATTCGCATCTGCATTAGTGCCTAAGGTGGTAACTCAGGTAGGCTCCGTAATTGAAGAGCTGGATACGTCATATTGCATAGAGACAGACCTGGATCTGTACTGCACTAGAATTGTAACATTCCCCATGTCTCCAGGTATCTTCTCCTGTCTCAGTGGAAACACCTCAGCGTGCATGTATTCTAAGACTGAAGGAGCACTCACCACACCATATATGACACTCAAAGGATCAGTCATAGCAAATTGCAAGATGACAACGTGTAGGTGCGCAGATCCCCCGGGGATAATCTCACAGAATTATGGAGAGGCTGTCTCCCTAATAGACAAAAAGGTATGTAACATTCTGACTCTTGACGGGATCACCTTGCGCCTTAGCGGGGAATTCGATGCAACCTATCAGAAAAATATCTCAATTCAGGATTCCCAGGTGGTGATTACTGGGAATCTAGATATATCCACTGAGTTAGGGAATGTGAATAATTCAATCAGCAATGCTCTAGACAAGCTAGAGGAGAGTAACAGCAAGCTGGACAAAGTTAATGTGAGGCTTACCAGTACATCTGCCCTAATCACATATATTGTCTTGACAACAATAGCACTGATATGCGGGATAGTCAGCTTAGTCCTCGCCTGCTATATAATGTACAAACAAAAAGCCCAGCAGAAAACACTGCTTTGGCTCGGGAACAACACCTTGGATCAGATGAGAGCAACGACAAAGATGTAA
>1.2_1d_199_KC503468_1_Northern_Pintail_AK_USA_44493_828_2009
ATGGATCCCAAGCCTTCTACCAGCTATTTGCACGCTTTTCCACTGATCTTCGTGGCTATCATTCTAGTATTCATGGCTGGAAGGGCATCGGCACTGGATGGGCGGCCGCTCGCTGCCGCAGGAATAGTAGTCACAGGAGACAAGGCGGTTAATATATACACATCGTCGCAAACAGGGACAATTATCATCAAGTTGTTACCCAATATGCCCAAAGACAAAGAACAATGCGCTAAGAGCCCCCTAGACGCATACAATAGGACCCTTACAACCCTCCTTGCCCCGCTCGGCGATTCGATTAGGAGGATCCAAGAGTCGGTAACCACATCAGGAGGAGAACGACAGGAGCGTTTGGTAGGGGCAATAATAGGAGGCGTCGCATTAGGTGTAGCCACCGCAGCGCAGATCACAGCGGCTTCTGCCCTCATACAAGCCAACCAGAATGCTGCAAACATACTGAGATTAAAGGAGAGTATCGCCGCTACCAATGAAGCAGTACATGAGGTCACAAGCGGGCTGTCCCAGCTGGCCGTTGCCGTAGGTAAGATGCAGCAGTTTGTTAACGACCAATTCAATAAGACAGCACAGGAGATCGACTGTATTAAGATCACACAACAGGTTGGGGTGGAGTTGAATCTATACTTGACCGAACTGACAACCGTGTTCGGACCGCAAATCACATCCCCTGCACTCACGCAGTTGACCATCCAGGCTTTATATAATCTGGCGGGTGGGAACATGGATTACATGCTGACAAAGCTGGGAGTGGGTAATAATCAGCTCAGTTCTCTGATTAGTAGTGGCCTAATATCGGGGAATCCAATTCTCTATGACTCGCAAACTCAGCTTTTGGGTATACAGGTGACTCTCCCCTCTGTGGGCAATTTGAACAACATGCGCGCCACATACCTGGAAACCCTCTCTGTAAGTACGAACAAGGGATTCGCATCTGCATTAGTGCCTAAGGTGGTAACTCAGGTAGGCTCCGTAATTGAAGAGCTGGATACGTCATATTGCATAGAGACAGACCTGGATCTGTACTGCACTAGAATTGTAACATTCCCTATGTCTCCAGGCATCTTCTCCTGTCTCAGTGGAAACACCTCAGCGTGCATGTATTCTAAGACTGAAGGAGCACTCACCACACCATATATGACACTCAAAGGATCAGTCATAGCAAATTGCAAGATGACAACGTGTAGGTGCGCAGATCCCCCGGGGATAATCTCACAGAATTATGGAGAGGCTGTCTCCCTAATAGACAAAAAGGTATGTAACATTCTGACTCTTGACGGGATCACCTTGCGCCTTAGCGGGGAATTCGATGCAACCTATCAGAAAAATATCTCAATTCAGGATTCCCAGGTGGTGATTACTGGGAATCTAGATATATCCACTGAGTTAGGGAATGTGAATAATTCAATCAGCAATGCTCTAGACAAGCTAGAGGAGAGTAACAGCAAGCTGGACAAAGTTAATGTGAGGCTTACCAGTACATCTGCCCTAATCACATATATTGTCTTGACAACAATAGCACTGATATGCGGGATAGTCAGCTTAGTCCTCGCCTGCTATATAATGTACAAACAAAAAGCCCAGCAGAAAACACTGCTGTGGCTCGGGAACAACACCTTGGATCAGATGAGAGCAACGACAAAGATGTAA
>1.2_1d_200_KC503470_1_Northern_Pintail_AK_USA_44493_865_2009
ATGGATCCCAAGCCTTCTACCAGCTATTTGCACGCTTTTCCACTGATCTTCGTGGCTATCATTCTAGTATTCATAGCTGGAAGGGCATCGGCACTGGATGGGCGGCCGCTTGCTGCCGCAGGAATAGTAGTCACAGGAGACAAGGCGGTTAATATATACACATCGTCGCAAACAGGGACAATTATCATCAAGTTGTTACCCAATATGCCCAAAGACAAAGAACAATGCGCTAAGAGCCCCCTAGACGCATACAATAGGACCCTTACAACCCTCCTTGCCCCGCTCGGCGATTCGATTAGGAGGATCCAAGAGTCGGTAACCACATCAGGAGGAGAACGGCAGGAGCGTTTGGTAGGGGCAATAATAGGAGGCGTCGCATTAGGTGTAGCCACCGCAGCGCAGATCACAGCGGCTTCTGCCCTCATACAAGCCAACCAGAATGCTGCAAACATACTGAAATTAAAGGAGAGTATCGCCGCTACCAATGAAGCAGTACATGAGGTCACAAGTGGGCTGTCCCAGCTGGCCGTTGCCGTAGGTAAGATGCAGCAGTTTGTTAACGACCAATTCAATAAGACAGCACAAGAGATCGACTGTATTAAGATCACACAACAGGTTGGGGTGGAGTTGAATCTATACTTGACCGAACTGACAACCGTGTTCGGACCGCAAATCACATCCCCTGCACTCACGCAGTTGACCATCCAGGCCTTATATAATCTGGCGGGTGGGAACATGGATTACATGCTGACAAAGCTGGGAGTGGGTAATAATCAGCTCGGTTCTCTGATTAGTAGTGGCCTAATATCGGGGAATCCAATTCTCTATGACTCGCAAACTCAGCTTCTGGGTATACAGGTGACTCTCCCCTCTGTGGGCAATTTGAACAACATGCGCGCCACATACCTGGGAACCCTCTCTGTAAGTACGAACAAGGGATTCGCATCTGCATTAGTGCCTAAGGTGGTAACTCAGGTAGGCTCCGTAATTGAAGAGCTGGATACGTCATATTGCATAGAGACAGACCTGGATCTGTACTGCACTAGAATTGTAACATTCCCCATGTCTCCAGGTATCTTCTCCTGTCTCAGTGGAAACACCTCAGCGTGCATGTATTCTAAGACTGAAGGAGCACTCACCACACCATATATGACACTCAAAGGATCAGTCATAGCAAATTGCAAGATGACAACGTGTAGGTGCGCAGATCCCCCGGGGATAATCTCACAGAATTATGGAGAGGCTGTCTCCCTAATAGACAAAAAGGTATGTAACATTCTGACTCTTGACGGGATCACCTTGCGCCTTAGCGGGGAATTCGATGCAACCTATCAGAAAAATATCTCAATTCAGGATTCCCAGGTGGTGATTACTGGGAATCTAGATATATCCACTGAGTTAGGGAATGTGAATAATTCAATCAGCAATGCTCTAGACAAGCTAGAGGAGAGTAACAGCAAGCTGGACAAAGTTAATGTGAGGCTTACCAGTACATCTGCCCTAATCACATATATTGTCTTGACAACAATAGCACTGATATGCGGGATAGTCAGCTTAGTCCTCGCCTGCTATATAATGTACAAACAAAAAGCCCAGCAGAAAACACTGCTTTGGCTCGGGAACAACACCTTGGATCAGATGAGAGCAACGACAAAGATGTAA
>1.2_1d_201_KC503472_1_Northern_Pintail_AK_USA_44494_659_2009
ATGGATCCCAAGCCTTCTACCAGCTATTTGCACGCTTTTCCACTGATCTTCGTGGCTATCATTTTAGTATTCATGGCTGGAAGGGCATCGGCACTGGATGGGCGGCCGCTCGCTGCCGCAGGAATAGTAGTCACAGGAGACAAGGCAGTTAATATATACACATCGTCGCAAACAGGGACAATTATCATCAAATTGTTACCCAATATGCCCAAAGACAAAGAACAATGTGCTAAGAGCCCCCTAGACGCATACAATAGGACCCTTACAACCCTCCTTGCCCCGCTCGGTGATTCGATTAGGAGGATCCAAGAGTCGGTAACCACATCAGGAGGAGAACGGCAGGAGCGTTTAGTAGGGGCAATAATAGGAGGCGTCGCATTAGGTGTAGCCACCGCAGCGCAGATCACAGCGGCTTCTGCCCTCATACAAGCCAACCAGAATGCTGCAAACATACTGAAATTAAAGGAGAGTATTGCCGCTACCAATGAAGCAGTACATGAGGTCACAAGCGGGCTGTCCCAGCTGGCCGTTGCCGTAGGTAAGATGCAGCAGTTTGTTAACGACCAATTCAATAAGACAGCGCAAGAGATCGACTGTATTAAGATCACACAACAGGTTGGGGTGGAGTTGAATCTATACTTGACCGAACTGACAACCGTGTTCGGACCGCAAATCACATCCCCTGCACTCACGCAGTTGACCATCCAGGCCTTGTATAATCTGGCGGGCGGGAACATGGATTACATGCTGACAAAGCTGGGAGTGGGTAATAATCAGCTCAGTTCTCTGATTAGTAGTGGCCTAATATCGGGGAATCCAATTCTCTATGACTCACAAACTCAGCTTCTGGGTATACAGGTGACTCTCCCCTCTGTGGGCAATTTGAACAACATGCGCGCCACATACCTGGAGACCCTCTCTGTAAGTACGAACAAGGGATTCGCATCTGCATTAGTGCCTAAGGTGGTAACTCAGGTAGGCTCCGTAATTGAAGAGCTGGATACGTCATATTGCATAGAGACAGACCTGGATCTGTACTGCACGAGAATTGTAACATTCCCCATGTCTCCAGGTATCTTCTCCTGTCTCAGTGGAAACACCTCAGCGTGCATGTACTCTAAGACTGAAGGAGCACTCACCACACCATATATGACACTCAAAGGATCAGTCATAGCAAATTGCAAGATGACAACGTGTAGGTGCGCAGATCCCCCGGGGATAATCTCACAGAATTATGGAGAGGCTGTCTCCTTAATAGACAAAAAGGTGTGTAACATTCTGACTCTTGACGGGATCACCTTGCGCCTTAGTGGGGAATTCGATGCAACCTATCAGAAAAATATCTCAATTCAGGATTCCCAGGTGGTGATTACTGGGAATCTAGATATATCCACTGAGTTAGGGAATGTAAATAATTCAATCAGCAATGCTCTAGACAAGCTAGAGGAGAGTAACAGCAAGCTGGACAAAGTTAATGTGAGGCTTACCAGTACATCTGCACTAATCACATATATTGTCTTGACAACAATAGCACTGATATGCGGGATAGTCAGCTTAGTCCTCGCCTGCTATATAATGTACAAACAAAAGGCCCAGCAGAAAACACTGCTGTGGCTCGGGAACAACACCTTGGATCAGATGAGAGCAACGACAAAGATGTAA
>1.2_1d_204_KC503475_1_American_Green_winged_Teal_AK_USA_44494_794_2009
ATGGATCCCAAGCCTTCTACCAGCTATTTGCACGCTTTTCCACTGATCTTCGTGGCTATCATTTTAGTATTCATGGCTGGAAGGGCATCGGCACTGGATGGGCGGCCGCTCGCTGCCGCAGGAATAGTAGTCACAGGAGACAAGGCAGTTAATATATACACATCGTCGCAAACAGGGACAATTATCATCAAATTGTTACCCAATATGCCCAAAGACAAAGAACAATGTGCTAAGAGCCCCCTAGACGCATACAATAGGACCCTTACAACCCTCCTTGCCCCGCTCGGTGATTCGATTAGGAGGATCCAAGAGTCGGTAACCACATCAGGAGGAGAACGGCAGGAGCGTTTAGTAGGGGCAATAATAGGAGGCGTCGCATTAGGTGTAGCCACCGCAGCGCAGATCACAGCGGCTTCTGCCCTCATACAAGCCAACCAGAATGCTGCAAACATACTGAAATTAAAGGAGAGTATTGCCGCTACCAATGAAGCAGTACATGAGGTCACAAGCGGGCTGTCCCAGCTGGCCGTTGCCGTAGGTAAGATGCAGCAGTTTGTTAACGACCAATTCAATAAGACAGCGCAAGAGATCGACTGTATTAAGATCACACAACAGGTTGGGGTGGAGTTGAATCTATACTTGACCGAACTGACAACCGTGTTCGGACCGCAAATCACATCCCCTGCACTCACGCAGTTGACCATCCAGGCCTTGTATAATCTGGCGGGCGGGAACATGGATTACATGCTGACAAAGCTGGGAGTGGGTAATAATCAGCTCAGTTCTCTGATTAGTAGTGGCCTAATATCGGGGAATCCAATTCTCTATGACTCGCAAACTCAGCTTCTGGGTATACAGGTGACTCTCCCCTCTGTGGGCAATTTGAACAACATGCGCGCCACATACCTGGAGACCCTCTCTGTAAGTACGAACAAGGGATTCGCATCTGCATTAGTGCCTAAGGTGGTAACTCAGGTAGGCTCCGTAATTGAAGAGCTGGATACGTCATATTGCATAGAGACAGACCTGGATCTGTACTGCACGAGAATTGTAACATTCCCCATGTCTCCAGGTATCTTCTCCTGTCTCAGTGGAAACACCTCAGCGTGCATGTACTCTAAGACTGAAGGAGCACTCACCACACCATATATGACACTCAAAGGATCAGTCATAGCAAATTGCAAGATGACAACGTGTAGGTGCGCAGATCCCCCGGGGATAATCTCACAGAATTATGGAGAGGCTGTCTCCTTAATAGACAAAAAGGTGTGTAACATTCTGACTCTTGACGGGATCACCTTGCGCCTTAGTGGGGAATTCGATGCAACCTATCAGAAAAATATCTCAATTCAGGATTCCCAGGTGGTGATTACTGGGAATCTAGATATATCCACTGAGTTAGGGAATGTGAATAATTCAATCAGCAATGCTCTAGACAAGCTAGAGGAGAGTAACAGCAAGCTGGACAAAGTTAATGTGAGGCTTACCAGTACATCTGCACTAATCACATATATTGTCTTGACAACAATAGCACTGATATGCGGGATAGTCAGCTTAGTCCTCGCCTGCTATATAATGTACAAACAAAAGGCCCAGCAGAAAACACTGCTGTGGCTCGGGAACAACACCTTGGATCAGATGAGAGCAACGACAAAGATGTAA
>1.2_1d_205_KF444680_1_Mute_Swan_NJ_USA_1180_2012
ATGGATCCCAAGCCTTCTACCAGCTATTTGCACGCTTTTCCACTGATCTTCGTAGCTATCATTTTAGTATTCATGGCTGGAAAGGCATCGGCACTGGATGGGCGGCCGCTCGCTGCCGCAGGAATAGTAGTCACAGGAGACAAGGCGGTTAATATATACACATCGTCGCAAACAGGGACAATTATCATCAAATTGTTACCCAATATGCCCAAAGACAAAGAACAATGTGCTAAGAGCCCCCTAGACGCATACAATAGGACCCTTACAACCCTCCTTGCCCCGCTCGGCGATTCGATTAAGAGGATCCAAGAGTCGGTAACCACATCAGGAGGAGAACGGCAGGAGCGTTTGGTAGGGGCAATAATAGGAGGCGTCGCATTAGGTGTAGCCACCGCAGCGCAGATCACAGCGGCTTCTGCCCTCATACAAGCCAACCAGAATGCTGCAAACATACTGAAATTAAAGGAGAGTATTGCCGCTACCAACGAAGCAGTACATGAGGTCACAAGCGGGCTGTCCCAGCTGGCCGTTGCCGTAGGTAAGATGCAGCAGTTTGTTAACGACCAATTCAATAAGACAGCACAAGAGATCGACTGTATTAAGATCACACAACAGGTTGGGGTGGAGTTGAATCTATACTTGACCGAACTGACAACCGTGTTCGGGCCGCAAATCACATCCCCTGCACTCACGCAGTTGACCATCCAGGCCTTATACAATCTGGCGGGTGGGAACATGGATTATATGCTGACAAAGCTGGGAGTGGGTAATAATCAGCTCAGTTCTCTGATTAGTAGTGGCCTAATATCGGGGAATCCAATTCTCTATGACTCGCAAACTCAGCTTCTGGGTATACAGGTGACTCTCCCCTCTGTGGGCAATTTGAACAACATGCGCGCCACATACCTGGAGACCCTCTCTGTAAGTACGAACAAGGGATTCGCATCTGCATTAGTGCCTAAGGTAGTAACTCAGGTAGGCTCCGTAATTGAAGAGCTGGATACGTCATATTGCATAGAGACAGACCTGGATCTGTACTGCACTAGAATTGTAACATTCCCCATGTCTCCAGGTATCTTCTCCTGTCTCAGTGGAAACACCTCAGCGTGCATGTATTCTAAGACTGAAGGGGCATTCACCACACCATATATGACACTCAAAGGATCAGTCATAGCAAATTGCAAGATGACAACGTGTAGGTGCGCAGAACCCCCGGGGATAATCTCACAGAATTATGGAGAGGCTGTCTCCTTAATAGACAGAAAGGTATGTAACATTCTGACTCTTGACGGGATCACCTTGCGCCTTAGCGGGGAATTCGATGCAACCTATCAGAAAAATATCTCAATTCAGGATTCCCAGGTGGTGATTACCGGGAATCTAGATATATCCACTGAGTTAGGGAATGTGAATAATTCAATCAGCAATGCTCTAGACAAGCTAGAGGAGAGTAACAGCAAGCTGGACAAAGTTAATGTGAGGCTTACCAGTACATCTGCCCTAATCACATATATTGTCTTGACAACAATAGCACTGATATGCGGGATAGTCAGCTTAGTCCTCGCCTGCTATATAATGTACAAACAAAAGGCCCAGCAGAAAACACTGCTGTGGCTCGGGAACAACACCTTGGATCAGATGAGAGCAACGACAAAGATGTAA
>1.2_1d_206_KF444681_1_Mute_Swan_MI_USA_780_2012
ATGGATCCCAAGCCTTCTACCAGCTATTTGCACGCTTTTCCACTGATCTTCGTAGCTATCATTTTAGTATTCATGGCTGGAAAGGCATCGGCACTGGATGGGCGGCCGCTCGCTGCCGCAGGAATAGTAGTCACAGGAGACAAGGCGGTTAATATATACACATCGTCGCAAACAGGGACAATTATCATCAAATTGTTACCCAATATGCCCAAAGACAAAGAACAATGTGCTAAGAGCCCCCTAGACGCATACAATAGGACCCTTACAACCCTCCTTGCCCCGCTCGGCGATTCGATTAAGAGGATCCAAGAGTCGGTAACCACATCAGGAGGAGAACGGCAGGAGCGTTTGGTAGGGGCAATAATAGGAGGCGTCGCATTAGGTGTAGCCACCGCAGCGCAGATCACAGCGGCTTCTGCCCTCATACAAGCCAACCAGAATGCTGCAAACATACTGAAATTAAAGGAGAGTATTGCCGCTACTAACGAAGCAGTACATGAGGTCACAAGCGGGCTGTCCCAGCTGGCCGTTGCCGTAGGTAAGATGCAGCAGTTTGTTAACGACCAATTCAATAAGACAGCACAAGAGATCGACTGTATTAAGATCACACAACAGGTTGGGGTGGAGTTGAATCTATACTTGACCGAACTGACAACCGTGTTCGGGCCGCAAATCACATCCCCTGCACTCACGCAGTTGACCATCCAGGCCTTATACAATCTGGCGGGTGGGAACATGGATTATATGCTGACAAAGCTGGGAGTGGGTAATAATCAGCTCAGTTCTCTGATTAGTAGTGGCCTAATATCGGGGAATCCAATTCTCTATGACTCGCAAACTCAGCTTCTGGGTATACAGGTGACTCTCCCCTCTGTGGGCAATTTGAACAACATGCGCGCCACATACCTGGAGACCCTCTCTGTAAGTACGAACAAGGGATTCGCATCTGCATTAGTGCCTAAGGTAGTAACTCAGGTAGGCTCCGTAATTGAAGAGCTGGATACGTCATATTGCATAGAGACAGACCTGGATCTGTACTGCACTAGAATTGTAACATTCCCCATGTCTCCAGGTATCTTCTCCTGTCTCAGTGGAAACACCTCAGCGTGCATGTATTCTAAGACTGAAGGGGCATTCACCACACCATATATGACACTCAAAGGATCAGTCATAGCAAATTGCAAGATGACAACGTGTAGGTGCGCAGAACCCCCGGGGATAATCTCACAGAATTATGGAGAGGCTGTCTCCTTAATAGACAGAAAGGTATGTAACATTCTGACTCTTGACGGGATCACCTTGCGCCTTAGCGGGGAATTCGATGCAACCTATCAGAAAAATATCTCAATTCAGGATTCCCAGGTGGTGATTACCGGGAAACTAGATATATCCACTGAGTTAGGGAATGTGAATAATTCAATCAGCAATGCTCTAGACAAGCTAGAGGAGAGTAACAGCAAGCTGGACAAAGTTAATGTGAGGCTTACCAGTACATCTGCCCTAATCACATATATTGTCTTGACAACAATAGCACTGATATGCGGGATAGTCAGCTTAGTCCTCGCCTGCTATATAATGTACAAACAAAAGGCCCAGCAGAAAACACTGCTGTGGCTCGGGAACAACACCTTGGATCAGATGAGAGCAACGACAAAGATGTAA
>1.2_1d_207_KP780877_mallard_ID_USA_ND0001525_2013
ATGGATCCCAAGCCTTCTACCAGCTATTTGCATGCTTTTCCACTGATCTTCGTGGCTATCATTTTAGTATTCATGGCTGGAAGGGCATCGGCACTGGATGGGCGGCCGCTCGCTGCCGCAGGAATAGTAGTCACAGGAGACAAGGCAGTTAATATATACACATCGTCACAAACAGGGACAATTATCATCAAATTGTTACCCAATATGCCCAAAGACAAAGAACAATGTGCTAAGAGCCCCCTAGACGCATACAATAGGACCCTTACAACCCTCCTTGCCCCGCTCGGCGATTCGATTAGGAGGATCCAAGAGTCGGTAACCACATCAGGAGGAGAACGGCAGGAGCGTTTGGTAGGGGCAATAATAGGAGGCGTCGCATTAGGTGTAGCCACCGCAGCGCAGATCACAGCGGCTTCTGCCCTCATACAAGCCAACCAGAATGCTGCAAACATACTGAAATTAAAGGAGAGTATTGCCGCTACCAATGAAGCAGTACATGAGGTCACAAGCGGGCTGTCCCAGCTGGCCGTTGCCGTAGGTAAGATGCAGCAGTTTGTTAACGACCAATTCAATAAGACAGCACAAGAGATCGACTGTATTAAGATCACACAACAGGTCGGGGTGGAGTTGAATCTATACTTGACCGAACTGACAACCGTGTTCGGACCACAAATCACATCCCCTGCACTCACGCAGTTGACTATCCAGGCCTTGTATAATCTGGCGGGTGGGAACATGGATTACATGCTGACAAAGCTGGGAGTGGGCAATAATCAGCTCAGTTCTCTGATTAGTAGTGGCCTAATATCGGGGAATCCAATTCTCTATGACTCGCAAACTCAGCTTCTGGGTATACAGGTGACTCTCCCCTCTGTGGGCAATTTGAACAACATGCGCGCCACATACCTGGAAACCCTCTCTGTAAGTACGAACAAGGGATTCGCATCTGCATTAGTGCCTAAGGTGGTAACTCAGGTAGGCTCCGTAATTGAAGAGCTGGATACGTCATATTGCATAGAGACAGACCTGGATCTGTACTGCACTAGAATTGTAACATTCCCCATGTCTCCAGGTATATTCTCCTGTCTCAGTGGAAACACCTCAGCGTGCATGTACTCTAAGACTGAAGGGGCACTCACCACACCATATATGACACTCAAAGGATCAGTCATAGCAAATTGCAAGATGACAACATGTAGGTGTGCAGATCCCCCGGGGATAATCTCACAGAATTATGGAGAGGCTGTCTCCTTGATAGACAAAAAGGTATGTAACATTCTGACTCTTGACGGGATCACCTTGCGCCTTAGCGGGGAATTCGATGCAACCTATCAGAAAAATATCTCAATTCAGGATTCCCAGGTGGTGATTACTGGGAATCTCGATATATCCACTGAGTTAGGGAATGTGAATAATTCAATCAGCAATGCTCTAGACAAGCTAGAAGAGAGTAACAGCAAGCTGGACAAAGTTAATGTGAGGCTTACCAGTACATCTGCCCTGATCACATATATTGTCTTGACAACAATAGCACTGATATGCGGGATAGTCAGCTTAGTCCTCGCCTGCTATATAATGTACAAACAAAAGGCCCAGCAGAAAACACTGCTGTGGCTCGGGAACAACACCTTGGATCAGATGAGAGCAACGACAAAGATGTAA
>1.2_1d_208_KP780878_American_Green_winged_Teal_AK_USA_ND0007164_2013
ATGGATCCCAAGCCTTCTACCAGCTATCTGCACGCTTTTCCACTGATCTTCGTGGCTATCATTTTAGTATTCATGGCTGGAAGGGCATCGGCACTGGATGGGCGGCCGCTCGCTGCCGCAGGAATAGTAGTCACAGGAGACAAGGCGGTTAATATATACACATCGTCGCAAACAGGGACAATTATCATCAAATTGTTACCCAATATGCCCAAAGACAAAGAACAATGTGCTAAGAGCCCCCTAGACGCATACAATAGGACCCTTACAACCCTCCTTGCCCCGCTCGGCGATTCGATTAGGAGGATTCAAGAGTCGGTAACCACATCAGGAGGAGAACGGCAGGAGCGTTTGGTAGGGGCAATAATAGGAGGCGTCGCATTAGGTGTAGCCACCGCAGCGCAGATCACAGCGGCTTCTGCCCTCATACAAGCCAACCAGAATGCTGCAAACATACTGAAATTAAAGGAGAGTATTGCCGCTACCAATGAAGCAGTACATGAGGTCACAAGCGGGCTGTCCCAGCTGGCCGTTGCCGTAGGTAAGATGCAGCAGTTTGTTAACGACCAATTCAATAAGACAGCACAAGAGATCGACTGTATTAAGATCACACAACAGGTCGGGGTGGAGTTGAATCTATACTTGACCGAACTGACAACCGTGTTCGGACCGCAAATCACATCCCCTGCACTCACGCAGTTGACCATCCAGGCCTTGTATAATCTGGCGGGTGGGAACATGGATTACATGCTGACAAAGCTGGGAGTGGGTAATAATCAGCTCAGTTCTCTGATTAGTAGTGGCCTAATATCAGGGAATCCAATTCTCTATGACTCGCAAACTCAGCTTCTGGGTATACAGGTGACTCTCCCCTCTGTGGGCAATTTGAACAACATGCGCGCCACATACCTGGAAACCCTCTCTGTAAGTACGAACAAGGGATTCGCATCTGCATTAGTGCCTAAGGTGGTAACTCAGGTAGGCTCCGTAATTGAAGAGCTGGATACGTCATATTGCATAGAGACAGACCTGGATCTGTACTGCACTAGAATTGTAACATTCCCCATGTCTCCAGGTATCTTCTCCTGTCTCAGTGGAAACACCTCAGCGTGCATGTACTCTAAGACTGAAGGAGCACTCACCACACCATATATGACACTCAAAGGATCAGTCGTAGCAAATTGCAAGATGACAACGTGTAGGTGCGCAGATCCCCCGGGGATAATCTCACAGAATTATGGAGAGGCTGTCTCCTTAATAGACAAAAAGGTATGTAACATTCTGACTCTTGACGGGATCACCTTGCGCCTTAGCGGGGAATTCGATGCAACCTATCAGAAAAATATCTCAATTCAGGATTCCCAGGTGGTGATTACTGGGAATCTAGATATATCCACTGAGTTAGGGAATGTGAATAATTCAATCAGCAATGCTCTAGACAAGCTAGAAGAGAGTAACAGCAAGCTGGACAAAGTTAATGTGAGGCTTACCAGTACATCTGCCCTAATCACATATATTGTCTTGACAACAATAGCACTGATATGCGGGATAGTCAGCTTAGTCCTCGCCTGCTATATAATGTACAAACAAAAGGCCCAGCAGAAAACACTGCTGTGGCTCGGGAACAACACCTTGGATCAGATGAGAGCAACGACAAAGATGTAA
>1.2_1d_211_KX857666_Red_Knot_NJ_USA_AI07_1039_2007
ATGGATCCCAAGCCTTCTACCAGCTATTTGCACACCTTCCCACTGATCTTCGTGGCTCTCATTTTAGTATTCATGGCTGGAAGGGCATCGGCACTGGATGGGCGGCCGCTCGCTGCTGCAGGAATAGTAGCCACAGGAGACAAGGCAGTTAATATATACACATCATCGCAAACAGGGACAATTATCATCAAATTATTACCCAATATGCCCAAAGACAAAGAACAATGTGCTAAGAGCCCCCTAGACGCATACAATAGGACCCTTACAACCCTCCTTGCCCCGCTCGGCGATTCAATTAGGAGGATCCAAGAGTCGGTAACCACATCAGGAGGAGAACGGCAGGAGCGTTTGGTAGGGGCAATAATAGGAGGTGTCGCATTAGGTGTAGCCACCGCAGCGCAGATCACAGCGGCTTCTGCCCTCATACAAGCCAACCAGAATGCTGCAAACATACTGAAATTAAAAGAGAGTATTGCCGCTACCAATGAAGCAGTACATGAGGTCACAAGCGGGCTGTCCCAGCTGGCTGTTGCCGTAGGTAAGATGCAGCAGTTTGTTAACGACCAATTCAATAAGACAGCACAAGAGATCGACTGTATTAAGATCACACAACAGGTTGGGGTGGAGTTGAATCTATACTTGACCGAGCTGACAACCGTGTTCGGACCGCAAATCACGTCCCCTGCACTCACGCAGTTGACCATCCAGGCCTTATATAATCTTGCGGGTGGGAACATGGATTACATGCTGACAAAGCTGGGAGTGGGTAATAATCAGCTCAGTTCTCTGATTAGTAGTGGCCTAATATCAGGGAATCCAATTCTCTATGACTCGCAAACTCAGCTTCTGGGTATACAGGTGACTCTCCCCTCAGTGGGCAATTTGAACAACATGCGTGCCACATATCTGGAAACCCTCTCTGTAAGTACGAACAAGGGATTCGCATCTGCATTGGTGCCTAAGGTGGTAACTCAGGTAGGCTCCGTAATTGAAGAGCTGGATACGTCATATTGCATAGAGACAGACCTGGACCTGTACTGCACTAGAATTGTAACATTCCCCATGTCTCCAGGTATCTTCTCCTGTCTCAGTGGAAACACCTCAGCGTGCATGTACTCTAAGACTGAAGGGGCACTCACCACACCATATATGACACTCAAAGGATCAGTCATAGCAAATTGCAAGATGACAACGTGTAGGTGCGCAGATCCCCCGGGGATAATCTCACAGAATTATGGAGAGGCTGTCTCCCTAATAGACAAAAAGGTATGTAACATTCTGACTCTTGACGGGATCACCTTGCGCCTTAGCGGGGAATTCGACGCAACCTATCAGAAAAATATCTCAATTCAGGATTCCCAGGTGGTGATTACTGGGAATCTAGATATATCCACTGAGCTAGGGAATGTGAATAATTCAATCAGCAATGCTCTAGACAAGCTAGAGGAGAGTAACAGCAAGCTGGACAAAGTTAATGTGAGGCTTACTAGTACATCTGCCCTAATCACATATATTGTCTTGACAACAATAGCACTGATATGCGGGATAGTCAGCTTAGTCCTCGCTTGCTATATAATGTACAAACAAAAGGCCCAGCAGAAAACACTGCTGTGGCTCGGGAACAACACCTTGGATCAGATGAGAGCAACGACAAAGATGTAA
>1.2_1d_213_KX857668_mallard_MN_USA_AI07_3115_2007
ATGGATCCCAAGCCTTCTACCAGCTATTTGCACGCTTTTCCACTGATCTTCGTGGCTATCATTTTAGTATTCATGGCTGGAAAGGCATCGGCACTGGATGGGCGGCCGCTCGCTGCCGCAGGAATAGTAGTCACAGGAGACAAGGCGGTTAATATATACACATCGTCGCAAACAGGGACAATTATCATCAAATTGTTACCCAATATGCCCAAAGACAAAGAACAATGTGCAAAGAGCCCCCTAGACGCATACAATAGGACCCTTACAACCCTCCTTGCCCCGCTCGGCGATTCGATTAGGAGGATCCAAGAGTCGGTAACCACATCAGGAGGAGAACGGCAGGAGCGTTTGGTAGGGGCAATAATAGGAGGCGTCGCATTAGGTGTAGCCACCGCAGCGCAGATCACAGCGGCTTCTGCCCTCATACAAGCCAACCAGAATGCTGCAAACATACTGAAATTAAAGGAGAGTATTGCCGCTACCAATGAAGCAGTACATGAGGTCACAAGCGGGCTGTCCCAGCTGGCCGTTGCCGTAGGTAAGATGCAGCAGTTTGTTAACGACCAATTCAATAAGACAGCACAAGAGATCGACTGTATTAAGATCACACAACAGGTTGGGGTGGAGTTGAATCTATACTTGACCGAACTGACAACCGTGTTCGGACCGCAAATCACATCCCCTGCACTCACGCAGTTGACCATCCAGGCCTTATATAATCTGGCGGGTGGGAACATGGATTACATGCTGACAAAGCTGGGAGTGGGTAATAATCAGCTCAGTTCTCTGATTAGTAGTGGCCTAATATCGGGGAATCCAATTCTCTATGACTCGCAAACTCAGCTTCTGGGTATACAGGTGACTCTCCCCTCTGTGGGCAATTTGAACAACATGCGCGCCACATACCTGGAAACCCTCTCTGTAAGTACGAACAAGGGATTCGCATCTGCATTAGTGCCTAAGGTGGTAACTCAAGTAGGCTCCGTAATTGAAGAGCTGGATACGTCATATTGCATAGAGACAGACCTGGATCTGTACTGCACTAGAATTGTAACATTCCCCATGTCTCCAGGTATCTTCTCCTGTCTCAGTGGAAACACCTCAGCGTGCATGTATTCTAAGACTGAAGGAGCACTCACCACACCATATATGACACTCAAAGGATCAGTCaTAGCAAATTGCAAGATGACAACGTGTAGGTGCGCAGATCCCCCGGGGATAATCTCACAGAATTATGGAGAGGCTGTCTCCTTAATAGACAAAAAGGTATGTAACATTCTGACTCTTGACGGGATCACCTTGCGCCTTAGCGGGGAATTCGATGCAACCTATCAGAAAAATATCTCAATTCAGGATTCCCAGGTGGTGATTACCGGGAATCTAGATATATCCACTGAGTTAGGGAATGTGAATAATTCAATCAGCAATGCTCTAGACAAGCTAGAGGAGAGTAACAGCAAGCTGGACAAAGTTAATGTGAGGCTTACCAGTACATCTGCCCTAATCACATATATTGTCTTGACAACAATAGCACTGATATGCGGGATAGTCAGCTTAGTCCTCGCCTGCTATATAATGTACAAACAAAAGGCCCAGCAGAAAACACTGCTGTGGCTCGGGAACAACACCTTGGATCAGATGAGAGCAACGACGAAGATGTAA
>1.2_1d_214_KX857669_Herring_Gull_NJ_USA_AI08_1534_2008
ATGGATCCCAAGCCTTCTACCAGCTATTTGCACGCTTTTCCACTGATCTTCGTGGCTATCATTTTAGTATTCATGGCTGGAAGGGCATCGGCACTGGATGGGCGGCCGCTCGCTGCCGCAGGAATAGTAGTCACAGGAGACAAGGCGGTTAATATATACACATCGTCGCAAACAGGGACAATTATCATCAAATTGTTACCCAATATGCCCAAAGACAAAGAACAATGCGCTAAGAGCCCCCTAGACGCATACAATAGGACCCTTACAACCCTCCTTGCCCCGCTCGGCGATTCGATTAGGAGGATCCAAGAGTCGGTAACCACATCAGGAGGAGAACAGCAGGAGCGTTTGGTAGGGGCAATAATAGGAGGCGTCGCATTAGGTGTAGCCACCGCAGCGCAGATCACAGCGGCTTCTGCCCTCATACAAGCCAACCAGAATGCTGCAAACATACTGAAATTAAAGGAGAGTATTGCCGCTACCAATGAAGCAGTACATGAGGTCACAAGCGGGCTGTCCCAGCTGGCCGTTGCCGTAGGTAAGATGCAGCAGTTTGTTAACGACCAATTCAATAAGACAGCACAAGAGATCGACTGTATTAAGATCACACAACAGGTCGGGGTGGAGTTGAATCTATACTTGACCGAACTGACAACCGTGTTCGGACCGCAAATCACATCCCCTGCACTCACGCAGTTGACTATCCAGGCCTTGTATAATCTGGCGGGTGGGAACATGGATTACATGCTGACAAAGCTGGGAGTGGGTAATAATCAGCTCAGTTCTCTGATTAGTAGTGGCCTAATATCGGGGAATCCAATTCTCTATGACTCGCAAACTCAGCTTCTGGGTATACAGGTGACTCTCCCCTCTGTGGGCAATTTGAACAACATGCGCGCCACATACCTGGAAACCCTCTCTGTAAGTACGAACAAGGGATTCGCATCTGCATTAGTGCCTAAGGTGGTAACTCAGGTAGGCTCCGTAATTGAAGAGCTGGATACGTCATATTGCATAGAGACAGACCTGGATCTGTACTGCACTAGAATTGTAACATTCCCCATGTCTCCAGGTATCTTCTCCTGTCTCAGTGGAAACACCTCAGCGTGCATGTACTCTAAGACTGAAGGAGCACTCACCACACCATATATGACACTCAAAGGATCAGTCATAGCAAATTGCAAGATGACAACGTGTAGGTGCGCAGATCCCCCGGGGATAATCTCACAGAATTATGGAGAGGCTGTCTCCTTAATAGACAAAAAGGTATGTAACATTCTGACTCTTGATGGGATCACCTTGCGCCTTAGCGGGGAATTCGATGCAACCTATCAGAAAAATATCTCAATTCAGGATTCCCAGGTGGTGATTACTGGGAATCTAGATATATCCACTGAGTTAGGGAATGTGAATAATTCAATCAGCAATGCTCTAGACAAGCTAGAAGAGAGTAACAGCAAGCTGGACAAAGTTAATGTGAGGCTTACCAGTACATCTGCCCTAATCACATATATTGTCTTGACAACAATAGCACTGATATGCGGGATAGTCAGCTTAGTCCTCGCCTGCTATATAATGTACAAACAAAAGGCCCAGCAGAAAACACTGCTGTGGCTCGGGAACAACACCTTGGATCAGATGAGAGCAACGACAAAGATGTAA
>1.2_1d_215_KX857670_mallard_MN_USA_AI08_2152_2008
ATGGATCCCAAGCCTTCTACCAGCCATTTGCACGCTTTTCCACTGATCTTCATGGCTATCAGTTTAGTATTCATGTCTGGAAGGGCATTGGCACTGGATGGGCGGCCGCTCGCTGCCGCAGGAATAGTAGTCACAGGAGACAAGGCAGTTAATATATACACATCGTCACAGACAGGGACAATTATCATCAAATTATTACCCAATATGCCCAAAGACAAAGAACAATGTGCTAAGAGCCCCCTAGATGCATACAATAGGACCCTTACAACCCTCCTTGCCCCGCTCGGCGATTCGATTAAGAGGATCCAAGAATCGGTAACCACATCAGGAGGAGAACGGCAGGAGCGTTTGGTAGGGGCAATAATAGGAGGTGTCGCATTAGGTGTAGCCACCGCAGCGCAGATCACAGCGGCTTCTGCCCTCATACAAGCCAACCAGAATGCTGCAAACATACTGAAATTAAAAGAGAGTATTGCCGCTACCAATGAAGCAGTACATGAGGTCACAAGCGGGCTGTCCCAGCTGGCTGTTGCCGTAGGTAAGATGCAGCAGTTTGTTAACGACCAATTCAATAAGACAGCACAAGAGATCGACTGTATTAAGATCACACAACAGGTTGGGGTGGAGTTGAATCTATACCTGACCGAACTGACAACCGTGTTCGGACCGCAAATCACATCCCCTGCACTCACGCAGTTGACCATCCAGGCCTTATATAATCTGGCGGGTGGGAACATGGATTACATGCTGACAAAGCTGGGAGTGGGTAATAATCAGCTCAGTTCTCTGATTAGTAGTGGCCTAATATCAGGGAACCCAATTCTCTATGACTCGCAAACTCAGCTTCTGGGTATACAGGTGACTCTCCCCTCTGTGGGCAACCTGAACAACATGCGCGCCACATATCTGGAAACCCTCTCCGTAAGTACGAACAAGGGATTCGCATCTGCATTAGTGCCTAAGGTGGTAACTCAGGTAGGCTCCGTAATTGAAGAGCTGGATACGTCATATTGCATAGAGACAGACCTGGATCTGTACTGCACTAGAATTGTAACATTCCCCATGTCTCCAGGTATCTTCTCCTGTCTCGGTGGAAACACCTCAGCGTGCATGTATTCTAAGACTGAAGGAGCACTCACCACACCATATATGACACTCAAAGGATCAGTCATAGCAAATTGCAAGATGACAACGTGTAGATGCGCAGATCCCCCGGGGATAATCTCACAGAATTATGGAGAGGCTGTCTCCCTAATAGACAAAAAGGTATGTAACATTCTGACTCTTGACGGGATCACCTTGCGCCTTAGCGGGGAATTCGATGCAACCTATCAGAAAAATATCTCAATTCAGGATTCCCAGGTGGTGATTACTGGGAATCTAGATATATCCACTGAGTTAGGGAATGTGAACAATTCAATCAGCAATGCTCTAGACAAGCTAGAGGAGAGTAACAGCAAGCTGGACAAAGTTAATGTGAGGCTTACCAGCACATCTGCCCTAATCACATATATTGTCTTGACAACAATAGCACTGATATGCGGGATAGTCAGCTTAGTCCTCGCCTGCTATATAATGTACAAACAAAAGGCCCAGCAGAAAACACTGCTGTGGCTCGGGAACAACACCTTGGACCAGATGAGAGCAACGACAAAGATGTAA
>1.2_1d_216_KX857671_Ring_billed_Gull_MN_USA_AI08_2203_2008
ATGGATCCCAAGCCTTCTACCAGCTATTTGCACGCTTTTCCACTGATCTTCGTGGCTATCATTTTAGTATTCATGGCTGGAAGGGCATCGGCACTGGATGGGCGGCCGCTCGCTGCCGCAGGAATAGTAGTCACAGGAGACAAGGCGGTTAATATATACACATCGTCGCAAACAGGGACAATTATCATCAAATTGTTACCCAATATGCCCAAAGACAAAGAACAATGCGCTAAGAGCCCCCTAGACGCATACAATAGGACCCTTACAACCCTCCTTGCCCCGCTCGGCGATTCGATTAGGAGGATCCAAGAGTCGGTAACCACATCAGGAGGAGAACAGCAGGAGCGTTTGGTAGGGGCAATAATAGGAGGCGTCGCATTAGGTGTAGCCACCGCAGCGCAGATCACAGCGGCTTCTGCCCTCATACAAGCCAACCAGAATGCTGCAAACATACTGAAATTAAAGGAGAGTATTGCCGCTACCAATGAAGCAGTACATGAGGTCACAAGCGGGCTGTCCCAGCTGGCCGTTGCCGTAGGTAAGATGCAGCAGTTTGTTAACGACCAATTCAATAAGACAGCACAAGAGATCGACTGTATTAAGATCACACAACAGGTCGGGGTGGAGTTGAATCTATACTTGACCGAACTGACAACCGTGTTCGGACCGCAAATCACATCCCCTGCACTCACGCAGTTGACTATCCAGGCCTTGTATAATCTGGCGGGTGGGAACATGGATTACATGCTGACAAAGCTGGGAGTGGGTAATAATCAGCTCAGTTCTCTGATTAGTAGTGGCCTAATATCGGGGAATCCAATTCTCTATGACTCGCAAACTCAGCTTCTGGGTATACAGGTGACTCTCCCCTCTGTGGGCAATTTGAACAACATGCGCGCCACATACCTGGAAACCCTCTCTGTAAGTACGAACAAGGGATTCGCATCTGCATTAGTGCCTAAGGTGGTAACTCAGGTAGGCTCCGTAATTGAAGAGCTGGATACGTCATATTGCATAGAGACAGACCTGGATCTGTACTGCACTAGAATTGTAACATTCCCCATGTCTCCAGGTATCTTCTCCTGTCTCAGTGGAAACACCTCAGCGTGCATGTACTCTAAGACTGAAGGAGCACTCACCACACCATATATGACACTCAAAGGATCAGTCATAGCAAATTGCAAGATGACAACGTGTAGGTGCGCAGATCCCCCGGGGATAATCTCACAGAATTATGGAGAGGCTGTCTCCTTAATAGACAAAAAGGTATGTAACATTCTGACTCTTGACGGGATCACCTTGCGCCTTAGCGGGGAATTCGATGCAACCTATCAGAAAAATATCTCAATTCAGGATTCCCAGGTGGTGATTACTGGGAATCTAGATATATCCACTGAGTTAGGGAATGTGAATAATTCAATCAGCAATGCTCTAGACAAGCTAGAGGAGAGTAACAGCAAGCTGGACAAAGTTAATGTGAGGCTTACCAGTACATCTGCCCTAATCACATATATTGTCTTGACAACAATAGCACTGATATGCGGGATAGTCAGCTTAGTCCTCGCCTGCTATATAATGTACAAACAAAAGGCCCAGCAGAAAACACTGCTGTGGCTCGGGAACAACACCTTGGATCAGATGAGAGCAACGACAAAGATGTAA
>1.2_1d_217_KX857672_Blue_winged_Teal_MN_USA_AI08_2490_2008
ATGGACCCCAAGCCTTCTACCAGCTATTTGCACGCTTTCCCACTGATCTTCGTGGCTATCAGTTTAGTATTCATAGATGGAAGGGCATCGGCATTGGATGGGCGGCCGCTCGCTGCCGCAGGAATAGTAGTCACAGGAGACAAGGCAGTTAATATATACACATCGTCACAGACAGGGACAATTATCATCAAATTATTACCCAATATGCCCAAAGACAAAGAACAATGTGCTAAGAGCCCCCTAGATGCATACAATAGGACTCTTACAACCCTCCTTGCCCCGCTCGGCGATTCGATTAGGAGAATCCAAGAGTCGGTAACCACATCAGGAGGAGAACGGCAGGAGCGTTTGGTAGGGGCAATAATAGGAGGTGTCGCATTAGGTGTAGCCACTGCAGCGCAGATCACAGCGGCTTCTGCCCTCATACAAGCCAACCAGAATGCTGCAAACATACTGAAATTAAAGGAGAGTATTGCTGCTACCAATGAAGCAGTACATGAGGTCACAAGCGGGCTGTCCCAGCTGGCTGTTGCTGTGGGTAAGATGCAGCAATTTGTGAATGACCAATTCAATAAGACAGCACAAGAGATCGACTGTATTAAGATCACACAACAGGTTGGGGTGGAGTTGAATCTATATTTGACCGAACTGACAACCGTGTTCGGACCGCAAATCACATCCCCTGCACTCACGCAATTGACTATCCAGGCCTTATATAATCTGGCGGGCGGGAACATGGATTACATGCTGACAAAGCTGGGAGTGGGTAATAATCAGCTCAGTTCTCTGATTAGTAGTGGCCTAATATCAGGGAATCCAATTCTCTATGACTCGCAAACTCAGCTTCTGGGTATACAGGTGACTCTCCCCTCTGTGGGCAATCTGAACAACATGCGCGCCACATATCTGGAAACCCTCTCTGTAAGTACGAACAAGGGATTTGCATCCGCATTAGTGCCTAAGGTGGTAACTCAGGTAGGCTCCGTAATTGAAGAGCTGGATACGTCGTATTGCATAGAGACAGAATTGGATCTGTATTGCACTAGAATTGTAACATTCCCTATGTCTCCTGGTATCTTCTCCTGTCTCGGTGGAAACACCTCAGCGTGCATGTATTCTAAGACTGAAGGAGCACTCACCACACCTTATATGACACTCAAAGGATCAGTCATAGCAAATTGCAAGATGACAACGTGTAGGTGCACAGATCCCCCGGGGATAATCTCACAGAATTATGGAGAGGCCGTCTCTCTAATAGACAAAAAGGTATGTAACATTCTGACTCTTGACGGGATCACCTTGCGCCTTAGCGGGGAATTTGATGCAACTTATCAGAAAAATATCTCAATTCAGGATTCCCAGGTGGTGATTACTGGGAATCTAGATATATCTACTGAGTTAGGGAATGTGAATAATTCAATCAGCAATGCTCTAGACAAGCTAGAAGAGAGTAACAGCAAACTGGACAAAATTAATGTGAGGCTTACCAGCACATCTGCCCTAATCACATATATTGTCTTGACAACAATAGCACTGATATGCGGGATAGTCAGCTTAGTCCTCGCCTGCTATATAATGTACAAACAAAAGGCCCAGCAGAAAACACTGCTGTGGCTCGGGAACAACACCTTGGACCAGATGAGAGCAACGACAAAGATGTAA
>1.2_1d_218_KX857673_American_Green_winged_Teal_MN_USA_AI08_4970_2008
ATGGATCCCAAGCCTTCTACCAGCTATTTGCACTCCTTTCCACTGATCTTCGTGGCTATCATTTTAGTATTCATGGCTGGAAGGGCATCGGCACTGGATGGGCGGCCGCTCGCTGCCGCAGGAATAGTAGTCACAGGAGACAAGGCGGTTAATATATACACATCGTCGCAAACAGGGACAATTATCATCAAATTGTTACCCAATATGCCCAAAGACAAAGAACAATGTGCTAAGAGCCCCCTAGACGCATACAATAGGACCCTTACAACCCTCCTTGCCCCGCTCGGCGATTCGATTAAGAGGATCCAAGAGTCGGTAACCACATCAGGAGGAGAACGGCAGGAGCGTTTGGTAGGGGCAATAATAGGAGGCGTCGCATTAGGTGTAGCCACCGCAGCGCAGATCACAGCGGCTTCTGCCCTCATACAAGCCAACCAGAATGCTGCAAACATACTGAAATTAAAGGAGAGTATTGCCGCTACCAATGAAGCAGTACATGAGGTCACAAGCGGGCTGTCCCAGCTGGCCGTTGCCGTAGGTAAGATGCAGCAGTTTGTTAACGACCAATTCAATAAGACAGCACAAGAGATCGACTGTATTAAGATCACACAACAGGTTGGGGTGGAGTTGAATCTATACTTGACCGAACTGACAACCGTGTTCGGACCGCAAATCACATCCCCTGCACTCACGCAGTTGACCATCCAGGCCTTATATAATCTGGCGGGTGGGAACATGGATTACATGCTGACAAAGCTGGGAGTGGGTAATAATCAGCTCAGTTCTCTGATTAGTAGTGGCCTAATATCGGGGAATCCAATTCTCTATGACTCGCAAACTCAGCTTCTGGGTATACAGGTGACTCTCCCCTCTGTGGGCAATTTGAACAACATGCGCGCCACATACCTGGAAGCCCTCTCTGTAAGTACGAACAAGGGATTCGCATCTGCATTAGTGCCTAAGGTGGTAACTCAGGTAGGCTCCGTAATTGAAGAGCTGGATACGTCATATTGCATAGAGACAGACCTGGATCTGTACTGCACTAGAATTGTAACATTCCCCATGTCTCCAGGTATCTTCTCCTGTCTCAGTGGAAACACCTCAGCGTGCATGTATTCTAAGACTGAAGGAGCACTCACCACACCATATATGACACTCAAAGGATCAGTCATAGCCAATTGCAAGATGACAACGTGTAGGTGCGCAGATCCCCCGGGTATAATCTCACAGAATTATGGAGAGGCTGTCTCCTTAATAGACAAAAAGGTATGTAACATTCTGACTCTTGACGGGATCACCTTGCGCCTTAGCGGGGAATTCGATGCAACCTATCAGAAAAATATCTCAATTCAGGATTCCCAGGTGGTGATTACTGGGAATCTAGATATATCCACTGAGTTAGGGAATGTGAATAATTCAATCAGCAATGCTCTAGACAAGCTAGAGGAGAGTAACAGCAAGCTGGACAAAGTTAATGTGAGGCTTACCAGTACATCTGCCCTAATCACATATATTGTCTTGACAACAATAGCACTGATATGCGGGATAGTCAGCTTAGTCCTCGCCTGCTATATAATGTACAAACAAAAGGCCCAGCAGAAAACACTGCTGTGGCTCGGGAACAACACCTTGGATCAGATGAGAGCAACGACAAAGATGTAA
>1.2_1d_219_KX857674_mallard_MN_USA_AI08_4984_2008
ATGGATCCCAAGCCTTCTACCAGCTATTTGCACGCTTTTCCACTGATCTTCGTGGCTATCATTTTAGTATTCATGGCTGGAAGGGCATCGGCACTGGATGGGCGGCCGCTCGCTGCCGCAGGAATAGTAGTCACAGGAGACAAGGCGGTTAATATATATACATCGTCGCAAACAGGGACAATTATCATCAAATTGTTACCCAATATGCCCAAAGACAAAGAACAATGTGCTAAGAGCCCCCTAGACGCATACAATAGGACCCTTACAACCCTCCTTGCCCCGCTCGGCGATTCAATTAGGAGGATCCAAGAGTCGGTAACCACATCAGGAGGAGAACGGCAGGAGCGTTTGGTAGGGGCAATAATAGGAGGCGTCGCATTAGGTGTAGCCACCGCAGCACAGATCACAGCGGCTTCTGCCCTCATACAAGCCAACCAGAATGCTGCAAACATACTGAAATTAAAGGAGAGTATTGCCGCTACCAATGAAGCAGTACATGAGGTCACAAGCGGGCTGTCCCAGCTGGCCGTTGCCGTAGGTAAGATGCAGCAGTTTGTTAACGACCAATTCAATAAGACAGCACAAGAGATCGACTGTATTAAGATCACACAACAGGTTGGGGTGGAGTTGAATCTATACTTGACCGAACTGACAACCGTGTTCGGACCGCAAATCACATCCCCTGCACTCACGCAGTTGACCATCCAGGCCTTATATAATCTGGCGGGTGGGAACATGGATTACATGCTGACAAAGCTGGGAGTGGGTAATAATCAGCTCAGTTCTCTGATTAGTAGTGGCCTAATATCGGGGAATCCAATTCTCTATGACTCGCAAACTCAGCTTCTGGGTATACAGGTGACTCTCCCCTCTGTGGGCAATTTGAACAACATGCGCGCCACATACCTGGAAACCCTCTCTGTAAGTACGAACAAGGGATTCGCATCTGCATTAGTGCCTAAGGTGGTAACTCAGGTAGGCTCCGTAATTGAAGAGCTGGATACGTCATATTGCATAGAGACAGACCTGGATCTGTACTGCACTAGAATTGTAACATTCCCCATGTCTCCAGGTATCTTCTCCTGTCTCAGTGGAAACACCTCAGCGTGCATGTATTCCAAGACTGAAGGAGCACTCACCACACCATATATGACACTCAAAGGATCAGTCATAGCAAATTGCAAGATGACAACGTGTAGATGCGCAGATCCCCCGGGTATAATCTCACAGAATTATGGAGAGGCCGTCTCCTTAATAGACAAAAAGGTATGTAACATTCTGACTCTTGACGGGATCACCTTGCGCCTTAGCGGGGAATTCGATGCAACCTATCAGAAAAATATCTCAATTCAGGATTCCCAGGTGGTGATTACTGGGAATCTAGATATATCCACTGAGTTAGGGAATGTGAATAATTCAATCAGCAATGCTCTAGACAAGCTAGAGGAGAGTAACAGCAAGCTGGACAAAGTTAATGTGAGGCTTACCAGTACATCTGCCCTAATCACATATATTGTCTTGACAACAATAGCACTGATATGCGGGATAGTCAGCTTAGTCCTCGCCTGCTATATAATGTACAAACAAAAGGCCCAGCAGAAAACACTGCTGTGGCTCGGGAACAACACCTTGGATCAGATGAGAGCAACGACAAAGATGTAA
>1.2_1d_220_KX857675_Herring_Gull_NJ_USA_AI09_209_2009
ATGGATCCCAAGCCTTCTACCAGCTATTTGCACGCTTTTCCACTGATCTTCGTGGCTATCATTTTAGTATTCATGGCTGGAAGGGCATCGGCACTGGATGGGCGGCCGCTCGCTGCCGCAGGAATAGTAGTCACAGGAGACAAGGCAGTTAATATATACACATCGTCGCAAACAGGGACAATTATCATCAAATTGTTACCCAATATGCCCAAAGACAAAGAACAATGTGCTAAGAGCCCCCTAGACGCATACAATAGGACCCTTACAACCCTCCTTGCCCCGCTCGGCGATTCAATTAGGAGGATCCAAGAGTCGGTAACCACATCAGGAGGAGAACGGCAGGAGCGTTTGGTAGGGGCAATAATAGGAGGTGTCGCATTAGGTGTAGCCACCGCAGCGCAGATCACAGCGGCTTCTGCCCTCATACAAGCCAACCAGAATGCTGCAAACATACTGAAATTAAAGGAGAGTATTGCCGCTACCAAtGAAGCAGTACAtGAGGTCACAAGCGGGCTGTCCCAGCTGGCTGTTGCCGTAGGTAAGATGCAGCAGTTTGTTAACGACCAATTCAATAAGACAGCACAAGAGATCGACTGTATTAAGATCACACAACAGGTTGGGGTGGAGTTGAATCTATACTTGACCGAACTGACAACCGTGTTCGGACCGCAAATCACATCCCCTGCACTCACGCAGTTGACCATCCAGGCCTTATATAATCTGGCGGGTGGGAACATGGATTACATGCTGACAAAGCTGGGAGTGGGTAATAATCAGCTCAGTTCTCTGATTAGTAGTGGCCTAATATCGGGGAATCCAATTCTCTATGACTCGCAAACTCAGCTTCTGGGTATACAGGTGACTCTCCCCTCTGTGGGCAATTTGAACAACATGCGCGCCACATACCTGGAAACCCTCTCTGTAAGTACGAACAAGGGATTCGCATCTGCATTAGTGCCTAAGGTGGTAACTCAGGTAGGCTCCGTAATTGAAGAGCTGGATACGTCATATTGCATAGAGACAGACCTGGATCTGTACTGCACTAGAATTGTAACATTCCCCATGTCTCCAGGTATCTTCTCCTGTCTCAGTGGAAACACCTCAGCGTGCATGTACTCTAAGACTGAAGGGGCACTCACCACACCATATATGACACTCAAAGGATCAGTCATAGCAAATTGCAAGATGACAACGTGTAGGTGCGCAGATCCCCCGGGGATAATCTCACAGAATTATGGAGAGGCTGTCTCCCTAATAGACAAAAAGGTATGTAACATTCTGACTCTTGACGGGATCACCTTGCGCCTTAGCGGGGAATTCGATGCAACCTATCAGAAAAATATCTCAATTCAGGATTCCCAGGTGGTGATTACTGGGAATCTAGATATATCCACTGAGTTAGGGAATGTGAATAATTCAATCAGCAATGCTCTAGACAAGCTAGAGGAGAGTAACAGCAAGCTGGACAAAGTTAATGTGAGGCTTACCAGTACATCTGCCCTAATCACATATATTGTCTTGACAACAATAGCACTGATATGCGGGATAGTCAGCTTAGTCCTCGCCTGCTATATAATGTACAAACAAAAGGCCCAGCAGAAAACACTGCTGTGGCTTGGGAACAACACCTTGGATCAGATGAGAGCAACGACAAAGATGTAA
>1.2_1d_221_KX857676_Ruddy_Turnstone_DE_USA_AI09_619_2009
ATGGATCCCAAGCCTTCCACCAGCCATTTGCACACCTTCCCACTGATCTTCGTGGCTCTCATTTTAGTATTCATGGCTGGAAGGGCATCGGCACTGGATGGGCGGCCGCTCGCTGCCGCAGGAATAGTAGCCACAGGAGACAAGGCAGTTAATATATACACATCATCGCAAACAGGGACAATTATCATCAAATTATTACCCAATATGCCCAAAGACAAAGAACAATGTGCTAAGAGCCCCCTAGACGCATACAATAGGACCCTTACAACCCTCCTTGCCCCGCTCGGCGATTCAATTAGGAGGATCCAAGAGTCGGTAACCACATCAGGAGGAGAACGGCAGGAGCGTTTGGTAGGGGCAATAATAGGAGGTGTCGCATTAGGTGTAGCCACCGCAGCGCAGATCACAGCGGCTTCTGCCCTCATACAAGCCAACCAGAATGCTGCAAACATACTGAAATTAAAAGAGAGTATTGCCGCTACCAATGAAGCAGTACATGAGGTCACAAGCGGGCTGTCCCAGCTGGCTGTTGCCGTAGGTAAGATGCAGCAGTTTGTTAACGACCAATTCAATAAGACAGCACAAGAGATCGACTGTATTAAGATCACACAACAGGTTGGGGTGGAGTTGAATCTATACTTGACCGAGCTGACAACCGTGTTCGGACCGCAAATCACGTCCCCTGCACTCACGCAGTTGACCATCCAGGCCTTATATAATCTTGCGGGTGGGAACATGGATTACATGCTGACAAAGCTGGGAGTGGGTAATAATCAGCTCAGTTCTCTGATTAGTAGTGGCCTAATATCAGGGAATCCAATTCTCTATGACTCGCAAACTCAGCTTCTGGGTATACAGGTAACTCTCCCCTCAGTGGGCAATTTGAACAACATGCGTGCCACATATCTGGAAACCCTCTCTGTAAGTACGAACAAGGGATTCGCATCTGCATTGGTGCCTAAGGTGGTAACTCAGGTAGGCTCTGTAATTGAAGAGCTGGATACGTCATATTGCATAGAGACAGACCTGGACCTGTACTGCACTAGAATTGTAACATTCCCCATGTCTCCaGGTATCTTCTCCTGTCTCAGTGGAAACACCTCAGCGTGCATGTACTCTAAGACTGAGGGGGCACTCACCACACCATATATGACACTCAAAGGATCAGTCATAGCAAATTGCAAGATGACAACGTGTAGGTGCGCAGATCCCCCGGGGATAATCTCACAGAATTATGGAGAGGCTGTCTCCCTAATAGACAAAAAGGTATGTAACATTCTGACTCTTGACGGGATCACCTTGCGCCTTAGCGGGGAATTCGACGCAACCTATCAGAAAAATATCTCAATTCAGGATTCCCAGGTGGTGATTACTGGGAATCTAGATATATCCACTGAGCTAGGGAATGTGAATAATTCAATCAGCAATGCTCTAGACAAGCTAGAGGAGAGTAACAGCAAGCTGGACAAAGTTAATGTGAGGCTTACTAGTACATCTGCCCTAATCACATATATTGTCTTGACAACAATAGCACTGATATGCGGGATAGTCAGCTTAGTCCTCGCTTGCTATATAATGTACAAACAAAAGGCCCAGCAGAAAACACTGCTGTGGCTTGGGAACAACACCTTGGATCAGATGAGAGCAACGACAAAGATGTAA
>1.2_1d_222_KX857677_Franklins_Gull_MN_USA_AI09_1548_2009
ATGGATCCCAAGCCTTCTACCAGCCATTTGCACACCTTCCCACTGATCTTCGTGGCTCTCATTTTAGTATTCATGGCTGGAAGGGCATCGGCACTGGATGGGCGGCCGCTCGCTGCCGCAGGAATAGTAGCCACAGGAGACAAGGCAGTTAATATATACACATCATCGCAAACAGGGACAATTATCATCAAATTATTACCCAATATGCCCAAAGACAAAGAACAATGTGCTAAGAGCCCCCTAGACGCATACAATAGGACCCTTACAACCCTCCTTGCCCCGCTCGGCGATTCAATTAGGAGGATCCAAGAGTCGGTAACCACATCAGGAGGAGAACGGCAGGAGCGTTTGGTAGGGGCAATAATAGGAGGTGTCGCATTAGGTGTAGCCACCGCAGCGCAGATCACAGCGGCTTCTGCCCTCATACAAGCCAACCAGAATGCTGCAAACATACTGAAATTAAAAGAGAGTATTGCCGCTACCAATGAAGCAGTACATGAGGTCACAAGCGGGCTGTCCCAGCTGGCTGTTGCCGTAGGTAAGATGCAGCAGTTTGTTAACGACCAATTCAATAAGACAGCACAAGAGATCGACTGTATTAAGATCACACAACAGGTTGGGGTGGAGTTGAATCTATACTTGACCGAGCTGACAACCGTGTTCGGACCGCAAATCACGTCCCCTGCACTCACGCAGTTGACCATCCAGGCCTTATATAATCTTGCGGGTGGGAACATGGATTACATGCTGACAAAGCTGGGAGTGGGTAATAATCAGCTCAGTTCTCTGATTAGTAGTGGCCTAATATCAGGGAATCCAATTCTCTATGACTCGCAAACTCAGCTTCTGGGTATACAGGTAACTCTCCCCTCAGTGGGCAATTTGAACAACATGCGTGCCACATATCTGGAAACCCTCTCTGTAAGTACGAACAAGGGATTCGCATCTGCATTGGTGCCTAAGGTGGTAACTCAGGTAGGCTCTGTAATTGAAGAGCTGGATACGTCATATTGCATAGAGACAGACCTGGACCTGTACTGCACTAGAATTGTAACATTCCCCATGTCTCCAGGTATCTTCTCCTGTCTCAGTGGAAACACCTCAGCGTGCATGTACTCTAAGACTGAGGGGGCACTCACCACACCATATATGACACTCAAAGGATCAGTCATaGCAAATTGCAAGATGACAACGTGTAGGTGCGCAGATCCCCCGGGGATAATCTCACAGAATTATGGAGAGGCTGTCTCCCTAATAGACAAAAAGGTATGTAACATTCTGACTCTTGACGGGATCACCTTGCGCCTTAGCGGGGAATTCGACGCAACCTATCAGAAAAATATCTCAATTCAGGATTCCCAGGTGGTGATTACTGGGAATCTAGATATATCCACTGAGCTAGGGAATGTGAATAATTCAATCAGCAATGCTCTAGACAAGCTAGAGGAGAGTAACAGCAAGCTGGACAAAGTTAATGTGAGGCTTACCAGTACATCTGCCCTAATCACATATATTGTCTTGACAACAATAGCACTGATATGCGGGATAGTCAGCTTAGTCCTCGCTTGCTATATAATGTACAAACAAAAGGCCCAGCAGAAAACACTGCTGTGGCTTGGGAACAACACCTTGGATCAGATGAGAGCAACGACAAAGATGTAA
>1.2_1d_223_KX857678_mallard_MN_USA_AI09_2529_2009
ATGGATCCCAAGCCTTCTACCAGCTATTTGCACGCTTTTCCACTGATCTTCGTGGCTATCATTTTAGTATTCATGGCTGGAAGGGCATCGGCACTGGATGGGCGGCCGCTCGCTGCCGCAGGAATAGTAGTCACAGGAGACAAGGCGGTTAATATATACACATCGTCGCAAACAGGGACAATTATCATCAAATTGTTACCCAATATGCCCAAAGACAAAGAACAATGTGCTAAGAGCCCCCTAGACGCATACAATAGGACCCTTACAACCCTCCTTGCCCCGCTCGGCGATTCGATTAGGAGGATCCAAGAGTCGGTAACCACATCAGGAGGAGAACGGCAGGAGCGTTTGGTAGGGGCAATAATAGGAGGCGTCGCATTAGGTGTAGCCACCGCAGCGCAGATCACAGCGGCTTCTGCCCTCATACAAGCCAACCAGAATGCTGCAAACATATTGAAATTAAAGGAGAGTATTGCCGCTACCAATGAAGCAGTACATGAGGTCACAAGCGGGCTGTCCCAGCTGGCTGTTGCCGTAGGTAAGATGCAGCAGTTTGTTAACGACCAATTCAATAAGACAGCACAAGAGATCGACTGTATTAAGATCACACAACAGGTCGGGGTGGAGTTGAATCTATACTTGACTGAACTGACAACTGTGTTCGGACCGCAAATCACATCCCCTGCACTCACGCAGTTGACCATCCAGGCCTTGTATAATCTGGCGGGTGGGAACATGGATTACATGCTGACAAAGCTGGGAGTGGGTAATAATCAGCTCAGTTCTCTGATTAGTAGTGGCCTGATATCAGGGAATCCAATTCTCTATGACTCGCAAACTCAGCTTCTGGGTATACAGGTGACTCTCCCCTCTGTGGGCAATTTGAACAACATGCGCGCCACATACCTGGAAACCCTCTCTGTAAGTACGAACAAGGGGTTCGCATCTGCATTAGTGCCTAAGGTGGTAACTCAGGTAGGCTCCGTAATTGAAGAGCTGGATACGTCATATTGCATAGAGACAGACCTGGATCTGTACTGCACTAGAATTATAACATTCCCCATGTCTCCAGGTATCTTCTCCTGTCTCAGTGGAAACACCTCAGCATGCATGTACTCTAAGACTGAAGGAGCACTCACCACACCATATATGACACTCAAaGGATCAGTCaTAGCAAATTGCAAGATGACAACGTGTAGGTGCGCAGATCCCCCGGGGATAATCTCACAGAATTATGGAGAGGCTGTCTCCTTAATAGACAAAAAGGTATGTAACATTCTGACTCTTGACGGGATCACCTTGCGCCTTAGCGGGGAATTCGATGCAACCTATCAGAAAAATATCTCAATTCAGGATTCCCAGGTGGTGATTACTGGGAATCTAGATATATCCACTGAGTTAGGGAATGTGAATAATTCAATCAGCAATGCTCTAGACAAGCTAGAAGAGAGTAACAGCAAGCTGGACAAAGTTAATGTGAGGCTTACCAGTACATCTGCCCTAATCACATATATTGTCTTGACAACAATAGCACTGATATGCGGGATAGTCAGCTTAGTCCTCGCCTGCTATATAATGTACAAACAAAGGGCCCAGCAGAAAACACTGCTGTGGCTCGGGAACAACACCTTGGATCAGATGAGAGCAACGACAAAAATGTAA
>1.2_1d_224_KX857679_American_Green_winged_Teal_MN_USA_AI09_3588_2009
ATGGATCCCAAGCCTTCTACCAGCTATTTGCACGCTTTTCCACTGATCTTCGTGGCTATCATTTTAGTATTCATGGCTGGAAGGGCATCGGCACTGGATGGGCGGCCGCTCGCTGCCGCAGGAATAGTAGTCACAGGAGACAAGGCGGTTAATATATACACATCGTCACAAACAGGGACAATTATCATCAAATTGTTACCCAATATGCCCAAAGACAAAGAACAATGTGCTAAGAGCCCCCTAGACGCATACAATAGGACCCTTACAACCCTCCTTGCCCCGCTCGGCGATTCGATTAGGAGGATCCAAGAGTCGGTAACCACATCAGGAGGAGAACGGCAGGAGCGTTTGGTAGGGGCAATAATAGGAGGCGTCGCATTAGGTGTAGCCACCGCAGCGCAGATCACAGCGGCTTCTGCCCTCATACAAGCCAACCAGAATGCTGCGAACATACTGAAATTAAAGGAGAGTATTGCCGCTACCAATGAAGCAGTACATGAGGTCACAAGCGGGCTGTCCCAGCTGGCCGTTGCCGTAGGTAAGATGCAGCAGTTTGTTAACGACCAATTCAATAAGACAGCACAAGAGAtCGACTGTATTAAGATCACACAACAGGTTGGGGTGGAGTTGAATCTATACTTGACCGAACTGACAACCGTGTTCGGACCGCAAATCACATCCCCTGCACTCACGCAGTTGACCATCCAGGCCTTGTATAATCTGGCGGGTGGGAACATGGATTACATGCTGACAAAGCTGGGAGTGGGCAATAATCAGCTCAGTTCTCTGATTAGTAGTGGCCTAATATCGGGGAATCCAATTCTCTATGACTCGCAAACTCAGCTTCTGGGTATACAGGTGACTCTCCCCTCTGTGGGCAATTTGAACAACATGCGTGCCACATACCTGGAAACCCTCTCTGTAAGTACGAACAAGGGATTCGCATCTGCATTAGTGCCTAAGGTGGTAACTCAGGTAGGCTCCGTAATTGAAGAGCTGGATACGTCATATTGCATAGAGACAGACCTGGATCTGTACTGCACTAGAATTGTAACATTCCCCATGTCTCCAGGTATCTTCTCCTGTCTCAGTGGAAACACCTCAGCGTGCATGTACTCTAAGACTGAAGGAGCACTCACCACACCATATATGACACTCAAAGGATCAGTCaTAGCAAATTGCAAGATGACAACGTGTAGGTGCGCAGATCCCCCGGGGATAATCTCACAGAATTATGGAGAGGCTGTCTCCTTAATAGACAAAAAGGTATGTAACATTCTGACTCTTGACGGGATCACCTTGCGCCTTAGCGGGGAATTCGATGCAACCTATCAGAAAAATATCTCAATTCAGGATTCCCAGGTGGTGATTACTGGGAATCTAGATATATCCACTGAGTTAGGGAATGTGAATAATTCAATCAGCAATGCTCTAGACAAGCTAGAGGAGAGTAACAGCAAGCTGGACAAAGTTAATGTGAGGCTTACCAGTACATCTGCCCTAATCACATATATTGTCTTGACAACAATAGCACTGATATGCGGGATAGTCAGCTTAGTCCTCGCCTGCTATATAATGTACAAACAAAAGGCCCAGCAGAAAACACTGCTGTGGCTCGGGAACAACACCTTGGATCAGATGAGAGCAACGACAAAGATGTAA
>1.2_1d_225_KX857680_Greater_Black_backed_Gull_NJ_USA_AI10_835_2010
ATGGATCCCAAGCCTTCTACCAGCTATTTGCACTCTTTCCCACTGATCTTCGTGGCTATCATTTTAGTATTCATGGCTGGAAGGGCATCGGCACTGGATGGGCGGCCGCTCGCTGCCGCAGGAATAGTAGTCACAGGAGACAAGGCGGTTAATATATACACATCGTCGCAAACAGGGACAATTATCATCAAATTGTTACCCAATATGCCCAAAGACAAAGAACAATGTGCTAAGAGCCCCCTAGACGCATACAATAGGACCCTTACAACCCTCCTTGCCCCGCTCGGCGATTCGATTAAGAGGATCCAAGAGTCGGTAACCACATCAGGAGGAGAACGGCAGGAGCGTTTGGTAGGGGCAATAATAGGAGGCGTCGCACTAGGTGTAGCCACCGCAGCGCAGATCACAGCGGCTTCTGCCCTCATACAAGCCAACCAGAATGCTGCAAACATACTGAAATTAAAGGAGAGTATTGCCGCTACCAATGAAGCAGTACATGAGGTCACAAGCGGGCTGTCCCAGCTGGCCGTTGCCGTAGGCAAGATGCAGCAGTTTGTTAACGACCAATTCAATAAGACAGCACAAGAGATCGACTGTATTAAGATCACACAACAGGTTGGGGTGGAGTTGAATCTATACTTGACCGAACTGACAACCGTGTTCGGACCGCAAATCACATCCCCTGCACTCACGCAGTTGACCATCCAGGCCTTATATAATCTGGCGGGTGGGAACATGGATTACATGCTGACAAAGCTGGGAGTGGGTAATAATCAGCTCAGTTCTCTGATTAGTAGTGGCCTAATATCGGGGAATCCAATTCTCTATGACTCGCAAACTCAGCTTCTGGGTATACAGGTGACTCTCCCCTCTGTGGGCAATTTGAACAACATGCGCGCCACATACCTGGAAACCCTCTCTGTAAGTACGAACAAGGGATTCGCATCTGCATTAGTGCCTAAGGTGGTAACTCAGGTAGGCTCCGTAATTGAAGAGCTGGATACGTCATATTGCATAGAGACAGACCTGGATCTGTACTGCACTAGAATTGTAACATTCCCCATGTCTCCAGGTATCTTCTCCTGTCTCAGTGGAAACACCTCAGCGTGCATGTATTCTAAGACTGAAGGAGCACTCACCACACCATATATGACACTCAAAGGATCAGTCATAGCAAATTGCAAGATGACAACGTGTAGGTGCGCAGATCCCCCGGGTATAATCTCACAGAATTATGGAGAGGCTGTCTCCTTAATAGACAAAAAGGTATGTAACATTCTGACTCTTGACGGGATCACCTTGCGCCTTAGCGGGGAATTCGATGCAACCTATCAGAAAAATATCTCAATTCAGGATTCCCAGGTGGTGATTACTGGGAATCTAGATATATCCACTGAGTTAGGGAATGTGAATAATTCAATCAGCAATGCTCTAGACAAGCTAGAGGAGAGTAACAGCAAGCTGGACAAAGTTAATGTGAGGCTTACCAGTACATCTGCCTTAATCACATATATTGTCTTGACAACAATAGCACTGATATGCGGGATAGTCAGCTTAGTCCTCGCCTGCTATATAATGTACAAACAAAAGGCCCAGCAGAAAACACTGCTGTGGCTCGGGAACAACACCTTGGATCAGATGAGAGCAACGACAAAGATGTAA
>1.2_1d_226_KX857681_Laughing_Gull_NJ_USA_AI10_991_2010
ATGGATCCCAAGCCTTCTACCAGCTATTTGCATGCTTTTCCACTGATCTTCGTGGCTATCATTTTAGTATTCATGGCTGGAAGGGCATCGGCACTGGATGGGCGGCCGCTCGCTGCCGCAGGAATAGTAGTCACAGGAGACAAGGCAGTTAATATATACACATCGTCACAAACAGGGACAATTATCATCAAATTGTTACCCAATATGCCCAAAGACAAAGAACAATGTGCTAAGAGCCCCCTAGACGCATACAATAGGACCCTTACAACCCTCCTTGCCCCGCTCGGCGATTCGATTAGGAGGATCCAAGAGTCGGTAACCACATCAGGAGGAGAACGGCAGGAGCGTTTGGTAGGGGCAATAATAGGAGGCGTCGCATTAGGTGTAGCCACCGCAGCGCAGATCACAGCGGCTTCTGCCCTCATACAAGCCAACCAGAATGCTGCAAACATACTGAAATTAAAGGAGAGTATTGCCGCTACCAATGAAGCAGTACATGAGGTCACAAGCGGGCTGTCCCAGCTGGCCGTTGCCGTAGGTAAGATGCAGCAGTTTGTTAACGACCAATTCAATAAGACAGCACAAGAGATCGACTGTATTAAGATCACACAACAGGTCGGGGTGGAGTTGAATCTATACTTGACCGAACTGACAACCGTGTTCGGACCGCAAATCACATCCCCTGCACTCACGCAGTTGACTATCCAGGCCTTGTATAATCTGGCGGGTGGGAACATGGATTACATGCTGACAAAGCTGGGAGTGGGCAATAATCAGCTCAGTTCTCTGATTAGTAGTGGCCTAATATCGGGGAATCCAATTCTCTATGACTCGCAAACTCAGCTTCTGGGTATACAGGTGACTCTCCCCTCTGTGGGCAATTTGAACAACATGCGCGCCACATACCTGGAAACCCTCTCTGTAAGTACGAACAAGGGATTCGCATCTGCATTAGTGCCTAAGGTGGTAACTCAGGTAGGCTCCGTAATTGAAGAGCTGGATACGTCATATTGCATAGAGACAGACCTGGATCTGTACTGCACTAGAATTGTAACATTCCCCATGTCTCCAGGTATATTCTCCTGTCTCAGTGGAAACACCTCAGCGTGCATGTACTCTAAGACTGAAGGGGCACTCACCACACCATATATGACACTCAAAGGATCAGTCATAGCAAATTGCAAGATGACAACATGTAGGTGTGCAGATCCCCCGGGGATAATCTCACAGAATTATGGAGAGGCTGTCTCCTTGATAGACAAAAAGGTATGTAACATTCTGACTCTTGACGGGATCACCTTGCGCCTTAGCGGGGAATTCGATGCAACCTATCAGAAAAATATCTCAATTCAGGATTCCCAGGTGGTGATTACTGGGAATCTCGATATATCCACTGAGTTAGGGAATGTAAATAATTCAATCAGCAATGCTCTAGACAAGCTAGAAGAAAGTAACAGCAAGCTGGACAAAGTTAATGTGAGGCTTACCAGTACATCTGCCCTGATCACATATATTGTCTTGACAACAATAGCACTGATATGCGGGATAGTCAGCTTAGTCCTCGCCTGCTATATAATGTACAAACAAAAGGCCCAGCAGAAAACACTGCTGTGGCTCGGGAACAACACCTTGGATCAGATGAGAGCAACGACAAAGATGTAA
>1.2_1d_227_KX857682_mallard_MN_USA_AI10_3156_2010
ATGGATCCCAAGCCCTCTACCAGCTACCCGCACTCTTTCCCACCGATCTTCGTGGCCACCATTTTAGTATTCATGGCTGGAAGGGCATCGGCACTGGATGGGCGGCCGCTCGCTGCCGCAGGAATAGTAGTCACAGGAGACAAGGCGGTTAATATATACACATCGTCGCAAACAGGGACAATTATCATCAAATTGTTACCCAATATGCCCAAAGACAAAGAACAATGTGCTAAGAGCCCCCTAGACGCATACAATAGGACCCTTACAACCCTCCTTGCCCCGCTCGGCGATTCGATTAAGAGGATCCAAGAGTCGGTAACCACATCAGGAGGAGAACGGCAGGAGCGTTTGGTAGGGGCAATAATAGGAGGCGTCGCATTAGGTGTAGCCACCGCAGCGCAGATCACAGCGGCTTCTGCCCTCATACAAGCCAACCAGAATGCTGCAAACATACTGAAATTAAAGGAGAGTATTGCCGCTACCAATGAAGCAGTACATGAGGTCACAAGCGGGCTGTCCCAGCTGGCCGTTGCCGTAGGCAAGATGCAGCAGTTTGTTAACGACCAATTCAATAAGACAGCACAAGAGATCGACTGTATTAAGATCACACAACAGGTTGGGGTGGAGTTGAATCTATACTTGACCGAACTGACAACCGTGTTCGGACCGCAAATCACATCCCCTGCACTCACACAGTTGACCATCCAGGCCTTATATAATCTGGCGGGTGGGAACATGGATTACATGCTGACAAAGCTGGGAGTGGGTAATAATCAGCTCAGTTCTCTGATTAGTAGTGGCCTAATATCGGGGAATCCAATTCTCTATGACTCGCAAACTCAGCTTCTGGGTATACAGGTGACTCTCCCCTCTGTGGGCAATTTGAACAACATGCGCGCCACATACCTGGAAACCCTCTCCGTAAGTACGAACAAGGGATTCGCATCTGCATTAGTGCCCAAGGTGGTAACTCAGGTAGGCTCCGTAATTGAAGAGCTGGATACGTCATATTGCATAGAGACAGACCTGGATCTGTACTGCACTAGAATTGTAACATTTCCCATGTCTCCAGGTATCTTCTCCTGTCTCAGTGGAAACACCTCAGCGTGCATGTATTCCAAGACTGAAGGAGCACTCACCACACCATATATGACACTCAAAGGATCAGTCATAGCAAATTGCAAGATGACAACGTGTAGGTGCGCAGATCCCCCGGGTATAATCTCACAGAATTATGGAGAGGCTGTCTCCTTAATAGACAAAAAGGTATGTAACATTCTGACTCTTGACGGGATCACCTTGCGCCTTAGCGGGGAATTCGATGCAACCTATCAGAAAAATATCTCAATTCAGGATTCCCAGGTGGTGATTACTGGGAATCTAGATATATCCACTGAGTTAGGGAATGTGAATAATTCAATCAGCAATGCTCTAGACAAGCTAGAGGAGAGTAACAGCAAGCTGGACAAAGTTAATGTGAGGCTTACCAGTACATCTGCCCTAATCACATATATTGTCTTGACAACAATAGCACTGATATGCGGGATAGTCAGCTTAGTCCTCGCCTGCTATATAATGTACAAACAAAAGGCCCAGCAGAAAACACTGCTGTGGCTCGGGAACAACACCTTGGATCAGATGAGAGCAACGACAAAGATGTAA
>1.2_1d_228_KX857683_Blue_winged_Teal_LA_USA_AI10_3541_2010
ATGGATCCCAAGCCTTCTACCAGCTATTTGCACGCTTTTCCACTGATCTTCGTGGCTATCATTTTAGTATTCATGGCTGGAAGGGCATCGGCACTGGATGGGCGGCCGCTCGCTGCCGCAGGAATAGTAGTCACAGGAGACAAGGCGGTTAATATATACACATCGTCGCAAACAGGGACAATTATCATCAAATTGTTACCCAATATGCCCAAAGACAAAGAACAATGTGCTAAGAGCCCCCTAGACGCATACAATAGGACCCTTACAACCCTCCTTGCCCCGCTCGGCGATTCGATTAGGAGGATCCAAGAGTCGGTAACCACATCAGGAGGAGAACGGCAGGAGCGTTTGGTGGGGGCAATAATAGGAGGCGTCGCATTAGGTGTAGCCACCGCAGCGCAGATCACAGCGGCTTCTGCCCTCATACAAGCCAACCAGAATGCTGCAAACATACTGAAATTAAAGGAGAGTATTGCCGCTACCAATGAAGCAGTACATGAGGTCACAAGCGGGCTGTCCCAGCTGGCCGTTGCCGTAGGTAAGATGCAGCAGTTTGTTAACGACCAATTCAATAAGACAGCACAAGAGATCGACTGTATTAAGATCACACAACAGGTCGGGGTGGAGTTGAATCTATACTTGACTGAACTGACAACCGTGTTCGGACCGCAAATCACATCCCCTGCACTCACGCAGTTGACCATCCAGGCCTTGTATAATCTGGCGGGTGGGAACATGGATTACATGCTGACAAAGCTGGGAGTGGGTAATAATCAGCTCAGTTCTCTGATTAGTAGTGGCCTAATATCGGGGAATCCAATTCTCTATGACTCGCAAACTCAGCTTCTGGGTATACAGGTGACTCTCCCCTCTGTGGGCAATTTGAACAACATGCGCGCCACATACCTGGAAACCCTCTCTGTAAGTACGAACAAGGGATTCGCATCTGCATTAGTGCCTAAGGTGGTAACTCAGGTAGGCTCCGTAATTGAAGAGCTGGATACGTCATATTGCATAGAGACAGACCTGGATCTGTACTGCACTAGAATTGTAACATTCCCCATGTCTCCaGGTATCTTCTCCTGTCTCAGTGGAAACACCTCAGCGTGCATGTACTCTAAGACtGAAGGAGCACTCACCACACCATATATGACACTCAAAGGATCAGTCATAGCAAATTGCAAGATGACAACGTGTAGGTGCGCAGATCCCCCGGGGATAATCTCACAGAATTATGGAGAGGCTGTCTCCTTAATAGACAAAAAAGCATGTAACATTCTGACTCTTGACGGGATCACCTTGCGCCTTAGCGGGGAATTCGATGCAACCTATCAGAAAAATATCTCAATTCAGGATTCCCAGGTGGTGATTACTGGGAATCTAGATATATCCACTGAGTTAGGGAATGTGAATAATTCAATCAGCAATGCTCTAGACAAGCTAGAAGAGAGTAACAGCAAGCTGGACAAAGTTAATGTGAGGCTTACCAGTACATCTGCCCTAATCACATATATTGTCTTGACAACAATAGCACTGATATGCGGGATAGTCAGCTTAGTCCTCGCCTGCTATATAATGTACAAACAAAGGGCCCAGCAGAAAACACTGCTGTGGCTCGGGAACAACACCTTGGATCAGATGAGAGCAACGACAAAAATGTAA
>1.2_1d_229_KX857684_American_Green_winged_Teal_MN_USA_AI10_4299_2010
ATGGATCCCAAGCCTTCTACCAGCTATTTGCACGCTTTTCCACTGATCTCCGTGGCTATCATTTTAGTATTCATGACTGGAAGGGCATCGGCACTGGATGGGCGGCCGCTCGCTGCCGCAGGAATAGTAGTCACAGGAGACAAGGCGGTTAATATATACACATCGTCGCAAACAGGGACAATTATCATCAAATTGTTACCCAATATGCCCAAAGACAAAGAACAATGTGCTAAGAGCCCCCTAGACGCATACAATAGGACCCTTACAACCCTCCTTGCCCCGCTCGGCGATTCTATTAGGAGGATCCAAGAGTCGGTAACCACATCAGGAGGAGAACGGCAGGAGCGTTTGGTAGGGGCAATAATAGGAGGCGTCGCATTAGGTGTAGCCACCGCAGCGCAGATCACAGCGGCTTCTGCCCTCATACAAGCCAACCAGAATGCTGCAAACATACTGAAATTAAAGGAGAGTATTGCCGCTACCAATGAAGCAGTACATGAGGTCACAAGCGGGCTGTCCCAGCTGGCCGTTGCCGTAGGTAAGATGCAGCAGTTTGTTAACGACCAATTCAATAAGACAGCACAAGAGATCGACTGTATTAAGATCACACAACAGGTTGGGGTGGAGTTGAATCTATACTTGACCGAATTGACAACCGTGTTCGGACCGCAAATCACATCCCCTGCACTCACGCAGTTGACCATCCAGGCCTTATATAATCTGGCGGGTGGGAACATGGATTACATGCTGACAAGGCTGGGAGTGGGTAATAATCAGCTCAGTTCTCTGATTAGTAGTGGCCTAATATCGGGGAATCCAATTCTCTATGACTCGCAAACTCAGCTTCTGGGTATACAGGTGACTCTCCCCTCTGTGGGCAATTTGAACAACATGCGCGCCACATACCTGGAAACCCTCTCTGTAAGTACGAACAAGGGATTCGCATCTGCATTAGTGCCTAAGGTGGTAACTCAGGTAGGCTCTGTAATTGAAGAGCTGGATACGTCATATTGCATAGAGACAGACCTGGATCTGTACTGCACTAGAATTGTAACATTCCCCATGTCTCCaGGTATCTTCTCCTGTCTCAATGGAAACACCTCAGCGTGCATGTATTCTAAGACTGAAGGAGCACTCACCACACCATATATGACACTCAAAGGATCAGTCATAGCAAATTGCAAGATGACAACGTGTAGGTGCGCAGATCCCCCAGGGATAATCTCACAGAATTATGGAGAGGCTGTCTCCTTAATAGACAAAAAGGTATGTAACATTCTGACTCTTGACGGGATCACCTTGCGCCTTAGCGGGGAATTCGATGCAACCTATCAGAAAAATATCTCAATTCAGGATTCCCAGGTGGTGATTACCGGGAATCTAGATATATCCACTGAGTTAGGGAATGTGAATAATTCAATCAGCAATGCTCTAGACAAGCTAGAGGAGAGTAACAGCAAGCTGGACAAGGTTAATGTGAGGCTTACCAGTACATCTGCCCTAATCACATATATTGTCTTGACAACAATAGCACTGATATGCGGGATAGTCAGCTTAGTCCTCGCCTGCTATATAATGTACAAACAAAAGGCCCAGCAGAAAACACTGCTGTGGCTCGGGAACAACACCTTGGATCAGATGAGAGCAACGACAAAGATGTAA
>1.2_1d_230_KX857685_Blue_winged_Teal_TX_USA_AI10_4457_2010
ATGGATCCCAAGCCTTCTACCAGCCATTTGCACGCTTTTCCACTGATCTTCGTGGCTATCATTTTAGTATTCATGGCTGGAAGGGCATCGGCATTGGACGGGCGGCCGCTCGCTGCCGCAGGAATAGTAGTCACAGGAGACAAGGCAGTTAATATATACACATCGTCGCAAACAGGGACAATTATCATCAAATTATTACCCAATATGCCCAAAGACAAAGAACAATGTGCTAAGAGCCCCCTAGACGCATACAATAGGACCCTTACAACCCTCCTTGCCCCGCTCGGCGATTCGATTAGGAGGATCCAAGAGTCGGTAACCACATCAGGAGGAGAACGGCAGGAGCGTTTGGTAGGGGCAATAATAGGAGGCGTCGCATTAGGTGTAGCCACCGCAGCGCAGATCACAGCGGCTTCTGCCCTCATACAAGCCAACCAGAATGCTGCAAACATACTGAAGTTAAAGGAGAGTATTGCCGCTACCAATGAAGCAGTACATGAGGTCACAAGCGGGCTaTCCCAGCTGGCTGTTGCCGTAGGTAAGATGCAGCAGTTTGTTAACGACCAATTCAATAAGACAGCACAAGAGATCGACTGTATTAAGATCACACAACAGGTTGGGGTGGAGTTGAATCTATACTTGACCGAATTGACAACCGTGTTCGGACCGCAAATCACATCCCCTGCACTCACGCAGTTGACCATCCAGGCCTTATATAATCTGGCGGGTGGGAACATGGATTACATGCTGACAAGGCTGGGAGTGGGTAATAATCAGCTCAGTTCTCTGATTAGTAGTGGCCTAATATCGGGGAATCCAATTCTCTATGACTCGCAAACTCAGCTTCTGGGTATACAGGTGACTCTCCCCTCTGTGGGCAATTTGAACAACATGCGCGCCACATACCTGGAAACCCTCTCTGTAAGTACGAACAAGGGATTCGCATCTGCATTAGTGCCTAAGGTGGTAACTCAGGTAGGCTCTGTAATTGAAGAGCTGGATACGTCATATTGCATAGAGACAGACCTGGATCTGTACTGCACTAGAATTGTAACATTCCCCATGTCTCCAGGTATCTTCTCCTGTCTCAATGGAAACACCTCAGCGTGCATGTATTCTAAGACTGAAGGAGCACTCACCACACCATATATGACACTCAAAGGATCAGTCATAGCAAATTGCAAGATGACAACGTGTAGGTGCGCAGATCCCCCAGGGATAATCTCACAGAATTATGGAGAGGCTGTCTCCTTAATAGACAAAAAGGTATGTAACATTCTGACTCTTGACGGGATCACCTTGCGCCTTAGCGGGGAATTCGATGCAACCTATCAGAAAAATATCTCAATTCAGGATTCCCAGGTGGTGATTACCGGGAATCTAGATATATCCACTGAGTTAGGGAATGTGAATAATTCAATCAGCAATGCTCTAGACAAGCTAGAGGAGAGTAACAGCAAGCTGGACAAGGTTAATGTGAGGCTTACCAGTACATCTGCCCTAATCACATATATTGTCTTGACAACAATAGCACTGATATGCGGGATAGTCAGCTTAGTCCTCGCCTGCTATATAATGTACAAACAAAAGGCCCAGCAGAAAACACTGCTGTGGCTCGGGAACAACACCTTGGATCAGATGAGAGCAACGACAAAGATGTAA
>1.2_1d_231_KX857686_mallard_NJ_USA_AI10_4506_2010
ATGGATCCCAAGCCTTCTACCAGCCATTTGCACGCTTTTCCACTGATCTTCGTGGCTATCATTTTAGTATTCATGGCTGGAAGGGCATCGGCATTGGACGGGCGGCCGCTCGCTGCCGCAGGAATAGTAGTCACAGGAGACAAGGCAGTTAATATATACACATCGTCGCAAACAGGGACAATTATCATCAAATTATTACCCAATATGCCCAAAGACAAAGAACAATGTGCTAAGAGCCCCCTAGACGCATACAATAGGACCCTTACAACCCTCCTTGCCCCGCTCGGCGATTCGATTAGGAGGATCCAAGAGTCGGTAACCACATCAGGAGGAGAACGGCAGGAGCGTTTGGTAGGGGCAATAATAGGAGGCGTCGCATTAGGTGTAGCCACCGCAGCGCAGATCACAGCGGCTTCTGCCCTCATACAAGCCAACCAGAATGCTGCAAACATACTGAAGTTAaAGGAGAGTATTGCCGCTACCAATGAAGCAGTACATGAGGTCACAAGCGGGCTATCCCAGCTGGCTGTTGCCGTAGGTAAGATGCAGCAGTTTGTTAACGACCAATTCAATAAGACAGCACAAGAGATCGACTGTATTAAGATCACACAACAGGTTGGGGTGGAGTTGAATCTATACTTGACCGAACTGACAACCGTGTTCGGACCGCAAATCACATCCCCTGCACTCACACAGTTGACCATCCAGGCCTTATATAATCTGGCGGGTGGGAACATGGATTACATGCTGACAAAGCTGGGAGTGGGTAATAATCAGCTCAGTTCTCTGATTAGTAGTGGCCTAATATCAGGGAATCCAATTCTCTATGACTCGCAAACTCAGCTTCTGGGTATACAGGTGACTCTCCCCTCTGTGGGTAATTTGAACAACATGCGCGCCACATACCTGGAAACCCTCTCTGTAAGTACGAACAAGGGATTCGCATCTGCATTAGTGCCTAAGGTGGTAACTCAGGTAGGCTCCGTAATTGAAGAGCTGGATACGTCATATTGCATAGAGACAGACCTGGATCTGTACTGCACTAGAATTGTAACATTCCCCATGTCTCCaGGTATCTTCTCCTGTCTCGGTGGAAACACCTCAGCGTGCATGTATTCTAAGACTGAAGGAGCACTCACCACACCATATATGACACTCAAAGGATCAGTCATAGCAAATTGCAAGATGACAACGTGTAGGTGCGCGGATCCCCCGGGGATAATCTCACAGAATTATGGAGAGGCTGTCTCCCTAATAGACAAAAAGGTATGTAACATTCTGACTCTTGACGGGATCACTTTGCGCCTTAGCGGGGAATTCGATGCAACCTATCAGAAAAATATCTCAATTCAGGATTCCCAGGTGGTGATTACCGGAAATCTAGATATATCCACTGAGTTAGGGAATGTGAATAATTCAATCAGCAATGCTCTAGACAAGCTAGAGGAGAGTAACAGCAAGCTGGACAAAGTTAATGTGAGGCTTACCAGTACATCTGCCCTAATCACATATATTGTCTTGACAACAATAGCACTGATATGCGGGATAGTCAGCTTAGTCCTCGCCTGCTATATAATGTACAAACAAAAGGCCCAGCAGAAAACACTGCTGTGGCTCGGGAACAACACCTTGGATCAGATGAGAGCAACGACAAAGATGTAA
>1.2_1d_232_KX857687_Ruddy_Turnstone_NJ_USA_AI11_982_2011
ATGGATCCCAAGCCTTCTACCAGCTATTTGCACACCTTCCCACTGATCTTCGTGGCTCTCGTTTTAGTATTCATGGCTGGAAGGGCATCGGCACTGGATGGGCGGCCGCTCGCTGCCGCAGGAATAGTAGCCACAGGAGACAAGGCAGTTAATATATACACATCATCGCAAACAGGGACAATTATCATCAAATTATTACCCAATATGCCCAAAGACAAAGAACAATGTGCTAAGAGCCCCCTAGACGCATACAATAGGACCCTTACAACCCTCCTTGCCCCGCTCGGCGATTCAATTAGGAGGATCCAAGAGTCGGTAACCACATCAGGAGGAGAACGGCAGGAGCGTTTGGTAGGGGCAATAATAGGAGGTGTCGCATTAGGTGTAGCCACCGCAGCGCAGATCACAGCGGCTTCTGCCCTCATACAAGCCAACCAGAATGCTGCAAACATACTGAAATTAAAAGAGAGTATTGCCGCTACCAATGAAGCAGTACATGAGGTCACAAGCGGGCTGTCCCAGCTGGCTGTTGCCGTAGGTAAGATGCAGCAGTTTGTTAACGACCAATTCAATAAGACAGCACAAGAGATCGACTGTATTAAGATCACACAACAGGTTGGGGTGGAGTTGAATCTATACTTGACTGAGCTGACAACCGTGTTCGGACCGCAAATCACGTCCCCTGCACTCACGCAGTTGACCATCCAGGCCTTATATAATCTTGCGGGTGGGAACATGGATTACATGCTGACAAAGCTGGGAGTGGGTAATAATCAGCTCAGTTCTCTGATTAGTAGTGGCCTAATATCAGGGAATCCAATTCTCTATGACTCGCAAACTCAGCTTCTGGGTATACAGGTGACTCTCCCCTCAGTGGGCAATTTGAACAACATGCGTGCCACATATCTGGAAACCCTCTCTGTAAGTACGAACAAGGGATTCGCATCTGCATTGGTGCCTAAGGTGGTAACTCAGGTAGGCTCCGTAATTGAAGAGCTGGATACGTCATATTGCATAGAGACAGACCTGGACCTGTACTGCACTAGAATTGTAACATTCCCCATGTCTCCaGGTATCTTCTCCTGTCTCAGTGGAAACACCTCAGCGTGCATGTACTCTAAGACTGAAGGGGCACTCACCACACCATATATGACACTCAAAGGATCAGTCATAGCAAATTGCAAGATGACAACGTGTAGGTGCGCAGATCCCCCGGGGATAATCTCACAGAATTATGGAGAGGCTGTCTCCCTAATAGACAAAAAGGTATGTAACATTCTGACTCTTGACGGGATCACCTTGCGCCTTAGCGGGGAATTCGACGCAACCTATCAGAAAAATATCTCAATTCAGGATTCCCAGGTGGTGATTACTGGGAATCTAGATATATCCACTGAGCTAGGGAATGTGAATAATTCAATCAGCAATGCTCTAGACAAGCTAGAGGAGAGTAACAGCAAACTGGACAAAGTTAATGTGAGGCTTACTAGTACATCTGCCCTAATCACATATATTGTCTTGACAACAATAGCACTGATATGCGGGATAGTCAGCTTAGTCCTCGCTTGCTATATAATGTACAAACAAAAGGCCCAGCAGAAAACACTGCTGTGGCTTGGGAACAACACCTTGGATCAGATGAGAGCAACGACAAAGATGTAA
>1.2_1d_234_KX857689_mallard_MN_USA_AI11_4744_2011
ATGGATCCCAAGCCTTCTACCAGCCATTTGCACGCTTTTCCACTGATCTTCATGGCTATCAGTTTAGTATTCATGTCTGGAAGGGCATTGGCACTGGATGGGCGGCCGCTCGCTGCCGCAGGAATAGTAGCCACAGGAGACAAGGCAATTAATATATACACATCGTCACAGACAGGGACAATTATCATCAAATTATTACCCAATATGCCCAAAGACAAAGAACAATGTGCTAAGAGCCCCCTAGATGCATACAATAGGACCCTTACAACCCTCCTTGCCCCGCTCGGCGATTCGATTAGGAGGATCCAAGAATCGGTAACCACATCAGGAGGAGAACGGCAGGAGCGTTTGGTAGGGGCAATAATAGGAGGTGTCGCACTAGGTGTAGCCACCGCAGCGCAGATCACAGCGGCTTCTGCCCTCATACAAGCCAACCAGAATGCTGCAAAcATACTGaAATTAAAAGAGAgTATTGCCGCTACCAATGAAGCAGTACATGAGGTCACAAGCGGGCTGTCCCAGCTGGCTGTTGCCGTAGGTAAGATGCAGCAGTTTGTTAACGACCAATTCAATAAGACAGCACAAGAGATCGACTGTATTAAGATCACACAACAGGTTGGGGTGGAGTTGAACCTATACCTGACCGAACTGACAACCGTGTTCGGACCGCAAATCACATCCCCTGCACTCACGCAGTTGACCATCCAGGCCTTATATAATCTGGCGGGTGGGAACATGGATTACATGCTGACAAAGCTGGGAGTGGGTAATAATCAGCTCAGTTCTCTGATTAGTAGTGGCCTAATATCAGGGAACCCAATTCTCTATGACTCGCAAACTCAGCTTCTGGGTATACAGGTGACTCTCCCCTCTGTGGGCAACCTGAACAACATGCGCGCCACATATCTGGAAACCCTCTCCGTAAGTACGAACAAGGGATTCGCATCTGCATTAGTGCCTAAGGTGGTAACTCAGGTAGGCTCCGTAATTGAAGAGCTGGATACGTCATATTGCATAGAGACAGACCTGGATCTGTACTGCACTAGAATTGTAACATTCCCCATGTCTCCaGGTATCTTCTCCTGTCTCGGTGGAAACACCTCAGCGTGCATGTATTCTAAGACtGAAGGAGCACTCACCACACCATATATGACACTCAAAGGATCAGTCATAGCAAATTGCAAGATGACAACGTGTAGATGCGCAGATCCCCCGGGGATAATCTCACAGAATTATGGAGAGGCTGTCTCCCTAATAGACAAAAAGGTATGTAACATTCTGACTCTTGACGGGATCACCTTACGCCTTAGCGGGGAATTCGATGCAACCTATCAGAAAAATATCTCAATTCAGGATTCCCAGGTGGTGATTACTGGGAATCTAGATATATCCACCGAGTTAGGGAATGTGAACAATTCAATCAGCAATGCTCTAGACAAGCTAGAGGAGAGTAACAGCAAGCTAGACAAAGTTAATGTGAGGCTTACCAGCACATCTGCCCTAATCACATATATTGTCTTGACAACAATAGCACTGATATGCGGGATAGTCAGCTTAGTCCTCGCCTGCTATATAATGTACAAACAAAAGGCCCAGCAGAAAACACTGCTGTGGCTCGGGAACAACACCTTGGACCAGATGAGAGCAACGACAAAGATGTAA
>1.2_1d_235_KX857690_Gadwall_MN_USA_AI12_3182_2012
ATGGATCCCAAGCCTTCTACCAGCTATTTGCATGCTTTTCCACTGATCTTTGTGGCTATCATTTTAGTATTCATGGCTGGAAGGGCATCGGCACTGGATGGGCGGCCGCTCGCTGCCGCAGGAATAGTAGTCACAGGAGATAAAGCGGTTAATATATACACATCGTCGCAAACAGGGACAATTATCATCAAATTATTACCCAATATGCCCAAAGACAAAGAACAATGTGCTAAGAGCCCCCTAGACGCATACAATAGGACCCTTACAACTCTCCTTGCCCCGCTCGGCGATTCGATTAAGAGGATCCAAGAGTCGGTAACCACATCAGGAGGAGAACGGCAGGAGCGTTTGGTAGGGGCAATAATAGGAGGTGTCGCATTAGGTGTAGCCACCGCAGCGCAGATCACAGCGGCTTCTGCCCTCATACAAGCCAACCAGAATGCTGCAAACATATTGAAATTAAAGGAGAGTATTGCTGCTACCAATGAAGCAGTACATGAGGTCACAAGCGGGCTGTCCCAGCTGGCTGTTGCCGTAGGTAAGATGCAGCAGTTTGTTAACGACCAATTCAATAAGACAGCACAAGAGATCGACTGTATTAAGATCACACAACAGGTTGGGGTGGAGTTGAACCTATACTTGACCGAACTGACAACCGTGTTCGGACCGCAAATCACATCCCCTGCACTCACGCAGTTGACCATCCAGGCCTTATATAATCTGGCGGGTGGGAACATGGATTACATGCTGACAAAGCTGGGAGTGGGTAATAATCAGCTCAGTTCTCTGATTAGTAGTGGCCTAATATCAGGGAATCCAATTCTCTACGATTCACAAACTCAGCTTCTGGGTATACAGGTGACTCTCCCCTCTGTGGGCAATTTGAACAACATGCGTGCCACATACCTGGAAACCCTCTCTGTAAGTACGAACAAGGGATTCGCATCTGCATTAGTGCCTAAGGTGGTAACTCAGGTAGGCTCCGTAATTGAAGAGCTGGATACATCATATTGCATAGAGACAGACCTGGATCTGTACTGCACTAGAATTGTAACATTCCCCATGTCTCCaGGTATCTTTTCCTGTCTCGGTGGAAACACCTCAGCGTGCATGTATTCTAAGACTGAAGGAGCACTCACCACACCATATATGACACTCAAAGGATCAGTCATAGCAAATTGCAAGATGACAACGTGTAGGTGCGCAGACCCCCCGGGGATAATCTCACAGAATTATGGAGAGGCTGTCTCCTTAATAGACAAAAAGGTATGTAACATTCTGACTCTTGACGGGATCACCTTGCGCCTTAGCGGGGAATTCGATGCAACCTATCAGAAAAATATCTCAATTCAGGATTCCCAGGTGGTGATTACTGGGAATCTAGATATATCCACTGAGTTAGGGAATGTGAATAATTCAATCAGCAATGCTCTAGACAAACTAGAGGAGAGTAACAGCAAGCTGAACAAAGTTAATGTGAGGCTTACCAGTACATCTGCCCTAATTACATATATTGTCTTGACAACAATAGCACTGATATGTGGGATAGTCAGCTTAGTCCTCGCCTGCTATATAATGTACAAGCAAAAGGCCCAGCAGAAAACACTGCTGTGGCTCGGGAACAACACCTTGGATCAGATGAGAGCAACGACAAAGATGTGA
>1.2_1d_236_KX857691_mallard_MN_USA_AI12_4502_2012
ATGGATCCCAAGCCTTCTACCAGCTATTTGCACTCCTTCCCACTGATCTTCGTGGCTATCATTTTAGTATTCATGGCTGGAAGGGCATCGGCACTGGATGGGCGGCCGCTCGCTGCCGCAGGAATAGTAGTCACAGGAGACAAAGCGGTTAATATATACACATCGTCGCAAACAGGGACAATTATCATCAAATTGTTACCCAATATGCCCAAAGACAAAGAACAATGTGCTAAGAGCCCCCTTGACGCATACAATAGGACCCTTACAACCCTCCTTGCCCCGCTCGGCGATTCGATTAAGAGGATCCAAGAGTCGGTAACCACATCAGGAGGAGAACGGCAGGAGCGTTTGGTAGGGGCAATAATAGGAGGCGTCGCATTAGGTGTAGCCACCGCAGCGCAGATCACAGCGGCTTCTGCCCTCATACAAGCCAACCAGAATGCTGCAAACATACTGAAATTAAAGGAGAGTATTGCCGCTACCAATGAAGCAGTACATGAGGTCACAAGCGGGCTGTCCCAGCTGGCTGTTGCCGTAGGCAAGATGCAGCAGTTTGTTAACGACCAATTCAATAAGACAGCACAAGAGATCGACTGTATTAAGATCACACAACAGGTTGGGGTGGAGTTGAATCTATACTTGACCGAACTGACAACCGTGTTCGGACCGCAAATCACATCCCCTGCACTCACGCAGTTGACCATCCAGGCCTTATATAATCTGGCAGGCGGGAACATGGATTACATGCTGACAAAGCTGGGAGTGGGTAATAATCAGCTCAGTTCTCTGATTAGTAGTGGCCTAATATCGGGGAATCCAATTCTCTATGACTCGCAAACTCAGCTTCTGGGTATACAGGTGACTCTCCCCTCTGTGGGCAATTTGAACAACATGCGCGCCACATACCTGGAAACCCTCTCTGTAAGTACGAACAAGGGATTCGCATCTGCACTAGTGCCTAAGGTGGTAACTCAGGTAGGCTCCGTAGTTGAAGAGCTGGATACATCATATTGCATAGAGACAGACCTGGATTTGTACTGCACTAGAATTGTAACATTCCCCATGTCTCCAGGTATCTTCTCCTGTCTCAGTGGAAACACCTCAGCGTGCATGTATTCTAAGACCGAAGGGGCACTCACCACACCATATATGACACTCAAAGGATCAGTCATAGCAAATTGCAAGATGACAACGTGTAGGTGCGCAGATCCCCCGGGTATAATCTCACAGAATTATGGAGAGGCTGTCTCCTTAATAGACAAAAAGGTATGTAACATTCTGACTCTTGACGGGATCACCTTGCGCCTTAGCGGGGAATTCGATGCAACCTATCAGAAAAATATCTCAATTCAGGATTCCCAGGTGGTGATTACTGGGAATCTAGATATATCCACTGAGTTAGGGAATGTGAATAATTCAATCAGCAATGCTCTAGACAAGCTAGAGGAGAGTAACAGCAAGCTGGACAAAGTTAATGTGAGGCTTACCAGTACATCTGCCCTAATCACATATATTGTCTTGACAACAATAGCACTGATATGCGGGATAGTCAGCTTAGTCCTCGCCTGCTATATAATGTACAAACAAAAGGCCCAGCAGAAAACACTGCTGTGGCTTGGGAACAACACCTTGGATCAGATGAGAGCAACGACGAAGATGTAA
>1.2_1d_237_KX857692_Ruddy_Turnstone_NJ_USA_AI13_2469_2013
ATGGATCCCAAGCCTTCTACCAGCTATTTGCACGCTTTTCCACTGATCTTCATGGCTATCATTCTAGTATTCATGGCTGGAAGGGCATCGGCACTGGATGGGCGGCCGCTCGCTGCCGCAGGAATAGTAGTCACAGGAGACAAGGCGGTTAATATTTACACATCGTCGCAAACAGGGACAATTATCATCAAGTTGTTACCCAACATGCCCAAAGACAAAGAACAATGCGCTAAGAGCCCCCTAGACGCATACAATAGGACCCTTACAACCCTCCTTGCCCCGCTCGGCGATTCGATTAGGAGGATCCAAGAGTCGGTAACCACATCAGGAGGAGAACGGCAGGAGCGTTTGGTGGGGGCAATAATAGGAGGCGTCGCATTAGGTGTAGCCACCGCAGCGCAGATCACAGCAGCTTCTGCCCTCATACAGGCCAACCAGAATGCTGCAAACATACTGAAATTAAAGGAGAGTATCGCCGCTACTAATGAAGCAGTACATGAGGTCACAAGCGGGCTGTCCCAGCTGGCCGTTGCCGTAGGTAAGATGCAGCAGTTTGTTAACGACCAATTCAACAAGACAGCACAAGAGATCGACTGTATTAAGATCACACAACAGGTTGGGGTGGAGTTGAATCTATACTTGACCGAACTGACAACCGTGTTCGGACCGCAAATCACATCCCCTGCACTCACGCAGTTGACCATCCAGGCCTTATATAATCTGGCGGGTGGGAACATGGATTACATGCTGACAAAGCTGGGAGTGGGTAATAATCAGCTCAGTTCTCTGATTAGTAGTGGCCTAATATCGGGGAATCCAATTCTCTATGACTCGCAAACTCAGCTTCTGGGTATACAGGTGACTCTCCCCTCTGTGGGCAATTTGAACAACATGCGCGCCACATACCTGGAAACCCTCTCTGTAAGTACGAACAAAGGATTCGCATCTGCATTAGTGCCTAAGGTGGTAACTCAGGTAGGCTCCGTAGTTGAAGAGCTGGATACGTCATATTGCATAGAGACAGACCTGGATCTGTACTGCACTAGAATTGTAACATTCCCCATGTCTCCaGGTATCTTCTCCTGTCTCAGTGGAAACACCTCAGCGTGCATGTATTCTAAGACTGAAGGAGCACTCACCACACCATATATGACACTCAAaGGATCAGTCaTAGCAAATTGCAAGATGACAACGTGTAGGTGCGCAGATCCCCCGGGGATAATCTCACAGAATTATGGAGAGGCTGTCTCCCTAATAGACAAAAAGGTATGTAACATTCTGACTCTTGACGGGATCACTTTGCGCCTTAGCGGGGAATTCGATGCAACCTATCAGAAAAATATCTCAATTCAGGATTCCCAGGTGGTGATTACTGGGAGTCTAGATATATCCACTGAGTTAGGGAATGTGAATAATTCAATCAGCAATGCTCTAGACAAGCTAGAGGAGAGTAACAGCAAGCTGGACAAAGTTAATGTGAGGCTTACCAGTACATCTGCCCTAATCACATATATTGTCTTGACAACAATAGCACTGATATGCGGGATAGTCAGCTTAGTCCTCGCCTGCTATATAATGTACAAACAAAAAGCCCAGCAGAAAACATTGCTGTGGCTCGGGAACAACACCTTGGATCAGATGAGAGCAACGACAAAGATGTAA
>1.2_1d_238_KX857693_mallard_MN_USA_AI13_3303_2013
ATGGATCCCAAGCCTTCTACCAGCTATTTGCACGTTTTTCCACTGATCTTCGTGGCTATCATTCTAGTATTCATGGCTGGAAGGGCATCGGCACTGGACGGGCGGCCGCTCGCTGCCGCAGGAATAGTAGTCACAGGAGACAAGGCGGTTAATATATACACATCGTCGCAAACAGGGACAATTATCATCAAATTGTTACCCAATATGCCCAAAGACAAAGAACAATGTGCTAAGAGCCCCCTAGACGCATACAATAGGACCCTTACAACCCTCCTTGCCCCGCTCGGCGATTCGATTAGGAGGATCCAAGAGTCGGTAACCACATCAGGAGGAGAACGGCAGGAGCGTTTAGTGGGGGCAATAATAGGAGGCGTCGCATTAGGTGTAGCCACCGCAGCGCAGATCACAGCGGCTTCTGCCCTCATACAAGCCAACCAGAATGCTGCAAACATACTGAAATTAAAGGAGAGTATTGCCGCTACCAATGAAGCAGTACATGAGGTCACAAGCGGGCTGTCCCAGCTGGCCGTTGCCGTAGGTAAGATGCAGCAGTTTGTTAACGACCAATTCAATAAGACAGCACAAGAGATCGACTGTATTAAGATCACACAACAGGTTGGGGTGGAGTTGAATCTATACTTGACCGAACTGACAACCGTGTTCGGACCGCAAATCACATCCCCTGCACTCACGCAGTTGACCATCCAGGCATTATATAATCTGGCGGGTGGGAACATGGATTACATGCTGACAAAGCTGGGAGTGGGTAATAATCAGCTCAGTTCTCTGATTAGTAGTGGCCTAATATCGGGAAATCCAATTCTCTATGACTCGCAAACTCAGCTTCTGGGTATACAGGTGACTCTCCCCTCTGTGGGCAATTTGAACAACATGCGCGCCACATACCTGGAAACCCTCTCTGTAAGTACGAACAAGGGATTCGCATCTGCATTAGTGCCTAAGGTGGTAACTCAGGTAGGCTCCGTAATTGAAGAGCTGGATACGTCATATTGCATAGAGACAGACCTGGATCTGTACTGCACTAGAATTGTAACATTCCCCATGTCTCCAGGTATCTTCTCCTGTCTCAGTGGAAACACCTCAGCGTGCATGTATTCTAAGACTGAAGGGGCACTCACCACACCATATATGACACTCAAAGGATCAGTCATAGCAAATTGCAAGATGACAACGTGTAGGTGCGCAGATCCCCCGGGGATAATCTCACAGAATTATGGAGAGGCTGTCTCCTTAATAGACAAAAAGATATGTAACATTCTGACTCTTGACGGGATCACCTTGCGCCTTAGCGGGGAATTCGATGCAACCTATCAGAAAAATATATCAATTCAGGATTCCCAGGTGGTGATTACCGGGAATCTAGATATATCCACTGAGTTAGGGAATGTGAATAATTCAATCAGCAATGCTCTAGACAAGCTAGAGGAGAGTAACAGCAAGCTGGACAAAGTTAATGTGAGGCTTACCAGTACATCTGCCCTAATCACATATATTGTTTTGACAACGATAGCACTGATATGCGGGATAGTCAGCTTAGTCCTCGCCTGCTATATAATGTACAAACAAAAGGCCCAGCAGAAAACACTGCTGTGGCTCGGGAACAACACCTTGGATCAGATGAGAGCAACGACAAAGATGTAA
>1.2_1d_239_KX857694_Blue_winged_Teal_TX_USA_AI13_3994_2013
ATGGATCCCAAGCCTTCTACCAGCTATTTGCATGCTTTTCCACTGATCTTCGTGGCTATCATTTTAGTATTCATGGCTGGAAGGGCATCGGCACTGGATGGGCGGCCGCTCGCTGCCGCAGGAATAGTAGTCACAGGAGACAAGGCAGTTAATATATACACATCGTCACAAACAGGGACAATTATCATCAAATTGTTACCCAATATGCCCAAAGACAAAGAACAATGTGCTAAGAGCCCCCTAGACGCATACAATAGGACCCTTACAACCCTCCTTGCCCCGCTCGGCGATTCGATTAGGAGGATCCAAGAGTCGGTAACCACATCAGGAGGAGAACGGCAGGAGCGTTTGGTAGGGGCAATAATAGGAGGCGTCGCATTAGGTGTAGCCACCGCAGCGCAGATCACAGCGGCTTCTGCCCTCATACAAGCCAACCAGAATGCTGCAAACATACTGAAATTAAAGGAGAGTATTGCCGCTACCAATGAAGCAGTACATGAGGTCACAAGCGGGCTGTCCCAGCTGGCCGTTGCCGTAGGTAAGATGCAGCAGTTTGTTAACGACCAATTCAATAAGACAGCACAAGAGATCGACTGTATTAAGATCACACAACAGGTCGGGGTGGAGTTGAATCTATACCTGACCGAACTGACAACCGTGTTCGGACCGCAAATCACATCCCCTGCACTCACGCAGTTGACTATCCAGGCCTTGTATAATCTGGCGGGTGGGAACATGGATTACATGCTGACAAAGCTGGGAGTGGGCAATAATCAGCTCAGTTCTCTGATTAGTAGTGGCCTAATATCGGGGAATCCAATTCTCTATGACTCGCAAACTCAGCTTCTGGGTATACAGGTGACTCTCCCCTCTGTGGGCAATTTGAACAACATGCGCGCCACATACCTGGAAACCCTCTCTGTAAGTACGAACAAGGGATTCGCATCTGCATTAGTGCCTAAGGTGGTAACTCAGGTAGGCTCCGTAATTGAAGAGCTGGATACGTCATATTGCATAGAGACAGACCTGGATCTGTACTGCACTAGAATTGTAACATTCCCCATGTCTCCAGGTATATTCTCCTGTCTCAGTGGAAACACCTCAGCGTGCATGTACTCTAAGACTGAAGGGGCACTCACCACACCATATATGACACTCAAAGGATCAGTCATAGCAAACTGCAAGATGACAACATGTAGGTGTGCAGATCCCCCGGGGATAATCTCACAGAATTATGGAGAGGCTGTCTCCTTGATAGACAAAAAGGTATGTAACATTCTGACTCTTGACGGGATCACCTTGCGCCTTAGCGGGGAATTTGATGCAACCTATCAGAAAAATATCTCAATTCAGGATTCCCAGGTGGTGATTACTGGGAATCTCGATATATCCACTGAGTTAGGGAATGTGAATAATTCAATCAGCAATGCTCTAGACAAGCTAGAAGAGAGTAACAGCAAGCTGGACAAAGTTAATGTGAGGCTTACCAGTACATCTGCCCTGATCACATATATTGTCTTGACAACAATAGCACTGATATGCGGGATGGTCAGCTTAGTCCTCGCCTGCTATATAATGTACAAACAAAAGGCCCAGCAGAAAACGCTGCTGTGGCTCGGGAACAACACCTTGGATCAGATGAGAGCAACGACAAAGATGTAA
>1.2_1d_240_KX857695_Blue_winged_Teal_TX_USA_AI13_4042_2013
ATGGACCCCAAGCCTTCTACCAGCTATTTGCACGCTTTCCCCCTGATCTTCGTGGCTATCAGTTTAGTATTCATAGATGAAAGGGCATCGGCACTGGATGGGCGGCCGCTCGCTGCCGCAGGAATAGTAGTCACAGGAGACAAGGCAGTTAATATATACACATCGTCACAGACAGGGACAATTATCATCAAATTATTACCCAATATGCCCAAAGACAAAGAACAATGTGCTAAGAGCCCCCTAGATGCATACAATAGGACTCTTACAACCCTCCTTGCCCCGCTCGGCGATTCGATTAGGAGAATCCAAGAGTCGGTAACCACATCAGGAGGAGAACGGCAGGAGCGTTTGGTAGGGGCAATAATAGGAGGTGTCGCATTAGGTGTAGCCACTGCAGCGCAGATCACAGCGGCTTCTGCCCTCATACAAGCCAACCAGAATGCTGCAAACATACTGAAATTAAAGGAGAGTATTGCTGCTACCAATGAAGCAGTACATGAGGTCACAAGCGGGCTGTCCCAGCTGGCTGTTGCTGTGGGTAAGATGCAGCAATTTGTAAATGACCAATTCAATAAGACAGCACAAGAGATCGACTGTATTAAGATCACACAACAGGTTGGGGTGGAGTTGAATCTATATTTGACCGAACTGACAACCGTGTTCGGACCGCAAATCACATCCCCTGCACTCACACAATTGACTATCCAGGCCTTATATAATCTGGCGGGCGGGAACATGGATTACATGCTGACAAAGCTGGGAGTGGGTAATAATCAGCTCAGTTCTCTGATTAGTAGTGGCCTAATATCAGGGAATCCAATTCTCTATGACTCGCAAACTCAGCTTCTGGGTATACAGGTGACTCTCCCCTCTGTGGGCAATCTGAACAACATGCGCGCCACATATCTGGAAACCCTCTCTGTAAGTACGAACAAGGGATTTGCATCCGCATTAGTGCCTAAGGTGGTAACTCAGGTAGGCTCCGTAATTGAAGAGCTGGATACGTCGTATTGCATAGAGACAGAATTGGATCTGTATTGCACTAGAATTGTAACATTCCCTATGTCTCCTGGTATCTTCTCTTGTCTCGGTGGAAACACCTCAGCGTGCATGTATTCTAAGACTGAAGGAGCACTCACCACACCTTATATGACACTCAAAGGATCAGTCATAGCAAATTGCAAGATGACAACGTGTAGGTGCACAGATCCCCTAGGGATAATCTCACAGAATTACGGAGAGGCCGTCTCTCTAATAGACAAAAAGGTATGTAACATTCTGACTCTTGACGGGATCACCTTGCGCCTTAGCGGGGAATTTGATGCAACTTATCAGAAAAATATCTCAATTCAGGATTCCCAGGTGGTGATTACTGGGAATCTAGATATATCTACTGAGTTAGGGAATGTGAATAATTCAATCAGCAATGCTCTAGACAAGCTAGAAGAGAGTAACAGCAAGCTGGACAAAATTAATGTGAGGCTTACCAGCACATCTGCCCTAATCACATATATTGTCTTGACAACAATAGCACTGATATGCGGGATAGTCAGCTTAGTCCTCGCCTGCTATATAATGTACAAACAAAAGGCCCAGCAGAAAACACTGCTGTGGCTCGGGAACAACACCTTGGACCAGATGAGAGCAACGACAAAGATGTAA
>1.2_1d_241_KX857696_Blue_winged_Teal_TX_USA_AI14_2572_2014
ATGGATCCCAAGCCTTCTACCAGCTATTTGCATGCTTTTCCACTGATCTTCGTGGCTATCATTTTAGTATTCATGGCTGGAAGGGCATCGGCACTGGATGGGCGGCCGCTCGCTGCCGCAGGAATAGTAGTCACAGGAGACAAGGCAGTTAATATATACACATCGTCACAAACAGGGACAATTATCATCAAATTGTTACCCAATATGCCCAAAGACAAAGAACAATGTGCTAAGAGCCCCCTAGACGCATACAATAGGACCCTTACAACCCTCCTTGCCCCGCTCGGCGATTCGATTAGGAGGATCCAAGAGTCGGTAACCACATCAGGAGGAGAACGGCAGGAGCGTTTGGTAGGGGCAATAATAGGAGGCGTCGCATTAGGTGTAGCCACCGCAGCGCAGATCACAGCGGCTTCTGCCCTCATACAAGCCAACCAGAATGCTGCAAACATACTGAAATTAAAGGAGAGTATTGCCGCTACCAATGAAGCAGTACATGAGGTCACAAGCGGGCTgTCCCAGCTGGCCGTTGCCGTAGGTAAGATGCAGCAGTTTGTTAACGACCAATTCAATAAGACaGCACAAGAGATCGACTGTATTAAGATCACACAACAGGTCGGGGTGGAGTTGAATCTATACTTGACCGAACTGACAACCGTGTTCGGACCACAAATCACATCCCCTGCACTCACGCAGTTGACTATCCAGGCCTTGTATAATCTGGCGGGTGGGAACATGGATTATATGCTGACAAAGCTGGGAGTGGGCAATAATCAGCTCAGTTCTCTGATTAGTAGTGGCCTAATATCGGGGAATCCAATTCTCTATGACTCGCAAACTCAGCTTCTGGGTATACAGGTGACTCTCCCCTCTGTGGGCAATTTGAACAACATGCGCGCCACATACCTGGAAACCCTCTCTGTAAGTACGAACAAGGGATTCGCATCTGCATTAGTGCCTAAGGTGGTAACTCAGGTAGGCTCCGTAATTGAAGAGCTGGATACGTCATATTGCATAGAGACAGACCTGGATCTGTACTGCACTAGAATTGTAACATTCCCCATGTCTCCAGGTATATTCTCCTGTCTCAGTGGAAACACCTCAGCGTGCATGTACTCTAAGACTGAAGGGGCACTCACCACACCATATATGACACTCAAAGGATCAGTCATAGCAAATTGCAAGATGACAACATGTAGGTGTGCAGATCCCCCGGGAATAATCTCACAGAATTATGGAGAGGCTGTCTCCTTGATAGACAAAAAGGTATGTAACATTCTGACTCTTGACGGGATCACCCTGCGCCTTAGCGGGGAATTCGATGCAACCTATCAGAAAAATATCTCAATTCAGGATTCCCAGGTGGTGATTACTGGGAATCTCGATATATCCACTGAGTTAGGGAATGTGAATAATTCAATCAGCAATGCTCTAGACAAGCTAGAAGAGAGTAACAGCAAGCTGGACAAAGTTAATGTGAGGCTTACCAGTACATCTGCCCTGATCACATATATTGTCTTGACAACAATAGCACTGATATGCGGGATAGTCAGCTTAGTCCTCGCCTGCTATATAATGTACAAACAAAAGGCCCAGCAGAAAACACTGCTGTGGCTCGGGAACAACACCTTGGATCAGATGAGAGCAACGACAAAGATGTAA
>1.2_1d_266_KU748779_1_duck_China_Guangxi_1261_2015
ATGGACCCCAAGCCTTCTACCAACTATTTGCACGCTTTTCCACTGATCTTCATGGCCATCACTTCTGTATTCATGGCTGGAAGGGCATCGGCACTAGATGGGCGGCCGCTCGCTGCCGCAGGAATAGTAGTCACAGGAGACAAGGCAGTCAATATATACACATCGTCGCAAACAGGGACAATTATCATCAAATTATTACCCAATATGCCCAAAGACAAAGAACAATGTGCTAAGAGCCCCCTAGACGCATACAATAGGACCCTTACAACCCTCCTTGCCCCGCTCGGTGATTCGATTAGGAGGATCCAAGAGTCGGTAACCACGTCAGGAGGAGAACGGCAGGAGCGTTTGGTAGGGGCAATAATAGGAGGTGTCGCATTAGGTGTAGCCACCGCAGCGCAGATCACAGCGGCTTCTGCCCTCATACAAGCCAATCAGAATGCTGCAAACATACTGAAATTAAAGGAGAGTATTGCCGCTACCAATGAAGCAGTACATGAGGTCACAAGCGGGCTGTCCCAGCTGGCTGTTGCCGTAGGTAAGATGCAGCAGTTTGTTAACGACCAATTTAATAAGACAGCACAAGAGATCGACTGTATTAAGATCACACAACAGGTTGGGGTGGAGTTGAATCTATATTTGACTGAACTGACAACCGTGTTCGGACCGCAAATCACATCCCCTGCACTCACGCGGTTGACCATCCAGGCCTTATATAATCTGGCGGGTGGGAACATGGATTATATGCTGACAAAGCTGGGAGTGGGTAATAATCAGCTCAGTTCTCTGATTAGTAGTGGCCTAATATCAGGGAATCCAATTCTCTATGACTCGCAAACTCAGCTTCTGGGTATACAGGTGACTCTCCCCTCTGTGGGCAATTTGAACAACATGCGCGCTACATATCTGGAAACCCTCTCTGTAAGCACGAACAAGGGATTCGCATCCGCATTAGTGCCTAAGGTGGTAACTCAGGTAGGCTCCGTAATTGAAGAGCTGGATACGTCATATTGCATAGAGACAGACCTAGATCTGTACTGCACTAGAATTGTAACATTCCCCATGTCTCCAGGTATCTTCTCCTGTCTCGGCGGAAACACCTCAGCGTGCATGTATTCTAAGACTGAGGGAGCACTCACCACACCATATATGACACTCAAAGGATCAGTCATAGCAAATTGCAAGATGACAACGTGTAGGTGCGCGGATCCCCCAGGGATAATCTCACAGAATTATGGAGAGGCTGTCTCCCTAATAGACAAAAAGGTATGTAACATTCTGACTCTTGACGGGATCACCTTGCGCCTTAGTGGGGAATTCGATGCAACCTATCAGAAAAATATCACAATTCAGGATTCCCAGGTGGTGATTACTGGGAATCTAGATATATCCACTGAGTTAGGGAATGTGAATAATTCAATCAGCAATGCTCTAGGCAAGTTAGAGGAGAGTAACAGCAAGCTGGACAAAGTTAATGTGAGGCTTACCAGTACATCTGCCCTAATCACATATATTGTCTTGACAACAATAGCACTGATATGCGGGATAGTCAGCTTAGTCCTCGCCTGCTACATAATGTACAAACAAAAGGCCCAGCAGAAAACACTGCTGTGGCTCGGGAACAACACCTTGGATCAGATGAGAGCAACGACAAAGATGTAA
>UNCL9_UNCL_255_EF564815_dunlin_DE_USA_A100_2093_2000
ATGGATCTCAAGCCTTCTACTAGCTGTTTACACACTTTTCCACTGATCTTCGTGGCTGTCAATTTGGTATTCATGGTTGGAGGGGCATCGACACTGGACGGGCGGCCGCTCGCTGCCGCAGGGATAGTAGTCACAAGAGACAAGGCAGTCAATATATACACGTCATCACAGACCGGAACAATTATCATCAAATTATTACCCAATATGCCTAAAGACAAAGAGCAATGCGCTAAGGGTCCCCTAGATGCGTACAATAGGACGCTTACAACCCTCCTTGCCCCGCTTGGTGATTCAATTAGGAGAATCCAGGAGTCAGTGACCACATCAGGAGGAGAACGACAGGAACGTTTGTTAGGGGCCGTAATAGGAGGCGTCGCATTAGGTGTAGCCACTGCAGCACAGATCACAGCGGCCTCTGCCCTCATACAAGCCAACCAGAATGCTGCGAACATACTAAAATTAAAGGAGAGTATCGCTGCTACCAATGAAGCAGTGCATGAGGTCACAAATGGGTTGTCTCAGCTGGCTGTTGCCGTAGGTAAGATGCAGCAGTTTGTCAATGACCAATTCAATAAGACAGCACAGGAAATCGACTGCATTAAGATCACGCAGCAGGTCGGAGTGGAGTTAAATCTATACTTGACCGAATTGACAACCGTGTTTGGTCCGCAAATCACGTCCCCTGCACTCACGCAGTTGACTATCCAGGCCTTATATAATCTGGCAGGTGGAAACATGGATTACATGCTGACAAAGCTGGGAGTGGGCAATAATCAGCTCAGTTCTCTGATTAGTAGTGGCCTCATATCAGGGAATCCAATTCTCTATGACTCGCAAACTCAGCTCTTGGGTATACAGGTGACTCTCCCCTCTGTGGGCAATCTGAACAACATGCGCGCCACATATTTGGAGACCCTCTCTGTGAGTACAAACAAGGGATTCGCATCCGCGCTAGTGCCTAAGGTGGTAACTCAAGTAGGCTCCGTGATTGAGGAGCTAGATACGTCATATTGCATAGAGACAGATCTGGATCTGTACTGCACTAGAATTGTAACATTTCCCATGTCTCCAGGTATCTTCTCCTGTCTCGGTGGAAATACCTCAGCGTGCATGTACTCTAAGACTGAAGGAGCACTCACCACACCATATATGACACTCAAAGGATCAGTCATAGCAAATTGCAAGATGACAACATGCAGGTGCGCGGATCCCCCGGGGATAATTTCACAAAATTATGGGGAGGCTGTCTCTCTAATAGACAAAAAGGTATGCAATATTCTGACTCTTGACGGGATTACCTTGCGCCTCAGCGGGGAATTCGATGCAACCTATCAGAAAAATATCTCAATTCAGGACTCCCAGGTGGTGATTACCGGGAATCTCGATATATCTACCGAGTTAGGGAATGTGAACAATTCAATCAGCAATGCTCTAGACAAGCTGGAAGAGAGTAACAGCAAGTTGGACAAAGTTAATGTGAGGCTTACCAGCACGTCTGCCCTAATCACATATATTGTTTTGACAACAATAGCACTGATATGCGGGATAGTCAGTATAGTACTTGTCTGCTATATAATGTACAAACAAAAGGCCCAGCAGAAGACACTGCTGTGGCTTGGGAACAACACGTTAGATCAGATGAGAGCAACGACAAAGATGTAA
>UNCL10_UNCL_256_EF564831_Ruddy_Turnstone_DE_USA_401_2004
ATGGATCTCAAACCTTCTACCAGCTGTTTACACACTTTGCCACTGATCTTCGTGGCTGTCAATTTGGTATTCATGGTTGGAGGGGCATCGACACTGGACGGGCGGCCACTCGCTGCCGCAGGAATAGTAGTTACAGGAGACAAGGCAGTCAATATATACACGTCATCACAGACCGGAACAATTATCATCAAATTATTACCCAATATGCCTAAAGACAAAGAGCATTGCGCTCAGAGTCCCCTAGATGCATACAATAGGACGCTTACAACCCTTCTTGCCCCGCTCGGTGATTCAATTAGGAGAATCCAGGAGTCAGTGACCACATCAGGGGGAGAACGACAGGAGCGTTTGGTAGGGGCAATAATAGGAGGCGTCGCATTAGGTGTAGCCACCGCAGCACAGATCACAGCGGCCTCTGCCCTCATACAAGCCAACCAGAATGCTGCGAACATACTGAAATTAAAGGAGAGTATCGCCGCTACCAATGAAGCAGTGCATGAGGTCACAAATGGGTTGTCTCAGCTGGCAGTCGCCGTAGGTAAGATGCAGCAGTTTGTCAATGACCAATTCAATAAGACAGCACAGGAGATTGACTGTATTAAGATCACACAGCAGGTCGGAGTGGAGTTAAATCTATACTTGACCGAATTGACAACCGTGTTTGGTCCGCAAATCACGTCCCCTGCACTCACGCAGTTGACTATCCAGGCCTTATATAATCTGGCAGGTGGAAACATGGATTACATGCTGACAAAGCTGGGAGTGGGCAACAATCAGCTCAGTTCTCTGATCAGTAGTGGCCTCATATCAGGAAATCCAATTCTCTATGACTCGCAAACCCAGCTCTTGGGTATACAGGTGACTCTCCCCTCTGTGGGCAATCTGAACAACATGCGTGCTACATATTTGGAGACTCTCTCTGTGAGTACAAACAAGGGATTCGCATCTGCATTAGTGCCTAAGGTGGTAACTCAAGTAGGCTCCGTAATTGAAGAGCTAGATACGTCGCATTGCATAGAGACAGACCTGGATCTGTACTGCACTAGAATTGTAACATTTCCCATGTCTTCAGGTATCTTCTCCTGTCTCGGTGGAAACACCTCAGCGTGCATGTACTCTAAGACTGAGGGAGCACTCACCACACCATATATGACACTCAAAGGATCAGTCATAGCAAATTGCAAGATGACAACATGCAGGTGCGCAGATCCCCCGGGGATAATCTCACAAAATTATGGGGAGGCTGTCTCTCTAATAGACAAAAAGGTATGCAATATTCTGACTCTTGACGGGATTACCTTGCGCCTCAGCGGAGAATTCGATGCAACCTATCAGAAAAATATCTCAATTCAAGACTCCCAGGTGGTGATTACCGGGAATCTCGATATATCTACCGAGCTAGGGAATGTGAACAATTCAATCAGCAATGCTCTAGACAAGCTGGAAGAGAGTAACAGCAAGTTGGGCAAAGTTAATGTGAGGCTTACCAGCACGTCTGCCCTAATCACATATATTGTTTTAACAACAATAGCACTGATATGCGGGATAGTCAGTATAGTCCTTGTCTGCTATGTAATGTACAAGCAAAAGGCCCAGCAGAAGACACTGCTGTGGCTCGGGAACAACACGTTGGATCAGATGAGAGCAACGACAAAGATGTAA
>UNCL11_UNCL_257_KC503417_1_Rred_Knot_AK_USA_44308_062_2007
ATGGATCCCAAGCCTTCCACCAGCTATCTGCACACCTTCCCACTGATCCTCGTGGCTATCAGTTTAGCGTTCATGGTTGGAAGAGCATCGGCACTGGACGGGCGGCCGCTTGCTGCCGCAGGAATAGTAGTCACAGGGGACAAGGCAGTTAATATATACACATCGTCGCAGACCGGAACAATTATCATCAAGTTATTACCCAATATGCCCAAAGACAAGGAGCAATGTGCTAAGAGTCCCTTAGATGCATACAATAGGACGCTTACGACCCTCCTTGCCCCGCTCGGCGATTCAATTAGGAGAATCCAAGAGTCAGTAACCACATCAGGAGGAGAACGGCAGGAGCGTTTGGTAGGGGCAATAATAGGAGGTGTCGCATTAGGTGTAGCCACCGCAGCGCAGATCACAGCGGCTTCTGCCCTAATACAAGCCAACCAGAACGCTGCGAACATACTGAAATTAAAGGAGAGTATTGCCGCTACCAATGAAGCAGTGCATGAGGTCACAAGCGGGCTATCCCAGTTGGCTGTTGCCGTAGGTAAGATGCAGCAGTTTGTCAACAACCAATTCAATAAGACAGCACAAGAGATCGACTGTATTAAGATCACACAACAGGTCGGGGTGGAGCTAAATCTATACTTGACTGAATTGACAACCGCGTTCGGTCCGCAGATCACATCCCCTGCACTCACACAGTTGACCATCCAGGCTTTATATAATCTGGCAGGCGGGAACATGGACTACATGTTGACAAAGCTGGGAGTGGGTAATAATCAGCTTAGTTCTCTGATTAGTAGTGGCCTCATATCAGGGAATCCAATCCTCTATGACTCGCAAACTCAGCTTTTGGGTATACAGGTGACTCTCCCCTCTGTGGGCAATCTGAATAACATGCGCGCCACATATCTGGAAACCCTCTCTGTAAGTACAAATAAGGGATTCGCATCTGCGTTAGTGCCTAAGGTGGTAACTCAAGTAGGCTCCGTGATTGAGGAACTGGATACGTCATATTGCATAGAGACAGACCTGGATCTGTACTGCACTAGAATTGTAACATTCCCCATGTCTCCAAGTATCTTCTCCTGTCTCGGTGGAAACACCTCAGCGTGCATGTATTCTAAGACTGAAGGAGCACTCACCACACCATATATGACGCTCAAAGGATCAGTCATAGCAAATTGTAAGATGACAACATGCAGGTGCGCAGATCCCCCGGGGATAATCTCACAAAATTATGGAGAGGCTGTCTCCCTAATAGACAAAAAGGTATGCAACATTCTGACTCTTGATGGGATCACCTTGCGCCTTAGCGGGGAATTTGATGCAACCTATCAGAAAAATATCTCAATTCAGGACTCCCAGGTAGTGATTACCGGGAATCTTGATATATCCACCGAATTAGGAAATGTGAACAATTCAATCAGCAATGCTCTAGACAAGCTAGAAGAGAGCAACAGCAAGCTGGACAAAGTTAATGTGAGGCTTACCAGCACGTCTGCCCTAATCACATATATTGTCTTGACAACAATAGCACTGATATGCGGGATAGTCAGTTTAGTCCTCGTCTGCTATATAATGTACAAGCAAAAGGCCCAGCAGAAAACACTGTTATGGCTTGGGAACAACACTTTGGATCAGATGAGAGCAACGACAAAGATGTAA
>UNCL12_UNCL_261_KC503421_1_Black_Brant_AK_USA_44328_651_2007
ATGGATCCCAAGCCTTCTACCAGCTATTTGCACACTTTTCCGTTGATCATCACGGCTATCATTTTAGTATTCATGGTTGGAAGGGCATCAGCGCTGGACGGGCGGCTGCTTGCTGCCGCAGGAATAGTAGTCACAGGAGACAAGGCAGTTAATATATACACATCGTCACAGACCGGAACAATTATCATCAAATTATTACCCAATATGCCCAAAGACAAAGAGCAATGTGCTAAGAACCCCCTAGATGCATACAATAGGACACTTACGACCCTCCTTGCCCCACTCGGCGATTCAATTAGGAGAATCCAAGAGTCAGTAACCACATCAGGAGGAGAAAGGCAGGATCGTTTGGTAGGGGCAATAATAGGAGGTGTCGCATTAGGTGTAGCCACCGCAGCGCAGATCACAGCGGCTGCTGCCCTCATACAAGCCAACCAGAATGCTGCAAATATACTGAAACTAAAGGAGAGCATTGCCGCTACCAATGAAGCAGTGCATGAGGTCACAAGCGGGCTGTCTCAGCTGGCTGTTGCCGTAGGTAAGATGCAGCAGTTTGTCAACGATCAATTCAATAAAACAGCACAAGAGATCGACTGTATTAAGATCACACAACAGGTCGGAGTGGAGTTAAATCTATACTTGACTGAATTGACAACCGTGTTTGGTCCACAAATCACATCCCCTGCGCTCACACAACTGACCGTCCAGGCCTTATATAATCTGGCGGGTGGGAACATGGACTATATGCTGACAAAGCTGGGAGTGGGCAACAATCAGCTCAGTTCTTTGATTAGTAGTGGCCTCATATCAGGGAATCCAATTCTCTATGACTCGCAAACTCAGCTTTTGGGTATACAGGTGACTCTCCCCTCTGTGGGCAATCTGAACAACATGCGTGCCACATATCTGGAAACTCTCTCTGTAAGTACGAACAAGGGATTCGCATCCGCATTAGTACCTAAGGTGGTAACTCAAGTAGGCTCCGTGATTGAAGAGCTGGATACATCGTATTGCATAGAGACAGACCTGGATCTGTATTGCACTAGAATTGTAACATTTCCCATGTCTCCGGGTATCTTCTCCTGTCTCGGTGGAAACACCTCAGCATGCATGTATTCTAAGACTGAAGGAGCACTCACCACACCATATATGACACTCAAAGGATCAATCATAGCAAATTGCAAGTTGACAACATGCAGGTGCGCAGATCCCCCGGGAATAATATCACAAAATTATGGAGAAGCTGTCTCTCTAATAGACAAAAAGGTATGCAATATTCTGATTCTTGACGGGATCACCCTGCGCCTTAGCGGCGAATTCGATGCAACCTATCAAAAGAATATCTCAATTCAAGACTCCCAGGTGGTGATTACCGGGAATCTTGATATATCCGCTGAATTAGGGAATGTGAATAATTCAATCAGCAGTGCACTAGACAAGCTAGAAAAGAGTAACAGCAAGCTGGACAAGATTAATGTGAGGCTTACCAGCACGTCTGCCCTAATCACATATATTGTCTTGACTACAATAGCACTGATATGCGGGATTGTCAGTTTAATCCTCGTCTGTTACATAATGTACAAGCAAAAGGCCCAGCAAAAAACACTGCTGTGGCTCGGGAACAACACCTTGGATCAGATGAGAGCAACGACAAAGATGTAA
>1.2_UNCL_262_EF564824_mallard_MD_USA_02_217_2002
ATGGATCCCAAGCCTTCTACCAGCTATGTGCACACTTTTCCACTGATCTTCGTGGCTATCAGTTTAGTATTCATGGCTGGAAGGGCATCGGCATTGGATGGGCGGCCGCTCGCTGCCGCAGGAATAGTAGTCACAGGAGACAAGGCAGTTAATATATACACATCGTCGCAGACAGGGACAATTATCATCAAATTATTACCCAATATGCCCAAAGACAAAGAACAATGTGCCAAGAGCCCCCTAGATGCATACAATAGGACTCTTACAACCCTCCTTGCCCCGCTCGGCGATTCGATTAGGAGAATCCAAGAGTCGGTAACCACATCAGGAGGAGAACGGCAGGAGCGTTTGGTAGGGGCAATCATAGGAGGTGTCGCATTAGGTGTAGCCACTGCAGCGCAGATCACAGCAGCTTCTGCCCTCATACAAGCCAACCAGAATGCTGCAAACATACTGAAATTAAAGGAGAGTATTGCTGCTACCAATGAAGCAGTACATGAGGTCACAAGCGGGCTGTCCCAGCTGGCTGTTGCTGTAGGTAAGATGCAGCAGTTTGTAAACGACCAATTCAATAAGACAGCACAAGAGATCGACTGTATTAAGATCACACAACAGGTTGGGGTGGAGTTGAACCTATACTTGACCGAACTGACAACCGTGTTCGGACCGCAAATCACATCCCCTGCACTCACACAGTTGACCATCCAGGCCTTATATAATCTGGCAGGTGGGAACATGGATTACATGCTGACAAAGCTGGGAGTGGGTAATAATCAGCTCAGTTCTCTGATTAGTAGTGGCCTAATATCAGGGAATCCAATTCTCTATGACTCGCAAACTCAGCTTCTGGGTATACAGGTGACTCTCCCCTCTGTGGGCAATCTGAACAACATGCGCGCCACATATCTGGAAACTCTCTCCGTAAGTACGAACAAGGGATTTGCATCCGCATTAGTGCCTAAGGTGGTAACTCAGGTAGGCTCCGTAATTGAAGAGCTAGATACGTCGTATTGCATAGAGACAGACCTGGACCTGTACTGCACTAGAATTGTAACATTCCCCATGTCTCCAGGTATCTTCTCCTGTCTCGGTGGAAACACCTCAGCGTGCATGTATTCTAAGACTGAAGGAGCACTCACCACACCATATATGACACTCAAAGGATCAGTCATAGCAAATTGCAAGATGACAACATGTAGGTGCGCGGATCCCCCGGGGATAATCTCACAGAATTATGGAGAGGCTGTCTCTTTAATAGACAAAAAGGTATGCAACATTCTTACTCTTGACGGGATCACCTTGCGCCTTAGCGGGGAATTCGATGCAACCTATCAGAAAAATATCTCAATTCAGGATTCCCAGGTGGTGATTACTGGGAATCTAGATATATCCACTGAGTTAGGGAACGTGAATAATTCAATCAGCAATGCTCTAGACAAGCTAGAAGAGAGTAACAGCAAGCTGGACAAAGTTAATGTGAGGCTTACCAGCACATCTGCCCTAATCACATATATTGTCTTGACAACAATAGCACTGATATGCGGGATAGTCAGTTTAGTCCTCGCCTGCTATATAATGTACAAACAAAGGGCCCAGCAAAAAACACTGCTGTGGCTCGGGAACAACACCTTGGACCAGATGAGAGCAACGACAAAGATGTAA
>1.1_UNCL_263_AB524405_goose_AK_USA_415_1991
ATGGATCCCAAGCCTTCTACCAGCTATTTGCACGCTTTTCCACTGATCTTCGTGGCTATCAGTTTAGTATTCATGGCTGGAAGGGCATCGGCACTGGATGGGCGGCCGCTCGCCGCCGCAGGAATAGTAGTCACAGGAGACAAGGCAGTTAATATATACACATCGTCGCAGACAGGGACAATTATCATCAAATTATTACCCAATATGCCCAAAGACAAAGAGCAATGTGCTAAGAGCCCCCTAGATGCATACAATAGGACTCTTACAACCCTCCTTGCCCCGCTCGGCGATTCGATTAGGAGAATCCAAGAGTCGGTAACCACATCAGGAGGAGAACGGCAGGAGCGTTTGGTAGGGGCAATAATAGGAGGTGTCGCATTAGGTGTAGCCACCGCAGCGCAGATCACAGCGGCTTCTGCCCTCATACAAGCCAACCAGAATGCTGCAAACATACTGAAATTAAAGGAGAGTATTGCCGCTACCAATGAAGCAGTACATGAGGTCACAAGTGGGCTGTCCCAGCTGGCTGTTGCCGTAGGTAAGATGCAGCAGTTTGTAAACGACCAATTCAATAAGACAGCACAAGAGATCGACTGTATTAAGATCACACAACAGGTTGGGGTGGAGTTGAATCTATACTTGACCGAACTGACAACTGTGTTCGGACCGCAAATCACATCCCCTGCACTCACGCAGTTGACCATCCAGGCCTTATATAATCTGGCGGGTGGGAACATGGATTACATGCTGACAAAGCTGGGAGTGGGTAATAATCAGCTCAGTTCTCTGATTAGTAGCGGCCTAATATCAGGGAATCCAATTCTCTATGACTCGCAAACTCAGCTTCTGGGTATACAGGTGACTCTCCCCTCTGTGGGCAATCTGAACAACATGCGCGCCACATATCTGGAAACCCTCTCTGTAAGTACGAACAAGGGATTCGCATCCGCATTAGTGCCTAAGGTGGTAACTCAGGTAGGCTCCGTAATTGAAGAGCTGGATACGTCGTATTGCATAGAGACAGACCTGGATCTGTACTGCACTAGAATTGTAACATTCCCCATGTCTCCAGGTATCTTCTCCTGTCTCGGTGGAAACACCTCAGCGTGCATGTATTCTAAGACTGAAGGAGCACTCACCACACCATATATGACACTCAAAGGATCAGTCATAGCAAATTGCAAGATGACAACATGTAGGTGCGCAGATCCCCCGGGGATAATCTCACAGAATTATGGAGAGGCTGTCTCTCTAATAGACAAAAAGGTATGCAACATTCTGACTCTTGACGGGATCACCTTGCGCCTTAGCGGGGAATTCGATGCAACCTATCAGAAAAATATCTCAATTCAGGATTCCCAGGTGGTGATTACTGGGAATCTAGATATATCCACTGAGTTAGGGAATGTGAATAATTCAATCAGCAATGCTCTAGACAAGCTAGAAGAGAGTAACAGCAAGCTGGACAAAGTTAATGTGAGGCTTACCAGTACATCTGCCCTAATCACATATATTGTCTTGACAACAATAGCACTGATATGCGGGATAGTCAGTTTAGTCCTCGCCTGCTATATAATGTACAAACAAAAGGCCCAGCAAAAAACACTGCTGTGGCTCGGGAACAACACCTTGGACCAGATGAGAGCAACGACAAAGATGTAA
>1.1_UNCL_264_HQ398796_duck_China_09_026_2009
ATGGATCCCAAGCCCTCTACCAGCTGTTTGCACGCCCTTCCACTGATCTCCATGGCTATCAGTTTAGTATTCATGGCTGGGAAAGCATCAGCACTGGATGGGCGGCCGCTCGCCGCCGCAGGAATAGTAGTCACAGGAGACAAGGCAGTTAATATATACACATCGTCGCAGACAGGGACAATTATCATCAAATTATTACCCAATATGCCCAAAGACAAAGAACAATGTGCTAAGAGCCCCCTAGATGCATACAATAGGACTCTTACAACCCTCCTTGCCCCGCTTGGCGATTCGATTAGGAGAATCCAAGAGTCGGTAACCACGTCAGGAGGAGAACGGCAGGAGCGTTTGGTAGGGGCAATAATAGGAGGGGTCGCATTAGGTGTAGCTACCGCAGCGCAGATCACAGCGGCTTCTGCCCTCATACAAGCCAACCAGAATGCTGCAAACATACTGAAATTAAAGGAGAGTATTGCCGCTACCAATGAAGCAGTACATGAAGTCACAAGTGGGCTGTCCCAGCTGGCTGTTGCCGTAGGTAAGATGCAGCAGTTTGTAAACGAACAATTCAATAAGACAGCACAAGAGATCGACTGTATTAAGATCACACAACAGGTTGGGGTGGAGTTGAATCTATACTTGACCGAATTGACAACTGTGTTCGGGCCGCAAATCACATCCCCTGCACTTACGCAGTTGACCATCCAGGCTTTATATAATCTGGCTGGTGGGAACATGGATTACATGCTGACAAAGCTGGGAGTGGGTAATAATCAGCTCAGTTCTCTGATTAGTAGTGGCCTAATATCAGGGAGTCCAATTCTTTACGATTCGCAAACTCAGCTTCTGGGGATACAGGTGACTCTCCCCTCTGTGGGCAATCTGAACAACATGCGCGCCACATATCTGGAAACTCTTTCTGTAAGCACGAATAAGGGATTCGCATCCGCATTAGTGCCTAAGGTGGTAACTCAAGTGGGCTCCGTAATTGAAGAGCTGGATACGTCGTATTGCATAGAGACAGATCTGGACCTGTACTGCACCAGAATCGTAACGTTCCCTATGTCTCCAGGTATCTTTTCTTGTCTTGGTGGAAACACCTCATCGTGCATGTATTCCAAGACTGAAGGAGCACTCACCACACCATACATGACACTCAAAGGATCAATCATAGCAAATTGCAAGATGACAACATGTAGGTGCGCAGATCCCCCGGGGATAATCTCACAGAATTATGGAGAGGCTGTCTCTCTAATAGACAAAAGGGTATGCAACATTCTGACTCTTGACGGGGTCACCTTGCGCATTAGTGGGGAATTTGATGCAACCTATCAGAAAAATATCTCAATTCAGGATTCCCAGGTGGTGATTACTGGGAATCTAGATATATCCACTGAGTTAGGGAATGTGAATAATTCCATCAGCAATGCTCTAGACAAGTTAGAAGAGAGCAACAGCAGGCTAGATAAAGTTAATGTGAGGCTTACCAGTACATCTGCCCTAATCACATATATTGTCTTGACAACAATAGCACTGATATGCGGGATAGTCAGTTTAGTACTCGCTTGCTATATAATGTACAAACAAAAGGCCCAGCAAAAAACACTGCTGTGGCTTGGGGACAACACCCTGGACCAGATGAAAGCAACGACAAAGATGTAA
>1.1_UNCL_265_HQ398797_duck_China_09_027_2009
ATGGATCCCAAGCCCTCTACCAGCTGTTTGCACGCCCTTCCACTGATCTCCATGGCTATCAGTTTAGTATTCATGGCTGGGAAAGCATCAGCACTGGATGGGCGGCCGCTCGCCGCCGCAGGAATAGTAGTCACAGGAGACAAGGCAGTTAATATATACACATCGTCGCAGACAGGGACAATTATCATCAAATTATTACCCAATATGCCCAAAGACAAAGAACAATGTGCTAAGAGCCCCCTAGATGCATACAATAGGACTCTTACAACCCTCCTTGCCCCGCTTGGCGATTCGATTAGGAGAATCCAAGAGTCGGTAACCACGTCAGGAGGAGAACGGCAGGAGCGTTTGGTAGGGGCAATAATAGGAGGGGTCGCATTAGGTGTAGCTACCGCAGCGCAGATCACAGCGGCTTCTGCCCTCATACAAGCCAACCAGAATGCTGCAAACATACTGAAATTAAAGGAGAGTATTGCCGCTACCAATGAAGCAGTACATGAAGTCACAAGTGGGCTGTCCCAGCTGGCTGTTGCCGTAGGTAAGATGCAGCAGTTTGTAAACGAACAATTCAATAAGACAGCACAAGAGATCGACTGTATTAAGATCACACAACAGGTTGGGGTGGAGTTGAATCTATACTTGACCGAATTGACAACTGTGTTCGGGCCGCAAATCACATCCCCTGCACTTACGCAGTTGACCATCCAGGCTTTATATAATCTGGCTGGTGGGAACATGGATTACATGCTGACAAAGCTGGGAGTGGGTAATAATCAGCTCAGTTCTCTGATTAGTAGTGGCCTAATATCAGGGAGTCCAATTCTTTACGATTCGCAAACTCAGCTTCTGGGGATACAGGTGACTCTCCCCTCTGTGGGCAATCTGAACAACATGCGCGCCACATATCTGGAAACTCTTTCTGTAAGCACGAATAAGGGATTCGCATCCGCATTAGTGCCTAAGGTGGTAACTCAAGTGGGCTCCGTAATTGAAGAGCTGGATACGTCGTATTGCATAGAGACAGATCTGGACCTGTACTGCACCAGAATCGTAACGTTCCCTATGTCTCCAGGTATCTTTTCTTGTCTTGGTGGAAACACCTCATCGTGCATGTATTCCAAGACTGAAGGAGCACTCACCACACCATACATGACACTCAAAGGATCAATCATAGCAAATTGCAAGATGACAACATGTAGGTGCGCAGATCCCCCGGGGATAATCTCACAGAATTATGGAGAGGCTGTCTCTCTAATAGACAAAAGGGTATGCAACATTCTGACTCTTGACGGGGTCACCTTGCGCATTAGTGGGGAATTTGATGCAACCTATCAGAAAAATATCTCAATTCAGGATTCCCAGGTGGTGATTACTGGGAATCTAGATATATCCACTGAGTTAGGGAATGTGAATAATTCCATCAGCAATGCTCTAGACAAGTTAGAAGAGAGCAACAGCAGGCTAGATAAAGTTAATGTGAGGCTTACCAGTACATCTGCCCTAATCACATATATTGTCTTGACAACAATAGCACTGATATGCGGGATAGTCAGTTTAGTACTCGCTTGCTATATAATGTACAAACAAAAGGCCCAGCAAAAAACACTGCTGTGGCTTGGGAACAACACCCTGGACCAGATGAAAGCAACGACAAAGATGTAA
>UNCL14_UNCL_267_EF564833_Canada_Goose_OH_USA_OH_87_78_1987
ATGGATCCCAAGCCTTCTACCAGCTATTTGCACGCTTTTCCACTGATCTTCGTGGCTATCAGTTTAGTATTCATGGCTGGAAGGGCATCGGCACTGGATGGGCGGCCGCTCGCTGCCGCAGGAATAGTAGTCACAGGAGACAAGGCAGTTAATATATACACATCGTCGCAGACAGGAACAATTATCATCAAATTATTACCCAATATGCCCAAAGACAAAGAGCAATGTGCTAAGAGCCCCCTAGATGCATACAATAGGACTCTTACAACCCTCCTTGCCCCGCTCGGCGATTCGATTAGGAGAATCCAAGAGTCAGTAACCACATCAGGAGGAGAACGGCAGGAGCGTTTGGTAGGGGCAATAATAGGAGGTGTCGCATTAGGTGTAGCCACCGCAGCGCAGATCACAGCGGCTTCTGCCCTCATACAAGCCAACCAGAATGCTGCAAACATACTGAAATTAAAGGAGAGTATTGCCGCTACCAATGAAGCAGTACATGAGGTCACAAGCGGGCTGTCCCAGCTGGCTGTTGCCGTAGGTAAGATGCAGCAGTTTGTAAACGACCAATTCAATAAGACAGCACAAGAGATCGACTGTATTAAGATCACACAACAGGTTGGGGTGGAGTTGAATCTATACTTGACCGAACTGACAACCGTGTTCGGACCGCAAATCACATCCCCTGCACTCACGCAGTTGACCATCCAGGCCTTATATAATCTGGCGGGTGGGAACATGGATTACATGCTGACAAAGCTGGGAGTGGGTAATAATCAGCTCAGTTCTCTGATTAGTAGTGGCCTAATATCAGGGAATCCAATTCTCTATGACTCGCAAACTCAGCTTCTGGGTATACAGGTGACTCTCCCCTCTGTGGGCAATCTGAACAACATGCGCGCCACATATCTGGAAACCCTCTCTGTAAGTACGAACAAAGGATTCGCATCCGCATTAGTGCCTAAGGTGGTAACTCAGGTAGGCTCCGTAATTGAAGAGCTGGATACGTCGTATTGCATAGAGACAGACCTGGATCTGTACTGCACTAGAATTATAACATTCCCCATGTCTCCAGGTATCTTCTCCTGTCTCGGTGGAAACACCTCAGCGTGCATGTATTCTAAGACCGAAGGAGCACTCACCACACCATATATGACACTCAAAGGATCAGTCATAGCAAATTGCAAGATGACAACATGTAGGTGCGCAGATCCCCCGGGGATAATCTCACAAAATTATGGAGAGGCTGTCTCTCTAATAGACAAAAAGGTATGCAACATTCTGACTCTTGACGGGATCACCTTGCGCCTTAGCGGGGAATTCGATGCAACCTATCAGAAAAATATCTCAATTCAGGACTCCCAGGTGGTGATTACTGGGAATCTAGATATATCCACTGAGTTAGGGAATGTGAATAATTCAATCAGCAATGCTCTAGACAAGCTAGAAGAGAGTAACAGCAAGCTGGACAAAGTTAATGTGAGGCTTACCAGCACATCTGCCCTAATCACATATATTGTCTTGACAACAATAGCACTGATATGCGGGATAGTCAGTTTAGTCCTCGCCTGCTATATAATGTACAAACAAAAGGCCCAGCAAAAGACACTGCTGTGGCTCGGGAACAACACCTTGGACCAGATGAGAGCAACGACAAAGATGTAA
>1.1.2_1b_272_KY776595.1_wild_bird_China_LTL130830_
ATGGATCCCAAGCCCTCTACCGGCTATTTGCCCGCCTTCCTATTGATCTCCGTAGCTATCAGTTCAGTATTCATGGCTGGGAAAGCATCAGCATTGGATGGGCGACCGCTCGCTGCCGCAGGAATAGTAGTCACAGGGGACAAAGCAGTTAATATATACACATCGTCGCAGACAGGGACAATTATCATCAAACTATTACCAAATATGCCCAAAGACAAAGAACAATGTGCTAAGAGCCCCTTAGATGCATACAATAGGACTCTTACAACCCTCCTTACCCCACTCGGCGATTCGATTAGGAGAATCCAAGATTCGGTAACCACATCAGGAGGTGAAAGGCAGGAGCGTTTGATAGGAGCAATAATAGGAGGTGTCGCATTAGGTGTAGCCACCGCAGCGCAAATCACAGCGGCTTCTGCCCTCATACAAGCCAACCAGAACGCTGCAAACATACTGAAATTAAAAGAGAGTATTGCTGCTACCAATGAAGCGGTACATGAAGTCACTAGTGGGCTGTCCCAGCTAGCTGTTGCCGTAGGTAAGATGCAGCAGTTTGTAAATGAGCAATTCAATAAGACAGCACAAGAGATCGACTGTATTAAGATCACACAACAGATTGGGGTGGAGTTGAATCTATACTTGACCGAACTGACAACTGTGTTCGGGCCGCAAATCACATCTCCTGCACTTACGCAGTTAACCATCCAGGCTTTATATAATCTGGCGGGTGGGAACATGGATTACATGCTGACTAAGCTGGGAGTGGGTAACAATCAGCTCAGTTCTCTGATTAGCAGTGGCCTCATATCAGGGAATCCAATTCTCTACGACTCGCAAACTCAGCTTCTGGGTATACAGGTGACTCTCCCCTCTGTGGGTAATCTGAACAACATGCGCGCCACATATCTAGAAACCCTTTCTGTAAGCACAAACAAGGGATATGCATCCGCATTAGTGCCTAAGGTGGTAACTCAGGTAGGCTCCGTAATTGAAGAGCTGGATACGTCGCACTGCATAGAGACGGATCTGGACCTGTACTGCACCAGAATTGTAACGTTTCCCATGTCTCCAGGTATCTTTTCTTGTCTTGGCGGAAACACCTCAGCATGCATGTATTCCAAGACTGAAGGAGCACTCACCACGCCATACATGACGCTCAAAGGATCAGTCATAGCAAATTGCAAGATGACAACATGTAGGTGCGCGGATCCTCCGGGGATAATCTCACAGAATTATGGAGAGGCTGTCTCTCTAATAGACAAAAAGGTATGCAACATTCTGACGCTTGACGGGATCACCTTGCGCCTTAGCGGAGAATTTGATGCAACCTATCAGAAAAATATCTCAATTCAGGACTCCCAAGTGGTGATTACTGGGAATCTAGATATATCTACTGAATTAGGGAATGTGAATAATTCAATCAGCAATGCTCTAGACAAATTAGAAGAGAGCAACAGCGAGCTAAATAAGGTTAATGTGAGGCTCACCAGTACATCTGCCCTTATCACATATATTGTCTTGACGACAATAGCACTGATATGCGGGATAGTCAGCTTAGTACTCGCCTGCTATATAATGTACAAACAAAAGGCCCAGCAAAAAACACTGCTGTGGCTTGGGAACAACACCTTGGACCAGATGAGAGCAACGACAAAGATGTAA
>1.1.2_1b_274_MF100763.1_duck_China_D_GD_GZ_817_2016_2016
ATGCATCGCAGGCCCTCCAGCGGCTATTCCCTTGCCCCCCTTTGGGGCTCCGTAGTTATCAGTTCAGTACTCATGGCTAAGAAAGCATCAGCATTGGATGGGCGACCGCTCGCTGCCGCAGGAATAGTAGTCACAGGGGACAAAGCAGTTAATATATACACATCGTCACAGACAGGGACAATTATCATCAAACTATTACCAAATATGCCCAAAGACAAAGAACAATGTGCTAAGAGCCCCTTAGATGCATACAATAGGACTCTTACAACCCTCCTTACCCCGCTTGGCGATTCGATTAGGAGAATCCAAGATTCGGTAACCACATCAGGGGGTGAACGGCAGGAGCGTTTGATAGGAGCAATAATAGGAGGTGTCGCATTAGGTGTAGCCACCGCAGCGCAAATCACAGCGGCTTCTGCCCTCATACAAGCCAACCAGAACGCTGCAAACATACTGAAATTAAAAGAGAGTATTGCTGCTACCAATGAAGCGGTACATGAAGTCACTAGTGGGCTGTCCCAGCTAGCTGTTGCCGTAGGTAAGATGCAGCAGTTTGTAAATGAGCAATTCAACAAGACAGCACAAGAGATCGACTGTATTAAGATCACACAACAGATTGGGGTGGAGTTGAATCTATACTTGACCGAACTGACAACTGTGTTCGGGCCGCAAATCACATCTCCTGCACTTACGCAGTTAACCATCCAGGCTTTATATAATCTGGCGGGTGGGAACATGGATTACATGCTGACTAAGCTGGGAGTGGGTAACAATCAGCTCAGTTCTCTGATTAGTAGTGGCCTAATATCAGGGAATCCAATTCTCTACGACTCGCAAACTCAGCTTCTGGGTATACAGGTGACTCTCCCCTCTGTGGGCAATCTGAACAACATGCGCGCCACTTATCTAGAAACCCTTTCTGTAAGCACAAACAAAGGATATGCATCCGCATTAGTGCCTAAGGTGGTAACTCAGGTAGGCTCCGTAATTGAAGAGCTGGATACGTCGCATTGCATAGAGACAGATCTGGACCTGTACTGCACCAGAATTGTAACGTTTCCCATGTCTCCAGGTATCTTTTCTTGTCTTGGCGGAAACACCTCAGCGTGCATGTATTCCAAGACTGAAGGAGCACTCACCACACCATACATGACGCTCAAAGGATCAGTCATAGCAAATTGCAAGATGACAACATGTAGGTGCGCGGATCCTCCGGGGATTATCTCACAGAATTATGGAGAGGCTGTCTCTCTAATAGACAAAAAGGTATGCAACATTCTGACACTTGACGGGATCACCTTGCGCCTTAGCGGAGAATTTGATGCAACCTATCAGAAAAATATCTCAATTCAGGACTCCCAAGTGGTGATTACTGGGAATCTAGATATATCCACTGAATTAGGGAATGTGAATAATTCAATCAGCAATGCTCTAGACAAATTAGAAGAGAGTAACAGCAAGCTAAATAAAGTTAATGTGAGGCTCACCAGTACATCTGCCCTTATCACATATATTGTCTTGACGACAATAGCACTGATATGCGGGATAGTCAGTTTAGTACTCGCCTGCTATATAATGTACAAACAAAAGGCCCAGCAAAAAACACTGCTGTGGCTTGGGAACAACACCTTGGACCAGATGAGAGCAACGACAAAGATGTAA
>1.1.2_1b_276_MF100761.1_pigeon_China_P_GD_HZ_599_2016
ATGGATCCCAAGCCCTCTACCGGCTATTTGCATGCCTTCCTATTGATCTCCGTAGCTATCAGTTCAGTATTCATGGCTGGGAAAGCATCAGCATTGGATGGGCGACCGCTCGCTGCCGCAGGAATAGTAGTCACAGGGGACAAAGCAGTTAATATATGGACATCGTCGCAGACAGGGACAATTATCATCAAACTATTACCAAATATGCCCAAAGACAAAGAACAATGTGCTAAGAGCCCCTTGGATGCATACAATAGGACTCTTACAACCCTCCTTACCCCGCTTGGCGATTCGATTAGGAGAATCCAAGATTCGGTAACCACATCAGGGGGTGAACGGCAGGAGCGTTTGATAGGAGCAATAATAGGAGGTGTCGCATTAGGTGTAGCCACCGCAGCGCAAATCACAGCGGCTTCTGCCCTCATACAAGCCAACCAGAACGCTGCAAACATACTGAAATTAAAAGAGAGTATTGCTGCTACCAATGAAGCGGTACATGAAGTCACTAGTGGGCTGTCCCAGCTAGCTGTTGCCGTAGGTAAGATGCAGCAGTTTGTAAATGAGCAGTTCAACAAGACAGCACAAGAGATCGACTGTATTAAGATCACACAACAGATTGGGGTGGAGTTGAATCTATACTTGACCGAACTGACAACTGTGTTCGGGCCGCAAATCACATCTCCTGCACTTACGCAGTTAACCATCCAGGCTTTATATAATCTGGCGGGTGGGAACATGGATTACATGCTGACTAAGCTGGGGGTGGGTAACAATCAGCTCGGTTCTCTGATTAGTAGTGGCCTAATATCAGGGAATCCAATTCTCTACGACTCGCAAACTCAGCTTCTGGGTATACAGGTGACTCTCCCCTCTGTGGGCAATCTGAACAACATGCGCGCCACTTATCTAGAAACCCTTTCTGTAAGCACAAACAAGGGATATGCATCCGCATTAGTGCCTAAGGTGGTAACTCAGGTAGGCTCCGTAATTGAAGAGCTGGATACGTCGCATTGCATAGAGACAGATCTGGACCTGTACTGCACCAGAATTGTAACGTTTCCCATGTCTCCAGGTATCTTTTCTTGTCTTGGCGGAAACACCTCAGCGTGCATGTATTCCAAGACTGAAGGAGCACTCACCACACCATACATGACGCTCAAAGGATCAGTCATAGCAAATTGCAAGATGACAACATGTAGGTGCGCGGATCCTCCGGGGATTATCTCACAGAATTATGGAGAGGCTGTCTCTCTAATAGACAAAAAGGTATGCAACATTCTGACACTTGACGGGATCACCTTGCGCCTTAGCGGAGAATTTGATGCAACCTATCAAAAAAATATCTCAATTCAGGACTCCCAAGTGGTGATTACTGGGAATCTAGATATATCCACTGAATTAGGGAATGTGAATAATTCAATCAGCAATGCTCTAGACAAATTAGAAGAGAGTAACAGCAAGCTAAATAAAGTTAATGTGAGGCTCACCAGTACATCTGCCCTTATCACATATATTGTCTTGACGACAATAGCACTGATATGTGGGATAGTCAGTTTAGTACTCGCCTGCTATATACTGTACAAACAAAAGGCCCAGCAAAAAACACTGCTGTGGCTTGGGAACAACACCTTGGACCAGATGAGAGCAACGACAAAGATGTAA
>1.1.2_1b_277_MF100760.1_pigeon_China_P_GD_DG_466_2016
ATGGATCCCAAGCCCTCTACCGGCCATTTGCACGCCTCCCTATTGATCTCCGTAGCTATCAGTTCAGTATTCATGGCTGGGAAAACATCAGCATTGGATGGGCGACCGCTCGCTGCCGCAGGAATAGTAGTCACAGGGGACAAAGCAGTTAATATATACACATCGTCGCAGACAGGGACAATTATCATCAAACTATTACCAAATATGCCCAAAGACAAAGAACAATGTGCTAAGAGCCCCTTAGATGCATACAATAGGACTCTTACAACCCTCCTTACCCCACTCGGCGATTCGATTAGGAGAATCCAAGATTCGGTAACCACATCAGGAGGTGAACGGCAGGAGCGTTTGATAGGAGCAATAATAGGAGGTGTCGCATTAGGTGTAGCCACCGCAGCGCAAATCACAGCGGCTTCTGCCCTCATACAAGCCAACCAGAACGCTGCAAACATACTAAAATTAAAAGAGAGTATTGCTGCGACCAATGAAGCGGTACATGAAGTCACTAGTGGGCTGTCCCAGCTAGCTGTTGCTGTAGGTAAGATGCAGCAGTTTGTAAATGAGCAATTCAATAAGACAGCACAAGAGATCGACTGTATTAAGATCACACAACAGATTGGGGTGGAGTTGAATCTATACTTGACCGAACTGACAACTGTGTTCGGGCCGCAAATCACATCTCCTGCACTTACACAGTTAACCATCCAGGCTTTATACAATCTGGCGGGTGGGAACATGGATTACATGCTGACTAAGTTGGGAGTGGGTAACAATCAGCTCAGTTCTCTAATTAGTAGTGGCCTAATATCAGGGAATCCAATTCTCTACGACTCGCAAACTCAGCTTCTGGGTATACAGGTGACTCTCCCCTCTGTGGGCAATCTGAACAACATGCGCGCCACATATCTAGAAACCCTTTCTGTAAGCACAAACAAGGGATATGCATCCGCATTAGTGCCTAAGGTGGTGACTCAGGTAGGCTCCGTAATTGAAGAGCTGGATACGTCGCATTGCATAGAGACAGATCTGGACCTGTACTGCACCAGAATTGTAACGTTTCCCATGTCTCCAGGTATCTTTTCTTGTCTTGGCGGAAACACCTCAGCGTGCATGTATTCCAAGACTGAAGGAGCACTCACCACACCATACATGACGCTCAAAGGATCAGTCATAGCAAATTGTAAGATGACAACATGTAGGTGCGCGGATCCTCCGGGGATAATCTCACAGAATTATGGAGAGGCTGTCTCTCTAATAGACAAAAAGGTATGCAACATTCTGACGCTTGACGGGATCACCTTGCGCCTTAGCGGAGAATTTGATGCAACCTATCAGAAAAATATCTCAATTCAGGACTCTCAAGTGGTGATTACTGGGAATCTAGATATATCCACTGAATTAGGGAATGTGAATAATTCAATCAGCAATGCTCTAGACAAATTAGAAGAGAGCAACAGCAAGCTAAATAAAGTTAATGTGAGGCTCACTAGTACGTCTGCCCTTACCACATATATTGTCTTGACGACAATCGCACTGATATGCGGGATAGTCAGTTTAGTACTCGCCTGCTATATAATGTACAAACAAAAGGCCCAGCAAAAAACACTGCTGTGGCTTGGGAACAACACCTTGGACCAGATGAGAGCAACGACAAAGATGTAA
>1.1.2_1b_278_MF100759.1_pigeon_China_P_GD_GZ_178_2016
ATGGATCCCAAGCCCTCTACCGGCTATTTGCATGCCTTCCTATTGATCTCCGTAGCTATCAGTTCAGTACTCATGGCTAAGAAAGCATCAGCATTAGATGGGCGACCGCTCGCTGCCGCAGGAATAGTAGTCACAGGGGACAAAGCAGTTAATATATACACATCGTCGCAGACAGGGACAATTATCATCAAACTATTACCAAATATGCCCAAAGACAAAGAACAATGTGCTAAGAGCCCCTTAGATGCATACAATAGGACTCTTACAACCCTCCTTACCCCGCTTGGTGATTCGATTAGGAGAATCCAAGATTCGGTAACCACATCAGGGGGTGAACGGCAGGAGCGTTTGATAGGAGCAATAATAGGAGGTGTCGCATTAGGTGTAGCCACTGCCGCGCAAATCACAGCGGCTTCTGCCCTCATACAAGCCAACCAGAACGCTGCAAACATACTGAAATTAAAAGAGAGTATTGCTGCTACCAATGAAGCGGTACATGAAGTCACTAGTGGGCTGTCCCAGCTAGCTGTTGCCGTAGGTAAGATGCAGCAGTTTGTAAATGAGCAGTTCAACAAGACAGCACAAGAGATCGACTGTATTAAGATCACACAACAGATTGGGGTGGAGTTAAATCTATACTTAACCGAACTGACAACTGTGTTCGGGCCGCAAATCACATCTCCTGCACTTACGCAGTTAACCATCCAGGCTTTATATAATCTGGCGGGTGGGAACATGGATTACATGCTGACTAAGCTGGGAGTGGGTAACAATCAGCTCAGTTCTCTGATTAGTAGTGGCCTAATATCAGGGAATCCAATTCTCTACGACTCGCAAACTCAGCTTCTGGGTATACAGGTGACTCTCCCCTCTGTGGGCAATCTGAACAACATGCGCGCCACTTATCTAGAAACCCTTTCTGTAAGCACAAACAAGGGATATGCATCCGCATTAGTGCCTAAGGTGGTAACTCAGGTAGGCTCCGTAATTGAAGAGCTGGATACGTCGCATTGCATAGAGACAGATCTGGACCTGTACTGCACCAGAATTGTAACGTTTCCCATGTCTCCAGGTATCTTTTCTTGTCTTGGCGGAAACACCTCAGCGTGCATGTATTCCAAGACTGAAGGAGCACTCACCACACCATACATGACGCTCAAAGGATCAGTCATAGCAAATTGCAAGATGACAACATGTAGGTGCGCGGATCCTCCGGGGATTATCTCACAGAATTATGGAGAGGCTGTCTCTCTAATAGATAAAAAAGTATGCAACATTCTGACACTTGACGGGATCACCTTGCGCCTTAGCGGAGAATTTGATGCAACCTATCAAAAAAATATCTCAATTCAGGACTCCCAAGTGGTGATTACTGGGAATCTAGATATATCCACTGAATTAGGGAATGTGAATAATTCAATCAGCAATGCTCTAGACAAATTAGAAGAGAGTAACAGCAAGCTAAATAAAGTTAATGTGAGGCTCACCAGTACATCTGCCCTTATCACATATATTGTCTTGACGACAATAGCACTGATATGTGGGATAGTCAGTTTAGTACTCGCCTGCTATATAATGTACAAACAAAAGGCCCAGCAAAAAACACTGCTGTGGCTTGGGAACAACACCTTGGACCAGATGAGAGCAACGACAAAGATGTAA
>1.1.2_1b_279_MF100758.1_goose_China_G_GD_DG_571_2016
ATGGATCCCAAGCCCTCGACCGGCTATTTGCATGCCTTCCTATTAATCTCCGTAGCTATCAATTCAGTACTCATGGCTAAGAAAGCATCAGCATTGGATGGGCGACCGCTCGCTGCCGCAGGAATAGTAGTCACAGGGGACAAAGCAGTTAATATATACACATCGTCGCAGACAGGGACAATCATCATCAAACTATTACCAAATATGCCCAAAGACAAAGAACAATGTGCTAAGAGCCCCTTAGATGCATACAATAGGACTCTTACAACCCTCCTTACCCCGCTTGGCGATTCGATTAGGAGAATCCAAGATTCGGTAACCACATCAGGGGGTGAACGGCAGGAGCGTTTGATAGGAGCAATAATAGGAGGTGTCGCATTAGGTGTAGCCACTGCCGCGCAAATCACAGCGGCTTCTGCCCTCATACAAGCCAACCAGAACGCTGCAAACATACTGAAATTAAAAGAGAGTATTGCTGCTACCAATGAAGCAGTACATGAAGTCACTAGTGGGCTGTCCCAGCTAGCTGTTGCCGTAGGTAAGATGCAGCAGTTTGTAAATGAGCAGTTCAACAAGACAGCACAAGAGATCGACTGTATTAAGATCACACAACAGATTGGGGTGGAGTTGAATCTATACTTAACTGAACTGACAACTGTGTTCGGGCCGCAAATCACATCTCCTGCACTTACGCAGTTAACCATCCAGGCTTTATATAATCTGGCGGGTGGGAACATGGATTACATGCTGACTAAGCTGGGAGTGGGTAACAATCAGCTCAGTTCTCTGATTAGTAGTGGCCTAATATCAGGGAATCCAATTCTCTACGACTCTCAAACTCAGCTTCTGGGTATACAGGTGACTCTCCCCTCTGTGGGTAATCTGAACAACATGCGCGCCACTTATCTAGAAACCCTTTCTGTAAGCACAAACAAGGGATATGCATCCGCATTAGTGCCTAAGGTGGTAACTCAGGTAGGCTCCGTAATTGAAGAGCTGGATACGTCGCATTGCATAGAGACAGATCTGGACCTGTACTGCACCAGAATTGTAACGTTTCCCATGTCTCCAGGTATCTTTTCTTGTCTTGGCGGAAACACCTCAGCGTGCATGTATTCCAAGACTGAAGGAGCACTCACCACACCATACATGACGCTCAAAGGATCAGTCATAGCAAATTGCAAGATGACAACATGTAGGTGCGCGGATCCTCCGGGGATTATCTCACAGAATTATGGAGAGGCTGTCTCTCTAATAGATAAAAAGGTATGCAACATTCTGACACTTGACGGGATCACCTTGCGCCTTAGCGGAGAATTTGATGCAACCTATCAAAAAAATATCTCAATTCAGGACTCCCAAGTGGTGATTACTGGGAATCTAGATATATCCACTGAATTAGGGAATGTGAATAATTCAATCAGCAATGCTCTAGACAAATTAGAAGAGAGTAACAGCAAGATAAATAAAGTTAATGTGAGGCTCACCAGTACATCTGCTCTTATCACATATATTGTCTTGACGACAATAGCACTGATATGTGGGATAGTCAGTTTAGTACTCGCCTGCTACATAATGTACAAACAAAAGGCCCAGCAAAAAACACTGCTGTGGCTTGGGAACAACACCTTGGACCAGATGAGAGCAACGACAAAGATGTAA
>1.1.2_1b_280_MF100757.1_goose_China_G_GD_HZ_460_2016
ATGGATCCCAAGCCTTCTACCAGCTATTTGCACGCCTTCCTATTGATCTCCGTAGCTATCAGTTCAGTATTCATGGCTGGGAAAACATCAGCATTGGATGGGCGACCGCTCGCTGCCGCAGGGATAGTAGTCACAGGGGACAAAGCAGTTAATATATACACATCGTCGCAGACAGGGACAATTATCATAAAACTATTACCAAATATGCCCAAAGACAAAGAACAATGTGCTAAGAGCCCCTTAGATGCATACAATAGGACTCTTACAACCCTCCTTACCCCGCTCGGCGATTCGATTAGGAGAATCCAAGATTCGGTAACCACATCAGGAGGTGAACGGCAGGAGCGTCTGATAGGAGCAATAATAGGAGGTGTCGCATTAGGTGTAGCCACCGCAGCGCAAATCACAGCGGCTTCTGCCCTCATACAAGCCAACCAGAATGCTGCAAACATACTGAAATTAAAAGAGAGTATTGCTGCTACCAATGAAGCGGTACATGAAGTCACTAGTGGGCTGTCCCAGCTAGCTGTTGCTGTAGGTAAGATGCAGCAGTTTGTAAATGAACAATTCAATAAGACAGCACAAGAGATCGACTGTATTAAGATCACACAACAGATTGGGGTGGAGTTGAATCTATACTTGACCGAACTGACAACTGTGTTCGGGCCGCAAATCACATCTCCTGCGCTTACGCAGTTAACCATCCAGGCTTTATATAATCTGGCGGGTGGGAACATGGATTACATGCTGACTAAGCTGGGAGTGGGTAACAATCAGCTCAGTTCTCTAATTAGTAGTGGCCTAATATCGGGAAATCCAATTCTCTACGACTCGCAAACTCAGCTTCTGGGTATACAGGTGACTCTCCCCTCTGTGGGCAATCTGAACAACATGCGCGCCACATATCTAGAAACCCTTTCTGTAAGCACAAACAAGGGATATGCATCCGCATTAGTGCCTAAGGTGGTAACTCAGGTAGGCTCCGTAATTGAAGAGCTGGATACGTCGCATTGCATAGAGACAGATCTGGACCTGTACTGCACCAGAATTGTAACGTTTCCCATGTCTCCAGGTATCTTTTCTTGTCTAGGCGGAAACACCTCAGCGTGCATGTATTCCAAGACTGAAGGAGCACTCACCACACCATACATGACGCTCAAAGGATCAGTCATAGCAAATTGCAAGATGACAACATGTAGGTGCGCGGATCCTCCGGGGATAATCTCACAGAATTATGGAGAGGCTGTCTCTCTAATAGATAAAAAGGTATGCAACATTCTGACGCTTGACGGGATCACCTTGCGCCTTAGCGGAGAATTTGATGCAACCTATCAGAAAAATATCTCAATTCAGGACTCCCAAGTGGTGATTACTGGGAATCTAGATATATCCACTGAATTAGGGAATGTGAATAATTCAATCAGCAATGCTCTAGACAAATTAGAAGAGAGTAACAGCAAGCTAAATAAAGTTAATGTGAGGCTCACTAGTACATCTGCCCTTATCACATATATTGTCTTGACGACAATAGCACTGATATGCGGGATAGTCAGTTTAGTACTCGCCTGCTATATAATGTACAAACAAAAGGCCCAGCAAAAGACACTGCTGTGGCTTGGGAACAACACCTTGGACCAGATGAGAGCAACGACAAAGATGTAA
>1.1.2_1b_281_MF100756.1_goose_China_G_GD_YF_401_2016
ATGGATCCCAAGCCTTCTACCGGCTATATGCACGCCTTCCTATTGATCTCCGTAGCTATCAGTTCAGTATTCATGGCTGGGAAAACATCAGCATTGGATGGGCGACCGCTCGCCGCCGCAGGAATAGTAGTCACAGGGGACAAAGCAGTTAATATATACACATCGTCGCAGACAGGGACAATTATCATCAAACTATTACCAAATATGCCCAAAGACAAAGAACAATGTGCTAAGAGCCCCTTAGATGCATACAATAGGACTCTTACAACCCTCCTTACCCCGCTCGGCGATTCGATTAGGAGAATCCAAGATTCGGTAACCACATCAGGAGGTGAACGGCAGGAGCGTTTGATAGGAGCAATAATAGGAGGTGTCGCATTAGGTGTAGCCACCGCAGCGCAAATCACAGCGGCTTCTGCCCTCATACAAGCCAACCAGAACGCTGCAAACATACTGAAATTAAAAGAGAGTATTGCTGCTACCAATGAAGCGGTACATGAAGTCACTAGTGGGCTGTCCCAGCTAGCTGTTGCCGTAGGTAAGATGCAGCAGTTTGTAAATGAACAATTCAATAAGACAGCACAAGAGATCGACTGTATTAAGATCACACAACAGATTGGGGTGGAGTTGAATCTATACTTGACCGAACTGACAACTGTGTTCGGGCCGCAAATAACATCTCCTGCACTTACGCAGTTAACCATCCAGGCTTTATATAATCTGGCGGGTGGGAACATGGATTACATGCTGACTAAGCTGGGAGTGGGTAACAATCAGCTCAGTTCTCTAATTAGTAGTGGCCTAATATCAGGGAATCCAATTCTCTACGACTCGCAAACTCAGCTTCTGGGTATACAGGTGACTCTCCCCTCTGTGGGCAATCTGAACAACATGCGCGCCACATATCTAGAAACCCTTTCTGTAAGCACAAACAAGGGATATGCATCCGCATTAGTGCCTAAGGTGGTAACTCAGGTAGGCTCCGTAATTGAAGAGCTGGATACGTCGCATTGCATAGAGACAGATCTGGACCTGTACTGCACCAGAATTGTAACATTTCCCATGTCTCCAGGTATCTTTTCTTGTCTTGGCGGAAACACCTCAGCGTGCATGTATTCCAAGACTGAAGGAGCACTCACCACACCATACATGACGCTCAAAGGATCAGTCATAGCAAATTGCAAGATGACAACATGTAGGTGCGCGGATCCTCCGGGGATAATCTCACAGAATTATGGAGAGGCTGTCTCTCTAATAGATAAAAAGGTATGCAACATTCTGACGCTTGACGGGATCACCTTGCGCCTTAGCGGAGAATTTGATGCAACCTATCAGAAAAATATCTCAATTCAGGACTCCCAAGTGGTGATTACTGGGAATCTAGATATATCCACTGAATTAGGGAATGTGAATAATTCAATCAGCAATGCTCTAGATAAATTAGAAGAGAGTAACAGCAAGCTAAATAAAGTTAATGTGAGGCTCACTAGTACATCTGCCCTTATCACATATATTGTCTTGACGACAATAGCACTGGTATGCGGGATAGTCAGTTTAGTACTCGCCTGCTATATAATGTACAAACAAAAGGCCCAGCAAAAAACACTGCTGTGGCTTGGGAACAACACCTTGGACCAGATGAGAGCAACGACAAAGATGTAA
>1.1.2_1b_282_MF100755.1_goose_China_G_GD_YF_392_2016
ATGGACCCTGAGCCCTCTACCGGCTATTTGCACGCCTTCCTATTGGTCTCCGTAGCTATCAGTTCAGTATTCATGGCTGGGAAAGCATCAGCATTGGATGGGCGACCGCTTGCTGCCGCAGGAATAGTAGTCACAGGGGACAAAGCAGTTAATATATACACATCGTCGCAGACAGGGACAATTATCATCAAACTATTACCAAATATGCCCAAAGACAAAGAACAATGTGCTAAGAGCCCCTTAGATGCATACAATAGGACTCTTACAACCCTCCTTACCCCGCTCGGCGATTCAATTAGGAGAATCCAAGATTCGGTAACCACATCAGGAGGTGAACGGCAGGAGCGGTTGATAGGAGCAATAATAGGAGGTGTCGCATTAGGTGTAGCCACCGCAGCGCAAATCACAGCGGCTTCTGCCCTCATACAAGCCAACCAGAACGCTGCAAACATACTGAAATTAAAAGAGAGTATTGCTGCTACCAATGAAGCGGTACATGAAGTCACTAGTGGGCTGTCCCAGCTAGCTGTTGCCGTAGGTAAGATGCAGCAGTTTGTAAATGAGCAATTCAATAAGACAGCACAAGAGATCGACTGTATTAAGATCACACAACAAATTGGGGTGGAGTTGAATCTATACTTGACCGAACTGACAACTGTGTTCGGGCCGCAAATCACATCTCCTGCACTTACGCAGTTAACCATCCAGGCTTTATATAATCTGGCAGGTGGGAACATGGATTACATGCTGACTAAGCTGGGAGTGGGTAACAATCAGCTCAGTTCTCTGATTAGTAGTGGCCTAATATCAGGGAATCCAATTCTCTACGACTCGCAAACTCAGCTTCTGGGTATACAGGTGACTCTCCCCTCTGTGGGCAATCTGAACAACATGCGCGCCACGTATCTAGAAACCCTTTCTGTAAGCACAAACAAGGGATATGCATCCGCATTAGTGCCTAAGGTGGTAACTCAGGTAGGCTCCGTAATTGAAGAGCTGGATACATCGCATTGCATAGAGACGGATCTGGACCTGTACTGCACCAGAATTGTAACGTTTCCCATGTCTCCGGGTATCTTTTCTTGTCTTGGCGGAAACACCTCAGCGTGCATGTATTCCAAGACTGAAGGAGCACTCACCACACCATACATGACGCTCAAAGGATCAGTCATAGCAAATTGCAGGATGACAACATGTAGGTGCGCGGATCCTCCGGGGATAATCTCACAGAATTATGGAGAGGCTGTCTCTCTAATAGACAAAAAGGTATGCAATATCCTGACGCTTGACGGGATCACCTTGCGCCTTAGCGGAGAATTTGATGCAACATATCAGAAAAATATCTCAATTCAGGACTCCCAAGTGGTGATTACTGGGAATCTAGATATATCTACTGAATTAGGGAATGTGAATAATTCAATCAGCAATGCTCTAGACAAATTAGAAGAGAGCAACAGCAAGCTAAATAAGGTTAATGTGAGGCTCACCAGTACATCTGCCCTTATCACATATATTGTCTTGACGACAATAGCACTGATATGCGGGATAGTCAGCTTAGTACTCGCCTGCTATATAATGTACAAACAAAAGGCCCAGCAAAAAACACTGCTGTGGCTTGGGAACAACACCTTGGACCAGATGAGAGCAACGACAAAGATGTAA
>1.1.2_1b_283_MF100754.1_environment_LBM_China_E_GD_DG_168_2016
ATGGATCCCAAGCCCTCTACCGGCTATTTGCACGCCTTCCTATTGATCTCCGTAGCTATCAGTTCAGTATTCATGGCTGGGAAAGCATCAGCATTGGATGGGCGACCGCTTGCTGCCGCAGGAATAGTAGTCACAGGGGACAAAGCAGTTAATATATACACATCGTCGCAGACAGGGACAATTATCATCAAACTATTACCAAATATGCCCAAAGACAAAGAACAATGTGCTAAGAGCCCCTTAGATGCATACAATAGGACTCTTACAACCCTCCTTACCCCGCTTGGCGATTCAATTAGGAGAATCCAAGATTCGGTAACCACATCAGGAGGTGAACGGCAGGAGCGTTTGATAGGAGCAATAATAGGAGGTGTCGCATTAGGTGTAGCCACTGCAGCGCAAATCACAGCGGCTTCTGCCCTCATACAAGCCAACCAGAACGCTGCAAACATACTGAAATTAAAAGAGAGTATTGCTGCTACCAATGAAGCGGTACATGAAGTCACTAGTGGGCTGTCCCAGCTAGCTGTTGCCGTAGGTAAGATGCAGCAGTTTGTAAATGAGCAATTCAACAAGACAGCACAAGAGATCGACTGTATTAAGATCACACAACAGATTGGGGTGGAGTTGAATCTATACTTGACCGAACTGACAACTGTGTTCGGGCCGCAAATCACATCTCCTGCACTTACGCAGTTAACCATCCAGGCTTTATATAATCTGGCGGGTGGGAACATGGATTACATGCTGACTAAGCTGGGAGTGGGTAACAATCAGCTCAGTTCTCTGATTAGTAGTGGCTTAATATCAGGGAATCCAATTCTCTACGACTCGCAAACTCAGCTTCTGGGTATACAGGTGACTCTCCCCTCTGTGGGCAATCTGAACAACATGCGCGCCACTTATCTAGAAACCCTTTCTGTAAGCACAAACAAGGGATATGCATCCGCATTAGTGCCTAAGGTGGTAACTCAGGTAGGCTCCGTAATTGAAGAGCTGGATACATCGCATTGCATAGAGACGGATCTGGACCTGTACTGCACCAGAATTGTAACGTTTCCCATGTCTCCGGGTATCTTTTCTTGTCTTGGCGGAAACACCTCAGCGTGCATGTATTCCAAGACTGAAGGAGCACTCACCACACCATACATGACGCTCAAAGGATCAGTCATAGCAAATTGCAAGATGACAACATGTAGGTGCGCGGATCCTCCGGGGATAATCTCACAGAATTATGGAGAGGCTGTCTCTCTAATAGATAAAAAGGTATGCAACATCCTGACGCTTGACGGGATCACCTTGCGCCTTAGCGGAGAATTTGATGCAACCTATCAGAAAAATATCTCAATTCAGGACTCCCAAGTGGTGATTACTGGGAATCTAGATATATCTACTGAATTAGGGAATGTGAATAATTCAATCAGCAATGCTCTAGACAAATTAGAAGAGAGTAACAGCAAGCTAAACAAGGTTAATGTGAGGCTCACCAGTACATCTGCCCTTATCACATATATTGTCTTGACGACAATAGCACTGATATGCGGGATAGTCAGTTTAGTACTCGCCTGCTATATAATGTACAAACAAAAGGCCCAGCAAAAAACACTGCTGTGGCTTGGGAACAACACCTTGGACCAGATGAGAGCAACGACAAAGATGTAA
>1.1.2_1b_284_MF100753.1_environment_LBM_China_E_GD_YF_580_2016
ATGGATCCCAAGCCTTCTACCGGCTATTTGCACACCTTCCTATTGATCCCCGTAGCTATCAGTTCAGTATTCACGGCTGGGAAAACATCAGCATTGGATGGGCGACCGCTCGCCGCCGCAGGAATTGTAGTCACAGGGGACAAAGCAGTTAATATATACACATCGTCGCAGACAGGGACAATTATCATCAAACTATTACCAAATATGCCCAAAGACAAAGAACAATGTGCTAAGAGCCCCTTAGATGCATACAATAGGACTCTTACAACCCTCCTTACCCCGCTCGGCGATTCGATTAGGAGAATCCAAGATTCGGTAACCACATCAGGAGGTGAACGGCAGGAGCGTTTGATAGGAGCAATAATAGGAGGTGTCGCATTAGGTGTAGCCACCGCAGCGCAAATCACAGCGGCTTCCGCCCTCATACAAGCCAACCAGAACGCTGCAAACATACTGAAATTAAAAGAGAGTATTGCTGCTACCAATGAAGCAGTACATGAAGTCACTAGTGGGCTGTCCCAGCTAGCTGTTGCCGTAGGTAAGATGCAGCAGTTTGTAAATGAACAATTCAATAAGACAGCACAAGAGATCGACTGTATTAAGATCACACAACAGATTGGGGTGGAGTTGAATCTATACTTGACCGAACTGACAACTGTGTTCGGGCCGCAAATAACATCTCCTGCACTTACGCAGTTAACCATCCAGGCTTTATATAATCTGGCGGGTGGGAACATGGATTACATGCTGACTAAGCTGGGAGTGGGTAACAATCAGCTCAGTTCTCTAATTAGTAGTGGCCTAATATCAGGGAATCCAATTCTCTACGACTCGCAAACTCAGCTTCTGGGTATACAGGTGACTCTCCCCTCTGTAGGCAATCTGAACAACATGCGTGCCACATATCTAGAAACCCTTTCTGTAAGCACAAATAAGGGATATGCATCCGCATTAGTGCCTAAGGTGGTAACTCAGGTAGGCTCCGTAATTGAAGAGCTGGATACGTCGCATTGCATAGAGACAGATCTGGACCTGTACTGCACCAGAATTGTAACGTTTCCCATGTCACCAGGTATCTTTTCTTGTCTTGGCGGAAACACCTCAGCGTGCATGTATTCCAAGACTGAAGGAGCACTCACCACACCATACATGACGCTCAAAGGATCAGTCATAGCAAATTGCAAGATGACAACATGTAGGTGCGCGGATCCTCCGGGGATAATCTCACAGAATTATGGAGAGGCTGTCTCTCTAATAGATAAAAAGGTATGCAACATTCTGACGCTTGACGGGATCACCTTGCGCCTTAGCGGAGAATTTGATGCAACCTATCAGAAAAATATCTCAATTCAGGACTCCCAAGTGGTGATTACTGGGAATCTAGATATATCCACTGAATTAGGGAATGTGAATAATTCAATCAGCAATGCTCTAGACAAATTAGAAGAGAGTAACAGCAAGCTAAATAAAGTTAATGTGAGGCTCACTAGTACATCTGCCCTTATCACATATATTGTCTTGACGACAATAGCACTGATATGCGGGATAGTCAGTTTAGTACTCGCCTGCTATATAATGTATAAACAAAAGGCCCAGCAAAAAACACTGCTGTGGCTTGGGAACAACACCTTGGACCAGATGAGAGCAACGACAAAGATGTAA
>1.1.2_1b_285_MF100752.1_environment_LBM_China_E_GD_YF_408_2016
ATGGATCCCAAGCCCTCTACCGGCTATTTGCATGCCTTCCTATTGATCTCCGTGGCTATCAGTTCAGTACTCATGGCTAAGAAAGCATCAGCATTGGATGGGCGACCGCTCGCTGCCGCAGGAATAGTAGTCACAGGGGACAAAGCAGTTAATATATACACATCGTCGCAGACAGGGACAATTATCATCAAACTATTACCAAATATGCCCAAAGACAAAGAACAATGTGCTAAGAGCCCCTTAGATGCATACAATAGGACTCTTACAACCCTCCTTACCCCGCTTGGCGATTCGATTAGGAGAATCCAAGATTCGGTAACCACATCAGGGGGTGAACGGCAGGAGCGTTTGATAGGAGCAATAATAGGAGGTGTCGCATTAGGTGTAGCCACTGCAGCGCAAATCACAGCGGCTTCTGCCCTCATACAAGCCAACCAGAACGCTGCAAACATACTGAAATTAAAAGAGAGTATTGCTGCTACCAATGAAGCGGTACATGAAGTCACTAGTGGGCTGTCCCAGCTAGCTGTTGCCGTAGGTAAGATGCAGCAGTTTGTAAATGAGCAGTTCAACAAGACAGCACAAGAGATCGACTGTATTAAGATCACACAACAGATTGGGGTGGAGTTGAATCTATACTTAACCGAACTGACAACTGTGTTCGGGCCGCAAATCACATCTCCTGCACTTACGCAGTTAACCATCCAGGCTTTATATAATCTGGCGGGTGGGAACATGGATTACATGCTGACTAAGCTGGGAGTGGGTAACAATCAGCTCAGTTCTCTGATTAGTAGTGGCCTAATATCAGGGAATCCAATTCTCTACGACTCGCAAACTCAGCTTCTGGGTATACAGGTGACTCTCCCCTCTGTGGGCAATCTGAACAACATGCGCGCCACTTATCTAGAAACCCTTTCTGTAAGCACAAACAAGGGATATGCATCCGCATTAGTGCCTAAGGTGGTAACTCAGGTAGGCTCCGTAATTGAAGAGCTGGATACGTCGCATTGCATAGAGACAGATCTGGACCTGTACTGCACCAGAATTGTAACGTTTCCCATGTCTCCAGGTATCTTTTCTTGTCTTGGCGGAAACACCTCAGCGTGCATGTATTCCAAGACTGAAGGAGCACTCACCACACCATACATGACGCTCAAAGGATCAGTCATAGCAAATTGCAAGATGACAACATGTAGGTGCGCGGATCCTCCGGGGATTATCTCACAGAATTATGGAGAGGCTGTCTCTCTAATAGATAAAAAGGTATGCAACATTCTGACACTTGACGGGATCACCTTGCGCCTTAGCGGAGAATTTGATGCAACCTATCAAAAAAATATCTCAATTCAGGACTCCCAAGTGGTGATTACTGGGAATCTAGATATATCCACTGAATTAGGGAATGTGAATAATTCAATCAGCAATGCTCTAGACAAATTAGAAGAGAGTAACAGCAAGCTAAATAAAGTTAATGTGAGGCTCACCAGTACATCTGCCCTTATCACATATATTGTCTTGACGACAATAGCACTGATATGTGGGGTAGTCAGTTTAGTACTCGCCTGCTATATAATGTACAAACAAAAGGCCCAGCAAAAAACACTGCTGTGGCTTGGGAACAACACCTTGGACCAGATGAGAGCAACGACAAAGATGTAA
>1.1.2_1b_286_MF100751.1_environment_LBM_China_E_GD_HZ_406_2016
ATGGATCCCAAGCCCTCTACCGGCTATTTGCATGCCTTCCTGTTGATCTCCGTAGCTATCAATTCAGTACTCATGGCTAAGAAAGCATCAGCATTGGATGGGCGACCGCTCGCTGCCGCAGGAATAGTAGTCACAGGGGACAAAGCAGTTAATATATACACATCGTCGCAGACAGGGACAATCATCATCAAACTATTACCAAATATGCCCAAAGACAAAGAACAATGTGCTAAGAGCCCCTTAGATGCATACAATAGGACTCTTACAACCCTCCTTACCCCGCTTGGCGATTCGATTAGGAGAATCCAAGATTCGGTAACCACATCAGGGGGTGAACGGCAGGAGCGTTTGATAGGAGCAATAATAGGAGGTGTCGCATTAGGTGTAGCCACTGCCGCGCAAATCACAGCGGCTTCTGCCCTCATACAAGCCAACCAGAACGCTGCAAACATACTGAAATTAAAAGAGAGTATTGCTGCTACCAATGAAGCAGTACATGAAGTCACTAGTGGGCTGTCCCAGCTAGCTGTTGCCGTAGGTAAGATGCAGCAGTTTGTAAATGAGCAGTTCAACAAGACAGCACAAGAGATCGACTGTATTAAGATCACACAACAGATTGGGGTGGAGTTGAATCTATACTTAACCGAACTGACAACTGTGTTCGGGCCGCAAATCACATCTCCTGCACTTACGCAGTTAACCATCCAGGCTTTATATAATCTGGCGGGTGGGAACATGGATTACATGCTGACTAAGCTGGGAGTGGGTAACAATCAGCTCAGTTCTCTGATTAGTAGTGGCCTAATATCAGGGAATCCAATTCTCTACGACTCGCAAACTCAGCTTCTGGGTATACAGGTGACTCTCCCTTCTGTGGGCAATCTGAACAACATGCGCGCCACTTATCTAGAAACCCTTTCTGTAAGCACAAACAAGGGATATGCATCCGCATTAGTGCCTAAGGTGGTAACTCAGGTAGGCTCCGTAATTGAAGAGCTGGATACGTCGCATTGCATAGAGACAGATCTGGACCTGTACTGCACCAGAATTGTAACGTTTCCCATGTCTCCAGGTATCTTTTCTTGTCTTGGCGGAAACACCTCAGCGTGCATGTATTCCAAGACTGAAGGAGCACTCACCACACCATACATGACGCTCAAAGGATCAGTCATAGCAAATTGCAAGATGACAACATGTAGGTGCGCGGATCCTCCGGGGATTATCTCACAGAATTATGGAGAGGCTGTCTCTCTAATAGATAAAAAGGTATGCAACATTCTGACACTTGACGGGATCACCTTGCGCCTTAGCGGAGAATTTGATGCAACCTATCAAAAAAATATCTCAATTCAGGACTCCCAAGTGGTGATTACTGGGAATCTAGATATATCCACTGAATTAGGGAATGTGAATAATTCAATCAGCAATGCTCTAGACAAATTAGAAGAGAGTAACAGCAAGCTAAATAAAGTTAATGTGAGGCTCACCAGTACATCTGCCCTTATCACATATATTGTCTTGACGACAATAGCACTGATATGTGGGATAGTCAGTTTAGTACTCGCCTGCTATATAATGTACAAACAAAAGGCCCAGCAAAAAACACTGCTGTGGCTTGGGAACAACACCTTAGACCAGATGAGAGCAACGACAAAGATGTAA
>1.1.2_1b_287_MF100750.1_environment_LBM_China_E_GD_GZ_402_2016
ATGGATCCCAAGCCTTCTACCGGCTATTTGCATGCCTTCCTATTGATCTCCGTAGCTATCAGTTCAGTATTCATGGCTGGGAAAACATCAGCATTGGATGGGCGACCGCTCGCTGCCGCAGGAATTGTAGTCACAGGGGACAAAGCAGTTAATATATACACATCGTCGCAGACAGGGACAATTATCATCAAACTATTACCAAATATGCCCAAAGACAAAGAACAATGTGCTAAGAGCCCCTTAGATGCATACAATAGGACTCTTACAACCCTCCTTACCCCGCTCGGCGATTCGATTAGGAGAATCCAAGATTCGGTAACCACATCAGGAGGTGAACGGCAGGAGCGTTTGATAGGAGCAATAATAGGAGGTGTCGCATTAGGTGTAGCCACTGCAGCGCAAATCACAGCGGCTTCTGCCCTCATACAAGCCAACCAGAACGCTGCAAACATACTGAAATTAAAAGAGAGTATTGCTGCTACCAATGAAGCGGTACATGAAGTCACTAGTGGGCTGTCCCAGCTAGCTGTTGCCGTAGGTAAGATGCAGCAGTTTGTAAATGAGCAATTCAATAAGACAGCACAAGAGATCGACTGTATTAAGATCACACAACAGATTGGGGTGGAGTTGAATCTATACTTGACCGAACTGACAACTGTGTTCGGGCCGCAAATAACATCTCCTGCACTTACGCAGTTAACCATCCAGGCTTTATATAATCTGGCGGGTGGGAACATGGATTACATGCTGACTAAGCTGGGAGTGGGTAACAATCAGCTCAGTTCTCTAATTAGTAGTGGCCTAATATCAGGGAATCCAATTCTCTACGACTCGCAAACTCAGCTTCTGGGTATACAGGTGACTCTCCCCTCTGTGGGCAATCTGAACAACATGCGCGCCACTTATCTAGAAACCCTTTCTGTAAGCACAAACAAGGGATATGCATCCGCATTAGTGCCTAAGGTGGTAACTCAGGTAGGCTCCGTAATTGAAGAGCTGGATACGTCGCATTGCATAGAGACAGATCTGGACCTGTACTGCACCAGAATTGTAACGTTTCCCATGTCTCCAGGTATCTTTTCTTGTCTTGGCGGAAACACCTCAGCGTGCATGTATTCCAAGACTGAAGGAGCACTCACCACACCATACATGACGCTCAAAGGATCAGTCATAGCAAATTGCAAGATGACAACATGTAGGTGCGCGGATCCTCCGGGGATAATCTCACAGAATTATGGAGAGGCTGTCTCTCTAATAGATAAAAAGGTATGCAACATTCTGACACTTGACGGGATCACCTTGCGCCTTAGCGGAGAATTTGATGCAACCTATCAGAAAAATATCTCAATTCAGGACTCCCAAGTGGTGATTACTGGGAATCTAGATATATCCACTGAATTAGGGAATGTGAATAATTCAATCAGCAATGCTCTAGACAAATTAGAAGAGAGTAACAGCAAGCTAAATAAAGTTAATGTGAGGCTCACTAGTACATCTGCCCTTATCACATATATTGTCTTGACGACAATAGCACTGATATGCGGGATAGTCAGTTTAGTACTCGCCTGCTATATAATGTACAAACAAAAGGCCCAGCAAAAAACACTGCTGTGGCTTGGGAACAACACCTTGGACCAGATGAGAGCAACGACAAAGATGTAA
>1.1.2_1b_288_MF100749.1_environment_LBM_China_E_GD_DG_12_2016
ATGGATCCCAAGCCTTCTACCGGCTATTTGCACGCCTTCCTATTGATCTCCGTAGCTATCAGTTCAGGATTCATGGCTGGGAAAACATCAGCATTGGATGGGCGACCGCTCGCCGCCGCAGGAATAGTAGTCACAGGGGACAAAGCAGTTAATATATACACATCGTCGCAGACAGGGACAATTATCATCAAACTATTACCAAATATGCCCAAAGACAAAGAACAATGTGCTAAGAGCCCCTTAGATGCATACAATAGGACTCTTACAACCATCCTTACCCCGCTCGGCGATTCGATTAGGAGAATCCAAGATTCGGTAACCACATCAGGAGGTGAACGGCAGGAGCGTTTGATAGGAGCAATAATAGGAGGTGTCGCATTAGGCGTAGCCACCGCAGCGCAAATCACAGCGGCTTCTGCCCTCATACAAGCCAACCAGAACGCTGCAAACATACTGAAATTAAAAGAGAGTATTGCTGCTACCAATGAAGCGGTACATGAAGTCACTAGTGGGCTGTCCCAGCTAGCTGTTGCCGTAGGTAAGATGCAACAGTTTGTAAATGAACAATTCAATAAGACAGCACAAGAGATCGACTGTATTAAGATCACACAACAGATTGGGGTGGAGTTGAATCTATACTTGACCGAACTGACAACTGTGTTCGGGCCGCAAATCACATCTCCTGCACTTACGCAGTTAACCATCCAGGCTTTATATAATCTGGCGGGTGGGAACATGGATTACATGCTGACTAAGCTGGGAGTGGGTAACAGTCAGCTCAGTTCTCTAATTAGTAGTGGCCTAATATCAGGGAATCCAATTCTCTACGACTCGCAAACTCAGCTTCTGGGTATACAGGTGACTCTCCCCTCTGTGGGCAATCTGAACAACATGCGCGCCACATATCTAGAAACCCTTTCTGTAAGCACAAACAAGGGATATGCATCCGCATTAGTGCCTAAGGTGGTAACTCAGGTAGGCTCTGTAATTGAAGAGCTGGATACGTCGCATTGCATAGAGACAGATCTGGACCTGTACTGCACCAGAATTGTAACGTTTCCCATGTCTCCAGGTATCTTTTCTTGTCTTGGCGGAAACACCTCAGCGTGCATGTATTCCAAGACTGAAGGAGCACTCACCACACCATACATGACGCTCAAAGGATCAGTCATAGCAAATTGCAAGATGACAACATGTAGGTGCGCGGATCCTCCAGGGATAATCTCACAGAATTATGGAGAGGCTGTCTCTCTAATAGATAAAAAGGTATGCAACATTCTGACGCTTGACGGGATCACCTTGCGCCTTAGCGGAGAGTTTGATGCAACCTATCAGAAAAATATCTCAATTCAGGACTCCCAAGTGGTGATTACTGGGAATCTAGATATATCCACTGAATTAGGGAATGTGAATAATTCAATCAGCAATGCTCTAGACAAATTAGAAGAGAGTAACAGCAAGCTAAATAAAGTTAATGTGAGGCTCACTAGTACATCTGCCCTTATCACATATATTGTCTTGACGACAATAGCACTGATATGCGGGATAGTCAGTTTAGTACTCGCCTGCTATATAATGTACAAACAAAAGGCCCAGCAAAAAACACTGCTGTGGCTTGGGAACAACACCTTGGACCAGATGAGAGCAACGACAAAGATGTAA
>1.1.2_1b_289_MF100748.1_duck_China_D_GD_GZ_825_2016
ATGGATCCCAAGCCCTCTACCGGCTATTTGCATGCCTCCCTATTGATCTCCGTAGTTATCAGTTCAGTACTCATGGCTAAGAAAGCATCAGCATTGGATGGGCGACCGCTCGCTGCCGCAGGAATAGTAGTCACAGGGGACAAAGCAGTTAATATATACACATCGTCACAGACAGGGACAATTATCATCAAACTATTACCAAATATGCCCAAAGACAAAGAACAATGTGCTAAGAGCCCCTTAGATGCATACAATAGGACTCTTACAACCCTCCTTACCCCGCTTGGCGATTCGATTAGGAGAATCCAAGATTCGGTAACCACATCAGGGGGTGAACGGCAGGAGCGTTTGATAGGAGCAATAATAGGAGGTGTCGCATTAGGTGTAGCCACCGCAGCGCAAATCACAGCGGCTTCTGCCCTCATACAAGCCAACCAGAACGCTGCAAACATACTGAAATTAAAAGAGAGTATTGCTGCTACCAATGAAGCGGTACATGAAGTCACTAGTGGGCTGTCCCAGCTAGCTGTTGCCGTAGGTAAGATGCAGCAGTTTGTAAATGAGCAATTCAACAAGACAGCACAAGAGATCGACTGTATTAAGATCACACAACAGATTGGGGTGGAGTTGAATCTATACTTGACCGAACTGACAACTGTGTTCGGGCCGCAAATCACATCTCCTGCACTTACGCAGTTAACCATCCAGGCTTTATATAATCTGGCGGGTGGGAACATGGATTACATGCTGACTAAGCTGGGAGTGGGTAACAATCAGCTCAGTTCTCTGATTAGTAGTGGCCTAATATCAGGGAATCCAATTCTCTACGACTCGCAAACTCAGCTTCTGGGTATACAGGTGACTCTCCCCTCTGTGGGCAATCTGAACAACATGCGCGCCACTTATCTAGAAACCCTTTCTGTAAGCACAAACAAAGGATATGCATCCGCATTAGTGCCTAAGGTGGTAACTCAGGTAGGCTCCGTAATTGAAGAGCTGGATACGTCGCATTGCATAGAGACAGATCTGGACCTGTACTGCACCAGAATTGTAACGTTTCCCATGTCTCCAGGTATCTTTTCTTGTCTTGGCGGAAACACCTCAGCGTGCATGTATTCCAAGACTGAAGGAGCACTCACCACACCATACATGACGCTCAAAGGATCAGTCATAGCAAATTGCAAGATGACAACATGTAGGTGCGCGGATCCTCCGGGGATTATCTCACAGAATTATGGAGAGGCTGTCTCTCTAATAGACAAAAAGGTATGCAACATTCTGACACTTGACGGGATCACCTTGCGCCTTAGCGGAGAATTTGATGCAACCTATCAGAAAAATATCTCAATTCAGGACTCCCAAGTGGTGATTACTGGGAATCTAGATATATCCACTGAATTAGGGAATGTGAATAATTCAATCAGCAATGCTCTAGACAAATTAGAAGAGAGTAACAGCAAGCTAAATAAAGTTAATGTGAGGCTCACCAGTACATCTGCCCTTATCACATATATTGTCTTGACGACAATAGCACTGATATGCGGGATAGTCAGTTTAGTACTCGCCTGCTATATAATGTACAAACAAAAGGCCCAGCAAAAAACACTGCTGTGGCTTGGGAACAACACCTTGGACCAGATGAGAGCAACGACAAAGATGTAA
>1.1.2_1b_290_MF100747.1_duck_China_D_GD_DG_822_2016
ATGGATCCCAAGCCCTCTACCGGCTATTTGCATGCCTTCCTATTGATCTCCGTAGCTATCAGTTCAGTACTCATGGCTAAGAAAGCATCAGCATTGGATGGGCGACCGCTCGCTGCCGCAGGAATAGTAGTCACAGGGGACAAAGCAGTTAATATATACACATCGTCGCAGACAGGGACAATTATCATCAAACTATTACCAAATATGCCCAAAGACAAAGAACAATGTGCTAAGAGCCCCTTGGATGCATACAATAGGACTCTTACAACCCTCCTTACCCCGCTTGGCGATTCGATTAGGAGAATCCAAGATTCGGTAACCACATCAGGGGGTGAACGGCAGGAGCGTTTGATAGGAGCAATAATAGGAGGTGTCGCATTAGGTGTAGCCACCGCAGCGCAAATCACAGCGGCTTCTGCCCTCATACAAGCCAACCAGAACGCTGCAAACATACTGAAATTAAAAGAGAGTATTGCTGCTACCAATGAAGCGGTACATGAAGTCACTAGTGGGCTGTCCCAGCTAGCTGTTGCCGTAGGTAAGATGCAGCAGTTTGTAAATGAGCAGTTCAACAAGACAGCACAAGAGATCGACTGTATTAAGATCACACAACAGATTGGGGTGGAGTTGAATCTATACTTGACCGAACTGACAACTGTGTTCGGGCCGCAAATCACATCTCCTGCACTTACGCAGTTAACCATCCAGGCTTTATATAATCTGGCGGGTGGGAACATGGATTACATGCTGACTAAGCTGGGGGTGGGTAACAATCAGCTCAGTTCTCTGATTAGTAGTGGCCTAATATCAGGGAATCCAATTCTATACGACTCGCAAACTCAGCTTCTGGGTATACAGGTGACTCTCCCCTCTGTGGGCAATCTGAACAACATGCGCGCCACTTATCTAGAAACCCTTTCTGTAAGCACAAACAAGGGATATGCATCCGCATTAGTGCCTAAGGTGGTAACTCAGGTAGGCTCCGTAATTGAAGAGCTGGATACGTCGCATTGCATAGAGACAGATCTGGACCTGTACTGCACCAGAATTGTAACGTTTCCCATGTCTCCAGGTATCTTTTCTTGTCTTGGCGGAAACACCTCAGCGTGCATGTATTCCAAGACTGAAGGAGCACTCACCACACCATACATGACGCTCAAAGGATCAGTCATAGCAAATTGCAAGATGACAACATGTAGGTGCGCGGATCCTCCGGGGATTATCTCACAGAATTATGGAGAGGCTGTCTCTCTAATAGACAAAAAGGTATGCAACATTCTGACACTTGACGGGATCACCTTGCGCCTTAGCGGAGAATTTGATGCAACCTATCAAAAAAATATCTCAATTCAGGACTCCCAAGTGGTGATTACTGGGAATCTAGATATATCCACTGAATTAGGGAATGTGAATAATTCAATCAGCAATGCTCTAGACAAATTAGAAGAGAGTAACAGCAAGCTAAATAAAGTTAATGTGAGGCTCACCAGTACATCTGCCCTTATCACATATATTGTCTTGACGACAATAGCACTGATATGTGGGATAGTCAGTTTAGTACTCGCCTGCTATATACTGTACAAACAAAAGGCCCAGCAAAAAACACTGCTGTGGCTTGGGAACAACACCTTGGACCAGATGAGAGCAACGACAAAGATGTAA
>1.1.2_1b_291_MF100746.1_duck_China_D_GD_YF_706_2016
ATGGATCCCAAGCCCTCTACTGGCTATTTGTATGCCTTCCTATTGATCTCCGTAGCTATCAGCTCAGTATTCATGGCTGGGAAAACATCAGCATTGGATGGGCGACCACTCGCTGCCGCAGGAATAGTAGTCACAGGGGACAAAGCAGTTAATATATACACATCGTCGCAGACAGGGACAATTATCATCAAACTATTACCAAATATGCCCAAAGACAAAGAGCAATGTGCTAAGAGCCCCTTAGATGCATACAATAGGACTCTTACAACCCTCCTCACCCCACTCGGCGATTCGATTAGGAGAATCCAAGAGTCGGTAACTACATCAGGAGGTGAACGGCAGGAGCGTCTGATAGGAGCAATAATAGGAGGTGTCGCATTAGGTGTAGCCACCGCAGCGCAAATCACAGCGGCTTCTGCCCTCATACAAGCCAACCAGAACGCTGCAAACATACTAAAATTAAAAGAGAGTATTGCTGCTACCAATGAAGCGGTACATGAAGTCACTAGTGGGCTGTCCCAGCTAGCTGTTGCCGTAGGTAAGATGCAGCAGTTTGTAAATGAGCAATTCAATAAGACAGCACAAGAGATCGACTGTATTAAGATCACACAACAGATTGGGGTGGAGTTGAATCTATACTTGACCGAACTGACAACTGTGTTCGGGCCGCAAATCACATCTCCTGCACTTACGCAGTTAACCATCCAGGCTTTATATAATCTGGCGGGTGGGGACATGGATTACATGCTGACTAAGCTGGGAGTGGGTAACAATCAGCTCAGTTCTCTAATTAGTAGTGGCCTAATATCAGGGAATCCAATTCTCTACGACTCGCAAACTCAGCTTCTGGGTATACAGGTGACTCTCCCCTCTGTGGGCAATTTGAACAACATGCGCGCCACGTATCTAGAAACCCTTTCTGTAAGCACAAACAAGGGATATGCATCCGCATTAGTGCCTAAGGTGGTAACTCAGGTGGGCTCCGTAATTGAAGAGCTGGATACGTCGCATTGCATAGAGACAGATCTGGATCTGTACTGCACCAGAATTGTAACGTTTCCCATGTCTCCAGGTATCTTTTCTTGTCTTGGCGGAAACACCTCAGCGTGCATGTATTCCAAGACTGAAGGAGCACTCACCACACCATACATGACGCTCAAAGGATCAGTCATAGCAAATTGTAAGATGACAACATGTAGGTGCGCGGATCCTCCGGGGATAATCTCACAGAATTATGGAGAGGCTGTCTCTCTAATAGACAAAAAGGTATGCAACATTCTGACACTTGACGGGATCACCTTGCGCCTTAGCGGAGAATTTGATGCAACCTATCAGAAAAACATCTCAATTCAGGACTCCCAAGTGGTGATTACTGGGAATCTAGATATATCCACTGAACTAGGGAATGTGAATAATTCAATCAGCAATGCTCTAGACAAATTAGAAGAGAGTAATAGCAAGCTAAATAAAGTTAATGTGAGGCTCACTAGTACATCTGCCCTTATCACATATATTGTCTTGACGACAATAGCACTGATATGCGGGATAGTCAGTTTAGTACTCGCCTGCTATATAATGTACAAACAAAAGGCCCAGCAAAAAACACTGTTGTGGCTTGGGAACAACACCTTGGACCAGATGAGAGCAACGACAAAGATGTAA
>1.1.2_1b_292_MF100745.1_duck_China_D_GD_YF_458_2016
ATGGATCCCAAGCCCTCTACCAGCTATTTGCATGCCTTCCTATTAATCTCCGTAGCTATCAATTCAGTACTCATGGCTAAGAAAGCATCAGCATTGGATGGGCGACCGCTCGCTGCCGCAGGAATAGTAGTCACAGGGGACAAAGCAGTTAATATATACACATCGTCGCAGACAGGGACAATCATCATCAAACTATTACCAAATATGCCCAAAGACAAAGAACAATGTGCTAAGAGCCCCTTAGATGCATACAATAGGACTCTTACAACCCTCCTTACCCCGCTTGGCGATTCGATTAGGAGAATCCAAGATTCGGTAACCACATCAGGGGGTGAACGGCAGGAGCGTTTGATAGGAGCAATAATAGGAGGTGTCGCATTAGGTGTAGCCACTGCCGCGCAAATCACAGCGGCTTCTGCCCTCATACAAGCCAACCAGAACGCTGCAAACATACTGAAATTAAAAGAGAGTATTGCTGCTACCAATGAAGCAGTACATGAAGTCACTAGTGGGCTGTCCCAGCTAGCTGTTGCCGTAGGTAAGATGCAGCAGTTTGTAAATGAGCAGTTCAACAAGACAGCACAAGAGATCGACTGTATTAAGATCACACAACAGATTGGGGTGGAGTTGAATCTATACTTAACCGAACTGACAACTGTGTTCGGGCCGCAAATCACATCTCCTGCACTTACGCAGTTAACCATCCAGGCTTTATATAATCTGGCGGGTGGGAACATGGATTACATGCTGACTAAGCTGGGAGTGGGTAACAATCAGCTCAGTTCTCTGATTAGTAGTGGCCTAATATCAGGGAATCCAATTCTCTACGACTCGCAAACTCAGCTTCTGGGTATACAGGTGACTCTCCCCTCTGTGGGCAATCTGAACAACATGCGCGCCACTTATCTAGAAACCCTCTCTGTAAGCACAAACAAGGGATATGCATCCGCATTAGTGCCTAAGGTGGTAACTCAGGTAGGCTCCGTAATTGAAGAGCTGGATACGTCGCATTGCATAGAGACAGATCTGGACCTGTACTGCACCAGAATTGTAACGTTTCCCATGTCTCCAGGTATCTTTTCTTGTCTTGGCGGAAACACCTCAGCGTGCATGTATTCCAAGACTGAAGGAGCACTCACCACACCATACATGACGCTCAAGGGATCAGTCATAGCAAATTGCAAGATGACAACATGTAGGTGCGCGGATCCTCCGGGGATTATCTCACAGAATTATGGAGAGGCTGTCTCTCTAATAGATAAAAAGGTATGCAACATTCTGACACTTGACGGGATCACCTTGCGCCTTAGCGGAGAATTTGATGCAACCTATCAAAAAAATATCTCAATTCAGGACTCCCAAGTGGTGATTACTGGGAATCTAGATATATCCACTGAATTAGGGAATGTGAATAATTCAATCAGCAATGCTCTAGACAAATTAGAAGAGAGTAACAGCAAGCTAAATAAAGTTAATGTGAGGCTCACCAGTACATCTGCCCTTATCACATATATTGTCTTGACGACAATAGCACTGATATGTGGGATAGTCAGTTTAGTACTCGCCTGCTACATAATGTACAAACAAAAGGCCCAGCAAAAAACACTGCTGTGGCTTGGGAACAACACCTTGGACCAGATGAGAGCAACGACAAAGATGTAA
>1.1.2_1b_293_MF100744.1_duck_China_D_GD_YF_193_2016
ATGGACCCCCAGCCTTCTACCGGCTATTTGCAAGCCTTCCTATTGATCTCCGTAGCTATCAGTTCAGTAATCATGGCTGGGAAAACATCAGCATTGGATGGGCGACCGCTCGCCGCCGCAGGAATAGTAGTCACAGGGGACAAAGCAGTTAATATATACACATCGTCGCAGACAGGGACAATTATCATCAAACTATTACCAAATATGCCCAAAGACAAAGAACAATGTGCTAAGAGCCCCTTAGATGCATACAATAGGACTCTTACAACCCTCCTTACCCCGCTCGGCGATTCGATTAGGAGAATCCAAGATTCGGTAACCACATCAGGAGGTGAACGGCAGGAGCGTTTGATAGGAGCAATAATAGGAGGTGTCGCATTAGGTGTAGCCACCGCAGCGCAAATCACAGCGGCTTCTGCCCTCATACAAGCCAACCAGAACGCTGCAAACATACTGAAATTAAAAGAGAGTATTGCTGCTACCAATGAAGCGGTACATGAAGTCACTAGTGGGCTGTCCCAGCTAGCTGTTGCCGTAGGTAAGATGCAGCAGTTTGTAAATGAACAATTCAATAAGACAGCACAAGAGATCGACTGTATCAAGATCACACAACAGATTGGGGTGGAGTTGAATCTATACTTGACCGAACTGACAACTGTGTTCGGGCCGCAAATCACATCTCCTGCGCTTACGCAGTTAACCATCCAGGCTTTATATAATCTGGCGGGTGGGAACATGGATTACATGCTGACTAAGCTGGGAGTGGGTAACAATCAGCTCAGTTCTCTAATTAGTAGTGGCCTAATATCAGGGAATCCAATTCTCTACGACTCGCAAACTCAGCTTCTGGGTATACAGGTGACTCTCCCCTCTGTGGGCAATCTGAACAACATGCGCGCCACATATCTAGAAACCCTTTCTGTAAGCACAAACAAGGGATATGCATCCGCATTAGTGCCTAAGGTGGTAACTCAGGTAGGCTCCGTAATTGAAGAGCTGGATACGTCGCATTGCATAGAGACAGATTTGGACCTGTACTGCACCAGAATTGTAACGTTTCCCATGTCTCCAGGTATCTTTTCTTGTCTTGGCGGAAACACCTCGGCGTGCATGTATTCCAAGACTGAAGGAGCACTCACCACACCATACATGACGCTAAAAGGATCAGTCATAGCAAATTGCAAGATGACAACATGTAGGTGCGCGGACCCTCTGGGGATAATCTCACAGAATTATGGAGAGGCTGTCTCTCTAATAGACAAAAAGGTATGCAACATTCTGACGCTTGACGGGATCACCTTGCGCCTTAGCGGAGAATTTGATGCAACCTATCAGAAAAATATCTCAATTCAGGACTCCCAAGTGGTGATCACTGGGAATCTAGATATATCCACTGAATTAGGGAATGTGAATAATTCAATCAGCAATGCTCTAGACAAATTAGAAGAGAGTAACAGCAAGCTAAATAAAGTTAATGTGAGGCTCACTAGTACATCTGCCCTTATCACATATATTGTCTTGACGACAATAGCAATGATATGCGGGATAGTCAGTTTAGTACTCGCCTGCTATATAATGTACAAACAAAAGGCCCAGCAAAAAACACTGCTGTGGCTTGGGAACAACACCTTGGACCAGATGAGAGCAACGACAAAGATGTAA
>1.1.2_1b_294_MF100743.1_duck_China_D_GD_HZ_154_2016
ATGGATCCCAAGCCCTCTACTGGCTATTTGTACGCCTTCCTATTGATCTCCGTAGCTATCAGCTCAGTGTTCATGGTTGGGAAAACATCAGCATTGGATGGGCGACCGCTCGCTGCCGCAGGAATAGTAGTCACAGGGGACAAAGCAGTTAATATATACACATCGTCGCAGACAGGGACAATTATCATCAAACTATTACCAAATATGCCCAAAGACAAAGAGCAATGTGCTAAGAGCCCCTTAGATGCATACAATAGGACTCTTACAACCCTCCTCACCCCACTCGGCGATTCGATTAGGAGAATCCAAGATTCGGTAACCACATCAGGAGGTGAACGGCAGGAGCGTTTGATAGGAGCAATAATAGGAGGTGTCGCATTAGGTGTAGCCACCGCAGCGCAAATCACAGCGGCTTCTGCCCTCATACAAGCCAACCAGAACGCTGCAAACATACTAAAATTAAAAGAGAGTATTGCTGCTACCAATGAAGCGGTACATGAAGTCACTAGTGGGCTGTCCCAGCTAGCTGTTGCCGTAGGTAAGATGCAGCAGTTTGTAAATGAGCAATTCAATAAGACAGCACAAGAGATCGACTGTATTAAGATCACACAACAGATCGGGGTGGAGTTGAATCTATACTTGACCGAACTGACAACTGTGTTCGGGCCGCAAATCACATCTCCTGCACTTACGCAGTTAACCATCCAGGCTTTATATAATCTGGCGGGTGGGAACATGGATTACATGCTGACTAAGCTGGGAGTGGGTAACAATCAGCTCAGTTCTCTAATCAGTAGTGGCCTAATATCAGGGAATCCAATTCTCTACGACTCGCAAACTCAGCTTCTGGGTATACAGGTGACTCTCCCCTCTGTGGGCAATTTGAACAACATGCGCGCCACGTATCTAGAAACCCTTTCTGTAAGCACAAACAAGGGATATGCGTCCGCATTAGTGCCCAAGGTGGTAACTCAGGTAGGCTCCGTAATTGAAGAGCTGGATACGTCGCATTGCATAGAGACAGATCTGGACCTGTACTGCACCAGAATTGTAACGTTTCCCATGTCTCCAGGTATCTTTTCTTGTCTTGGCGGAAACACCTCAGCGTGCATGTATTCCAAGACTGAAGGAGCACTCACCACACCATACATGACGCTCAAAGGATCAGTCATAGCAAATTGTAAGATGACAACATGTAGGTGCGCGGATCCTCCAGGGATAATCTCACAGAATTATGGAGAGGCTGTCTCTCTAATAGACAAAAAGGTATGCAACATTCTGACACTTGACGGGATCACCTTGCGCCTTAGCGGAGAATTTGATGCAACCTATCAGAAAAACATCTCAATTCAGGACTCCCAAGTGGTGATTACTGGGAATCTAGATATATCCACTGAACTAGGGAATGTGAATAATTCAATCAGCAATGCTCTAGACAAATTAGAAGAGAGTAATAGCAAGCTAAATAAAGTTAATGTGAGGCTCACTAGTACATCTGCCCTTGTCACATATATTGTCTTGACGACGATAGCACTGATATGCGGGATAGTCAGTTTAGTACTCGCCTGCTATATAATGTACAAACAAAAGGCCCAGCAAAAAACACTGTTGTGGCTTGGGAACAACACCTTGGATCAGATGAGAGCAACGACAAAGATGTAA
>1.1.2_1b_295_MF100742.1_chicken_China_C_GD_HZ_140_2016
ATGGATCCCAAGCCCTCTACCGGCTATTTGCATGCCTTCCTATTGATCCCCGTAGCTATCAGTTCAGTACTCATGGCTAAGAAAGCATCAGCATTGGATGGGCGACCGCTCGCTGCCGCAGGGATAGTAGTCACAGGGGACAAAGCAGTTAATATATACACATCGTCACAGACAGGGACAATTATCATCAAACTATTACCAAATATGCCCAAAGACAAAGAACAATGTGCTAAGAGCCCCTTAGATGCATACAATAGGACTCTTACAACCCTCCTTACCCCGCTTGGCGCTTCGATTAGGAGAATCCAAGATTCGGTAACCACATCAGGGGGTGAACGGCAGGAGCGTTTGATAGGAGCAATAATAGGAGGTGTCGCATTAGGTGTAGCCACTGCAGCGCAAATCACAGCGGCTTCTGCCCTCATACAAGCCAACCAGAACGCTGCAAACATACTGAAATTAAAAGAGAGTATTGCTGCTACCAATGAAGCGGTACATGAAGTCACTAGTGGGCTGTCCCAGCTAGCTGTTGCCGTAGGTAAGATGCAGCAGTTTGTAAATGAGCAGTTCAACAAGACAGCACAAGAGATCGACTGTATTAAGATCACACAACAGATTGGGGTGGAGTTGAATCTATACTTAACCGAACTGACAACTGTGTTCGGGCCGCAAATCACATCTCCTGCACTTACGCAGTTAACCATCCAGGCTTTATATAATCTGGCGGGTGGGAACATGGATTACATGCTGACTAAGCTGGGAGTGGGTAACAATCAGCTCAGTTCTCTGATTAGTAGTGGCCTAATATCAGGGAATCCAATTCTCTACGACTCGCAAACTCAGCTTCTGGGTATACAGGTGACTCTCCCCTCTGTGGGTAATCTGAACAACATGCGCGCCACTTATCTAGAAACCCTTTCTGTAAGCACAAACAAGGGATATGCATCCGCATTAGTGCCTAAGGTGGTAACTCAGGTAGGCTCCGTAATTGAAGAGCTGGATACGTCGCATTGCATAGAGACAGATCTGGACCTGTACTGCACCAGAATTGTAACGTTTCCCATGTCTCCAGGTATCTTTTCTTGTCTTGGCGGAAACACCTCAGCGTGCATGTATTCCAAGACTGAAGGAGCACTCACCACACCATACATGACGCTCAAAGGATCAGTCATAGCAAATTGCAAGATGACAACATGTAGGTGCGCGGATCCTCCGGGGATTATCTCACAGAATTATGGAGAGGCTGTCTCTCTAATAGATAAAAAGGTATGCGACATTCTGACACTTGACGGGATCACCTTGCGCCTTAGCGGAGAATTTGATGCAACCTATCAAAAAAATATCTCAATTCAGGACTCCCAAGTGGTGATTACTGGGAATCTAGATATATCCACTGAATTAGGGAATGTGAATAATTCAATCAGCAATGCTCTAGACAAATTAGAAGAGAGTAACAGCAAGCTAAATAAAGTTAATGTGAGACTCACCAGTACATCTGCCCTTATCACATATATTGTCTTGACGACAATAGCACTGATATGTGGGATAGTCAGTTTAGTACTCGCCTGCTATATAATGTACAAACAAAAGGCCCAGCAAAAAACACTGCTGTGGCTTGGGAACAACACCTTGGACCAGATGAGAGCAACGACAAAGATGTAA
>1.1.2_1b_296_MF100741.1_chicken_China_C_GD_GZ_999_2016
ATGGATCCCAAGCCTTCTACCGGCCATATGCACGCCTTCCTATTGATCTCCGTAGCTATCAGTTCAGTATTCATGGCTGGGAAAACATCAGCATTGGATGGGCGACCGCTCGCCGCCGCAGGAATAGTAGTCACAGGGGACAAAGCAGTTAATATATACACATCGTCGCAGACAGGGACAATTATCATCAAACTATTACCAAATATGCCCAAAGACAAAGAACAATGTGCTAAGAGCCCCTTAGATGCATACAATAGGACTCTTACAACCCTCCTTACCCCGCTCGGCGATTCGATTAGGAGAATCCAAGATTCGGTAACCACATCAGGAGGTGAACGGCAGGAGCGTTTGATAGGAGCAATAATAGGAGGTGTCGCATTAGGTGTAGCCACCGCAGCGCAAATCACAGCGGCTTCTGCCCTCATACAAGCCAACCAGAACGCTGCAAACATACTGAAATTAAAAGAGAGTATTGCTGCTACCAATGAAGCGGTACATGAAGTCACTAGTGGGCTGTCCCAGCTAGCTGTTGCCGTAGGTAAGATGCAGCAGTTTGTAAATGAACAATTCAATAAGACAGCACAAGAGATCGACTGTATTAAGATCACACAACAGATTGGGGTGGAGTTGAATCTATACTTGACCGAACTGACAACTGTGTTCGGGCCGCAAATAACATCTCCTGCACTTACGCAGTTAACCATCCAGGCTTTATATAATCTGGCGGGTGGGAACATGGATTACATGCTGACTAAGCTGGGAGTGGGTAACAATCAGCTCAGTTCTCTAATTAGTAGTGGCCTAATATCAGGGAATCCAATTCTCTACGACTCGCAAACTCAGCTTCTGGGTATACAGGTGACTCTCCCCTCTGTGGGCAATCTGAACAACATGCGCGCCATATATCTAGAAACCCTTTCTGTAAGCACAAACAAGGGATATGCATCCGCATTAGTGCCTAAGGTGGTAACTCAGGTAGGCTCCGTAATTGAAGAGCTGGATACGTCGCATTGCATAGAGACAGATCTGGACCTGTACTGCACCAGAATTGTAACGTTTCCCATGTCTCCAGGTATCTTTTCTTGTCTTGGCGGAAACACCTCAGCGTGCATGTATTCCAAGACTGAAGGAGCACTCACCACACCATACATGACGCTCAAAGGATCAGTCATAGCAAATTGCAAGATGACAACATGTAGGTGCGCGGATCCTCCGGGGATAATCTCACAGAATTATGGAGAGGCTGTCTCTCTAATAGATAAAAAGGTATGCAACATTCTGACGCTTGACGGGATCACCTTGCGCCTTAGCGGAGAATTTGATGCAACCTATCAGAAAAATATCTCAATTCAGGACTCCCAAGTGGTGATTACTGGGAATCTAGATATATCCACTGAATTAGGGAATGTGAATAATTCAATCAGCAATGCTCTAGATAAGTTAGAAGAGAGTAACAGCAAGCTAAATAAAGTTAATGTGAGGCTCACTAGTACATCTGCCCTTATCACATATATTGTCTTGACGACAATAGCACTGATATGCGGGATAGTCAGTTTAGTACTCGCCTGCTATATAATGTACAAACAAAAGGCCCAGCAAAAAACACTGCTGTGGCTTGGGAACAACACCTTGGACCAGATGAGAGCAACGACAAAGATGTAA
>1.1.2_1b_298_MF100739.1_chicken_China_C_GD_DG_707_2016
ATGGATCCCAAACCTTCTACCGGCTATTTGCACGCCTTCCTATTGATCCCCGTAGCTATCAGTTCAGTATTCATGGCTGGGAAAACATCAGCATTGGATGGGCGACCGCTCGCCGCCGCAGGAATTGTAGTCACAGGGGACAAAGCAGTTAATATATACACATCGTCGCAGACAGGGACAATTATCATCAAACTATTACCAAATATGCCCAAAGACAAAGAACAATGTGCTAAGAGCCCCTTAGATGCATACAATAGGACTCTTACAACCCTCCTTACCCCGCTCGGCGATTCGATTAGGAGAATCCAAGATTCGGTAACCACATCAGGAGGTGAACGGCAGGAGCGTTTGATAGGAGCAATAATAGGAGGTGTCGCATTAGGTGTAGCCACCGCAGCGCAAATCACAGCGGCTTCTGCCCTCATACAATCCAACCAGAACGCTGCAAACATACTGAAATTAAAAGAGAGTATTGCTGCTACCAATGAAGCGGTACATGAAGTCACTAGTGGGCTGTCCCAGCTAGCTGTTGCCGTAGGTAAGATGCAGCAGTTTGTAAATGAACAATTCAATAAGACAGCACAAGAGATCGACTGTATTAAGATCACACAACAGATTGGGGTGGAGTTGAATCTATACTTGACCGAACTGACAACTGTGTTCGGGCCGCAAATAACATCTCCTGCACTTACGCAGTTAACCATCCAGGCTTTATATAATCTGGCGGGTGGGAACATGGATTACATGCTGACTAAGCTGGGAGTGGGTAACAATCAGCTCAGTTCTCTAATTAGTAGTGGCCTAATATCAGGGAATCCAATTCTCTACGACTCGCAAACTCAGCTTCTGGGTATACAGGTGACTCTCCCCTCTGTAGGCAATCTGAACAACATGCGTGCCACATATCTAGAAACCCTTTCTGTAAGCACAAATAAGGGATATGCATCCGCATTAGTGCCTAAGGTGGTAACTCAGGTAGGCTCCGTAATTGAAGAGCTGGATACGTCGCATTGCATAGAGACAGATCTGGACCTGTACTGCACCAGAATTGTAACGTTTCCCATGTCACCAGGTATCTTTTCTTGTCTCGGCGGAAACACCTCAGCGTGCATGTATTCCAAGACTGAAGGAGCACTCACCACACCATACATGACGCTCAAAGGATCAGTCATAGCAAATTGCAAGATGACAACATGTAGGTGCGCGGATCCTCCGGGGATAATCTCACAGAATTATGGAGAGGCTGTCTCTCTAATAGATAAAAAGGTATGCAACATTCTGACGCTTGACGGGATCACTTTGCGCCTTAGCGGAGAATTTGATGCAACCTATCAGAAAAATATCTCAATTCAGGACTCCCAAGTGGTGATTACTGGGAATCTAGATATATCCACTGAATTAGGGAATGTGAATAATTCAATCAGCAATGCTCTAGACAAATTAGAAGAGAGTAACAGCAAGCTAAATAAAGTTAATGTGAGGCTCACTAGTACATCTGCCCTTATCACATATATTGTCTTGACGACAATAGCAATGATATGCGGGATAGTCAGTTTAGTACTCGCCTGCTATATAATGTACAAACAAAAGGCCCAGCAAAAAACACTGCTGTGGCTTGGGAACAACACCTTGGACCAGATGAGAGCAACGACAAAGATGTAA
>1.1.2_1b_299_MF100738.1_chicken_China_C_GD_DG_698_2016
ATGGATCCCAAGCCTTCTACCGGCTATTTGCACGCCTTCCTATTGATCTCCGTAGCTATCAGTTCAGTATTCATGGCTGGGAAAACATCAGCATTGGATGGGCGACCGCTCGCCGCCGCAGGAATAGTAGTCACAGGGGACAAGGCAGTTAATATATACACATCGTCACAGACAGGGACAATTATCATCAAACTATTACCAAATATGCCCAAAGACAAAGAACAATGTGCTAAGAGCCCCTTAGATGCATACAATAGGACTCTTACAACCCTCCTTACCCCGCTCGGCGATTCGATTAGGAGAATCCAAGATTCGGTAACCACATCAGGAGGTGAACGGCAGGGGCGTTTGATAGGAGCAATAATAGGAGGTGTCGCATTAGGTGTAGCCACCGCAGCGCAAATCACAGCGGCTTCTGCCCTCATACAAGCCAACCAGAACGCTGCAAACATACTGAAATTGAAAGAGAGTATTGCTGCTACCAATGAAGCGGTACATGAAGTCACTAGTGGGCTGTCCCAGCTAGCTGTTGCCGTAGGTAAGATGCAGCAGTTTGTAAATGAACAGTTCAATAAGACAGCACAAGAGATCGACTGTATTAAGATCACACAACAGATTGGGGTGGAGTTGAATTTATACTTGACCGAACTGACAACTGTGTTCGGGCCGCAAATCACATCTCCTGCACTTACGCAGTTAACCATCCAGGCTTTATATAATCTGGCGGGTGGGAACATGGATTACATGCTGACTAAGCTGGGAGTGGGTAACAATCAGCTCAGTTCTCTAATTAGTAGTGGCCTAATATCAGGGAATCCAATTCTCTACGACTCGCAAACTCAGCTTCTGGGTATACAGGTGACTCTCCCCTCTGTGGGGAATCTGAACAACATGCGCGCCACATATCTAGAAACCCTTTCTGTAAGCACAAACAAGGGATATGCATCCGCATTAGTGCCTAAGGTGGTAACTCAGGTAGGCTCCGTAATTGAAGAGCTGGATACGTCGCATTGCATAGAGACAGATCTGGACCTGTACTGCACCAGAATTGTAACGTTTCCCATGTCTCCAGGTATCTTTTCTTGTCTTGGAGGAAACACCTCAGCGTGCATGTATTCCAAGACTGAAGGAGCACTCACCACACCATACATGACGCTCAAAGGATCAGTCATAGCAAATTGCAAGATGACAACATGTAGGTGCGCGGATCCTCCGGGGATAATCTCACAGAATTATGGAGAGGCTGTCTCTCTAATAGACCAAAAGGTATGCAACATTCTGACGCTTGACGGGATCACCTTGCGCCTTAGCGGAGAATTTGATGCAACCTATCAGAAAAATATCTCAATTCAGGACTCCCAAGTGGTGATTACTGGGAATCTAGATATATCCACTGAATTAGGGAATGTGAATAATTCAATCAGCAATGCTCTAGACAAATTAGAAGAGAGTAACAGCAAGCTTAATAAAGTTAATGTGAGGCTCACTAGTACATCTGCCCTTATCACATATATTGTCTTGACGACAATAGCACTGATATGCGGGATAGTCAGTTTAGTACTCGCCTGCTATATAATGTACAAACAAAAGGCCCAGCAAAAAACACTGCTGTGGCTTGGGAACAACACCTTGGACCAGATGAGAGCAACGACAAAGATGTAA
>1.1.2_1b_300_MF100737.1_chicken_China_C_GD_DG_618_2016
ATGGATCCCAAGCCTTCTACCGGCTATATGCACGCCTTCCTATTGATCTCCGTAGCTATCAGTTCAGTATTCATGGCTGGGAAAACATCAGCATTGGATGGGCGACCGCTCGCCGCCGCAGGAATAGTAGTCACAGAGGACAAAGCAGTTAATATATACACTTCGTCGCAGACAGGGACAATTATCATCAAACTATTACCAAATATGCCCAAAGACAAAGAACAATGTGCTAAGAGCCCCTTAGATGCATACAATAGGACTCTTACAACCCTCCTTACCCCGCTCGGCGATTCGATTAGGAGAATCCAAAATTCGGTAACCACATCAGGAGGTGAACGGCAGGAGCGTTTGATAGGAGCAATAATAGGAGGTGTCGCATTAGGTGTAGCCACCGCAGCGCAAATTACAGCGGCTTCTGCCCTCATACAAGCCAACCAGAACGCTGCAAACATACTGAAATTAAAAGAGAGTATTGCTGCTACCAATGAAGCGGTACATGAAGTCACTAGTGGGCTGTCCCAGCTAGCTGTTGCCGTAGGTAAGATGCAGCAGTTTGTAAATGAACAATTCAATAAGACAGCACAAGAGATCGACTGTATTAAGATCACACAACAGATTGGGGTGGAGTTGAATCTATACTTGACCGAACTGACAACTGTGTTCGGGCCGCAAATAACATCTCCTGCACTTACGCAGTTAACCATCCAGGCTTTATATAATCTGGCGGGTGGGAACATGGATTACATGCTGACTAAGCTGGGAGTGGGTAACAATCAGCTCAGTTCTCTAATTAGTAGTGGCCTAATATCAGGGAATCCAATTCTCTACGACTCGCAAACTCAGCTTCTGGGTATACAGGTGACTCTCCCCTCTGTGGGCAATCTGAACAACATGCGCGCCACATATCTAGAAACCCTTTCTGTAAGCACAAACAAGGGATATGCATCCGCATTAGTGCCTAAGGTGGTAACTCAGGTAGGCTCCGTAATTGAAGAGCTGGATACGTCGCATTGCATAGAGACAGATCTGGACCTGTACTGCACCAGAATTGTAACGTTTCCCATGTCTCCAGGTATCTTTTCTTGTCTTGGCGGAAACACCTCAGCGTGCATGTATTCCAAGACTGAAGGAGCACTCACCACACCATACATGACGCTCAAAGGATCAGTCATAGCAAATTGCAAGATGACGACATGTAGGTGCGCGGATCCTCCGGGGATAATCTCACAGAATTATGGAGAGGCTGTCTCTCTAATAGATAAAAAGGTATGCAACATTCTGACGCTTGACGGGATCACCTTGCGCCTTAGCGGAGAATTTGATGCAACCTATCAGAAAAATATCTCAATTCAGGACTCCCAAGTGGTGATTACTGGGAATCTAGATATATCCACTGAATTAGGGAATGTGAATAATTCAATAAGCAATGCTCTAGATAGGTTAGAAGAGAGTAACAGCAAGCTAAATAAAGTTAATGTGAGGCTCACTAGTACATCTGCCCTTATCACATATATTGTCTTGACGACAATAGCACTGATATGCGGGATAGTCAGTTTAGTACTCGCCTGCTATATAATGTACAAACAAAAGGCCCAGCAAAAAACACTGCTGTGGCTTGGGAACAACACCTTGGACCAGATGAGAGCAACGACAAAGATGTAA
>1.1.2_1b_301_MF100736.1_chicken_China_C_GD_YF_609_2016
ATGGATCCCAAGCCCTCTACCGGCTATTTGCATGCCTTCCTATTAATCTCCGTAGCTATCAATTCAGTACTCATGGCTAAGAAAGCATCAGCACTGGATGGGCGACCGCTCGCTGCCGCAGGAATAGTAGTCACAGGGGACAAAGCAGTTAATATATACACATCGTCGCAGACAGGGACAATCATCATCAAATTATTACCAAATATGCCCAAAGACAAAGAACAATGTGCTAATAGCCCCTTAGATGCATACAATAGGACTCTTACAACCCTCCTTACCCCGCTTGGCGATTCGATTAGGAGAATCCAAGATTCGGTAACCACATCAGGGGGTGAACGGCAGGAGCGTTTGATAGGAGCAATAATAGGAGGTGTCGCATTAGGTGTAGCCACTGCCGCGCAAATCACAGCGGCTTCTGCCCTCATACAAGCCAACCAGAACGCTGCAAACATACTGAAATTAAAAGAGAGTATTGCTGCTACCAATGAAGCAGTACATGAAGTCACTAGTGGGCTGTCCCAGCTAGCTGTTGCCGTAGGTAAGATGCAGCAGTTTGTAAATGAGCAGTTCAACAAGACAGCACAAGAGATCGACTGTATTAAGATCACACAACAGATTGGGGTGGAGTTGAATCTATACTTAACCGAACTGACAACTGTGTTCGGGCCGCAAATCACATCTCCTGCACTTACGCAGTTAACCATCCAGGCTTTATATAATCTGGCGGGTGGGAACATGGATTACATGCTGACTAAGCTGGGAGTGGGTAACAATCAGCTCAGTTCTCTGATTAGTAGTGGCCTTATATCAGGGAATCCAATTCTCTACGACTCGCAAACTCAGCTTCTGGGTATACAGGTGACTCTCCCCTCTGTGGGCAATCTGAACAACATGCGCGCCACTTATCTAGAAACCCTTTCTGTAAGCACAAACAAGGGATATGCATCCGCATTAGTGCCTAAGGTGGTAACTCAGGTAGGCTCCGTAATTGAAGAGCTGGATACGTCGCATTGCATAGAGACAGATCTGGACCTGTACTGCACCAGAATTGTAACGTTTCCCATGTCTCCAGGTATCTTTTCTTGTCTTGGCGGAAACACCTCAGCGTGCATGTATTCCAAGACTGAAGGAGCACTCACCACACCATACATGACGCTCAAAGGATCAGTCATAGCAAATTGCAAGATGACAACATGTAGGTGCGCGGATCCTCCGGGGATTATCTCACAGAATTATGGAGAGGCTGTCTCTCTAATAGATAAAAAGGTATGCAACATTCTGACACTTGACGGGATCACCTTGCGCCTTAGCGGAGAATTTGATGCAACCTATCAAAAAAATATCTCAATTCAGGACTCCCAAGTGGTGATTACTGGGAATCTAGATATATCCACTGAATTAGGGAATGTGAATAATTCAATCAGCAATGCTCTAGACAAATTAGAAGAGAGTAACAGCAAGCTAAATAAAGTTAATGTGAGGCTCACCAGTACATCTGCCCTTATCACATATATTGTCTTGACGACAATAGCACTGATATGTGGGATAGTCAGTTTAGTACTCGCCTGCTACATAATGTACAAACAAAAGGCCCAGCAAAAAACACTGCTGTGGCTTGGGAACAACACCTTGGACCAGATGAGAGCAACGACAAAGATGTAA
>1.1.2_1b_302_MF100735.1_chicken_China_C_GD_YF_607_2016
ATGGATCCCAAGCCTTCTACCGGTTATCTGCACGCCTTCCTATTGATCTCCGTAGCTATCAGTTCAGTATTCATGGCTGGGAAAACATCAGCATTGGATGGGCGACCGCTCGCCGCCGCAGGAATAGTAGTCACAGGGGACAAAGCAGTTAATATATACACATCATCGCAGACAGGGACAATTATCATCAAACTATTACCAAATATGCCCAAAGACAAAGAACAATGTGCTAAGAGCCCCTTAGATGCATACAATAGGACTCTTACAACCCTCCTTACCCCGCTCGGCGATTCGATTAGGAGAATCCAAGATTCGGTAACCACATCAGGAGGTGAACGGCAGGAGCGGTTGATAGGAGCAATAATAGGAGGTGTCGCATTAGGTGTAGCCACCGCAGCGCAAATCACAGCGGCTTCTGCCCTCATACAAGCCAACCAGAACGCTGCAAACATACTGAAATTAAAAGAGAGTATTGCTGCTACCAATGAAGCGGTACATGAAGTCACTAGTGGGCTGTCCCAGCTAGCTGTTGCCGTAGGTAAGATGCAGCAGTTTGTAAATGAACAATTCAATAAGACAGCACAAGAGATCGACTGTATTAAGATCACACAACAGATTGGGGTGGAGTTGAACCTATACTTGACCGAACTGACAACTGTGTTCGGGCCGCAAATCACATCCCCTGCACTTACGCAGTTAACCATCCAGGCTTTATATAATCTGGCGGGTGGGAACATGGATTACATGCTGACTAAGCTGGGAGTGGGTAACAATCAGCTCAGTTCTCTAATTAGTAGTGGCCTAATATCAGGGAATCCAATTCTCTACGACTCGCAAACTCAGCTTCTGGGTATACAGGTGACTCTCCCCTCTGTGGGCAATCTGAACAACATGCGCGCCACATATCTAGAAACCCTTTCCGTAAGCACAAACAAGGGATATGCATCCGCATTAGTGCCTAAGGTGGTAACTCAGGTAGGCTCCGTAATTGAAGAGCTGGATACGTCGCATTGCATAGAGACAGATCTGGACCTGTACTGCACCAGGATTGTAACGTTTCCCATGTCTCCAGGTATCTTTTCTTGTCTTGGCGGAAACACCTCAGCGTGCATGTATTCCAAGACTGAAGGAGCACTCACCACACCATACATGACGCTCAAAGGATCAGTCATAGCAAATTGCAAGATGACAACATGTAGGTGTGCGGATCCTCCGGGGATAATCTCACAGAATTATGGAGAGGCTGTCTCTCTAATAGATAAAAAGGTATGCAACATTCTGACGCTTGACGGGATCACCTTGCGCCTTAGCGGAGAATTTGATGCAACCTATCAGAAAAATATCTCAATTCAGGACTCCCAAGTGGTGATTACTGGGAATCTAGATATATCCACTGAATTAGGGAATGTGAATAATTCAATCAGCAATGCTCTAGACAAATTAGAGGAGAGTAACAGCAAGCTAAATAAAGTTAATGTGAGGCTCACTAGTACATCTGCCCTTATCACATACATTGTCTTGACGACAATAGCACTGATATGCGGGATAGTCAGTTTAGTACTCGCCTGCTATATAATGTACAAACAAAAGGCCCAGCAAAAGACACTGCTGTGGCTTGGGAACAACACCTTGGACCAGATGAGAGCAACGACAAAGATGTAA
>1.1.2_1b_303_MF100734.1_chicken_China_C_GD_YF_445_2016
ATGGATCCCAAGCCTTCTACCGGCTATTTGCACGCCTTCCTATTGATCTCCGTAGCTATCAGTTCAGTATTCATGGCTGGGAAAACATCAGCATTGGATGGGCGACCGCTCGCCGCCGCAGGAATAGTAGTCACAGGGGACAAGGCAGTTAATATATACACATCGTCGCAGACAGGGACAATTATCATCAAACTATTACCAAATATGCCCAAAGACAAAGAACAATGTGCTAAGAGCCCCTTAGATGCATACAATAGGACTCTTACAACCCTCCTTACCCCGCTCGGCGATTCGATTAGGAGAATTCAAGATTCGGTAACCACATCAGGAGGTGAACGGCAGGGGCGTTTGATAGGAGCAATAATAGGAGGTGTCGCATTAGGTGTAGCCACCGCAGCGCAAATCACAGCGGCTTCTGCCCTCATACAAGCCAACCAGAACGCTGCAAACATACTGAGATTGAAAGAGAGTATTGCTGCTACCAATGAAGCGGTACATGAAGTCACTAGTGGGCTGTCCCAGCTAGCTGTTGCCGTAGGTAAGATGCAGCAGTTTGTAAATGAACAATTCAATAAGACAGCACAAGAGATCGACTGTATTAAGATCACACAGCAGATTGGGGTGGAGTTGAATCTATACTTGACCGAACTGACAACTGTGTTCGGGCCGCAAATCACATCTCCTGCACTTACGCGGTTAACCATCCAGGCTTTATATAATCTGGCGGGTGGGAACATGGATTACATGCTGACTAAGCTGGGAGTGGGTAACAATCAGCTCAGTTCTCTAATTAGTAGTGGCCTAATATCAGGGAATCCAATTCTCTACGACTCGCAAACTCAGCTTCTGGGTATACAGGTGACTCTCCCCTCTGTGGGCAATCTGAACAACATGCGCGCCACATATCTAGAAACCCTTTCTGTAAGCACAAACAAGGGATATGCATCCGCATTAGTGCCTAAGGTGGTAACTCAGGTAGGCTCCGTAATTGAAGAGCTGGATATGTCGCATTGCATAGAGACAGATCTGGACCTGTACTGCACCAGAATTGTAACGTTTCCCATGTCTCCAGGTATCTTTTCTTGTCTTGGAGGAAACACCTCAGCGTGCATGTATTCCAAGACTGAAGGAGCACTCACCACACCATACATGACGCTCAAAGGATCAGTCATAGCAAATTGCAAGATGACAACATGTAGGTGCGCGGATCCTCCGGGGATAATCTCACAGAATTATGGAGAGGCTGTCTCTCTAATAGACAAAAAGGTATGCAACATCCTGACGCTTGACGGGATCACCTTGCGCCTTAGCGGAGAATTTGATGCAACCTATCAGAAAAATATCTCAATTCAGGACTCCCAAGTGGTGATTACTGGGAATCTAGATATATCCACTGAATTAGGGAACGTGAATAATTCAATCAGCAATGCTCTAGACAAATTAGAAGAGAGTAACAGCAAGCTTAATAAAGTTAATGTGAGGCTCACTAGTACGTCTGCCCTTATCACATATATTGTCTTGACGACAATAGCACTGATATGCGGGATAGTCAGTTTAGTACTCGCCTGCTATATAATGTGCAAACAAAAGGCCCAGCAAAAAACACTGCTGTGGCTTGGGAACAACAACTTGGACCAGATGAGAGCAACGACAAAGATGTAA
>1.1.2_1b_304_MF100733.1_chicken_China_C_GD_DG_410_2016
ATGGATCCCAAGCCTTTTACCGGCTATTTGCACGCCTTCCTATTGATCTCCGTAGCTATCAGTTCAGTATTCATGGCTGGGAAAACATCAGCATTGGATGGGCGACCGCTCGCCGCCGCAGGAATAGTAGTCACAGGGGACAAGGCAGTTAATATATACACATCGTCGCAGACAGGGACAATTATCATCAAACTATTACCAAATATGCCCAAAGACAAAGAACAATGTGCTAAGAGCCCCTTAGATGCATACAATAGGACTCTTACAACCCTCCTTACCCCGCTCGGCGATTCGATTAGGAGAATCCAAGATTCGGTAACCACATCAGGAGGTGAACGGCAGGGGCGTTTGATAGGAGCAATAATAGGAGGTGTCGCATTAGGTGTAGCCACCGCAGCGCAAATCACAGCGGCTTCTGCCCTCATACAAGCCAACCAGAACGCTGCAAACATACTGAAATTGAAAGAGAGTATTGCTGCTACCAATGAAGCGGTACATGAAGTCACTAGTGGGCTGTCCCAGCTAGCTGTTGCCGTAGGTAAGATGCAGCAGTTTGTAAATGAACAATTCAATAAGACAGCACAAGAGATCGACTGTATTAAGATCACACAACAGATTGGGGTGGAGTTGAATCTATACTTGACCGAACTGACAACTGTGTTCGGGCCGCAAATCACATCTCCTGCACTTACGCAGTTAACCATCCAAGCTTTATATAATCTGGCGGGTGGGAACATGGATTACATGCTGACTAAGCTGGGAGTGGGTAACAATCAGCTCAGTTCTCTAATTAGTAGTGGCCTAGTATCAGGGAATCCAATTCTCTACGACTCGCAAACTCAGCTTCTGGGTATACAGGTGACTCTCCCCTCTGTGGGCAATCTGAACAACATGCGCGCCACATATCTAGAAACCCTTTCTGTAAGCACAAACAAGGGATATGCATCCGCATTAGTGCCTAAGGTGGTAACTCAGGTAGGCTCCGTAATTGAAGAGCTGGATACGTCGCATTGCATAGAGACAGATCTGGACCTGTACTGCACCAGAATTGTAACGTTTCCCATGTCTCCAGGTATCTTTTCTTGTCTTGGAGGAAACACCTCAGCGTGCATGTATTCCAAGACTGAAGGAGCACTCACCACACCATACATGACGCTCAAAGGATCAGTCATAGCAAATTGCAAGATGACAACATGTAGGTGCGCGGATCCTCCGGGGATAATCTCACAGAATTATGGAGAGGCTGTCTCTCTAATAGACAAAAAGGTATGCAACATTCTGACGCTTGACGGGATCACCTTGCGCCTTAGCGGAGAATTTGATGCAACCTATCAGAAAAATATCTCAATTCAGGACTCCCAAGTGGTGATTACTGGGAATCTAGATATATCCACTGAATTAGGGAATGTGAATAATTCAATCAGCAATGCTCTAGACAAATTAGAAGAGAGTAACAGCAAGCTTAATAAAGTTAATGTGAGGCTCACTAGTACATCTGCCCTTATCACATATATTGTCTTGACGACAATAGCACTGATATGCGGGATAGTCAGTTTAGTACTCGCCTGCTATATAATGTACAAACAAAAGGCCCAGCAAAAAACACTGCTGTGGCTTGGGAACAACACCTTGGGCCAGATGAGAGCAACGACAAAGATGTAA
>1.1.2_1b_305_MF100732.1_chicken_China_C_GD_HZ_404_2016
ATGGATCCCAAGCCCTCTACCGGCTATTTGCATGCCTTCCTATTGATCTCCGTAGCTATCAGTTCAGTACTCATGGCTAAGAAAGCATCAGCATTGGATGGGCGACCGCTCGCTGCCGCAGGAATAGTAGTCACAGGGGACAAAGCAGTTAATATATACACATCGTCGCAGACAGGGACAATTATCATCAAACTATTACCAAATATGCCTAAAGACAAAGAACAATGTGCTAAGAGCCCCTTAGATGCATACAATAGGACTCTTACAACCCTCCTTACCCCGCTTGGCGATTCGATTAGGAGAATCCAAGATTCGGTAACCACATCAGGGGGTGAACGGCAGGAGCGTTTGATAGGAGCAATAATAGGAGGTGTCGCATTAGGTGTAGCCACTGCAGCGCAAATCACAGCGGCTTCTGCCCTCATACAAGCCAACCAGAACGCTGCAAACATACTGAAATTAAAAGAGAGTATTGCTGCTACCAATGAAGCGGTACATGAAGTCACTAGTGGGCTGTCCCAGCTAGCTGTTGCCGTAGGTAAGATGCAGCAGTTTGTAAATGAGCAGTTCAACAAGACAGCACAAGAGATCGACTGTATTAAGATCACACAACAGATTGGGGTGGAGTTGAATCTATACTTAACCGAACTGACAACTGTGTTCGGGCCGCAAATCACATCTCCTGCACTTACGCAGTTAACCATCCAGGCTTTATATAATCTGGCGGGTGGGAACATGGATTACATGCTGACTAAGCTGGGAGTGGGTAACAATCAGCTCAGTTCTCTGATTAGTAGTGGCCTAATATCAGGGAATCCAATTCTCTACGACTCGCAAACTCAGCTTCTGGGTATACAGGTGACTCTCCCTTCTGTGGGCAATCTGAACAACATGCGCGCCACTTATCTAGAAACCCTTTCTGTAAGCACAAACAAGGGATATGCATCCGCATTAGTGCCTAAGGTGGTAACTCAGGTAGGCTCCGTAATTGAAGAGCTGGATACGTCGCATTGCATAGAGACAGATCTGGACCTGTACTGCACCAGAATTGTAACGTTTCCCATGTCTCCAGGTATCTTTTCTTGTCTTGGCGGAAACACCTCAGCGTGCATGTATTCCAAGACTGAAGGAGCACTCACCACACCATACATGACGCTCAAAGGATCAGTCATAGCAAATTGCAAGATGACAACATGTAGGTGCGCGGATCCTCCGGGGATTATCTCACAGAATTATGGAGAGGCTGTCTCTCTAATAGATAAAAAGGTATGCAACATTCTGACACTTGACGGGATCACCTTGCGCCTTAGCGGAGAATTTGATGCAACCTATCAAAAAAATATCTCAATTCAGGACTCCCAAGTGGTGATTACTGGGAATCTAGATATATCCACTGAATTAGGGAATGTGAATAATTCAATCAGCAATGCTCTAGACAAATTAGAAGAGAGTAACAGCAAGCTAAATAAAGTTAATGTGAGGCTTACCAGTACATCTGCCCTTATCACATATATTGTCTTGACGACAATAGCACTGATATGTGGGATAGTCAGTTTAGTACTCGCCTGCTATATAATGTACAAACAAAAGGCCCAGCAAAAAACACTGCTGTGGCTTGGGAATAACACCTTGGACCAGATGAGAGCAACGACAAAGATGTAA
>1.1.2_1b_306_MF100731.1_chicken_China_C_GD_HZ_398_2016
ATGGATCCCAAGCCTTCTACCGGCTATTTGCACGCCTTCCTATTGATCCCCGTAGCTATCAGTTCAGTATTCATGGCTGGGAAAACATCAGCATTGGATGGGCGACCGCTCGCCGCCGCAGGAATTGTAGTCACAGGGGACAAAGCAGTTAATATATACACATCGTCGCAGACAGGGACAATTATCATCAAACTATTACCAAATATGCCCAAAGACAAAGAACAATGTGCTAAGAGCCCCTTAGATGCATACAATAGGACTCTTACAACCCTCCTTACCCCGCTCGGCGATTCGATTAGGAGAATCCAAGATTCGGTAACCACATCAAGAGGTGAACGGCAGGAGCGTTTGATAGGAGCAATAATAGGAGGTGTCGCATTAGGTGTAGCCACCGCAGCGCAAATCACAGCGGCTTCTGCCCTCATACAAGCCAACCAGAACGCTGCAAACATACTGAAATTAAAAGAGAGTATTGCTGCTACCAATGAAGCGGTACATGAAGTCACTAGTGGGCTGTCCCAGCTAGCTGTTGCCGTAGGTAAGATGCAGCAGTTTGTAAATGAACAATTCAATAAGACAGCACAAGAGATCGACTGTATTAAGATCACACAACAGATTGGGGTGGAGTTGAATCTATACTTGACCGAACTGACAACTGTGTTCGGGCCGCAAATAACATCTCCTGCACTTACGCAGTTAACCATCCAGGCTTTATATAATCTGGCGGGTGGGAACATGGATTACATGCTGACTAAACTGGGAGTGGGTAACAATCAGCTCAGTTCTCTAATTAGTAGTGGCCTAATATCAGGGAATCCAATTCTCTACGACTCGCAAACTCAGCTTCTGGGTATACAGGTGACTCTCCCCTCTGTAGGCAATCTGAACAACATGCGTGCCACATATCTAGAAACCCTTTCTGTAAGCACAAATAAGGGATATGCATCCGCATTAGTGCCTAAGGTGGTAACTCAGGTAGGCTCCGTAATTGAAGAGCTGGATACGTCGCATTGCATAGAGACAGATCTGGACCTGTACTGCACCAGAATTGTAACGTTTCCCATGTCACCAGGTATCTTTTCTTGTCTTGGCGGAAACACCTCAGCGTGCATGTATTCCAAGACTGAAGGAGCACTCACCACACCATACATGACGCTCAAAGGATCAGTCATAGCAAATTGCAAGATGACAACATGTAGGTGCGCGGATCCTCCGGGGATAATCTCACAGAATTATGGAGAGGCTGTCTCTCTAATAGATAAAAAGGTATGCAACATTCTGACGCTTGACGGGATCACCTTGCGCCTTAGCGGAGAATTTGATGCAACCTATCAGAAAAATATCTCAATTCAGGACTCCCAAGTGGTGATTACTGGGAATCTAGATATATCCACTGAATTAGGGAATGTGAATAATTCAATCAGCAATGCTCTAGACAAATTAGAAGAGAGTAACAGCAAGCTAAATAAAGTTAATGTGAGGCTCACTAGTACAGCTGCCCTTATCACATATATTGTCTTGACGACAATAGCACTGATATGCGGGATAGTCAGTTTAGTACTCGCCTGCTATATAATGTACAAACAAAAGGCCCAGCAAAAAACACTGCTGTGGCTTGGGAACAACACCTTGGACCAGATGAGAGCAACGACAAAGATGTAA
>1.1.2_1b_307_MF100730.1_chicken_China_C_GD_HZ_390_2016
ATGGATCCCAAGCCCTCTACCGGCTATTTGTATGCCTTCCTATTGATCTCCGTAGCTATCAATTCAGTACTCATGGCTAAGAAAGCATCAGCATTGGACGGGCGACCGCTCGCTGCCGCAGGAATAGTAGTCACAGGGGACAAAGCAGTAAATATATACACATCGTCGCAGACAGGGACAATTATCATCAAACTATTACCAAATATGCCCAAAGACAAAGAACAATGTGCTAAGAGCCCCTTAGATGCATACAATAGGACTCTTACAACCCTCCTTACCCCGCTTGGCGATTCGATTAGGAGAATCCAAGATTCGGTAACCACATCAGGAGGTGAACGGCAGGAGCGTTTGATAGGAGCAATAATAGGAGGTGTTGCATTAGGCGTAGCCACCGCAGCGCAAATCACAGCAGCTTCTGCCCTCATACAAGCCAACCAGAACGCTGCAAACATACTGAAATTAAAAGAGAGTATTGCTGCTACCAATGAAGCGGTACATGAAGTCACTAGTGGGCTGTCCCAGCTAGCTGTTGCCGTAGGTAAGATGCAGCAGTTTGTAAATGAGCAATTTAACAAGACAGCACAAGAGATCGACTGTATTAAGATCACACAACAGATTGGGGTGGAGTTGAATCTATACTTGACCGAACTGACAACTGTGTTCGGGCCGCAAATCACATCTCCTGCACTTACGCAGTTAACCATCCAGGCTTTATATAATCTGGCGGGTGGGAACATGGATTACATGCTGACTAAGCTGGGAGTGGGTAACAATCAGCTCAGTTCTCTGATTAGTAGTGGCCTAATATCAGGGAATCCAATTCTCTACGACTCGCAAACTCAGCTTCTGGGTATACAGGTGACTCTCCCCTCTGTAGGCAATCTGAATAACATGCGCGCCACTTATCTAGAAACCCTTTCTGTAAGCACAAACAAGGGATATGCATCCGCATTAGTGCCTAAGGTGGTAACTCAGGTAGGCTCCGTAATTGAAGAGCTGGATACGTCGCATTGCATAGAGACAGATCTGGATTTGTACTGCACCAGAATTGTAACGTTTCCCATGTCTCCAGGTATCTTTTCTTGTCTTGGCGGAAACACCTCAGCGTGCATGTATTCTAAGACTGAAGGAGCACTCACCACACCGTACATGACGCTCAAAGGATCAGTCATAGCAAATTGCAAGATGACAACATGTAGGTGCGCGGATCCTCCGGGGATTATCTCACAGAATTATGGAGAGGCTGTCTCTCTAATAGACAAAAAGGTATGCAACATTCTGACACTTGACGGGATCACCTTGCGCCTTAGCGGAGAATTTGATGCAACCTATCAGAAAAATATCTCAATTCAGGACTCTCAAGTGGTGATTACTGGGAATCTAGATATATCCACTGAATTAGGGAATGTGAATAATTCAATCAGCAATGCTCTAGACAAATTAGAAGAGAGTAACAGCAAGCTAAATAAAGTTAATGTGAGGCTCACCAGTACATCTGCCCTTATCACATATATTGTCTTGACGACAATAGCACTGATATGTGGGATAGTCAGTTTAGTACTCGCCTGCTATATAATGTACAAACAAAAGGCCCAGCAAAAAACACTGCTGTGGCTTGGGAACAACACCTTGGACCAGATGAGAGCAACGACAAAGATGTAA
>1.1.2_1b_308_MF100729.1_chicken_China_C_GD_GZ_191_2016
ATGGATCCCAAGCCCTCTACCGGCTATTTGCATGCCTTCCTATTAATCTCCGTAGCTATCAATTCAGTACTCATGGCTAAGAAAGCATCAGCATTGGATGGGCGACCGCTCGCTGCCGCAGGAATAGTAGTCACAGGGGACAAAGCAGTTAATATATACACATCGTCGCAGACAGGGACAATCATCATCAAACTATTACCAAATATGCCCAAAGACAAAGAACAATGTGCTAAGAGCCCCTTAGATGCATACAATAGGACTCTTACAACCCTCCTTACCCCGCTTGGCGATTCGATTAGGAGAATCCAAGATTCGGTAACCACATCAGGGGGTGAACGGCAGGAGCGTTTGATAGGAGCAATAATAGGAGGTGTCGCATTAGGTGTAGCCACTGCCGCGCAAATCACAGCGGCTTCTGCCCTCATACAAGCCAACCAGAACGCTGCAAACATACTGAAATTAAAAGAGAGTATTGCTGCTACCAATGAAGCAGTACATGAAGTCACTAGTGGGCTGTCCCAGCTAGCTGTTGCCGTAGGTAAGATGCAGCAGTTTGTAAATGAGCAGTTCAACAAGACAGCACAAGAGATCGACTGTATTAAGATCACACAACAGATTGGGGTGGAGTTGAATCTATACTTAACCGAACTGACAACTGTGTTCGGGCCGCAAATCACATCTCCTGCACTTACGCAGTTAACCATCCAGGCTTTATATAATCTGGCGGGTGGGAACATGGATTACATGCTGACTAAGCTGGGAGTGGGTAACAATCAGCTCAGTTCTCTGATTAGTAGTGGCCTAATATCAGGGAATCCAATTCTCTACGACTCGCAAACTCAGCTTCTGGGTATACAGGTGACTCTCCCCTCTGTGGGCAATCTGAACAACATGCGCGCCACTTATCTAGAAACCCTTTCTGTAAGCACAAACAAGGGATATGCATCCGCATTAGTGCCTAAGGTGGTAACTCAGGTAGGCTCCGTAATTGAAGAGCTGGATACGTCGCATTGCATAGAGACAGATCTGGACCTGTACTGCACCAGAATTGTAACGTTTCCCATGTCTCCAGGTATCTTTTCTTGTCTTGGCGGAAACACCTCAGCGTGCATGTATTCCAAGACTGAAGGAGCACTCACCACACCATACATGACGCTCAAAGGATCAGTCATAGCAAATTGCAAGATGACAACATGTAGGTGCGCGGATCCTCCGGGGATTATCTCACAGAATTATGGAGAGGCTGTCTCTCTAATAGATAAAAAGGTATGCAACATTCTGACACTTGACGGGATCACCTTGCGCCTTAGCGGAGAATTTGATGCAACCTATCAAAAAAATATCTCAATTCAGGACTCCCAAGTGGTGATTACTGGGAATCTAGATATATCCACTGAATTAGGGAATGTGAATAATTCAATCAGCAATGCTCTAGACAAATTAGAAGAGAGTAACAGCAAGCTAAATAAAGTTAATGTGAGGCTCACCAGTACATCTGCCCTTATCACATATATTGTCTTGACGACAATAGCACTGATATGTGGGATAGTCAGTTTAGTACTCGCCTGCTACATAATGTACAAACAAAAGGCCCAGCAAAAAACACTGCTGTGGCTTGGGAACAACACCTTGGACCAGATGAGAGCAACGACAAAGATGTAA
>1.1.2_1b_309_MF100728.1_chicken_China_C_GD_GZ_150_2016
ATGGATCCCAAGCCTTCTACCGGCTATATGCACGCCTTCCTATTGATCTCCGTAGCTATCAGTTCAGTATTCATGGCTGGGAAAACATCAGCATTGGATGGGCGACCGCTCGCCGCCGCAGGAATAGTAGTCACAGGGGACAAAGCAGTTAATATATACACATCGTCGCAGACAGGGACAATTATCATCAAACTATTACCAAATATGCCCAAAGACAAAGAACAATGTGATAAGAGCCCCTTAGATGCATACAATAGGACTCTTACAACCCTCCTTACCCCGCTCGGCGATTCGATTAGGAGAATCCAAGATTCGGTAACCACATCAGGAGGTGAACGGCAGGAGCGTTTGATAGGAGCAATAATAGGAGGTGTCGCATTAGGTGTAGCCACCGCAGCGCAAATCACAGCGGCTTCTGCCCTCATACAAGCCAACCAGAACGCTGCAAACATACTGAAATTAAAAGAGAGTATTGCTGCTACCAATGAAGCGGTACATGAAGTCACTAGTGGGCTGTCCCAGCTAGCTGTTGCCGTAGGTAAGATGCAGCAGTTTGTAAATGAACAATTCAATAAGACAGCACAAGAGATCGACTGTATTAAGATCACACAACAGATTGGGGTGGAGTTGAATCTATACTTGACCGAACTGACAACTGTGTTCGGGCCGCAAATAACATCTCCTGCACTTACGCAGTTAACCATCCAGGCTTTATATAATCTGGCGGGTGGGAACATGGATTACATGCTGACTAAGCTGGGAGTGGGTAACAATCAGCTCAGTTCTCTAATTAGTAGTGGCCTAATATCAGGGAATCCAATTTTCTACGACTCGCAAACTCAGCTTCTGGGTATACAGGTGACTCTCCCCTCTGTGGGCAATCTGAACAACATGCGCGCCACATATCTAGAAACCCTTTCTGTGAGCACAAACAAGGGATATGCATCCGCATTAGTGCCTAAGGTGGTAACTCAGGTAGGCTCCGTAATTGAAGAGCTGGATACGTCGCATTGCATAGAGACAGATCTGGACCTGTACTGCACCAGAATTGTAACGTTTCCCATGTCTCCAGGTATCTTTTCTTGTCTTGGCGGAAACACCTCAGCGTGCATGTATTCCAAGACTGAAGGAGCACTCACCACACCATACATGACGCTCAAAGGATCAGTCATAGCAAATTGCAAGATGACAACATGTAGGTGCGCGGATCCTCCGGGGATAATCTCACAGAATTATGGAGAGGCTGTCTCTCTAATAGATAAAAAGGTATGCAACATTCTGACGCTTGACGGGATCACCTTGCGCCTTAGCGGAGAATTTGATGCAACCTATCAGAAAAATATCTCAATTCAGGACTCCCAAGTGGTGATTACTGGGAATCTAGATATATCCACTGAATTAGGGAATGTGAATAATTCAATCAGCAATGCTCTAGATAAGTTAGAAGAGAGTAACAGCAAGCTAAATAAAGTTAATGTGAGGCTCACTAGTACATCTGCCCTTATCACATATATTGTCTTGACGACAATAGCACTGATATGCGGGATAGTCAGTTTAGTACTCGCCTGCTATATAATGTACAAACAAAAGGCCCAGCAAAAAACACTGCTGTGGCTTGGGAACAACACCTTGGACCAGATGAGAGCAACGACAAAGATGTAA
>1.1.2_1b_310_MF100727.1_chicken_China_C_GD_GZ_148_2016
ATGGATCCCAAGCCCTCCACCGGCCATTTGCATGCCTTCCTATTGATCTCCGTAGCTATCAGTTCAGTACTCATGGCTAAGAAAGCATCAGCATTGGACGGGCGACCGCTCGCTGCCGCAGGAATAGTAGTCACAGGGGACAAAGCAGTTAATATATACACATCGTCGCAGACAGGGACAATTATCATCAAACTATTACCAAATATGCCCAAAGACAAAGAACAATGTGCTAAGAGCCCCTTAGATGCATACAATAGGACTCTTACAACCCTCCTTACCCCGCTTGGCGATTCGATTAGGAGAATCCAAGATTCGGTAACCACATCAGGGGGTGAACGGCAGGAGCGTTTGATAGGAGCAATAATAGGAGGTGTCGCTTTAGGTGTAGCCACCGCAGCGCAAATCACAGCGGCTTCTGCCCTCATACAAGCCAACCAGAACGCTGCAAACATACTGAAATTAAAAGAGAGTATTGCTGCTACCAATGAAGCGGTACATGAAGTCACTAGTGGGCTGTCCCAGCTAGCTGTTGCCGTAGGTAAGATGCAGCAGTTTGTAAATGAGCAATTCAACAAGACAGCACAAGAGATCGACTGTATTAAGATCACACAACAGATTGGGGTGGAGTTGAATCTATACTTGACCGAACTGACAACTGTGTTCGGGCCGCAAATCACATCTCCCGCACTTACGCAGTTAACCATCCAGGCTTTATATAATCTGGCGGGCGGGAACATGGATTACATGCTGACCAAGCTGGGAGTGGGTAACAATCAGCTCAGTTCCCTGATTAGCAGTGGCCTAATATCAGGGAATCCAATTCTCTACGACTCGCAAACTCAGCTTCTGGGTATACAGGTGACTCTCCCCTCTATAGGCAATCTGAACAACATGCGCGCCACTTATCTAGAAACCCTTTCTGTAAGCACAAACAAGGGATATGCATCCGCATTAGTGCCTAAGGTGGTAACTCAGGTAGGCTCCGTAATTGAAGAGCTGGATACGTCGCATTGCATAGAGACAGATCTGGACCTGTACTGCACCAGAATTGTAACGTTTCCCATGTCTCCAGGTATCTTTTCTTGTCTTGGCGGAAACACCTCAGCGTGCATGTATTCCAAGACTGAAGGAGCACTCACCACACCATACATGACGCTCAAAGGATCAGTCATAGCAAATTGCAAGATGACAACATGTAGGTGTGCGGATCCTCCGGGGATTATCTCACAGAATTATGGAGAGGCTGTCTCTCTAATAGACAAAAAGGTATGCAACATTCTGACACTTGACGGGATCACCTTGCGCCTTAGCGGAGAATTTGATGCAACCTATCAGAAAAATATCTCAATTCAGGACTCCCAAGTGGTGATTACTGGGAATCTAGATATATCCACTGAATTAGGGAATGTGAATAATTCAATCAGCAATGCTCTAGACAAATTAGAAGAGAGTAACAGCAAGCTAAATAAAGTTAATGTGAGGCTCACCAGTACATCTGCCCTTATCACATATATCGTCTTGACGACAATAGCACTGATATGCGGGATAGTCAGTTTAGTACTCGTCTGCTATATAATGTACAAACAAAAGGCCCAGCAGAAAACACTGTTGTGGCTTGGGAACAACACCTTGGACCAGATGAGAGCAACGACAAAGATGTAA
>1.1.2_1b_311_MK122776.1_chicken_China_SC_PT3_2016
ATGGATCCCAAGCCTCCTACCGGCTATTTGCATGCCTTCCTATTGATCTCCGTAGCTATCAGCTCAGTATTCATGGCTGGGAAAACGTCAGCATTGGATGGGCGACCGCTTGCCGCCGCAGGAATAGTAGTCACAGGGGACAAAGCAGTTAATATATACACATCGTCGCAGACAGGGACAATTATCATCAAACTATTACCAAATATGCCCAAAGACAAAGAACAATGTGCTAAGAGCCCCTTAGAAGCATACAATAGGACTCTTACAACCCTCCTTACCCCGCTTGGCGATTCGATTAGGAGAATCCAAGATTCGGTAACCACATCAGGAGGTGAACGGCAGGAGCGTTTGATAGGAGCAATAATAGGAGGTGTCGCATTAGGTGTAGCCACCGCAGCGCAAATCACAGCGGCTTCTGCCCTCATACAAGCCAACCAGAACGCTGCAAACATACTGAAATTAAAAGAGAGTATTGCTGCTACCAATGAAGCAGTACATGAAGTCACTAGTGGGCTGTCCCAGCTAGCTGTTGCCGTAGGTAAGATGCAGCAGTTTGTAAATGAACAATTCAATAAGACAGCACAAGAGATCGACTGTATTAAGATCACACAACAGATTGGGGTGGAGTTGAATCTATACTTGACTGAACTGACAACTGTGTTCGGGCCGCAAATCACATCTCCTGCACTTACGCAGTTAACCATCCAGGCTTTATATAATCTGGCGGGTGGGAACATGGATTACATGCTGACTAAGCTGGGAGTGGGTAACAATCAGCTCAGTTCTCTAATTAGTAGTGGCCTAATATCAGGGAATCCAATTCTCTACGACCCGCAAACTCAGCTTCTGGGTATACAGGTGACTCTCCCCTCTGTGGGCAATCTGAACAACATGCGCGCCACATATCTAGAAACCCTCTCTGTAAGCACAAACAAGGGATATGCATCCGCATTAGTGCCCAAGGTGGTAACTCAGGTAGGCTCCGTAATTGAAGAGCTGGATACGTCGCATTGCATAGAGACAGATCTGGACCTGTACTGCACCAGAATTGTAACGTTTCCCATGTCTCCAGGTATCTTTTCTTGTCTTGGCGGAAACACTTCAGCGTGCATGTATTCCAAGACTGAAGGAGCACTCACCACACCATACATGACGCTCAAAGGATCAGTCATAGCAAATTGCAAGATGACAACATGTAGGTGCGCGGATCCTCCGGGGATAATCTCACAGAATTATGGCGAGGCTGTCTCTTTAATAGATAAAAAGGTATGCAACATTCTGACTCTTGACGGGATCACCTTGCGCCTCAGCGGAGAATTTGATGCAACCTATCAGAAAAATATCTCAATTCAGGACTCCCAAGTAGTGATTACTGGGAATCTAGATATATCCACTGAATTAGGGAATGTGAATAATTCAATCAGCAATGATCTAGACAAATTAGAAGAGAGTAACAGCAAGCTAAATAAAGTTAACGTGAGGCTCACTAGTACATCTGCCCTTATCACATATATTGTCCTGACGACAATAGCACTGATATGCGGGATAGTCAGTTTAGTACTCGCCTGCTATATAATGTACAAACAAAAGGCCCAGCAAAAAACATTGCTGTGGCTTGGGAACAACACCTTGGATCAGATGAGAGCAACGACAAAGATGTAA
>UNCL13_UNCL_312_KP123431.2_mute_swan_Macedonia_546_2012
ATGGATCCCAAGCCTTCTACCAGCTATCTGCACACTTTGCTGCTGATCTTTGTGGTTGTCAACCCTGTATTCATGGTTGAAAGGGCGTCAGCACTGGACGGGCGGCCGCTTGCTGCTGCAGGAATAGTAGTCACAGGGGACAAGGCAGTCAATATATACACGTCGTCACAGACTGGAACAATTATCATCAAATTATTGCCCAACATGCCAAAAGACAAAGAGCAATGCGCGAAGAGTCCCCTAGATGCATACAATAGGACGCTTACAACCCTCCTCGCCCCACTCGGTGATTCAATTAGGAGAATCCAAGAGTCAGTAACCACATCAGGAGGAGAACGGCAGGAGCGTTTGGTAGGGGCGATAATAGGAGGCGTCGCATTAGGTGTAGCCACCGCAGCACAGATCACAGCAGCCTCTGCCCTCATACAAGCCAACCAGAATGCTGCGAACATACTGAAATTAAAGGAGAGTATTGCCGCTACCAATGAAGCAGTACATGAGGTCACAAATGGGTTGTCACAGCTGGCTGTTGCTGTAGGTAAGATGCAGCAGTTTGTTAACGACCAATTCAATAAGACAGCACAAGAATTCGACTGCATTAAGATCACACAACAAGTCGGGGTGGAGTTAAATCTATATTTGACCGAATTGACAACCGTGTTCGGTCCGCAAATCACATCCCCTGCACTCACGCAGTTGACTATCCAGGCCTTGTACAATCTGGCAGGTGGGAACATGGACTACATGCTGACAAAGCTGGGAGTGGGTAATAATCAGCTTAGTTCTCTGATTAGTAGCGGCCTCATATCAGGGAATCCAATTCTCTATGACTCGCAAACTCAGCTTCTGGGTATACAGGTGACTCTCCCTTCTGTGGGCAATCTGAACAACATGCGCGCCACGTATCTGGAAACACTCTCTGTGAGTACGAACAAGGGATTCGCATCCGCATTAGTGCCTAAGGTAGTAACTCAAGTAGGCTCCGTGATTGAAGAGCTGGATACTTCGTATTGCATAGAGACAGACCTGGATCTGTACTGCACTAGAATTGTAACATTTCCTATGTCTCCAGGTATCTTCTCCTGTCTCGGCGGGAATACCTCGGCCTGCATGTACTCTAAGACTGAAGGAGCACTCACCACACCATATATGACACTCAAAGGATCGGTCATAGCAAATTGCAAGATGACTACATGCAGGTGCGCAGATCCCCCAGGGATAATCTCACAAAATTATGGAGAGGCCGTCTCTTTAATAGACAAAAAAGTATGCAATATTCTGACTCTTGACGGAATCACCTTGCGCCTCAGCGGGGAATTCGATGCAACCTATCAAAAGAATATCTCAATTCAGGACTCCCAGGTGGTGATCACCGGGAATCTCGATATATCCACTGAGTTAGGGAATGTGAACAACTCAATCAGCAATGCTCTAGATAAGCTAGAAGAGAGTAACAGCAAGCTGGATAAAGTTAATGTGAGGCTTACCAGCACGTCTGCTTTAATCACATATATTGTCTTGACAACAATAGCACTGGCATGCGGGATAGTCAGTCTAGTCCTTGCTTGCTATATAATGTACAAGCAAAAGGCCCAACAGAAAACACTGCTATGGCTCGGGAACAACACTTTGGATCAGATGAGAGCAACAACAAAAATGTAA
>1.1.2_1b_313_MH274991.1_chicken_China_GX_26_2015
[truncated: 87,453 more chars]
