# Supplementary material for: Updated unified phylogenetic classification system and revised nomenclature for Newcastle disease virus
Source: Infect Genet Evol. 2019 Oct;74:103917. doi: 10.1016/j.meegid.2019.103917 (PMC6876278; doi:10.1016/j.meegid.2019.103917)
Supplement: Supplemental Dataset S2 — Newcastle disease virus class II curated complete fusion gene dataset. [file mmc15.zip]

Archive with 1 entries (1 files):
- Supplemental Dataset S2_class_II.fas
