# Supplementary material for: Updated unified phylogenetic classification system and revised nomenclature for Newcastle disease virus
Source: Infect Genet Evol. 2019 Oct;74:103917. doi: 10.1016/j.meegid.2019.103917 (PMC6876278; doi:10.1016/j.meegid.2019.103917)
Supplement: Supplemental Dataset S2 — Newcastle disease virus class II curated complete fusion gene dataset. [file mmc15.zip › Supplemental Dataset S2_class_II.fas]

>I.1.1_I_a_36_AF217084_chicken_Australia_Queensland_V_4_1966
ATGGGCTCCAGATCTTCTACCAGGATCCCAGTACCTCTTATGCTGACCGTCCGAGTCATGTTGGCACTGAGTTGCGTCTGTCCGACCAGCGCCCTTGATGGCAGGCCTCTTGCAGCTGCAGGGATTGTGGTAACAGGAGACAAAGCAGTCAACATATACACCTCATCTCAGACAGGGTCAATCATAATCAAGTTACTCCCAAATATGCCCAAGGATAAAGAGGCGTGTGCAAAAGCCCCGTTGGAGGCATACAACAGGACATTGACTACTTTGCTCACCCCCCTTGGTGATTCTATCCGTAGGATACAAGAGTCTGTGACCACGTCCGGAGGAGGGAAACAGGGACGTCTTATAGGCGCCATTATCGGTGGTGTAGCTCTCGGGGTTGCAACCGCTGCACAGATAACAGCAGCCTCGGCTCTGATACAAGCCAATCAAAATGCTGCCAACATACTCCGGCTAAAAGAGAGCATTGCTGCAACCAATGAGGCTGTGCACGAGGTCACTAATGGATTATCACAACTAGCAGTGGCAGTTGGGAAGATGCAGCAATTTGTTAATGACCAGTTTAATAAAACAGCTCAGGAATTGGACTGTATAAAAATTACACAGCAGGTTGGTGTAGAACTCAACCTGTACCTAACTGAATTGACTACAGTATTCGGGCCACAAATCACTTCCCCTGCCTTAACTCAGCTGACTATCCAGGCGCTTTACAATCTAGCTGGTGGGAATATGGATTACTTGTTGACTAAGTTAGGTGTGGGGAACAACCAACTCAGCTCATTAATTAGTAGTGGCCTGATCACCGGCAACCCTATTCTGTACGACTCACAGACTCAACTCTTGGGTATACAGGTAACCCTACCCTCAGTCGGGAACCTAAATAATATGCGTGCCACCTACCTGGAAACCTTGTCTGTAAGTACAACCAAAGGATTTGCCTCAGCACTTGTCCCAAAAGTAGTGACACAGGTCGGTTCCGTGATAGAAGAGCTTGACACCTCGTACTGTATAGAGACCGATTTGGATCTATATTGTACAAGAATAGTGACATTCCCTATGTCTCCTGGTATTTATTCCTGTTTGAGTGGCAATACATCTGCTTGCATGTACTCAAAGACTGAAGGCGCACTCACTACGCCGTATATGACCCTCAAAGGCTCAGTTATTGCTAACTGTAAGATGACAACATGTAGATGTGCAGACCCCCCGGGTATCATATCGCAAAATTATGGAGAAGCTGTGTCTCTAATAGATAGGCAATCATGCAATATCTTATCCTTAGACGGGATAACTTTGAGGCTCAGTGGGGAATTTGATGCAACTTATCAAAAGAATATCTCAATACAAGATTCTCAAGTAATAGTGACAGGCAATCTTGATATCTCGACTGAGCTTGGGAATGTCAACAACTCGATAAGTAATGCTTTGGATAAGTTAGAGGAAAGCAACAGCAAACTAGATAAGGTCAATGTCAAACTGACCAGCACATCCGCTCTTATTACCTATATCGTTTTAACTGTCATATCTCTTGTATGTGGTATACTTAGCCTGGTTCTAGCATGCTACCTGATGTACAAGCAAAAGGCGCAACAGAAGACCTTGTTGTGGCTTGGGAATAATACCCTAGACCAGATGAGGGCCACTACAAAAATGTGA
>I.1.1_I_a_38_AY935490_chicken_Australia_02_1334_2002
ATGGGCTTCAGATCCTCTACCAGGATCTCAGTACCTCTTATGCTGACCGTTCGATTCATGTTGGCACTGAGTTGCGTCTGTCCGACCAGCGCCCTTGATGGCAGGCCTCTTGCAGCTGCAGGGATTGTGGTAACAGGAGACAAAGCAGTCAACATATACACCTCATCCCAGACAGGGTCAATCATAATCAAGTTACTCCCAAATATGCCCAAGGATAAAGAGGCGTGTGCAAAAGCCCCATTGGAGGCATACAACAGAACATTGACTACTCTACTCACCCCTCTTGGTGATTCTATCCGTAGGATACAAGAGTCTGTGACCACGTCCGGAGGAAGGAGACAGAGGCGTTTTATAGGCGCCATTATCGGTGGTGTAGCTCTCGGGGTGGCAACCGCTGCACAGATAACAGCAGCCTCGGCTCTGATACAAGCCAATCAAAATGCTGCCAACATACTCCGGCTAAAGGAGAGCATTGCTGCAACCAATGAGGCTGTGCACGAGGTCACTAATGGATTATCACAACTAGCAGTGGCGGTTGGGAAGATGCAGCAATTTGTTAATAACCAGTTTAATAAAACAGCTCAGGAATTGGACTGTATAAAAATTACTCAGCAGGTTGGTGTAGAACTCAACCTGTACCTAACTGAATTGACTACAGTATTCGGGCCACAAATCACTTCCCCTGCCTTAACTCAGCTGACTATCCAGGCGCTTTACAATCTAGCTGGTGGGAATATGGATTACTTGTTGACTAAGTTAGGTGTGGGGAACAGACAACTCAGCTCATTAATTAGTAGTGGCCTGATCACCGGCAACCCTATTCTGTACGACTCACAGACTCAGCTCTTGGGTATACAGGTAACCCTACCCTCAGTCGGGAACCTAAATAATATGCGTGCCACCTACCTGGAAACCTTGTCTGTAAGTACAACCAAAGGATTTGCCTCAGCACTTGTCCCAAAAGTAGTGACACAGGTCGGTTCCGTGATAGAAGAGCTTGACACCTCGTACTGTATAGAGACCGATTTGGATCTATATTGTACAAGAATAGTGACATTCCCTATGTCTCCTGGTATTTATTCCTGTTTGAGTGGCAATACATCTGCTTGTATGTACTCAAAGACTGAAGGCGCACTCACTACGCCGTATATGACCCTCAAAGGGTCAGTTATTGCTAACTGTAAGATGACAACATGTAGATGTGCAGACCCCCCGGGTATCATATCGCAAAATTATGGAGAAGCTGTGTCTCTAATAGATAGGCAATCATGCAATATCTTATCCTTAGACGGGATAACTTTGAGGCTCAGTGGGGAATTTGATGCAACTTATCAAAAGAATATCTCAATACAAGATTCTCAAGTAATAGTGACAGGCAATCTTGATATCTCGACTGAGCTTGGGAATGTCAACAACTCGATAAGTAATGCCTTGGATAAGTTAGAGGAAAGCAACAGCAAATTAAATAAGGTCAATGTCAAACTGGCCAGTACATCCGCTCTTATTACCTATATCGGTTTAACTGTCATATCTCTTGTATGTGGTATACTCAGCCTGGTTCTAGCATGCTACCTGATGTACAAGCAAAAGGCGCAACAGAAGACCTTGTTGTGGCTTGGGAACAATACCCTAGACCAGATGAGGGCCACTACAAAAATGTGA
>I.1.1_I_a_39_AY935491_chicken_Australia_98_1154_1998
ATGGGCTTCAGATTTTCTACCAGGATCTCAGTACCTCTTATGCTGACCGTTCGAGTCATGTTGGCACTGAGTTGCGTCTGTCCGACCAGCGCCCTTGATGGCAGGCCTCTTGCAGCTGCAGGGATTGTGGTAACAGGAGACAAAGCAGTCAACATATACACCTCATCTCAGACAGGGTCAATCATAATCAAGTTACTCCCAAATATGCCCAAGGATAAAGAGGCGTGTGCAAAAGCCCCGTTGGAGGCATACAACAGGACATTGACTACTCTACTCACCCCTCTTGGTGATTCTATCCGTAGGATACAAGAGTCTGTGACCACGTCCGGAGGAAGGAGACAGGGGCGTCTTATAGGCGCCATTATCGGTGGTGTAGCTCTCGGGGTGGCAACCGCTGCACAGATAACAGCAGCCTCGGCTCTGATACAAGCCAATCAAAATGCTGCCAACATACTCCGGCTAAAGGAGAGCATTGCTGCAACCAATGAGGCTGTGCACGAGGTCACTAATGGATTATCACAACTAGCAGTGGCAGTTGGGAAGATGCAGCAATTTGTTAATGACCAGTTTAATAAAACAGCTCAAGAATTGGACTGTATAAAAATTACACAGCAGGTTGGTGTAGAACTCAACCTGTACCTAACTGAATTGACTACAGTATTCGGGCCACAAATCACTTCCCCTGCCTTAACTCAGCTGACTATCCAGGCGCTTTACAATCTAGCTGGTGGGAATATGGATTACTTGTTGACTAAGTTAGGTGTGGGGAACAGACAACTCAGCTCATTAATTAGTAGTGGCCTGATCACCGGCAACCCTATTCTGTACGACTCACAGACTCAACTCTTGGGTATACAGGTAACCCTACCCTCAGTCGGGAACCTAAATAATATGCGTGCCACCTACCTGGAAACCTTGTCTGTAAGTACAACCAAAGGATTTGCCTCAGCACTTGTCCCAAAAGTAGTGACACAGGTCGGTTCCGTGATAGAAGAGCTTGACACCTCGTACTGTATAGAGACCGATTTGGATCTATATTGTACAAGAATAGTGACATTCCCTATGTCTCCTGGTATTTATTCCTGTTTGAGTGGCAATACATCTGCTTGCATGTACTCAAAGACTGAAGGCGCACTCACTACGCCGTATATGACCCTCAAAGGCTCAGTTATTGCTAACTGTAAGATGACAACATGTAGATGTGCAGACCCCCCGGGTATCATATCGCAAAATTATGGAGAAGCTGTGTCTCTAATAGATAGGCAATCATGCAATATCTTATCCTTAGACGGGATAACTTTGAGGCTCAGTGGGGAATTTGATGCAACTTATCAAAAGAATATCTCAATACAAGATTCTCAAGTAATAGTGACAGGCAATCTTGATATCTCGACTGAGCTTGGGAATGTCAACAACTCGATAAGTAATGCTTTGGATAAGTTAGAGGAAAGCAACAGCAAATTAGATAAGGTCAATGTCAAACTGGCCAGCACATCCGCTCTTATTACCTATATCGTTTTAACTGTCATATCTCTTGTATGTGGTATACTTAGCCTGGTTCTAGCATGCTACCTGATGTACAAGCAAAAGGCGCAACAGAAGACCTTGTTGTGGCTTGGGAATAATACCCTAGACCAGATGAGGGCCACTACAAAAATGTGA
>I.1.1_I_a_40_AY935492_chicken_Australia_98_1249_1998
ATGGGCTTCAGATCTTCTACCAGGATCCCAGTACCTCTTATGCTGACCGTTCGAGTCATGTTGGCACTGAGTTGCGTCTGTCCGACCAGCGCCCTTGATGGCAGGCCTCTTGCAGCTGCAGGGATTGTGGTAACAGGAGACAAAGCAGTCAACATATACACCTCATCTCAGACAGGGTCAATCATAATCAAGTTACTCCCAAATATGCCCAAGGATAAAGAGGCGTGTGCAAAAGCCCCGTTAGAGGCATACAACAGGACATTGACTACTCTACTCACCCCTCTTGGTGATTCTATCCGTAGGATACAAGAGTCTGTGACCACGTCCGGAGGAAGGAGACAGAGGCGTTTTATAGGCGCCATTATCGGTGGTGTAGCTCTTGGGGTGGCAACCGCTGCACAGATAACAGCAGCCTCGGCTTTGATACAAGCCAATCAAAATGCTGCCAACATACTCCGGCTAAAGGAGAGCATTGCTGCAACCAATGAGGCTGTGCACGAGGTCACTAATGGATTATCACAACTAGCAGTGGCAGTTGGGAAGATGCAGCAATTTGTTAATGACCAGTTTAATAAAACAGCTCAAGAATTGGACTGTATAAAAATTACACAGCAGGTTGGTGTAGAACTCAACCTGTACCTAACTGAATTGACTACAGTATTCGGGCCACAAATCACTTCCCCTGCCTTAACTCAACTGACTATCCAGGCGCTTTACAATCTAGCTGGTGGGAATATGGATTACTTGTTGACTAAGTTAGGTGTGGGGAGCAGACAACTCAGCTCATTAATTAGTAGTGGCCTGATCACCGGCAACCCTATTCTGTACGACTCACAGACTCAACTCTTGGGTATACAGGTAACCCTACCCTCAGTCGGGAACCTAAATAATATGCGTGCCACCTACCTGGAAACCTTGTCTGTAAGTACAACCAAAGGATTTGCCTCAGCACTTGTCCCAAAAGTAGTGACACAGGTCGGTTCCGTGATAGAAGAGCTTGACACCTCGTACTGTATAGAGACCGATTTGGATCTATATTGTACAAGAATAGTGACATTCCCTATGTCTCCTGGTATTTATTCCTGTTTGAGTGGCAATACATCTGCTTGTATGTACTCAAAGACTGAAGGCGCACTCACTACGCCGTATATGACCCTCAAAGGCTCAGTTATTGCTAACTGTAAGATGACAACATGTAGATGTGCAGACCCCCCGGGTATCATATCGCAAAATTATGGAGAAGCTGTGTCTCTAATAGATAGGCAATCATGCAATATCTTATCCTTAGACGGGATAACTTTGAGGCTCAGTGGGGAATTTGATGCAACTTATCAAAAGAATATCTCAATACTAGATTCTCAAGTAATAGTGACAGGCAATCTTGATATCTCGACTGAGCTTGGGAATGTCAACAACTCGATAAGTAATGCTTTGGATAAGTTAGAGGAAAGCAACAACAAATTAGATAAGGTCAATGTCAAACTGACCAGCACATCCGCTCTTATTACCTATATCGTTTTAACTGTCATATCTCTTGTATGTGGTATACTTAGCCTGGTTCTAGCATGCTACCTGATGTACAAGCAAAAGGCGCAACAGAAGACCTTGTTGTGGCTTGGGAATAATACCCTAGACCAGATGAGGGCCACTACAAAAATGTGA
>I.1.1_I_a_41_AY935493_chicken_Australia_98_1252_1998
ATGGGCTTCAGATCTTCTACCAGGATCCCAGTACCTCTTATGCTGACCGTTCGAGTCATGTTGGCACTGAGTTGCGTCTGTCCGACCAGCGCCCTTGATGGCAGGCCTCTTGCAGCTGCAGGGATTGTGGTAACAGGAGACAAAGCAGTCAACATATACACCTCATCTCAGACAGGGTCAATCATAATCAAGTTACTCCCAAATATGCCCAAGGATAAAGAGGCGTGTGCAAAAGCCCCGTTGGAGGCATACAACAGGACATTGACTACTCTACTCACCCCTCTTGGTGATTCTATCCGTAGGATACAAGAGTCTGTGACCACGTCCGGAGGAAGGAGACAGAGGCGTTTTATAGGCGCCATTATCGGTGGTGTAGCTCTTGGGGTGGCAACCGCTGCACAGATAACAGCAGCCTCGGCTTTGATACAAGCCAATCAAAATGCTGCCAACATACTCCGGCTAAAGGAGAGCATTGCTGCAACCAATGAGGCTGTGCACGAGGTCACTAATGGATTATCACAACTAGCAGTGGCAGTTGGGAAGATGCAGCAATTTGTTAATGACCAGTTTAATAAAACAGCTCAAGAATTGGACTGTATAAAAATTACACAGCAGGTTGGTGTAGAACTCAACCTGTACCTAACTGAATTGACTACAGTATTCGGGCCACAAATCACTTCCCCTGCCTTAACTCAGCTGACTATCCAGGCGCTTTACAATCTAGCCGGTGGGAATATGGATTACTTGTTGACTAAGTTAGGTGTGGGGAACAGACAACTCAGCTCATTAATTAGTAGTGGCCTGATCACCGGCAACCCTATTCTATACGACTCACAGACTCAACTCTTGGGTATACAGGTAACCCTACCCTCAGTCGGGAACCTAAATAATATGCGTGCCACCTACCTGGAAACCTTGTCTGTAAGTACAACCAAAGGATTTGCCTCAGCACTTGTACCAAAAGTAGTGACACAGGTCGGTTCCGTGATAGAAGAGCTTGACACCTCGTACTGTATAGAGACCGATTTGGATCTATATTGTACAAGAATAGTGACATTCCCTATGTCTCCTGGTATTTATTCCTGTTTGAGTGGCAATACATCTGCTTGCATGTACTCAAAGACTGAAGGTGCACTCACTACGCCGTATATGACCCTCAAAGGCTCAGTTATTGCTAACTGTAAGATGACAACATGTAGATGTGCAGACCCCCCGGGTATCATATCGCAAAATTATGGAGAAGCTGTGTCTCTAATAGATAGGCAATCATGTAATATCTTATCCTTAGACGGGATAACTTTGAGGCTCAGTGGGGAATTTGATGCAACTTATCAAAAGAATATCTCAATACTAGATTCTCAAGTAATAGTGACAGGCAATCTTGATATCTCGACTGAGCTTGGGAATGTCAACAACTCGATAAGTAATGCTTTGGATAAGTTAGAGGAAAGCAACAACAAATTAGATAAGGTCAATGTCAAACTGACCAGCACATCCGCTCTTATTACCTATATCGTTTTAACTGTCATATCTCTTGTATGTGGTATACTTAGCCTGGTTCTAGCATGCTACCTGATGTACAAGCAAAAGGCGCAACAGAAGACCTTGTTGTGGCTTGGGAATAATACCCTAGACCAGATGAGGGCCACTACAAAAATGTGA
>I.1.1_I_a_42_AY935494_chicken_Australia_99_0655_1999
ATGGGCTTCAGATCCTCTACCAGGATCTCAGTACCTCTTATGCTGACCGTTCGAGTCATGTTGGCACTGAGTTGCGTCTGTCCGACCAGCGCCCTTGATGGCAGGCCTCTTGCAGCTGCAGGGATTGTGGTAACAGGAGACAAAGCAGTCAACATATACACCTCATCTCAGACAGGGTCAATCATAATCAAGTTACTCCCAAATATGCCCAAGGATAAAGAGGCGTGTGCAAAAGCCCCGTTGGAGGCATACAACAGGACATTGACTACTCTACTCACCCCTCTTGGTGATTCTATCCGTAGGATACAAGAGTCTGTGACCACGTCCGGAGGAAGGAGACAGAGGCGTTTTATAGGCGCCATTATCGGTGGTGTAGCTCTCGGGGTGGCAACCGCTGCACAGATAACAGCAGCCTCGGCTCTGATACAAGCCAATCAAAATGCTGCCAACATACTCCGGCTAAAGGAGAGCATTGCTGCAACCAATGAGGCTGTGCACGAGGTCACTAATGGATTATCACAACTAGCAGTGGCAGTTGGGAAGATGCAGCAATTTGTTAATGACCAGTTTAATAAAACAGCTCAAGAATTGGACTGTATAAAAATTACACAGCAGGTTGGTGTAGAACTCAACCTGTACCTAACTGAATTGACTACAGTATTCGGGCCACAAATCACTTCCCCTGCCTTAACTCAGCTGACTATCCAGGCGCTTTACAATCTAGCTGGTGGGAATATGGATTACTTGTTGACTAAGTTAGGTGTGGGGAGCAGACAACTCAGCTCATTAATTAGTAGTGGCCTGATCACCGGCAACCCTATTCTGTACGACTCACAGACTCAACTCTTGGGTATACAGGTAACCCTACCCTCAGTCGGGAACCTAAATAATATGCGTGCCACCTACCTGGAAACCTTGTCTGTAAGTACAACCAAAGGATTTGCCTCAGCACTTGTCCCAAAAGTAGTGACACAGGTCGGTTCCGTGATAGAAGAGCTTGACACCTCGTACTGTATAGAGACCGATTTGGATCTATATTGTACAAGAATAGTGACATTCCCTATGTCTCCTGGTATTTATTCCTGTTTGAGTGGCAATACATCTGCTTGTATGTACTCAAAGACTGAAGGCGCACTCACTACGCCGTATATGACCCTCAAAGGCTCAGTTATTGCTAACTGTAAGATGACAACATGTAGATGTGCAGACCCCCCGGGTATCATATCGCAAAATTATGGAGAAGCTGTGTCTCTAATAGATAGGCAATCATGCAATATCTTATCCTTAGACGGGATAACTTTGAGGCTCAGTGGGGAATTTGATGCAACTTATCAAAAGAATATCTCAATACAAGATTCTCAAGTAATAGTGACAGGCAATCTTGATATCTCGACTGAGCTTGGGAATGTCAACAACTCGATAAGTAATGCCTTGGATAAGTTAGAGGAAAGCAACAGCAAATTAGATAAGGTCAATGTCAAACTGGCCAGTACATCCGCTCTTATTACCTATATCGTTTTAACTGTCATATCTCTTGTATGTGGTATACTCAGCCTGGTTCTAGCATGCTACCTGATGTACAAGCAAAAGGCGCAACAGAAGACCTTGTTGTGGCTTGGGAACAATACCCTAGACCAGATGAGGGCCACTACAAAAATGTGA
>I.1.1_I_a_43_AY935495_chicken_Australia_99_0868_hi_1999
ATGGGCTTCAGATCCTCTACCAGGATCTCAGTACCTCTTATGCTGACCGTTCGAGTCATGTTGGCATTGAGTTGCGTCTGTCCGACCAGCGCCCTTGATGGCAGGCCTCTTGCAGCTGCAGGGATTGTGGTAACAGGAGACAAAGCAGTCAACATATACACCTCATCTCAGACAGGGTCAATCATAATCAAGTTACTCCCAAATATGCCCAAGGATAAAGAGGCGTGTGCAAAAGCCCCGTTGGAGGCATACAACAGGACATTGACTACTCTACTCACCCCTCTTGGTGATTCTATCCGTAGGATACAAGAGTCTGTGACCACGTCCGGAGGAAGGAGACAGGGGCGTCTTATAGGCGCCATTATCGGTGGTGTAGCTCTCGGGGTGGCAACCGCTGCACAGATAACAGCAGCCTCGGCTCTGATACAAGCCAATCAAAATGCTGCCAACATACTCCGGCTAAAGGAGAGCATTGCTGCAACCAATGAGGCTGTGCACGAGGTCACTAATGGATTATCACAACTAGCAGTGGCAGTTGGGAAGATGCAGCAATTTGTTAATGACCAGTTTAATAAAACAGCTCAAGAATTGGACTGTATAAAAATTACACAGCAGGTTGGTGTAGAACTCAACCTGTACCTAACTGAATTGACTACAGTATTCGGGCCACAAATCACTTCCCCTGCCTTAACTCAGCTGACTATCCAGGCGCTTTACAATCTAGCTGGTGGGAATATGGATTACTTGTTGACTAAGTTAGGTGTGGGGAGCAGACAACTCAGCTCATTAATTAGTAGTGGCCTGATCACCGGCAACCCTATTCTGTACGACTCACAGACTCAACTCTTGGGTATACAGGTAACCCTACCCTCAGTCGGGAACCTAAATAATATGCGTGCCACCTACCTGGAAACCTTGTCTGTAAGTACAACCAAAGGATTTGCCTCAGCACTTGTCCCAAAAGTAGTGACACAGGTCGGTTCCGTGATAGAAGAGCTTGACACCTCGTACTGTATAGAGACCGATTTGGATCTATATTGTACAAGAATAGTGACATTCCCTATGTCTCCTGGTATTTATTCCTGTTTGAGTGGCAATACATCTGCTTGTATGTACTCAAAGACTGAAGGCGCACTCACTACGCCGTATATGACCCTCAAAGGCTCAGTTATTGCTAACTGTAAGATGACAACATGTAGATGTGCAGACCCCCCGGGTATCATATCGCAAAATTATGGAGAAGCTGTGTCTCTAATAGATAGGCAGTCATGCAATATCTTATCCTTAGACGGGATAACTTTGAGGCTCAGTGGGGAATTTGATGCAACTTATCAAAAGAATATCTCAATACAAGATTCTCAAGTAATAGTGACAGGCAATCTTGATATCTCGACTGAGCTTGGGAATGTCAACAACTCGATAAGTAATGCCTTGGATAAGTTAGAGGAAAGCAACAGCAAATTAGATAAGGTCAATGTCAAACTGGCCAGCACATCCGCTCTTATTACCTATATCGTTTTAACTGTCATATCTCTTGTATGTGGTATACTCAGCCTGGTTCTAGCATGCTACCTGATGTACAAGCAAAAGGCGCAACAGAAGACCTTGTTGTGGCTTGGGAACAATACCCTAGACCAGATGAGGGCCACTACAAAAATGTGA
>I.1.1_I_a_44_AY935496_chicken_Australia_99_0868_lo_1999
ATGGGCTTCAGATCCTCTACCAGGATCTCAGTACCTCTTATGCTGACCGTTCGAGTCATGTTGGCATTGAGTTGCGTCTGTCCGACCAGCGCCCTTGATGGCAGGCCTCTTGCAGCTGCAGGGATTGTGGTAACAGGAGACAAAGCAGTCAACATATACACCTCATCTCAGACAGGGTCAATCATAATCAAGTTACTCCCAAATATGCCCAAGGATAAAGAGGCGTGTGCAAAAGCCCCGTTGGAGGCATACAACAGGACATTGACTACTCTACTCACCCCTCTTGGTGATTCTATCCGTAGGATACAAGAGTCTGTGACCACGTCCGGAGGAAGGAGACAGAGGCGTCTTATAGGCGCCATTATCGGTGGTGTAGCTCTCGGGGTGGCAACCGCTGCACAGATAACAGCAGCCTCGGCTCTGATACAAGCCAATCAAAATGCTGCCAACATACTCCGGCTAAAGGAGAGCATTGCTGCAACCAATGAGGCTGTGCACGAGGTCACTAATGGATTATCACAACTAGCAGTGGCAGTTGGGAAGATGCAGCAATTTGTTAATGACCAGTTTAATAAAACAGCTCAAGAATTGGACTGTATAAAAATTACACAGCAGGTTGGTGTAGAACTCAACCTGTACCTAACTGAATTGACTACAGTATTCGGGCCACAAATCACTTCCCCTGCCTTAACTCAGCTGACTATCCAGGCGCTTTACAATCTAGCTGGTGGGAATATGGATTACTTGTTGACTAAGTTAGGTGTGGGGAGCAGACAACTCAGCTCATTAATTAGTAGTGGCCTGATCACCGGCAACCCTATTCTGTACGACTCACAGACTCAACTCTTGGGTATACAGGTAACCCTACCCTCAGTCGGGAACCTAAATAATATGCGTGCCACCTACCTGGAAACCTTGTCTGTAAGTACAACCAAAGGATTTGCCTCAGCACTTGTCCCAAAAGTAGTGACACAGGTCGGTTCCGTGATAGAAGAGCTTGACACCTCGTACTGTATAGAGACCGATTTGGATCTATATTGTACAAGAATAGTGACATTCCCTATGTCTCCTGGTATTTATTCCTGTTTGAGTGGCAATACATCTGCTTGTATGTACTCAAAGACTGAAGGCGCACTCACTACGCCGTATATGACCCTCAAAGGCTCAGTTATTGCTAACTGTAAGATGACAACATGTAGATGTGCAGACCCCCCGGGTATCATATCGCAAAATTATGGAGAAGCTGTGTCTCTAATAGATAGGCAGTCATGCAATATCTTATCCTTAGACGGGATAACTTTGAGGCTCAGTGGGGAATTTGATGCAACTTATCAAAAGAATATCTCAATACAAGATTCTCAAGTAATAGTGACAGGCAATCTTGATATCTCGACTGAGCTTGGGAATGTCAACAACTCGATAAGTAATGCCTTGGATAAGTTAGAGGAAAGCAACAGCAAATTAGATAAAGTCAATGTCAAACTGGCCAGCACATCCGCTCTTATTACCTATATCGTTTTAACTGTCATATCTCTTGTATGTGGTATACTCAGCCTGGTTCTAGCATGCTACCTGATGTACAAGCAAAAGGCGCAACAGAAGACCTTGTTGTGGCTTGGGAACAATACCCTAGACCAGATGAGGGCCACTACAAAAATGTGA
>I.1.1_I_a_45_AY935497_chicken_Australia_1997PR_32_1999
ATGGGCTTCAGATCCTCTACCAGGATCTCAGTACCTCTTATGCTGACCGTTCGAGTCATGTTGGCACTGAGTTGCGTCTGTCCGACCAGCGCCCTTGATGGCAGGCCTCTTGCAGCTGCAGGGATTGTGGTAACAGGAGACAAAGCAGTCAACATATACACCTCATCTCAGACAGGGTCAATCATAATCAAGTTACTCCCAAATATGCCCAAGGATAAAGAGGCGTGTGCAAAAGCCCCGTTGGAGGCATACAACAGGACATTGACTACTCTACTCACCCCTCTTGGTGATTCTATCCGTAGGATACAAGAGTCTGTGACCACGTCCGGAGGAAGGAGACAGGGGCGTTTTATAGGCGCCATTATCGGTGGTGTAGCTCTCGGGGTGGCAACCGCTGCACAGATAACAGCAGCCTCGGCTCTGATACAAGCCAATCAAAATGCTGCCAACATACTCCGGCTAAAGGAGAGCATTGCTGCAACCAATGAGGCTGTGCACGAGGTCACTAATGGATTATCACAACTAGCAGTGGCAGTTGGGAAGATGCAGCAATTTGTTAATGACCAGTTTAATAAAACAGCTCAAGAATTGGACTGTATAAAAATTACACAGCAGGTTGGTGTAGAACTCAACCTGTACCTAACTGAATTGACTACAGTATTCGGGCCACAAATCACTTCCCCTGCCTTAACTCAGCTGACTATCCAGGCGCTTTACAATCTAGCTGGTGGGAATATGGATTACTTGTTGACTAAGTTAGGTGTGGGGAACAGACAACTCAGCTCATTAATTAGTAGTGGCCTGATCACCGGCAACCCTATTCTGTACGACTCACAGACTCAACTCTTGGGTATACAGGTAACCCTACCCTCAGTCGGGAACCTAAATAATATGCGTGCCACCTACCTGGAAACCTTGTCTGTAAGTACAACCAAAGGATTTGCCTCAGCACTTGTCCCAAAAGTAGTGACACAGGTCGGTTCCGTGATAGAAGAGCTTGACACCTCGTACTGTATAGAGACCGATTTGGATCTATATTGTACAAGAATAGTGACATTCCCTATGTCTCCTGGTATTTATTCCTGTTTGAGTGGCAATACATCTGCTTGTATGTACTCAAAGACTGAAGGCGCACTCACTACGCCGTATATGACCCTCAAAGGGTCAGTTATTGCTAACTGTAAGATGACAACATGTAGATGTGCAGACCCCCCGGGTATCATATCGCAAAATTATGGAGAAGCTGTGTCTCTAATAGATAGGCAATCATGCAATATCTTATCCTTAGACGGGATAACTTTGAGGCTCAGTGGGGAATTTGATGCAACTTATCAAAAGAATATCTCAATACAAGATTCTCAAGTAATAGTGACAGGCAATCTTGATATCTCGACTGAGCTTGGGAATGTCAACAACTCGATAAGTAATGCCTTGGATAAGTTAGAGGAAAGCAACAGCAAATTAGATAAGGTCAATGTCAAACTGGCCAGTACATCCGCTCTTATTACCTATATCGTTTTAACTGTCATATCTCTTGTATGTGGTATACTCAGCCTGGTTCTAGCATGCTACCTGATGTACAAGCAAAAGGCGCAACAGAAGACCTTGTTGTGGCTTGGGAACAATACCCTAGACCAGATGAGGGCCACTACAAAAATGTGA
>I.1.1_I_a_46_AY935498_chicken_Australia_99_1435_1999
ATGGGCTTCAGATCCTCTACCAGGATCTCAGTACCTCTTATGCTGACCGTTCGAGTCATGTTGGCACTGAGTTGCGTCTGTCCGACCAGCGCCCTTGATGGCAGGCCTCTTGCAGCTGCAGGGATTGTGGTAACAGGAGACAAAGCAGTCAACATATACACCTCATCTCAGACAGGGTCAATCATAATCAAGTTACTCCCAAATATGCCCAAGGATAAAGAGGCGTGTGCAAAAGCCCCGTTGGAGGCATACAACAGGACATTGACTACTCTACTCACCCCTCTTGGTGATTCTATCCGTAGGATACAGGAGTCTGTGACCACGTCCGGAGGAAGGAGACAGAGGCGTTTTATAGGCGCCATTATCGGTGGTGTAGCTCTCGGGGTGGCAACCGCTGCACAGATAACAGCAGCCTCGGCTCTGATACAAGCCAATCAAAATGCTGCCAACATACTCCGGCTAAAGGAGAGCATTGCTGCAACCAATGAGGCTGTGCACGAGGTCACTAATGGATTATCACAACTAGCAGTGGCAGTTGGGAAGATGCAGCAATTTGTTAATGACCAGTTTAATAAAACAGCTCAAGAATTGGACTGTATAAAAATTACACAGCAGGTTGGTGTAGAACTCAACCTGTACCTAACTGAATTGACTACAGTATTCGGGCCACAAATCACTTCCCCTGCCTTAACTCAGCTGACTATCCAGGCGCTTTACAATCTAACTGGTGGGAATATGGATTACTTATTGACTAAGTTAGGTGTGGGGAACAGACAACTCAGCTCATTAATTAGTAGTGGCCTGATCACCGGCAACCCTATTCTGTACGACTCACAGACTCAACTCTTGGGTATACAGGTAACCCTACCCTCAGTCGGGAACCTAAATAATATGCGTGCCACCTACCTGGAAACCTTGTCTGTAAGTACAACCAAAGGATTTGCCTCAGCACTTGTCCCAAAAGTAGTGACACAGGTCGGTTCCGTGATAGAAGAGCTTGACACCTCGTACTGTATAGAGACCGATTTGGATCTATATTGTACAAGAATAGTGACATTCCCTATGTCTCCTGGTATTTATTCCTGTTTGAGTGGCAATACATCTGCTTGTATGTACTCAAAGACTGAAGGCGCACTCACTACGCCGTATATGACTCTCAAAGGGTCAGTTATTGCTAACTGTAAGATGACAACATGTAGATGTGCAGACCCCCCGGGTATCATATCGCAAAATTATGGAGAAGCTGTGTCTCTAATAGATAGGCAATCATGCAATATCTTATCCTTAGACGGGATAACTTTGAGGCTCAGTGGGGAATTTGATGCAACTTATCAAAAGAATATCTCAATACAAGATTCTCAAGTAATAGTGACAGGCAATCTTGATATCTCGACTGAGCTTGGGAATGTCAACAACTCGATAAGTAATGCCTTGGATAAGTTAGAGGAAAGCAACAGCAAATTAGATAAGGTCAATGTCAAACTGGCCAGTACATCCGCTCTTATTACCTATATCGTTTTAACTGTCATATCTCTTGTATGTGGTATACTCAGCCTGGTTCTAGCATGCTACCTGATGTACAAGCAAAAGGCGCAACAGAAGACCTTGTTGTGGCTTGGGAACAATACCCTAGACCAGATGAGGGCCACTACAAAAATGTGA
>I.1.1_I_a_47_GU332645_chicken_Australia_9809_19_1107_1998
ATGGGCTTCAGATCTTCTACCAGGATCCCAGTACCTCTTATGCTGACCGTTCGAGTCATGTTGGCACTGAGTTGCGTCTGTCCGACCAGCGCCCTTGATGGCAGGCCTCTTGCAGCTGCAGGGATTGTGGTAACAGGAGACAAAGCAGTCAACATATACACCTCATCTCAGACAGGGTCAATCATAATCAAGTTACTCCCAAATATGCCCAAGGATAAAGAGGCGTGTGCAAAAGCCCCGTTAGAGGCATACAACAGGACATTGACTACTCTACTCACCCCTCTTGGTGATTCTATCCGTAGGATACAAGAGTCTGTGACCACGTCCGGAGGAAGGAGACAGAGGCGTTTTATAGGCGCCATTATCGGTGGTGTAGCTCTTGGGGTGGCAACCGCTGCACAGATAACAGCAGCCTCGGCTTTGATACAAGCCAATCAAAATGCTGCCAACATACTCCGGCTAAAGGAGAGCATTGCTGCAACCAATGAGGCTGTGCACGAGGTCACTAATGGATTATCACAACTAGCAGTGGCAGTTGGGAAGATGCAGCAATTTGTTAATGACCAGTTTAATAAAACAGCTCAAGAATTGGACTGTATAAAAATTACACAGCAGGTTGGTGTAGAACTCAACCTGTACCTAACTGAATTGACTACAGTATTCGGGCCACAAATCACTTCCCCTGCCTTAACTCAGCTGACTATCCAGGCGCTTTACAATCTAGCCGGTGGGAATATGGATTACTTGTTGACTAAGTTAGGTGTGGGGAACAGACAACTCAGCTCATTAATTAGTAGTGGCCTGATCACCGGCAACCCTATTCTATACGACTCACAGACTCAACTCTTGGGTATACAGGTAACCCTACCCTCAGTCGGGAACCTAAATAATATGCGTGCCACCTACCTGGAAACCTTGTCTGTAAGTACAACCAAAGGATTTGCCTCAGCACTTGTACCAAAAGTAGTGACACAGGTCGGTTCCGTGATAGAAGAGCTTGACACCTCGTACTGTATAGAGACCGATTTGGATCTATATTGTACAAGAATAGTGACATTCCCTATGTCTCCTGGTATTTATTCCTGTTTGAGTGGCAATACATCTGCTTGCATGTACTCAAAGACTGAAGGTGCACTCACTACGCCGTATATGACCCTCAAAGGCTCAGTTATTGCTAACTGTAAGATGACAACATGTAGATGTGCAGACCCCCCGGGTATCATATCGCAAAATTATGGAGAAGCTGTGTCTCTAATAGATAGGCAATCATGCAATATCTTATCCTTAGACGGGATAACTTTGAGGCTCAGTGGGGAATTTGATGCAACTTATCAAAAGAATATCTCAATACTAGATTCTCAAGTAATAGTGACAGGCAATCTTGATATCTCGACTGAGCTTGGGAATGTCAACAACTCGATAAGTAATGCTTTGGATAAGTTAGAGGAAAGCAACAACAAATTAGATAAGGTCAATGTCAAACTGACCAGCACATCCGCTCTTATTACCTATATCGTTTTAACTGTCATATCTCTTGTATGTGGTATACTTAGCCTGGTTCTAGCATGCTACCTGATGTACAAGCAAAAGGCGCAACAGAAGACCTTGTTGTGGCTTGGGAATAATACCCTAGACCAGATGAGGGCCACTACAAAAATGTGA
>I.1.1_I_a_54_M24692_chicken_Australia_D26_76_1999
ATGGGCTCCAGATCTTCTACCAGGATCCCAGTACCTCTGATGCTGACCGTCCGAATCATGTTGGCACTGAGTTGCGTCTGTCCGACCAGCTCCCTTGATGGCAGGCCTCTTGCAGCTGCAGGGATTGTGGTAACAGGAGACAAAGCAGTCAACATATACACCTCATCTCAGACAGGGTCAATCATAATCAAGTTACTCCCAAATATGCCCAAGGATAAAGAGGCGTGTGCAAAAGCCCCATTGGAAGCATACAACAGGACATTGACTACTTTGCTCACCCCCCTTGGTGATTCTATCCGTAGGATACAAGAGTCTGTGACCACATCCGGAGGAGGGAAACAGGGACGTCTTATAGGCGCCATTATCGGTGGTGTAGCTCTCGGGGTTGCAACCGCTGCACAGATAACAGCAGCCTCGGCTCTGATACAAGCCAATCAAAATGCTGCCAACATCCTCCGGCTCAAAGAGAGCATTGCTGCAACCAATGAGGCTGTGCACGAGGTCACTGACGGATTATCACAACTAGCAGTGGCAGTTGGGAAGATGCAGCAATTTGTTAATGACCAGTTTAATAAAACAGCTCAGGAATTGGACTGTATAAAAATTACACAGCAGGTTGGTGTAGAACTCAACCTGTACCTAACTGAATTGACTACAGTATTCGGGCCACAAATCACTTCCCCTGCCTTAACTCAGCTGACTATCCAGGCGCTTTACAATCTAGCTGGTGGGAATATGGATTACTTGTTGACTAAGTTAGGTGTAGGAAACAACCAACTCAGCTCATTAATTGGTAGTGGCCTGATTACCGGCAACCCTATCCTGTACGACTCACAGACTCAACTCTTGGGTATACAGGTCACCCTACCCTCAGTCGGGAATCTAAATAATATGCGTGCCACCTACCTGGAAACCTTGTCTGTAAGTACAACCAAAGGATTTGCCTCAGCACTTGTCCCAAAAGTAGTGACACAGGTTGGTTCCGTGATAGAAGAGCTTGACACCTCGTACTGTATCGAGACCGATTTGGACCTATATTGTACAAGAATAGTGACATTCCCTATGTCTCCTGGTATTTATTCCTGTTTGAGTGGCAATACATCTGCTTGCATGTATTCAAAGACTGAAGGCGCACTCACTACGCCGTATATGACCCTCAAAGGCTCAGTTATTGCCAACTGTAAGATGACAACATGTAGATGTGCAGACCCCCCGGGTATCATATCGCAGAATTATGGAGAAGCTGTGTCTCTAATAGATAGGCAATCATGCAATATCTTATCCTTAGACGGGATAACTTTGAGGCTCAGTGGGGAATTTGATGCAACTTATCAAAAGAATATCTCAATACAAGATTCTCAAGTAATAGTTACAGGCAATCTTGACATCTCGACTGAGCTTGGGAATGTCAACAACTCGATAAGTAATGCTTTGGATAAGTTAGAGGAAAGCAACAGCAAACTAGACAAGGTCAATGTTAAACTGACCAGCACATCCGCTCTTATTACCTATATCTTTTTAACTGTCATATCTCTTGTATGTGGTATACTTAGCCTGGTTCTAGCATGCTACCTGATGTACAAGCAAAAGGCGCAACAGAAGACCTTGTTGTGGCTTGGGAATAATACCCTAGACCAGATGAGGGCCACTACAAAAATGTGA
>I.1.1_I_a_55_M24693_chicken_Australia_Queensland_1966
ATGGGCTCCAGATCTTCTACCAGGATCCCAGTACCTCTTATGCTGACCGTCCGAGTCATGTTGGCACTAAGTTGCGTCTGTCCGACCAGCGCCCTTGATGGCAGGCCTCTTGCAGCTGCAGGGATTGTGGTAACAGGAGACAAAGCAGTCAACATATACACCTCATCTCAGACAGGGTCAATCATAATCAAGTTACTCCCAAATATGCCCAAGGATAAAGAGGCGTGTGCAAAAGCCCCGTTGGAGGCATACAACAGGACATTGACTACTTTGCTCACCCCCCTTGGTGATTCTATCCGTAGGATACAAGAGTCTGTGACCACGTCCGGAGGAGGGAAACAGGGACGTCTTATAGGCGCCATTATCGGTGGTGTAGCTCTCGGGGTTGCAACCGCTGCACAGATAACAGCAGCCTCGGCTCTGATACAAGCCAATCAAAATGCTGCCAACATCCTCCTGCTCAAAGAGAGCATTGCTGCAACCAATGAGGCTGTGCACGAGGTCACTAATGGATTATCACAACTAGCAGTGGCAGTTGGGAAGATGCAGCAATTTGTTAATGACCAGTTTAATAAAACAGCTCAGGAATTGGACTGTATAAAAATTACACAGCAGGTTGGTGTAGAACTCAACCTGTACCTAACTGAATTGACTACAGTATTCGGGCCACAAATCACTTCCCCTGCCTTAACTCAGCTGACTATCCAGGCGCTTTACAATCTAGCTGGTGGGAATATGGATTACTTGTTGACTAAGTTAGGTGTGGGGAACAACCAACTCAGCTCATTAATTAGTAGTGGCCTGATCACCGGCAACCCTATTCTGTACGACTCACAGACTCAACTCTTGGGTATACAGGTAACCCTACCCTCAGTCGGGAATCTAAATAATATGCGTGCCACCTACCTGGAAACCTTGTCTGTAAGTACAACCAAAGGATTTGCCTCAGCACTTGTCCCAAAAGTAGTGACACAGGTCGGTTCCGTGATAGAAGAGCTTGACACCTCGTACTGTATAGAGACCGATTTGGATCTATTTTTTTCAAGAATAGTGACATTCCCTATGTCTCCTGGTATTTATTCCTGTTTGAGTGGCAATACATCTGCTTGCATGTACTCAAAGACTGAAGGCGCACTCACTACGCCGTATATGACCCTCAAAGGCTCAGTTATTGCTAACTGTAAGATGACAACATGTAGATGTGCAGACCCCCCGGGTATCATATCGCAAAATTATGGAGAAGCTGTGTCTCTAATAGATAGGCAATCATGCAATATGTTCTCCTTAGACGGGATAACTTTGAGGCTCAGTGGGGAATTTGATGCAACTTATCAAAAGAATATCTCAATACAAGATTCTCAAGTAATAGTGACAGGCAATCTTGATATCTCGACTGAGCTTGGGAATGTCAACAACTCGATAAGTAATGCTTTGGATAAGTTAGAGGAAAGCAACAGCAAACTAGATAAGGTCAATGTCAAACTGACCAGCACATCCGCTCTTATTACCTATATCGTTTTAACTGTCATATCTCTTGTATGTGGTATACTTAGCCTGGTTCTAGCATGCTACCTGATGTACAAGCAAAAGGCGCAACAGAAGACCTTGTTGTGGCTTGGGAATAACACCCTAGACCAGATGAGGGCCACTACAAAAATGTGA
>I.1.1_I_a_2135_MG869263.1_chicken_Vietnam_NVNvacI2_2016
ATGGGTTCCAAGTCTTCTACCAGGTTCCCAGTACCTCTAATGCTGACCGTCCGAGTCATGCTGGCACTGAGTTGCGTCTGTCCGGCCAGCGCCCTTGATGGCAGGCCTCTTGCGGCTGCAGGGATTGTGGTAACAGGAGACAAAGCGGTCAACATATACACATCATCTCAGACAGGGTCAATCATAATCAAGTTACTCCCGAATATGCCCAAGGATAAAGAGGCGTGTGCAAAAGCACCGTTGGAGGCATACAACAGGACATTGACTACTTTGCTCACCCCTCTTGGTGATTCTATCCGTAGGATACAAGAGTCTGTGACCACGTCCGGAGGAAGAAAACAGGGACGCCTTATAGGAGCCATTATCGGTGGTGTAGCTCTCGGGGTCGCGACCGCTGCACAAATAACAGCAGCCTCGGCTTTGATACAAGCCAATCAAAATGCTGCCAACATCCTCCGGCTCAAAGAGAGCATTGCTGCAACCAATGAGGCTGTACACGAGGTCACTGACGGATTATCACAACTAGCAGTGGCAGTTGGGAAGATGCAGCAATTTGTTAATGACCAGTTTAATAAGACAGCCCAGGAATTGGACTGTATAAAAATTGCACAGCAAGTTGGTGTAGAACTCAACCTGTACTTAACTGAATTGACTACAGTATTTGGGCCGCAAATCACTTCCCCTGCCTTAACTCAGCTGACTATCCAGGCGCTTTACAATCTAGCTGGTGGGAATATGGATTACTTGTTAACTAAGTTAGGTGTGGGGAATAACCAACTCAGCTCATTAATTAGTAGTGGCCTGATCACCGGCAACCCTATTCTGTATGACTCACAGACTCAACTCTTGGGTATACAGGTAATCCTACCCTCAGTCGGGAATCTAAATAATATGCGTGCCACCTATCTGGAAACCTTGTCTGTAAGTACAACTAAAGGATTTGCCTCAGCTCTTGTCCCAAAGGTAGTGACACAGGTCGGTTCTGTGATAGAAGAGCTTGACACCTCATACTGTATAGAGACCGATTTGGATCTATATTGTACAAGAATAGTGACATTCCCTATGTCTCCTGGTATTTATTCCTGTTTGAGTGGCAATACATCTGCTTGCATGTACTCAAAGACAGAAGGCGCACTCACTACGCCGTATATGACCCTCAAAGGCTCAGTTATTGCAAACTGTAAGATGACAACATGTAGGTGTGCAGATCCCCCGGGTATCATATCGCAAAATTATGGAGAAGCTGTGTCTCTAATAGATAGGCAATCATGCAATATCCTATCCTTAGACGGGATAACTTTGAGGCTCAGTGGGGAATTCGATGCAACTTATCAAAGGAATATCTCAATACAAGATTCTCAAGTTATAGTGACAGGCAATCTTGATATCTCAACTGAGCTTGGGAATGTCAACAACTCGATAAGCAATGCTTTGGATAAGTTAGAGGAAAGCAACAGCAAACTAGACAAGGTCAATGTCAAATTGGCCAGCACATCCGCTCTTATTACCTACATCGTTTTAACTGTCATATCTCTCATATGTGGTATACTTAGCCTGGTTCTAGCATGCTACCTGATGTACAAGCAAAAGGCGCAACAGAAGACCTTGCTGTGGCTTGGGAATAATACCCTAGACCAGATGAGGGCCAATACAAAAATGTGA
>I.1.2.1_I_c_165_EF564816_redknot_NJ_USA_A_101_1383_2001
ATGGGCTCCAGATCCTCTACCAAGATCTCAGTACCTCCGATGCTGACTGTCCAATTTGTGCTAGCACTGAGCTGCATCTGTCCGACCGGCTCTCTTGATGGCAGGCCTCTTGCAGCTGCAGGAATTGTGGTAACAGGAGACAAAGCGGTCAACATATACACCTCATCTCAGACAGGGTCAATCGTAGTCAAGTTACTCCCAAACATGCCCAGAGATAAAGAGGCGTGTGCAAAATCCCCATTAGAAGCGTACAACAGGACGTTGACTACTTTACTCACCCCCCTTGGTGATTCTATCCGTAGGATACAAGAGTCTGTTACCACATCTGAAGGAGGGAAACAGGGGCGCCTCATAGGCGCCATTATCGGTGGTGTAGCTCTCGGGGTTGCAACTGCTGCACAGATAACAGCAGCTTCGGCTCTGATACAAGCCAATCAGAATGCTGCCAACATCCTCCGGCTTAAAGAGAGCATTGCTGCGACCAATGAGGCTGTGCACGAGGTCACTAGCGGATTATCACAACTAACAGTGGCAGTTGGGAAGATGCAGCAATTCGTTAATGACCAGTTTAACAAAACAGCTCAGGAACTGGACTGTATAAAAATTACACAGCAGATTGGCGTAGAACTCAACCTGTACCTAACTGAATTGACTACAGTATTCGGGCCACAGATCACTTCTCCTGCATTAACTCAGCTGACTATCCAGGCTCTTTATAATTTAGCTGGTGGGAATATGGACTACTTGTTGACTAAGTTGGGTGTAGGGAACAATCAACTCAGCTCGTTAATTGGTAGCGGCCTGATCACCGGCAACCCTATTCTGTACGATTCACAGACTCAACTCCTGGGTATACAGGTAACCCTACCTTCGATCGGGAACCTAAATAATATGCGTGCCACTTACCTAGAAACCTTGTCTGTAAGTACAACCAAAGGGTTCGCCTCAGCGCTTGTCCCAAAAATAGTGACACAGGTCGGTTCCGTGATAGAAGAACTTGACACTTCGTATTGTATAGAGACCGATCTGGATTTATACTGTACGAGAATAGTGACATTCCCTATGTCTCCTGGTATTTACTCCTGTTTGAGCGGCAACACATCAGCTTGCATGTATTCAAAGACTGAAGGCGCACTCACCACGCCGTATATGACTCTCAAAGGTTCGGTTATTGCCAACTGTAAGATGACAACCTGTAGATGCGTAGACCCCCCGGGTATCATAACACAGAATTATGGAGAAGCTGTGTCTCTAATAGATAGGCAATCATGCAATGTCTTATCCTTAGACGGGATAACTTTGAGGCTCAGCGGGGAGTTTGATGCAACTTACCAAAAGAATATCTCAATACAGGATTCTCAAGTAATAGTGACAGGTAATCTCGATATCTCGACTGAGCTTGGGAATGTCAACAACTCGATAAGTAATGCTCTGGATAAGTTAGAGGAAAGCAACAGCAAACTAGACAAGGTAAATGTCAAACTGACCAGCACATCCGCTCTCATTACCTATATCGTTCTAACTGTCATATCTCTCGTTTGTGGCATATTAAGCTTGGTCCTAGCATGCTACCTGATGTACAAGCAAAAGGCACAACAGAAGACCTTGTTGTGGCTTGGGAATAACACCCTGGACCAGATGAGGGCCACTACAAAAATGTGA
>I.1.2.1_I_c_166_GQ918280_black_headed_gull_Sweden_1994
ATGGGCTCCAGATCTTCTACCAAGATCCCAGTACCTCCGATGCTGATTGTTCGATTCGTGCTAGCACTGAGCTGCATCTGTCCGACCGGCTCTCTTGATGGCAGGCCTCTTGCAGCTGCAGGAATTGTGGTAACAGGAGACAAAGCGGTCAACATATACACTTCATCTCAGACAGGGTCAATCGTAGTCAAGTTACTCCCAAACATGCCCAAAGACAAAGAGGCGTGTGCAAAATCCCCATTGGAGGCGTACAACAGGACATTGACTACTTTACTCACCCCCCTTGGTGATTCTATCCGTAGGATACAAGAGTCTGTGACCACATCTGAAGGAGGGAAACAGGGACGCCTCATAGGCGCCATTATCGGTGGTGTAGCTCTCGGGGTTGCAACTGCTGCACAGATAACAGCAGCTTCGGCTCTGATACAAGCCAATCAAAATGCTGCCAACATCCTCCGGCTTAAAGAGAGCATTGCTGCAACCAATGAGGCTGTGCACGAGGTCACTAGCGGATTATCACAACTAACAGTGGCAGTTGGGAAGATGCAGCAATTCGTTAATGACCAGTTTAACAAAACAGCTCAGGAACTAGACTGTATAAAAATTACACAGCAGATTGGCGTAGAACTCAACCTGTACCTAACTGAGTTGACTACAGTATTCGGGCCACAGATCACTTCCCCTGCATTATCTCAGCTGACTATCCAGGCGCTTTATAATTTAGCTGGTGGGAATATGGACTACTTGTTGACTAAGTTGGGTGTAGGGAACAAACAACTCAGCTCATTAATTGGTAGCGGCCTGATCACCGGCAACCCTATTCTGTACGACTCACAGACTCAACTCCTGGGTATACAGGTAACCCTACCCTCGATCGGGAACTTAAATAATATGCGTGCCACTTACCTAGAAACCTTGTCTGTAAGTACAACCAAAGGGTTCGCCTCAGCGCTTGTCCCAAAAATAGTGACACAGGTCGGTTCCGTGATAGAAGAACTTGACACTTCGTATTGTATAGAGACCGATTTGGATCTATACTGTACGAGAATAGTGACATTCCCTATGTCTCCTGGTATTTACTCCTGTTTGAGTGGCAATACATCAGCTTGCATGTATTCAAAGACTGAAGGCGCACTCACTACGCCGTATATGACCCTCAGAGGTTCGGTTATTGCCAACTGTAAGATGACAACCTGTAGATGTGTAGACCCCCCGGGTATCATATCACAAAATTATGGAGAAGCTGTGTCTCTAATAGATAGGCAATCATGCAATGTCTTATCCTTAGACGGGATAACTTTGAGGCTCAGTGGGGAATTTGATGCGACTTACCAAAAGAATATCTCAATACAGGATTCTCAAGTAATAGTGACAGGTAATCTCGATATCTCGACTGAGCTTGGGAATGTCAACAACTCGATAAGTAATGCTCTGGATAAGTTAGAGGAAAGCAACAGCAAACTAGACAAGGTAAATGTCAAACTGACCAGCACATCTGCTCTCATTACCTATATCGTTCTAACTGTCATATCTCTCATTTGTGGTATATTAAGCTTGGTTTTAGCATGCTACCTGATGTACAAGCAAAAGGCACAACAGAAGACCTTGTTGTGGCTTGGGAATAATACCCTGGACCAGATGAGGGCCACTACAAAAATGTGA
>I.1.2.1_I_c_167_KC503478_slaty_backedgull_Japan_9KS_0098_2009
ATGGGCTCCAGATCCTCTACCAAGATCCCGGTATCTCCGATGCTGACTGTCCAATTCATGCTAGCACTGAGCTACGTCTGTCCGATTGGCTCTCTTGATGGGAGGCCTCTTGCAGCTGCAGGAATTGTGGTAACAGGAGACAAAGCGGTCAACATATACACCTCATCTCAGACAGGGTCAATCGTGGTCAAGTTACTCCCAAACATGCCCAGAGATAAAGAGGCGTGTGCAAAATCCCCGCTAGAGGCGTACAACAGGACATTGACTACTTTACTCACCCCCCTTGGTGATTCTATCCGTAGGATACAAGAGTCTGTGACCACATCTGAAGGAGGGAAACAGGGGCGCCTCATAGGCGCCATTATCGGTGGTGTAGCTCTCGGGGTCGCAACTGCTGCACAGATAACAGCAGCCTCGGCTCTGATACAAGCCAATCAGAATGCTGCCAATATCCTCCGGCTCAAGGAGAGCATTGCTGCAACCAATGAGGCCGTGCACGAGGTCACCAGTGGATTATCACAGCTAACAGTGGCAGTAGGGAAAATGCAGCAATTCGTTAATGACCAGTTTAACAAAACAGCTCAGGAACTAGACTGTATAAAAATTACACAGCAGATTGGCGTAGAACTCAACCTGTACCTAACTGAATTGACTACAGTATTCGGGCCTCAGATCACTTCTCCTGCATTAACTCAGCTGACTATTCAGGCACTTTATAGTTTAGCTGGTGGGAATATGGACTACTTATTGACTAAGTTGGGTGTAGGGAACAACCAACTCAGCTCGCTAATTGGTAGCGGGCTGATCACCGGCAACCCTATTTTGTACGACTCACAAACTCAACTCTTGGGTATACAGGTAACCCTACCCTCGATCGGGAACCTAAATAATATGCGTGCCACTTACCTAGAAACCTTGTCTGTGAGTACAACCAAAGGGTTCGCCTCAGCGCTTGTACCGAAAATAGTGACACAGGTCGGTTCCGTGATAGAAGAACTTGACACTTCGTATTGTATAGAGACTGATCTGGATCTATACTGTACAAGAATAGTGACATTCCCTATGTCTCCTGGCATTTACTCCTGTTTGAGTGGCAATACATCAGCTTGCATGTATTCAAAGACTGAAGGCGCACTCACCACGCCGTATATGACCCTCAAAGGCTCGGTTATTGCCAATTGTAAGATGACAACCTGTAGATGTGTAGACCCCCCGGGTATCATATCACAAAATTATGGAGAAGCTGTGTCTCTAATAGATAGGCAATCATGTAATGTCTTATCCTTAGACGGGATAACTTTGAGGCTCAGCGGGGAATTTGATGCGACTTACCAAAAGAATATCTCAATACAGGATTCCCAAGTAATAGTGACAGGTAATCTCGATATCTCTACTGAACTTGGGAATGTCAACAACTCGATAAGTAATGCTCTGGATAAGTTAGAGGAGAGCAACAGCAAACTAGACAAGGTAAATGTCAAATTGACCAGCACATCTGCTCTCATTACTTATATCGTTCTAACTGTCATATCTCTTGTTTGTGGTATACTAAGCTTAGTCCTAGCATGTTACCTGATGTACAAGCAAAAAGCGCAACAGAAGACCTTGTTGTGGCTTGGGAATAATACCCTGGACCAGATGAGGGCCAATACAAAAATGTGA
>I.1.2.1_I_c_172_KX352834_gull_Russia_Tyva_14_2014
ATGGGCTCCAGATCCTCTACCAAGATTCCAGTATCTCCGATACTGACTATCCAATTCATGCTAGCACTGAGCTACGTCTGTCCGACTGGCTCTCTTGATGGGAGGCCTCTTGCAGCTGCAGGAATTGTGGTAACAGGAGACAAAGCGGTCAACATATACACCTCATCTCAGACAGGGTCAATCGTGGTCAAGTTACTCCCAAACATGCCCAGAGACAAGGAGGCGTGTGCAAAATCCCCACTAGAGGCGTACAACAGAACATTGACTACTTTACTTACCCCCCTTGGTGATTCTATCCGTAGGATACAGGAGTCTGTGACCACATCTGAAGGAGGGAAACAGGGGCGCCTCATAGGCGCCATTATCGGTGGTGTAGCTCTCGGGGTTGCAACTGCTGCACAGATAACAGCAGCTTCGGCTCTGATACAAGCCAATCAGAATGCTGCCAATATCCTCCGGCTTAAGGAGAGCATTGCTGCAACCAATGAGGCCGTGCATGAGGTCACTACTGGATTATCACAGCTAACAGTGGCAGTCGGGAAAATGCAGCAATTCGTTAATGACCAGTTTAACAAAACAGCTCAGGAACTAGACTGTATAAAAATTACACAGCAGATTGGCGTAGAACTCAACCTGTACCTAACTGAATTGACTACAGTATTCGGGCCTCAGATCACTTCTCCTGCACTAACTCAGCTGACTATTCAGGCACTTTATAGTTTAGCTGGTGGGAATATGGACTACTTATTGACTAAGTTGGGTGTAGGGAACAACCAGCTCAGCTCGCTAATTGGTAGCGGGCTGATCACTGGCAATCCTATTTTGTACGACTCACAAACTCAACTCCTGGGTATACAAGTGACCCTACCCTCGATCGGGAACCTAAATAATATGCGTGCCACTTACCTAGAAACTTTGTCTGTAAGTACAACCAAAGGGTTTGCCTCAGCACTTGTACCAAAAATAGTGACACAGGTCGGTTCCGTGATAGAAGAACTTGACACTTCGTACTGTATAGAGACTGATCTGGATCTATACTGTACAAGAATAGTGACATTCCCTATGTCTCCTGGCATTTACTCCTGTTTGAGCGGCAATACATCAGCTTGCATGTATTCAAAGACTGAAGGCGCACTCACTACGCCGTATATGACCCTCAAAGGCTCGGTTATTGCCAATTGTAAGATAACAACCTGTAGATGTGTAGACCCCCCTGGTATCATATCACAAAATTATGGAGAAGCTGTGTCTCTAATAGATAGGCAATCATGTAATGTCTTATCCTTAGACGGGATAACTTTGAGGCTCAGCGGGGAATTTGATTCGACTTACCAAAAGAATATCTCAATACAGGATTCCCAAGTAATCGTGACAGGTAATCTCGATATCTCGACTGAACTTGGGAATGTCAACAACTCGATAAGTAATGCTCTAGATAAGTTAGAGGAGAGCAACAGCAAACTAGACAAGGTAAATGTCAAACTGACCAGCACATCTGCTCTCATTACCTATATCGTTCTAACTGTCGTATCTCTTGTTTGTGGTGTACTAAGCTTAGTCCTAGCATGTTACCTGATGTACAAGCAAAAGGCACAGCAGAAGACCTTGCTGTGGCTTGGGAATAATACTCTGGACCAGATGAGGGCCAATACAAAAATGTGA
>I.1.2.2_I_d_174_AB465607_chicken_Japan_Ishi_1962
ATGGGCTCCAGATCTTCTACCAGGATCCCAGTACCTCTGATGCTGACCGTCCGATTTGTGCTGGCACTGAGTTGCATCTGTCCGACTAGCTCCCTTGATGGCAGGCCTCTTGCAGCTGCAGGGATTGTGGTAACAGGAGACAAAGCAGTCAACATATACACCTCATCTCAGACAGGGTCAATCATAGTCAAGTTACTCCCAAATATGCCCAAAGATAAAGAGGCGTGTGCAAAAGCCCCGTTGGAGGCGTACAACAGGACATTGACCACTTTGCTCACCCCCCTTGGTGATTCTATCCGTAGGATACAAGAGTCCGTGACCACATCTGGAGGAGGGAAACAAGGACGCCTTATAGGCGCCATTATCGGTGGTGCAGCTCTCGGGGTTGCAACCGCTGCACAGATAACAGCAGCCTCGGCTCTGATACAAGCCAATCAAAATGCTGCCAACATCCTCCGGCTTAAAGAGAGCATTGCTGCAACCAATGAGGCTGTGCACGAGGTCACTGACGGATTATCACAACTAGCAGTGGCAGTTGGGAAGATGCAGCAATTTGTTAATGACCAGTTTAATAAAACAGCTCAGGAATTGGACTGTATAAAAATTACACAGCAGGTTGGTGTAGAACTCAACCTGTACCTAACTGAATTGACTACAGTATTCGGGCCACAAATAACTTCCCCTGCCTTAACTCAGCTGACTATCCAGGCGCTTTACAATCTAGCTGGTGGGAATATGGATTACTTGTTGACTAAGTTAGGTGTAGGGAACAACCAACTCAGCTCATTAATTGGTAGCGGCCTGATCACCGGCAACCCTATTCTGTACGACTCACAGACTCAGCTTTTGGGTATACAGGTAACCCTACCCTCAGTCGGGAACCTAAATAATATGCGTGCCACCTACCTGGAAACCTTGTCTGTAAGTACAACCAAAGGATTTGCCTCAGCACTTGTCCCAAAGGTGGTGACACAGGTCGGTTCCGTGATAGAAGAACTTGACACCTCGTATTGTATAGAGACCGATTTGGATTTATATTGTACAAGAATAGTGACATTCCCTATGTCTCCTGGTATTTATTCCTGTTTGAGCGGCAATACATCGGCTTGCATGTACTCAAAGACTGAAGGTGCACTTACTACGCCGTACATGACCCTCAAAGGCTCAGTTATTGCCAACTGTAAGATGACAACATGTAGATGTGCAAACCCCCCGGGTATCATATCGCAAAATTATGGAGAAGCTGTGTCTCTAATAGATAGGCAATCATGCAATGTCTTATCCTTAGACGGGATAACTTTGAGGCTCAGTGGGGAATTTGATGCGACTTACAAAAAGAATATCTCAATACAAGATTCTCAAGTAATAGTGACAGGTAATCTCGATATCTCGACTGAGCTTGGGAATGTCAACAACTCGGTAAGTAATGCTTTGGATAAGTTAGAGGAAAGCAACAACAAACTAGACAAGGTCAATGTCAAACTGACCAGCACATCTGCTCTCATTACCTATATCGTCTTAACTGTCATATCTCTTGTTTGTGGTATACTTAGCCTGGTTCTAGCATGCTACCTGATGTACAAGCAAAAGGCACAACAGAAGACCTTGTTGTGGCTTGGGAATAATACCCTGGACCAGATGAGGGCCACTACAAAAATGTGA
>I.1.2.2_I_d_175_EF564817_ruddyturnstone_DE_USA_492_2002
ATGGGCTCCAGATCTTCTACCAGGATCCCAGTACCCCTAATGCTGATCGTCCGACTTGTGCTGGCACTGAGTTGCGTCTGCCCGACCAGCTCCCTTGATGGCAGGCCTCTTGCGGCTGCAGGGATTGTGGTAACAGGAGACAAGGCAGTCAGCATATACACCTCATCTCAGACAGGGTCAATCATAGTCAAGTTACTCCCAAATATGCCCAAAGATAAAGAGGCATGTGCAAAGGCCCCGTTGGAGGCGTACAACAGGACCTTGACCACTCTGCTTACCCCCCTTGGTGATTCCATCCGCAGGATACAAGAGTCTGTGACCACATCTGGAGGAGGGAAACAGGGACGTCTTCTAGGCGCCATTATCGGTGGTGCGGCTCTCGGGGTTGCAACCGCTGCACAGATAACAGCAGCTTCGGCTCTAATACAAGCCAATCAAAATGCTGCCAACATTCTCCGGCTTAAGGAGAGCATTGCTGCAACCAATGAGGCTGTGCACGAGGTCACTGACGGATTATCACAACTGGCAGTGGCAGTTGGAAAGATGCAACAATTTGTTAATGACCAGTTTAATAAAACAGCTCAGGAATTGGACTGTATAAAGATTACACAGCAGGTTGGTGTAGAACTCAACCTGTACTTAACTGAATTGACTACAGTATTCGGACCACAAATCACTTCCCCTGCCTTAACTCAGCTGACTATCCAGGCGCTTTACAATCTAGCTGGTGGAAATATGGATTACTTATTGACTAAGTTAGGTGTAGGGAACAACCAACTCAGCTCATTAATTGGTAGCGGCCTGATCACCGGCAACCCTATCCTATACGACTCACAGACTCAGCTCTTGGGTATACAGGTAACCCTACCCTCAGTCGGGAACCTAAATAATATGCGTGCCACTTACTTGGAAACCTTGTCTGTAAGTACAACCAAAGGGTTCGCCTCAGCACTTGTCCCAAAGGTGGTGACACAGGTCGGTTCCGTGATAGAAGAACTTGACACCTCATATTGTATAGAGACCGACTTGGATTTATATTGTACAAGAATAGTGACATTCCCTATGTCTCCGGGTATTTATTCCTGTTTGAGCGGCAATACATCGGCTTGCATGTACTCAAAGACTGAAGGTGCACTCACTACGCCGTACATGACCCTCAAAGGCTCAGTAATTGCCAACTGTAAGATGACAACATGTAGATGTGCAGACCCCCCGGGTATCATATCGCAAAATTATGGAGAAGCTGTGTCTCTAATAGATAGGCAATCATGCAATGTCTTATCCTTGGACGGGATAACTTTGAGGCTCAGTGGGGAATTTGATGCAACGTACCAAAAAAATATCTCAATACAAGATTCTCAAGTAATAGTGACAGGTAACCTTGATATCTCGACTGAGCTTGGGAATGTCAACAACTCGATAAGTAATGCTTTGGATAAATTAGAGGAAAGCAACAACAAACTAGACAAGGTCAATGTCAAGCTGACCAGTACATCCGCCCTCATTACTTATATTGTCTTAACTGTCATATCTCTTGTTTGTGGTATACTTAGCCTAGTTCTAGCATGCTACCTGATGTACAAGCAAAAGGCACAACAGAAGACCTTGTTGTGGCTTGGGAATAATACCTTGGACCAAATGAGGGCCACTACAAAAATGTGA
>I.1.2.2_I_d_176_KC503476_northern_pintail_AK_USA_44500_136_2009
ATGGGTTCCAGATCTTCTACCAGGATCCCAGTACCCCTAATGCTGACCGTACGGCTCGTGCTGGCACTGAGTTGCGTCTGCCCGACCAGCTCCCTCGATGGCAGGCCTCTTGCAGCTGCAGGGATTGTGGTGACAGGAGACAAGGCAGTCAACATATACACCTCATCTCAGACAGGGTCTATCATAGTCAAGTTACTCCCAAATATGCCCAAAGATAAAGAGGCATGTGCAAAGGCCCCGTTGGAGGCGTACAACAGGACCCTGACCACTTTGCTCACCCCCCTCGGTGATTCTATCCGCAGGATACAAGAGTCTGTGACCACATCTGGAGGAGAGAGACAGGGACGTCTTATAGGCGCCATTATCGGTGGTGCGGCTCTCGGGGTTGCAACCGCTGCGCAGATAACAGCAGCCTCGGCTCTAATACAAGCCAATCAAAATGCTGCCAACATTCTCCGGCTTAAGGAGAGCATTGCTGCAACCAATGAAGCTGTACACGAGGTCACTGACGGATTATCACAACTAGCAGTGGCAGTTGGAAAGATGCAACAATTTGTTAATGACCAGTTTAATAAAACAGCTCAGGAATTGGACTGTATAAAAATTACACAGCAGGTTGGTGTAGAACTCAACCTGTACTTAACTGAATTGACTACAGTATTCGGGCCACAAATCACTTCCCCTGCCTTAACTCAGCTGACTATCCAGGCGCTTTACAATCTAGCTGGTGGAAATATGGATTACTTATTGACTAAGTTAGGTGTAGGGAACAACCAACTCAGCTCATTAATTGGTAGCGGCCTGATCACCGGCAACCCTATCCTGTACGACTCACAGACTCAGCTCCTGGGTATACAGGTAACCCTACCCTCAGTTGGGAATCTAAATAATATGCGTGCCACTTACTTGGAAACCTTGTCTGTAAGTACAACCAAAGGGTTCGCCTCAGCACTTGTCCCAAAGGTGGTGACACAGGTTGGTTCCGTGATAGAAGAACTTGACACCTCGTATTGTATAGAGACCGACTTGGATTTATATTGTACAAGAATAGTGACATTCCCTATGTCTCCGGGTATTTATTCCTGTTTGAGCGGCAATACATCGGCTTGCATGTACTCAAAGACTGAAGGTGCACTCACTACGCCGTACATGACCCTCAAAGGTTCAGTAATTGCCAACTGTAAGATGACAACATGCAGATGTGCAGACCCCCCAGGTATCATATCGCAAAATTATGGAGAAGCCGTGTCTCTAATAGATAGGCAATCATGCAACGTCTTATCCTTGGATGGGATAACTTTGAGGCTCAGCGGGGAATTTGATGCAACTTACCAAAAGAATATCTCAATACAAGATTCTCAAGTAATAGTGACAGGTAACCTCGATATCTCGACTGAGCTTGGGAACGTCAACAACTCGATAAGTAATGCTTTGGATAAATTAGAGGAAAGCAATAGCAAACTGGACAAGGTCAATGTCAAGCTGACCAGTACATCCGCCCTCATTACTTATATTGTCTTAACTGTCATATCTCTTGTTTGTGGTATACTTAGCCTGGTTCTAGCGTGCTACCTGATGTACAAGCAAAAGGCACAACAGAAGACCTTGTTGTGGCTTGGGAATAATACCTTGGATCAGATGAGGGCCACTACAAAAATGTGA
>I.1.2.2_I_d_177_KC503479_redpoll_Russia_Nikita_530_FFNK2_2008
ATGGGCTCCAGATCTTCTACCAGGATCCCAGTACCCCTGATGCTGACTGTCCGACTTGTGCTGGCACTGAGTTGCGTCTGCCCGACCAGCTCCCTTGATGGCAGGCCTCTTGCAGCTGCAGGGATTGTGGTAACAGGAGACAAGGCAGTCAACATATACACCTCATCTCAGACAGGGTCAATCATAGTCAAGTTACTCCCAAATATGCCCAAAGATAAAGAGGCGTGTGCAAAGGCCCCGTTGGAGGCGTACAACAGGACCTTGACCACTCTGCTCACCCCCCTTGGTGATTCTATCCGCAGGATACAAGAGTCTGTGACCACATCTGGAGGAGGGAAACAGGGACGTCTTATAGGCGCCATTATCGGTGGTGCGGCTCTCGGGGTTGCAACCGCTGCACAGATAACAGCAGCCTCGGCTCTAATACAAGCCAATCAAAATGCTGCCAACATTCTCCGGCTTAAGGAGAGCATTGCTGCAACCAATGAGGCTGTGCACGAGGTCACTGACGGATTATCACAACTAGCAGTGGCAGTTGGAAAGATGCAGCAATTTGTTAATGACCAGTTTAATAGAACAGCTCAGGAATTGGACTGTATAAAAATTACACAGCAGGTTGGTGTAGAACTCAACCTGTACTTAACTGAATTGACTACAGTATTCGGGCCTCAAATCACTTCCCCTGCCTTAACTCAGCTAACTATCCAGGCGCTTTACAATCTAGCTGGTGGAAATATGGATTACTTATTGACTAAGTTAGGCGTAGGGAACAACCAACTCAGCTCATTAATTGGTAGCGGCCTGATCACCGGCAACCCTATTCTGTACGACTCACAGACCCAGCTCTTAGGTATACAGGTAACCCTACCCTCAGTTGGGAACCTAAATAATATGCGTGCCACCTACCTGGAAACCTTGTCTGTAAGTACCACCAAAGGGTTCGCCTCAGCACTTGTCCCAAAGGTGGTGACACAGGTCGGTTCCGTGATAGAAGAACTTGACACCTCGTATTGTATAGAGACCGATTTGGATTTATATTGTACAAGAATAGTGACATTCCCTATGTCTCCTGGTATTTATTCCTGTTTGAGTGGCAATACATCGGCTTGCATGTACTCAAAGACTGAAGGTGCACTCACTACGCCATACATGGCCCTCAAAGGCTCAGTGATTGCCAACTGTGAGATGACAACATGTAGATGTGCAGACCCCCCGGGCATCATATCGCAAAATTATGGAGAAGCCGTGTCTCTAATAGATAGGCAATCATGTAATGTCTTATCCTTAGACGGGATAACTTTGAGGCTCAGTGGGGAATTTGATGCAACTTACCGAAAGAATATATCAATACAAGATTCTCAAGTAATAGTGACAGGTAATCTCGATATCTCGACCGAGCTTGGGAATGTCAATAACTCGATAAGTAATGCTTTGGATAAATTAGAGGAAAGCAACAACAAGCTAGACAAGGTCAATGTCAAGCTGACTAGTACATCCGCCCTCATTACTTATATCGTCTTAACTGTCATATCTCTTGTTTGTGGTATACTTAGCCTGGTTCTAGCATGCTACCTGATGTACAAGCAAAAGGCACAACAGAAGACCTTGTTGTGGCTTGGGAATAATACCTTGGACCAGATGAGGGCCACTACAAAAATGTGA
>I.1.2.2_I_d_178_KX857711_American_green_winged_teal_MN_USA_AI09_3831_2009
ATGGGTTCCAGATCTTCTACCAGGATCCCAGTACCCCTAATGCTGACCGTCCGGCTCGTGCTGGCACTGAGTTGCATCTGCCCGACCAGCTCCCTCGATGGCAGGCCTCTTGCAGCTGCAGGGATTGTGGTGACAGGAGACAAGGCAGTCAACATATACACCTCATCTCAGACAGGGTCTATCATAGTCAAGTTACTCCCAAATATGCCCAAAGATAAAGAGGCATGTGCAAAGGCCCCGTTGGAGGCGTACAACAGGACCCTGACCACTTTGCTCACCCCCCTCGGTGATTCTATCCGCAGGATACAAGAGTCTGTGACCACATCTGGAGGAGAGAGACAGGGACGTCTTATAGGCGCCATTATCGGTGGTGCGGCTCTCGGGGTTGCAACCGCTGCGCAGATAACAGCAGCCTCGGCTCTAATACAAGCCAATCAAAATGCTGCCAACATTCTCCGGCTTAAGGAGAGCATTGCTGCAACCAACGAAGCTGTGCACGAGGTCACTGACGGATTATCACAACTAGCAGTGGCAGTTGGAAAGATGCAACAATTTGTTAATGACCAGTTTAATAAAACAGCTCAGGAATTGGACTGTATAAAAATTACACAGCAGGTTGGTGTAGAACTCAACCTGTACTTAACTGAATTGACTACAGTATTCGGGCCACAAATCACTTCCCCTGCCTTAACTCAGCTGACTATCCAGGCGCTTTACAATCTAGCTGGTGGAAATATGGATTATTTATTGACTAAGTTAGGTGTAGGGAACAACCAACTCAGCTCATTAATTGGTAGCGGCCTGATCACCGGCAACCCTATCCTGTACGACTCACAGACTCAGCTCCTGGGTATACAGGTAACCCTACCCTCAGTTGGGAATCTAAATAATATGCGTGCCACTTACTTGGAAACCTTGTCTGTAAGTACAACCAAAGGGTTCGCCTCAGCACTTGTCCCAAAGGTGGTAACACAGGTTGGTTCCGTGATAGAAGAACTTGACACCTCGTATTGTATAGAGACCGACTTGGATTTATATTGTACAAGAATAGTGACATTCCCTATGTCTCCGGGTATTTATTCCTGTTTGAGCGGCAATACATCGGCTTGCATGTACTCAAAGACTGAAGGTGCACTCACTACGCCGTACATGACCCTCAAAGGTTCGGTAATTGCCAACTGTAAGATGACAACATGTAGATGTGCAGACCCCCCAGGTATCATATCGCAAAATTATGGAGAAGCCGTGTCTCTAATAGATAGGCAATCATGCAACGTCTTATCCTTGGATGGGATAACTTTGAGGCTCAGCGGGGAATTTGATGCAACTTACCAAAAGAATATCTCAATACAAGATTCTCAAGTAATAGTGACAGGTAACCTCGATATCTCGACTGAGCTTGGGAACGTCAACAACTCGATAAGTAATGCTTTGGATAAATTAGAGGAAAGCAATAGCAAGCTGGACAAGGTCAATGTCAAGCTGACCAGTACATCCGCCCTCATTACTTATATTGTCTTAACTGTCATATCTCTTGTTTGTGGTATACTTAGCCTGGTTCTAGCGTGCTACCTGATGTACAAGCAAAAGGCACAACAGAAGACCTTGTTGTGGCTTGGGAATAATACCTTGGATCAGATGAGGGCCACTACAAAAATGTGA
>I.2_I_b_71_AB871655_duck_Japan_Tottori_N12_2006
ATGGGCTCCAGATCTTCTACCAGGATCCCAGTACCTCTGATGCTGACTGTTCGGGTCGCGCTGGCACTGAGTTGCGTCCGTCTGACAAGCTCCCTTGATGGCAGGCCTCTTGCAGCTGCAGGGATTGTGGTAACAGGAGACAAAGCGGTCAACATATACACCTCATCCCAGACGGGGTCGATCATAGTCAAGTTACTCCCCAATATGCCCAAGGACAAAGAGGCGTGTGCAAAAGCCCCATTGGAGGCGTATAACAGGACATTGACTACTCTGCTCACCCCCCTTGGTGATTCTATCCGTAGGATACAAGAGTCCGTGACTACATCTGGAGGAGGGAAACAGGGACGCCTTATAGGCGCTATTATCGGTGGTGCGGCTCTCGGGGTTGCAACCGCTGCACAGATAACAGCAGCTTCGGCTTTGATACAAGCCAACCAAAATGCTGCTAACATCCTCCGGCTTAAAGAGAGCATTGCTGCAACCAATGAGGCTGTGCACGAAGTCACTGACGGATTATCGCAACTAGCCGTGGCAGTCGGGAAGATGCAACAATTTGTTAATGACCAGTTTAATAAAACAGCTCAGGAATTGGACTGTATAAAAATCACACAGCAGGTTGGTGTAGAACTCAACCTGTACCTAACTGAATTGACTACAGTATTCGGGCCACAAATCACCTCCCCTGCTTTAACCCAGCTGACTATCCAGGCACTTTATAATCTAGCTGGTGGGAATATGGATTACTTGTTGACAAAGTTAGGTGTAGGGAACAACCAACTCAGCTCATTAATTGGTAGCGGCCTGATCACCGGCAACCCTATCCTGTACGACTCACAGACTCAGCTCCTGGGTATACAAGTAACCCTACCCTCAGTTGGGAACCTGAATAATATGCGTGCCACCTACCTGGAAACTTTGTCTGTAAGTACAACCAAAGGATTTGCCTCAGCACTTGTCCCAAAGGTGGTGACACAGGTCGGTTCTGTGATAGAAGAACTTGACACCTCATACTGTATAGAGACCGATTTAGATCTATATTGTACAAGAATAGTGACATTCCCTATGTCTCCTGGTATTTACTCCTGTTTGAGCGGCAATACATCGGCTTGTATGTATTCGAAGACTGAGGGCGCACTCACCACGCCGTACATGACCCTCAAAGGCTCGGTTATTGCCAACTGTAAGATGACAACATGTAGATGTGCAGACCCCCCGGGTATCATATCGCAAAATTATGGAGAAGCTGTGTCTCTAATAGATAGGCAATCGTGCAATATCTTATCCTTGGACGGGATAACTTTGAGGCTCAGTGGAGAATTTGATGCAACTTATCAAAAGAATATCTCAATACAAGATTCTCAAGTAATCGTGACAGGCAATCTCGATATCTCGACTGAGCTTGGGAATGTTAACAACTCGATAAGTAATGCTCTAGATAAGTTAGAGGAAAGCAACAGCAAACTAGACAAGGTCAATGTCAAACTGACCAGCACGTCTGCCCTCATCACCTACATTGTTTTAACTGTCATATCTCTTGTTTGCGGTATACTTAGCCTGGTTCTAGCATGCTACCTGATGTACAAGCAAAAGGCGCAACAGAAGACCTTGTTATGGCTTGGGAATAATACCCTGGACCAGATGAGGGCCACTACGAAAATGTGA
>I.2_I_b_72_AY965077_Baikal_teal_Russia_FarEast_3658_2002
ATGGACTCCAGATCTTCTACCAGGATCCCAGTACCACTGATGCTGACTGTTCGGGTCGCGCTGGCACTGAGTTGCGTCCGTCTGACAAGCTCCCTTGATGGCAGGCCTCTTGCAGCTGCAGGGATTGTGGTAACAGGAGACAAAGCAGTCAACATATACACCTCATCCCAGACAGGGTCGATCATAATCAAGTTACTCCCCAATATGCCCAAGGACAAAGAGGCGTGTGCAAAAGCCCCGTTGGAGGCGTATAACAGGACATTGACTACTCTGCTCACCCCCCTTGGTGATTCTATCCGTAGGATACAAGAGTCCGTGACTACATCTGGAGGAGGGAAACAGGGACGCCTTATAGGCGCTATTATCGGTGGTGTGGCTCTCGGGGTTGCAACCGCTGCACAGATAACAGCAGCCTCGGCTCTGATACAAGCCAACCAAAATGCTGCCAACATCCTCCGGCTTAAAGAGAGCATTGCTGCAACCAATGAGGCTGTGCACGAAGTCACTGACGGATTATCACAACTAGCCGTGGCAGTCGGGAAGATGCAACAATTTGTTAATGACCAGTTTAACAAAACAGCTCAGGAATTGGACTGTATAAAAATTACACAGCAGGTTGGTGTAGAACTCAACCTGTACCTAACTGAATTGACTACAGTATTCGGGCCACAAATCACTTCCCCTGCCTTAACCCAGCTGACTATCCAGGCACTTTATAATCTAGCTGGTGGGAATATGGATTACTTGTTGACAAAGTTAGGTGTAGGGAACAACCAACTCAGCTCATTAATTGGTAGCGGCCTGATCACCGGCAACCCTATCCTGTACGACTCACAGACTCAGCTCTTGGGTATACAGGTTACCCTACCCTCAGTTGGGAACCTGAATAATATGCGCGCCACCTACCTGGAAACTTTGTCTGTAAGTACAACCAAAGGATTTGCCTCAGCACTTGTCCCAAAGGTGGTGACACAGGTCGGTTCCGTGATAGAAGAACTTGACACCTCATACTGTATAGAGACCGATTTAGATCTATATTGTACAAGAATAGTGACATTCCCTATGTCTCCTGGTATTTACTCCTGTCTGAGCGGCAATACATCGGCTTGTATGTATTCGAAGACTGAGGGCGCACTCACTACGCCGTACATGACTCTCAAAGGCTCGGTTATTGCCAACTGTAAGATGACAACATGTAGATGTGCAGACCCTCCGGGTATCATATCGCAAAATTATGGAGAAGCTGTGTCTCTAATAGATAGGCAATCATGCAATATCTTATCCTTGGACGGGATAACTTTGAGGCTCAGTGGGGAATTTGATGCAACTTATCAAAAGAATATCTCAATACAAGATTCTCAAGTAATCGTGACAGGCAATCTCGATATCTCGACTGAGCTTGGGAATGTTAACAACTCGATAAGTAATGCTCTAGATAAGTTAGAGGAAAGCAATAGCAAACTAGACAAGGTCAATGTCAAATTGACCAGCACGTCTGCCCTCATCACCTATATTGTTTTAACTGTCATATCTCTTGTTTGCGGTATACTTAGCCTGGTTCTAGCATGCTACCTGATGTACAAGCAAAAGGCGCAACAGAAGACCTTGTTATGGCTTGGGAATAACACCCTGGACCAGATGAGGGCCACTACGAAAATGTGA
>I.2_I_b_73_AY965078_duck_Russia_FarEast_2686_2001
ATGGGCTCCAGATCTTCTACCAGGATCCCAGTACCTCTGATGCTGACTGTTCGGGTCGCGCTGGCACTGTGTTGCGTCCGTCTGACAAACTCCCTTGATGGCAGGCCTCTTGCAGCTGCAGGGATTGTGGTAACAGGAGACAAAGCAGTCAACATATATACCTCATCCCAGACAGGGTCGATCATAGTCAAGTTACTCCCCAATATGCCCAAGGACAAAGAGGCATGTGCAAAAGCCCCGTTGGAGGCGTACAACAGGACATTGACTACTCTGCTCACCCCCCTTGGTGATTCTATCCGTAGGATACAAGAGTCCGTGACTACATCTGGAGGAGGGAAACAGGGACGCCTTATAGGCGCTATTATCGGTGGTGCGGCTCTCGGGGTTGCAACCGCTGCACAGATAACAGCAGCCTCGGCTCTGATACAGGCCAACCAAAATGCTGCCAACATCCTCCGACTTAAAGAGAGCATTGCTGCAACCAATGAGGCTGTGCATGAAGTCACTGACGGATTATCACAACTAGCCGTGGCAGTCGGGAAGATGCAACAATTTGTTAATGACCAGTTTAATAAAACAGCTCAGGAATTGGACTGTATAAAAATTACACAGCAGGTTGGTGTAGAACTCAACCTGTACCTAACTGAATTGACTACAGTATTCGGGCCACAAATCACTTCCCCTGCCTTAACCCAGCTGACTATCCAAGCACTTTATAATCTAGCTGGAGGGAATATGGATTACTTGTTGACAAAGTTAGGTGTAGGGAACAACCAACTTAGCTCATTAATTGGTAGCGGCCTGATCACCGGCAACCCTATCCTGTACGACTCACAGACTCAGCTCTTGGGTATACAGGTAACCCTACCCTCAGTCGGGAACCTGAATAATATGCGTGCCACCTACTTGGAAACTTTGTCTGTAAGTACAACCAAAGGATTTGCCTCAGCACTTGTCCCAAAGGTGGTGACACAAGTCGGTTCCGTGATAGAAGAACTTGACACCTCATACTGCATAGAGACCGATTTAGATTTATATTGTACAAGAATAGTGACATTCCCTATGTCTCCTGGTATTTACTCCTGTCTGAGCGGCAATACATCGGCTTGTATGTATTCGAAGACTGAGGGCGCACTCACTACGCCGTACATGACTCTCAAAGGCTCGGTTATTGCCAACTGTAAGATGACGACATGTAGATGTGCAGACCCCCCGGGAATCATATCGCAGAATTATGGAGAAGCCGTGTCTCTAATAGATAGGCAATCATGCAATATCTTATCCTTGGACGGGATAACTTTGAGGCTCAGTGGGGAATTTGATGCAACTTATCAAAAGAATATCTCAATACAAGATTCTCAAGTAATCGTGACAGGCAATCTCGATATCTCGACTGAGCTTGGGAATGTTAACAACTCGATAAGTAATGCTCTAGATAAGTTAGAGGAAAGCAACAGCAAACTAGACAAGGTCAATGTCAAACTGACCAGCACATCTGCCCTCATCACCTATATTGTTTTAACTGTCATATCTCTTGTTTGCGGCATACTTAGCCTGGTTCTAGCATGCTACCTGATGTACAAGCAAAAGGCGCAACAGAAGACCTTGTTATGGCTTGGGAATAATACCCTGGACCAGATGAGGGCCACTACGAAAATGTGA
>I.2_I_b_74_AY965079_duck_Russia_FarEast_2713_2001
ATGGGCTCCAGATCTTCTACCAGGATCCCAGTACCTCTGATGCTGACTGTTCGGGTCGCGCTGGCACTGTGTTGCGTCCGTCTGACAAGCTCCCTTGATGGCAGGCCTCTTGCAGCTGCAGGGATTGTGGTAACAGGAGACAAAGCAGTCAACATATACACCTCATCCCAGACAGGGTCGATCATAGTCAAGTTACTCCCCAATATGCCCAAGGACAAAGAGGCATGTGCAAAAGCCCCGTTGGAGGCGTACAACAGGACATTGACTACTCTGCTCACCCCCCTTGGTGATTCTATCCGTAGGATACAAGAGTCCGTGACTACATCTGGAGGAGGGAAACAGGGACGCCTTATAGGCGCTATTATCGGTGGTGCGGCTCTCGGGGTTGCAACCGCTGCACAGATAACAGCAGCCTCGGCTCTGATACAAGCCAACCAAAATGCTGCCAACATCCTCCGACTTAAAGAGAGCATTGCTGCAACCAATGAGGCTGTGCACGAAGTCACTGACGGATTATCACAACTAGCCGTGGCAGTCGGGAAGATGCAACAATTTGTTAATGACCAGTTTAATAAAACAGCTCAGGAATTGGACTGTATAAAAATTACACAGCAGGTTGGTGTAGAACTCAACCTGTACCTAACTGAATTGACTACAGTATTCGGGCCACAAATCACTTCCCCTGCCTTAACCCAGCTGACTATCCAGGCACTTTATAATCTAGCTGGTGGGAATATGGATTACTTGTTGACAAAGTTAGGTGTAGGAAACAACCAACTTAGCTCATTAATTGGTAGCGGCCTGATCACCGGCAACCCTATCCTGTATGACTCACAGACTCAGCTCTTGGGTATACAGGTAACCCTACCCTCAGTCGGGAACCTGAATAATATGCGTGCCACCTACTTGGAAACTTTGTCTGTAAGTACAACCAAAGGATTTGCCTCAGCACTTGTCCCAAAGGTGGTGACACAAGTCGGTTCCGTGATAGAAGAACTTGACACCTCATACTGCATAGAGACCGATTTAGATTTATATTGTACAAGAATAGTGACATTCCCTATGTCTCCTGGTATTTACTCCTGTTTGAGCGGCAATACATCGGCTTGTATGTATTCGAAGACTGAGGGCGCACTCACTACGCCGTACATGACTCTCAAAGGCTCGGTTATTGCCAACTGTAAGATGACAACATGTAGATGTGCAGACCCCCCGGGTATCATATCGCAAAATTATGGAGAAGCTGTGTCTCTAATAGATAGGCAATCATGCAATATCTTATCCTTGGACGGGATAACTTTGAGGCTCAGTGGGGAATTTGATGCAACTTATCAAAAGAATATCTCAATACAAGATTCTCAAGTAATCGTGACAGGCAATCTCGATATCTCGACTGAGCTTGGGAATGTTAACAACTCGATAAGTAATGCTCTAGATAAGTTAGAGGAAAGCAACAGCAAACTAGACAAGGTCAATGTCAAACTGACCAGCACATCTGCCCTCATCACCTATATTGTTTTAACTGTCATATCTCTTGTTTGCGGTATACTTAGCCTGGTTCTAGCATGCTACCTGATGTACAAGCAAAAGGCGCAACAGAAGACCTTGTTATGGCTTGGGAATAATACCCTGGACCAGATGAGGGCCACTACGAAAATGTGA
>I.2_I_b_75_AY972101_Baikal_teal_Russia_FarEast_3652_2002
ATGGGCTCCAGATCTTCTACCAGGATCCCAGTACCTCTGATGCTGACTGTTCGGGTCGCGCTGGCACTGTGTTGCGTCCGTCTGACAAGCTCCCTTGATGGCAGGCCTCTTGCAGCTGCAGGGATTGTGGTAACAGGAGACAAAGCAGTCAACATATACACCTCATCTCAGACAGGGTCGATCATAGTCAAATTACTCCCCAATATGCCCAAGGACAAAGAGGCATGTGCAAAAGCCCCGTTGGAGGCGTACAACAGGACATTGACTACTCTGCTCACCCCCCTTGGTGATTCTATCCGTAGGATACAAGAGTCCGTGACTACATCTGGAGGAGGGAAACAGGGACGCCTTATAGGCGCTATTATCGGTGGTGCTGCTCTCGGGGTTGCAACCGCTGCACAGATAACAGCAGCCTCGGCTCTGATACAAGCCAACCAAAATGCTGCCAACATCCTCCGACTTAAAGAGAGCATTGCTGCAACCAATGAGGCTGTGCACGAAGTCACTGACGGATTATCACAACTAGCCGTGGCAGTCGGGAAGATGCAACAATTTGTTAATGACCAGTTTAATAAAACAGCTCAGGAATTGGACTGTATAAAAATTACACAGCAGGTTGGTGTAGAACTCAACCTGTACCTAACTGAATTGACTACAGTATTCGGGCCACAAATCACTTCCCCTGCCTTAACCCAGCTGACTATCCAGGCACTTTATAATCTAGCTGGTGGGAATATGGATTACTTGTTGACAAAGTTAGGCGTAGGGAACAACCAACTTAGCTCATTAATTGGTAGCGGCCTGATCACCGGCAACCCTATCCTGTACGACTCACAGACTCAGCTCTTGGGTATACAGGTAACCCTACCCTCAGTCGGGAACCTGAATAATATGCGTGCCACCTACTTGGAAACTTTGTCTGTAAGTACAACCAAAGGATTTGCCTCAGCACTTGTCCCAAAGGTGGTGACACAAGTCGGTTCTGTGATAGAAGAACTTGACACCTCATACTGCATAGAGACCGATTTAGATTTATATTGTACAAGAATAGTGACATTCCCTATGTCTCCTGGTATTTACTCCTGTTTGAGCGGCAATACATCGGCTTGTATGTATTCGAAGACTGAGGGCGCACTCACTACGCCGTACATGACTCTCAAAGGCTCGGTTATTGCCAACTGTAAGATGACAACATGTAGATGTGCAGACCCCCCGGGTATCATATCGCAGAATTATGGAGAAGCTGTGTCTCTAATAGATAGGCAATCATGCAATATCTTATCCTTGGACGGGATAACTTTGAGGCTCAGTGGGGAATTTGATGCAACTTATCAAAAGAATATTTCAATACAAGATTCTCAAGTAATCGTGACAGGCAATCTCGATATCTCGACTGAGCTTGGGAATGTTAACAACTCGATAAGTAATGCTCTAGATAAGTTAGAGGAAAGCAACAGCAAGTTAGACAAGGTCAATGTCAAACTGACCAGCACATCTGCCCTCATCACCTATATTGTTCTAACTGTCATATCTCTTGTTTGCGGCATACTTAGCCTGGTTCTAGCATGCTACCTGATGTACAAGCAAAAGGCGCAACAGAAGACCTTGTTATGGCTTGGGAATAATACCCTAGACCAGATGAGGGCCACTACGAAAATGTGA
>I.2_I_b_76_EF564821_mallard_PA_USA_MD_04_204_2004
ATGGGCTCTAGATCTTCTACCAGGATCCCAGTACCTCTGATGCTGACTGTTCGGGTCGCGCTGGCGCTGAGTTGCGTCCGTCTGACAAGCTCCCTTGATGGCAGGCCTCTTGCAGCTGCAGGGATTGTGGTAACAGGAGACAAAGCAGTCAACATATACACCTCATCCCAGACAGGGTCGATCATAGTCAAGTTACTCCCCAATATGCCCAAGGACAAAGAGGCGTGTGCAAAAGCCCCGTTGGAGGCGTACAACAGGACATTGACTACTCTGCTCACCCCCCTTGGTGATTCTATCCGTAGGATACAAGAGTCCGTGACTACATCTGGAGGAGGGAAACAGGGACGCCTTATAGGCGCTATTATCGGTGGTGCGGCTCTCGGGGTTGCAACCGCTGCACAGATAACAGCAGCCTCGGCTTTGATACAAGCCAACCAAAATGCTGCTAACATCCTCCGGCTTAAAGAGAGCATTGCTGCAACCAATGAGGCTGTGCACGAAGTCACTGACGGATTATCACAACTAGCCGTGGCAGTCGGGAAGATGCAACAATTTGTTAATGACCAGTTTAATAAAACAGCTCAGGAATTGGACTGTATAAAAATTACACAGCAGGTTGGTGTAGAACTCAACCTGTACCTAACTGAATTGACTACAGTATTCGGGCCACAAATCACCTCCCCTGCTTTAACCCAGCTGACTATCCAGGCACTTTATAATCTAGCTGGTGGGAATATGGATTACTTGTTGACAAAGTTAGGTGTAGGGAACAACCAGCTCAGCTCATTAATTGGTAGCGGCCTGATCACCGGCAACCCTATCCTGTACGACTCACAGACTCAGCTCCTGGGTATACAGGTAACCCTACCCTCAGTTGGGAACCTGAATAATATGCGTGCCACCTACCTGGAAACTTTGTCTGTAAGTACAACCAAAGGATTTGCCTCAGCACTTGTCCCAAAGGTAGTGACGCAGGTCGGTTCCGTGATAGAAGAACTTGACACCTCATACTGTATAGAGACCGATTTAGATCTATATTGTACAAGAATAGTGACATTCCCTATGTCTCCTGGTATTTACTCCTGTTTGAGCGGCAATACATCGGCTTGTATGTATTCGAAGACTGAGGGCGCACTCACTACGCCGTACATGACCCTCAAAGGCTCGGTTATTGCCAACTGTAAGATGACAACATGTAGATGTGCAGACCCCCCGGGTATCATATCGCAAAATTATGGAGAAGCTGTGTCTCTAATAGATAGGCAATCGTGCAATATCTTATCCTTGGACGGGATAACTTTGAGGCTCAGTGGGGAATTTGATGCAACTTATCAAAAGAATATCTCAATACAAGATTCTCAAGTAATCGTGACAGGCAATCTCGATATCTCGACTGAGCTTGGGAATGTTAACAACTCGATAAGTAATGCTCTAGATAAGTTAGAGGAAAGCAACAGCAAACTAGACAAGGTCAATGTCAAACTGACCAGCACGTCTGCCCTCATCACCTACATTGTTTTAACTGTCATATCTCTTGTTTGCGGTATACTTAGCCTGGTTCTAGCATGCTACCTGATGTACAAGCAAAAGGCGCAACAGAAGACCTTGTTATGGCTTGGGAATAATACCCTGGACCAGATGAGGGCCACTACGAAAATGTGA
>I.2_I_b_77_FJ597603_duck_China_AH_5_2004
ATGGGCTCCAGATCTTCTACCAGGATCCCAGTACCTCTGATGTTGACTGTCCGGGTCGCGCTGGCACTGTGTTGCGTCCGTCTGACAAGCTCCCTTGATGGCAGGCCTCTTGCAGCTGCAGGGATTGTGGTAACAGGAGACAAAGCAGTCAACATATACACTTCATCCCAGACAGGGTCGATCATAGTCAAATTACTCCCCAATATGCCCAAGGACAAAGAGGCATGTGCAAAAGCCCCGTTGGAGGCGTACAACAGGACATTGACTACTCTGCTCACCCCCCTTGGTGATTCTATCCGTAGGATACAAGAGTCCGTGACTACATCTGGAGGAGAGAAACAGGGACGCCTTATAGGCGCTATTATCGGTGGTGTGGCTCTCGGGGTTGCAACCGCTGCACAGATAACAGCAGCCTCGGCTCTGATACAAGCCAATCAAAATGCTGCCAACATCCTCCGACTTAAAGAGAGCATTGCTGCAACCAATGAGGCTGTGCACGAAGTCACTGACGGATTATCACAACTAGCCGTGGCAGTCGGGAAGATGCAACAATTTGTTAATGACCAGTTTAATAAAACAGCTCAGGAATTGGACTGTATAAAAATTACACAGCAGGTTGGTGTAGAACTCAACCTGTACCTAACTGAATTGACTACAGTATTCGGGCCACAAATCACTTCCCCTGCCTTAACCCAGCTGACCATCCAGGCACTTTATAATCTAGCTGGTGGGAATATGGATTACTTGTTGACAAAGTTAGGTGTAGGGAACAACCTACTTAGCTCATTAATTGGTAGCGGCCTGATCACCGGCAACCCTATCCTGTACGACTCACAGACTCAGCTCTTGGGTATACAGGTAACCCTACCCTCAGTCGGGAACCTGAATAATATGCGTGCCACCTATTTGGAAACTTTGTCTGTAAGTACAACCAAAGGATTTGCCTCAGCACTTGACCCAAAGGTGGTGACACAAGTCGGTTCCGTGATAGAAGAACTTGACACCTCATATTGCATAGAGACCGATTTAGATTTATATTGTACAAGAATAGTGACATTCCCTATGTCTCCTGGTATTTACTCCTGTTTGAGCGGCAATACATCGGCTTGTATGTATTCGAAGACTGAGGGCGCACTCACTACGCCGTACATGACTCTCAAAGGCTCGGTTATTGCCAACTGTAAGATGACAACATGTAGATGTGCAGACCCCCCGGGTATCATATCGCAGAATTATGGAGAAGCTGTGTCTCTAATAGATAGGCAATCATGCAATATCTTATCCTTGGACGGGATAACTTTGAGGCTCAGTGGGGAATTTGATGCAACTTATCAAAAGAACATCTCAATACAAGATTCTCAAGTAATTGTGACAGGCAATCTCGATATCTCGACCGAGCTTGGGAATGTCAACAACTCGATAAGTAATGCTCTAGATAAGTTAGAGGAAAGCAACAGCAAACTAGACAAGGTCAATGTCAAACTGACCAGCACATCTGCCCTCATCACCTATATTGTTTTAACTGTCATATCTCTTGTTTGCGGCATACTTAGCCTGGTTCTAGCATGCTACCTGATGTACAAGCAAAAGGCGCAACAGAAGACCTTGTTATGGCTTGGGAATAATACCCTGGACCAGATGAGGGCCACTGCGAAAATGTGA
>I.2_I_b_78_FJ597604_duck_China_AH_6_2004
ATGGGCTCCAGATCTTCTACCAGGATCCCAGTACCTCTGATGTTGACTGTCCGGGTCGCGCTGGCACTGTGTTGCGTCCGTCTGACAAGCTCCCTTGATGGCAGGCCTCTTGCAGCTGCAGGGATTGTGGTAACAGGAGACAAAGCAGTCAACATATACACTTCATCCCAGACAGGGTCGATCATAGTCAAATTACTCCCCAATATGCCCAAGGACAAAGAGGCATGTGCAAAAGCCCCGTTGGAGGCGTACAACAGGACATTGACTACTCTGCTCACCCCCCTTGGTGATTCTATCCGTAGGATACAAGAGTCCGTGACTACATCTGGAGGAGAGAAACAGGGACGCCTTATAGGCGCTATTATCGGTGGTGTGGCTCTCGGGGTTGCAACCGCTGCACAGATAACAGCAGCCTCGGCTCTGATACAAGCCAATCAAAATGCTGCCAACATCCTCCGACTTAAAGAGAGCATTGCTGCAACCAATGAGGCTGTGCACGAAGTCACTGACGGATTATCACAACTAGCCGTGGCAGTCGGGAAGATGCAACAATTTGTTAATGACCAGTTTAATAAAACAGCTCAGGAATTGGACTGTATAAAAATTACACAGCAGGTTGGTGTAGAACTCAACCTGTACCTAACTGAATTGACTACAGTATTCGGGCCACAAATCACTTCCCCTGCCTTAACCCAGCTGACCATCCAGGCACTTTATAATCTAGCTGGTGGGAATATGGATTACTTGTTGACAAAGTTAGGTGTAGGGAACAACCAACTTAGCTCATTAATTGGTAGCGGCCTGATCACCGGCAACCCTATCCTGTACGACTCACAGACTCAGCTCTTGGGTATACAGGTAACCCTACCCTCAGTCGGGAACCTGAATAATATGCGTGCCACCTATTTGGAAACTTTGTCTGTAAGTACAACCAAAGGATTTGCCTCAGCACTTGTCCCAAAGGTGGTGACACAAGTCGGTTCCGTGATAGAAGAACTTGACACCTCATATTGCATAGAGACCGATTTAGATTTATATTGTACAAGAATAGTGACATTCCCTATGTCTCCTGGTATTTACTCCTGTTTGAGCGGCAATACATCGGCTTGTATGTATTCGAAGACTGAGGGCGCACTCACTACGCCGTACATGACTCTCAAAGGCTCGGTTATTGCCAACTGTAAGATGACAACATGTAGATGTGCAGACCCCCCGGGTATCATATCGCAGAATTATGGAGAAGCTGTGTCTCTAATAGATAGGCAATCATGCAATATCTTATCCTTGGACGGGATAACTTTGAGGCTCAGTTGGGAATTTGATGCAACTTATCAAAAGAACATCTCAATACAAGATTCTCAAGTAATTGTGACAGGCAATCTCGATATCTCGACCGAGCTCGGGAATGTCAACAACTCGATAAGTAATGCTCTAGATAAGTTAGAGGAAAGCAACAGCAAACTAGACAAGGTCAATGTCAAACTGACCAGCACATCTGCCCTCATCACCTATATTGTTTTAACTGTCATATCTCTTGTTTGCGGCATACTTAGCCTGGTTCTAGCATGCTACCTGATGTACAAGCAAAAGGCGCAACAGAAGACCTTGTTATGGCTTGGGAATAATACCCTGGACCAGATGAGGGCCACTGCGAAAATGTGA
>I.2_I_b_79_FJ597605_duck_China_AH_13_2004
ATGGGCTCCAGATCTTCTACCAGGATCCCAGTACCTCTGATGTTGACTGTCCGGGTCGCGCTGGCACTGTGTTGCGTCCGTCTGACAAGCTCCCTTGATGGCAGGCCTCTTGCAGCTGCAGGGATTGTGGTAACAGGAGACAAAGCAGTCAACATATACACTTCATCCCAGACAGGGTCGATCATAGTCAAATTACTCCCCAATATGCCCAAGGACAAAGAGGCATGTGCAAAAGCCCCGTTGGAGGCGTACAACAGGACATTGACTACTCTGCTCACCCCCCTTGGTGATTCTATCCGTAGGATACAAGAGTCCGTGACTACATCTGGAGGAGAGAAACAGGGACGCCTTATAGGCGCTATTATCGGTGGTGTGGCTCTCGGGGTTGCAACCGCTGCACAGATAACAGCAGCCTCGGCTCTGATACAAGCCAATCAAAATGCTGCCAACATCCTCCGACTTAAAGAGAGCATTGTTGCAACCAATGAGGCTGTGCACGAAGTCACTGACGGATTATCACAACTAGCCGTGGCAGTCGGGAAGATGCAACAATTTGTTAATGACCAGTTTAATAAAACAGCTCAGGAATTGGACTGTATAAAAATTACACAGCAGGTTGGTGTAGAACTCAACCTGTACCTAACTGAATTGACTACAGTATTCGGGCCACAAATCACTTCCCCTGCCTTAACCCAGCTGACCATCCAGGCACTTTATAATCTAGCTGGTGGGGATATGGATTACTTGTTGACAAAGTTAGGTGTAGGGAACAACCAACTTAGCTCATTAATTGGTAGCGGCCTGATCACCGGCAACCCTATCCTGTACGACTCACAGACTCAGCTCTTGGGTATACAGGTAACCCTACCCTCAGTCGGGAACCTGAATAATATGCGTGCCACCTATTTGGAAACTTTGTCTGTAAGTACAACCAAAGGATTTGCCTCAGCACTTGTCCCAAAGGTGGTGACACAAGTCGGTTCCGTGATAGAAGAACTTGACACCTCATATTGCATAGAGACCGATTTAGATTTATATTGTACAAGAATAGTGACATTCCCTATGTCTCCTGGTATTTACTCCTGTTTGAGCGGCAATACATCGGCTTGTATGTATTCGAAGACTGAGGGCGCACTCACTACGCCGTACATGACTCTCAAAGGCTCGGTTATTGCCAACTGTAAGATGACAACATGTAGATGTGCAGACCCCCCGGGTATCATATCGCAGAATTATGGAGAAGCTGTGTCTCTAATAGATAGGCAATCATGCAATATCTTATCCTTGGACGGGATAACTTTGAGGCTCAGTGGGGAATTTGATGCAACTTATCAAAAGAACATCTCAATACAAGATTCTCAAGTAATTGTGACAGGCAATCTCGATATCTCGACCGAGCTTGGGAATGTCAACAACTCGATAAGTAATGCTCTAGATAAGTTAGAGGAAAGCAACAGCAAACTAGACAAGGTCAATGTCAAACTGACCAGCACATCTGCCCTCATCACCTATATTGTTTTAACTGTCATATCTCTTGTTTGCGGCATACTTAGCCTGGTTCTAGCATGCTACCTGATGTACAAGCAAAAGGCGCAACAGAAGACCTTGTTATGGCTTGGGAATAATACCCTGGACCAGATGAGGGCCACTGCGAAAATGTGA
>I.2_I_b_80_FJ597606_duck_China_JS_40_2005
ATGGGCTCCAGATCTTCTACCAGGATCCCAGTACCTCTGATGCTGACTGTTCGGGTCGCGCTGGCACTGTGTTGCGTCCGTCTGACAAGCTCCCTTGATGGCAGGCCTCTTGCAGCTGCAGGGATTGTGGTAACAGGAGACAAAGCAGTCAACATATACACCTCATCCCAAACAGGGTCGATCATAGTCAAGTTACTCCCCAATATGCCCAAGGACAAAGAGGCATGTGCAAAAGCCCCGTTAGAGGCGTACAACAGGACATTGACTACTCTGCTCACCCCCCTTGGTGATTCTATCCGTAGGATACAAGAGTCCGTGACTACATCTGGAGGAGGGAAACAGGGACGCCTTATAGGCGCTATTATCGGTGGTGCGGCTCTCGGGGTTGCAACCGCTGCACAGATAACAGCAGCCTCGGCTCTGATACAAGCCAACCAAAATGCTGCCAACATTCTCCGACTTAAAGAGAGCATTGCTGCAACCAATGAGGCTGTGCACGAAGTCACTGACGGATTATCACAACTAGCCGTGGCAGTCGGGAAGATGCAACAATTTGTTAATGACCAGTTTAATAAAACAGCTCAGGAATTGGACTGTATAAAAATTACACAGCAGGTTGGTGTAGAACTCAACCTGTACCTAACTGAATTGACTACAGTATTCGGGCCACAAATCACTTCCCCTGCCTTAACCCAGCTGACCATCCAGGCACTTTATAATCTAGCTGGTGGGAATATGGATTACTTGTTGACAAAGTTAGGTGTAGGGAACAACCAACTTAGCTCATTAATTGGTAGCGGCCTGATCACCGGCAACCCTATCTTGTACGACTCACAGACTCAGCTCTTGGGTATACAGGTAACCCTACCCTCAGTCGGGAACCTGAATAATATGCGTGCCACCTACTTGGAAACTTTGTCTGTAAGTACAACCAAAGGATTTGCCTCAGCACTTGTCCCAAAGGTGGTGACACAAGTCGGTTCCGTGATAGAAGAACTTGACACCTCATACTGCATAGAGACCGATTTAGATTTATATTGTACAAGAATAGTGACATTCCCTATGTCTCCTGGTATTTACTCCTGTGTGAGCGGCAATACATCGGCCTGCATGTATTCGAAGACTGAGGGTGCACTCACTACGCCGTACATGACTCTCAAAGGCTCGGTTATTGCCAACTGTAAGATGACAACATGTAGATGTGCAGACCCCCCGGGTATCATATCGCAGAATTATGGAGAAGCTGTGTCTCTAATAGATAGGCAATCATGCAATATCTTATCCTTGGACGGGATAACTTTGAGGCTCAGTGGGGAATTTGATGCAACTTATCAAAAGAATATCTCAATACAAGATTCTCAAGTAATCGTGACAGGCAATCTCGATATCTCAACTGAGCTTGGGAACGTTAACAACTCGATAAGTAATGCTCTAGATAAGTTAGAGGAAAGCAACAGCAAACTAGACAAGGTCAATGTCAAACTGACCAGCACATCTGCCCTCATCACCTATATTGTTCTAACTGTCATATCTCTTGTTTGCGGCATACTTAGCCTGGTTCTAGCATGCTACCTGATGTACAAGCAAAAGGCGCAACAGAAGACCTTGTTATGGCTTGGGAATAATACCCTGGACCAAATGAGGGCCACTACAAAAATGTGA
>I.2_I_b_81_FJ597607_duck_China_JS_41_2005
ATGGGCTCCAGATCTTCTACCAGGATCCCAGTACCTCTGATGCTGACTGTTCGGGTCGCGCTGGCACTGTGTTGCGTCCGTCTGACAAGCTCCCTTGATGGCAGGCCTCTTGCAGCTGCAGGGATTGTGGTAACAGGAGACAAAGCAGTCAACATATACACCTCATCCCAGACAGGGTCGATCATAGTCAAGTTACTCCCCAATATGCCCAAGGACAAAGAGGCATGTGCAAAAGCCCCGTTAGAGGCGTACAACAGGACATTGACTACTCTGCTCACCCCCCTTGGTGATTCTATCCGTAGGATACAAGAGTCCGTGACTACATCTGGAGGAGGGAAACAGGGACGCCTTATAGGCGCTATTATCGGTGGTGTGGCTCTCGGGGTTGCAACCGCTGCACAGATAACAGCAGCCTCGGCTCTGATACAAGCCAATCAAAATGCTGCCAACATCCTCCGACTTAAAGAGAGCATTGCTGCAACCAATGAGGCTGTGCACGAAGTCACTGACGGATTATCACAACTAGCCGTGGCAGTCGGGAAGATGCAACAATTTGTTAATGACCAGTTTAATAAAACAGCTCAGGAATTGGACTGTATAAAAATTACACAGCAGGTTGGTGTAGAACTCAACCTGTACCTAACTGAATTGACTACAGTATTCGGGCCACAAATCACTTCCCCTGCCTTAACCCAGCTGACCATCCAGGCACTTTATAATCTAGCTGGTGGGAATATGGATTACTTGTTGACAAAGTTAGGTGTAGGGAACAACCAACTTAGCTCATTAATTGGTAGCGGCCTGATCACCGGCAACCCTATCCTGTACGACTCACAGACTCAGCTCTTGGGTATACAGGTAACCCTACCCTCAGTCGGGAACCTGAATAATATGCGTGCCACCTATTTGGAAACTTTGTCTGTAAGTACAACCAAAGGATTTGCCTCAGCACTTGTCCCAAAGGTGGTGACACAAGTCGGTTCCGTGATAGAAGAACTTGACACCTCATACTGCATAGAGACCGATTTAGATTTATATTGTACAAGAATAGTGACATTCCCTATGTCTCCTGGTATTTACTCCTGTTTGAGCGGCAATACATCGGCCTGCATGTATTCGAAGACTGAGGGTGCACTCACTACGCCGTACATGACTCTCAAAGGCTCGGTTATTGCCAACTGTAAGATGACAACATGTAGATGTGCAGACCCCCCGGGTATCATATCGCAGAATTATGGAGAAGCTGTGTCTCTAATAGATAGGCAATCATGCAATATCTTATCCTTGGACGGGATAACTTTGAGGCTCAGTGGGGAATTTGATGCAACTTATCAAAAGAATATCTCAATACAAGATTCTCAAGTAATCGTGACAGGCAATCTCGATATCTCAACTGAGCTTGGGAACGTTAACAACTCGATAAGTAATGCTCTAGATAAGTTAGAGGAAAGCAACAGCAAACTAGACAAGGTCAATGTCAAACTGACCAGCACATCTGCCCTCATCACCTATATTGTTCTAACTGTCATATCTCTTGTTTGCGGCATACTTAGCCTGGTTCTAGCATGCTACCTGATGTACAAGCAAAAGGCGCAACAGAAGACCTTGTTATGGCTTGGGAATAATACCCTGGACCAAATGAGGGCCACTACAAAAATGTGA
>I.2_I_b_82_FJ597608_duck_China_JS_42_2005
ATGGGCTCCAGATCTTCTACCAGGATCCCAGTACCTCTGATGCTGACTGTTCGGGTCGCGCTGGCACTGTGTTGCGTCCGTCTGACAAGCTCCCTTGATGGCAGGCCTCTTGCAGCTGCAGGGATTGTGGTAACAGGAGACAAAGCAGTCAACATATACACCTCATCCCAGACAGGGTCGATCATAGTCAAGTTACTCCCCAATATGCCCAAGGACAAAGAGGCATGTGCAAAAGCCCCGTTAGAGGCGTACAACAGGACATTGACTACTCTGCTCACCCCCCTTGGTGATTCTATCCGTAGGATACAAGAGTCCGTGACTACATCTGGAGGAGGGAAACAGGGACGCCTTATAGGCGCTATTATCGGTGGTGCGGCTCTCGGGGTTGCAACCGCTGCACAGATAACAGCAGCCTCGGCTCTGATACAAGCCAACCAAAATGCTGCCAACATTCTCCGACTTAAAGAGAGCATTGCTGCAACCAATGAGGCTGTGCACGAAGTCACTGACGGATTATCACAACTAGCCGTGGCAGTCGGGAAGATGCAACAATTTGTTAATGACCAGTTTAATAAAACAGCTCAGGAATTGGACTGTATAAAAATTACACAGCAGGTTGGTGTAGAACTCAACCTGTACCTAACTGAATTGACTACAGTATTCGGGCCACAAATCACTTCCCCTGCCTTAACCCAGCTGACCATCCAGGCACTTTATAATCTAGCTGGTGGGAATATGGATTACTTGTTGACAAAGTTAGGTGTAGGGGACAACCAACTTAGCTCATTAATTGGTAGCGGCCTGATCACCGGCAACCCTATCTTGTACGACTCACAGACTCAGCTCCTGGGTATACAGGTAACCCTACCCTCAGTCGGGAACCTGAATAATATGCGTGCCACCTACTTGGAAACTTTGTCTGTAAGTACAACCAAAGGATTTGCCTCAGCACTTGTCCCAAAGGTGGTGACACAAGTCGGTTCCGTGATAGAAGAACTTGACACCTCATACTGCATAGAGACCGATTTAGATTTATATTGTACAAGAATAGTGACATTCCCTATGTCTCCTGGTATTTACTCCTGTTTGAGCGGCAATACATCGGCCTGTATGTATTCGAAGACTGAGGGCGCACTCACTACACCGTACATGACTCTCAAAGGCTCGGTTATTGCCAACTGTAAGATGACAACATGTAGATGTGCAGACCCCCCGGGTATCATATCGCAGAATTATGGAGAAGCTGTGTCTCTAATAGATAGGCAATCATGCAATATCTTATCCTTGGACGGGATAACTTTGAGGCTCAGTGGGGAATTTGATGCAACTTATCAAAAGAATATCTCAATACAAGATTCTCAAGTAATCGTGACAGGCAATCTCGATATCTCAACTGAGCTTGGGAATGTTAACAACTCGATAAGTAATGCTCTAGATAAGTTAGAGGAAAGCAACAGCAAACTAGACAAGGTCAATGTCAAACTGACCAGCACATCTGCCCTCATCACCTATATTGTTCTAACTGTCACATCTCTTGTTTGCGGCATACTTAGCCTGGTTCTAGCATGCTACCTGATGTACAAGCAAAAGGCGCAACAGAAGACCTTGTTATGGCTTGGGAATAATACCCTGGACCAAATGAGGGCCACTACAAAAATGTGA
>I.2_I_b_83_FJ597609_duck_China_JS_51_2005
ATGGGCTCCAGATCTTCTACCAGGATCCCAGTACCTCTGATGCTGACTGTTCGGGTCGCATTGGCACTGTGTTGCGTCCGTCTGACAAGCTCCCTTGATGGCAGGCCTCTTGCAGCTGCAGGGATTGTGATAACAGGGGACAAAGCGGTCAACATATACACCTCATCCCAGACAGGGTCGATCATAATCAAGTTACTCCCCAATATGCCCAAGGACAAAGAAGCATGTGCAAAAGCCCCGTTAGAGGCGTACAACAGGACATTGACTACTCTGCTCACCCCCCTTGGTGATTCTATCCGTAGGATACAAGAGTCCGTGACTACATCTGGAGGAGGGAAACAGGGACGCGTTATAGGCGCTATTATCGGTGGTGTGGCTCTCGGGGTTGCAACCGCTGCACAGATAACAGCAGCCTCAGCTCTGATACAAGCCAACCAAAATGCTGCCAACATCCTCCGACTTAAAGAGAGCATTGCTGCAACCAATGAGGCTGTGCACGAAGTCACTGACGGATTATCACAACTAGCCGTGGCAGTCGGGAAGATGCAACAATTTGTTAATGACCAGTTTAATAAAACAGCTCAGGAATTGGACTGTATAAAAATTACGCAACAGGTTGGTGTAGAACTCAACCTGTACCTAACTGAATTGACTACAGTATTCGGGCCACAAATCACTTCCCCTGCCTTAACCCAGCTGACCATCCAGGCACTTTATAATCTAGCTGGTGGGAATATGGATTACTTGTTGACAAAGTTAGGTGTAGGGAACAACCAACTTAGCTCACTAATTGGTAGTGGCCTGATCACCGGCAACCCTATCCTGTACGACTCACAGACTCAGCTCTTGGGTATACAGGTAACTCTACCCTCAGTTGGGAACCTGAATAATATGCGTGCCACCTACTTGGAAACTTTGTCTGTAAGTACAACCAAAGGATTTGCCTCAGCACTTGTCCCAAAGGTAGTGACACAAGTCGGTTCCATGATAGAAGAACTTGACACCTCATATTGCATAGAGACTGATTTAGATTTATATTGTACAAGAATAGTGACATTCCCCATGTCTCCCGGTATTTACTCCTGTTTGAGCGGCAATACATCGGCTTGTATGTATTCGAAGACTGAGGGCGCACTCACTACGCCGTACATGACTCTCAAAGGCTCGGTTATTGCCAACTGTAAGATGACAACATGTAGATGTGCAGACCCCCCGGGTATCATATCGCAGAATTATGGAGAAGCTGTGTCTCTAATAGATAGGCAATCATGCAATATCTTATCCTTGGACGGGATAACTTTGAGGCTCAGTGGGGAATTCGATGCAACTTATCAAAAGAATATCTCAATACAAGATTCTCAAGTAATCGTGACAGGCAATCTCGATATCTCGACTGAGCTTGGGAATGTTAACAACTCGATAAGCAATGCTCTAGATAAGTTAGAGGAAAGCAACAGCAAACTAGACAAGGTCAATGTCAAACTGACCAGCACATCTGCCCTCATCACCTATATTGTTTTAACTGTCATATCTCTTGTTTGCGGCATACTTAGCCTGGTTCTAGCATGCTACCTGATGTACAAGCAAAAGGCGCAACAGAAGACCTTGTTATGGCTTGGGAATAATACCCTGGACCAGATGAGGGCCACTACGAAAATGTGA
>I.2_I_b_84_FJ597610_duck_China_JS_53_2005
ATGGGCTCCAGATCTTCTACCAGGATCCCAGTACCTCTGATGCTGACTGTTCGGGTCGCATTGGCACTGTGTTGCGTCCGTCTGACAAGCTCCCTTGATGGCAGGCCTCTTGCAGCTGCAGGGATTGTGATAACAGGGGACAAAGCGGTCAACATATACACCTCATCCCAGACAGGGTCGATCATAATCAAGTTACTCCCCAATATGCCCAAGGACAAAGAAGCATGTGCAAAAGCCCCGTTAGAGGCGTACAACAGGACATTGACTACTCTGCTCACCCCTCTTGGTGATTCTATCCGTAGGATACAAGAGTCCGTGACTACATCTGGAGGAGGGAAACAGGGACGCCTTATAGGCGCTATTATCGGTGGTGTGGCTCTCGGGGTTGCAACCGCTGCACAGATAACAGCAGCCTCAGCTCTGATACAAGCCAACCAAAATGCTGCCAACATCCTCCGACTTAAAGAGAGCATTGCTGCAACCAATGAGGCTGTGCACGAAGTCACTGACGGATTATCACAACTAGCCGTGGCAGTCGGGAAGATGCAACAATTTGCTAATGACCAGTTTAATAAAACAGCTCAGGAATTGGACTGTATAAAAATTACGCAACAGGTTGGTGTAGAACTCAACCTGTACCTAACTGAATTGACTACAGTATTCGGGCCACAAATCACTTCCCCTGCCTTAACCCAGCTGACCATCCAGGCACTTTATAATCTAGCTGGTGGGAATATGGATTACTTGTTGACAAAGTTAGGTGTAGGGAACAACCAACTTAGCTCACTAATTGGTAGTGGCCTGATCACCGGCAACCCTATCCTGTACGACTCACAGACTCAGCTCTTGGGTATACAGGTAACTCTACCCTCAGTTGGGAACCTGAATAACATGCGTGCCACCTACTTGGAAACTTTGTCTGTAAGTACAACCAAAGGATTTGCCTCAGCACTTGTCCCAAAGGTAGTGACACAAGTCGGTTCCATGATAGAAGAACTTGACACCTCATATTGCATAGAGACTGATTTAGATTTATATTGTACAAGAATAGTGACATTCCCCATGTCTCCCGGTATTTACTCCTGTTTGAGCGGCAATACATCGGCTTGTATGTATTCGAAGACTGAGGGCGCACTCACTACGCCGTACATGACTCTCAAAGGCTCGGTTATTGCCAACTGTAAGATGACAACATGTAGATGTGCAGACCCCCCGGGTATCATATCGCAGAATTATGGAGAAACTGTGTCTCTAATAGATAGGCAATCATGCAATATCTTATCCTTGGACGGGATAACTTTGAGGCTCAGTGGGGAATTCGATGCAACTTATCAAAAGAATATCTCAATACAAGATTCTCAAGTAATCGTGACAGGCAATCTCGATATCTCGACTGAGCTTGGAAATGTTAACAACTCGATAAGCAATGCTCTAGATAAGTTAGAGGAAAGCAACAGCAAACTAGACAAGGTCAATGTCAAACTGACCAGCACATCTGCCCTCATCACCTATATTGTTTTAACTGTCATATCTCTTGTTTGCGGCATACTTAGCCTGGTTCTAGCATGCTACCTGATGTACAAGCAAAAGGCGCAACAGAAGACCTTGTTATGGCTTGGGAATAATACCCTGGACCAGATGAGGGCCACTACGAAAATGTGA
>I.2_I_b_85_FJ597611_duck_China_JS_14_2005
ATGGGCACCAGATCTTCTACCAGGATCCCAGTACCTCTGATGCTGACTGTTCGGGTCGCGCTGGCACTGTGTTGCGTCCGTCTGACAAGCTCCCTTGATGGCAGGCCTCTTGCAGCTGCAGGGATTGTGGTAACAGGAGACAAAGCAGTCAACATATACACCTCATCCCAGACAGGGTCGATCATAGTCAAGTTACTCCCCAATATGCCCAAGGACAAAGAGGCATGTGCAAAAGCCCCGTTGGAGGCGTACAACAGGACATTGACTACTCTGCTCACCCCCCTTGGTGATTCTATCCGTAGGATACAAGAGTCTGTGACTACATCTGGAGGAGAGAAACAGGGACGCCTTATAGGCGCTATTATCGGTGGTGCGGCTCTCGGGGTTGCAACCGCTGCACAGATAACGGCAGCCTCGGCTCTGATACAAGCCAACCAAAATGCTGCCAACATCCTCCGACTTAAAGAGAGCATTGCTGCAACCAATGAGGCTGTGCACGAAGTCACTGACGGATTATCACAACTAGCCGTGGCAGTCGGGAAGATGCAACAATTTGTTAATGACCAGTTTAATAAAACAGCTCAGGAATTGGACTGTATAAAAATTACACAGCAGGTTGGTGTAGAACTCAACTTGTACCTAACTGAATTGACTACAGTATTCGGGCCACAAATCACTTCCCCTGCCTTAACCCAGCTGACTATCCAGGCACTTTATAATCTAGCTGGTGGGAATATGGATTACTTGTTGACAAAGTTAGGTGTAGGGAACAACCAACTTAGCTCATTAATTGGTAGCGGCCTGATCACCGGCAACCCTATCCTGTACGACTCACAGACTCAGCTCTTGGGTATACAGGTAACCCTACCCTCAGTCGGGAACCTGAATAATATGCGTGCCACCTACTTGGAAACTTTGTCTGTAAGTACAACCAAAGGGTTTGCCTCACCACTTGTCCCAAAGGTGGTGACACAAGTCGGTTCCGTGATAGAAGAACTTGACACCTCATACTGCATAGAGACTGATTTAGATTTATATTGTACAAGAATAGTGACATTCCCTATGTCTCCTGGTATTTACTCCTGTTTGAGCGGCAATACATCGGCTTGTATGTATTCGAAGACTGAGGGCGCACTCACTACGCCGTACATGACTCTCAAAGGCTCGGTTATTGCCAACTGTAAGATGACAACATGTAGATGTGCAGACCCCCCGGGTATCATATCGCAAAATTATGGAGAAGCTGTGTCTCTAATAGATAGGCAATCATGCAATATCTTATCCTTGGACGGGATAACTTTGAGGCTCAGTGGGGAATTTGATGCAACTTATCAAAAGAATATCTCAATACAAGATTCTCAAGTAATCGTGACAGGCAATCTCGATATCTCGACTGAGCTTGGGAATGTTAACAACTCGATAAGTAATGCTCTAGATAAGTTAGAGGAAAGCAATAGCAAACTAGACAAGGTCAATGTCAAACTGACCAGCACATCTGCCCTCATCACCTATATTGTTTTAACTGTCATATCTCTTGTTTGCGGTATACTTAGCCTGGTTCTAGCATGCTACCTGATGTACAAGCAAAAGGCGCAACAGAAGACCTTGTTATGGCTTGGGAATAATACCCTGGACCAGATGAGGGCCACTACGAAAATGTGA
>I.2_I_b_86_FJ597612_duck_China_S15_2005
ATGGGCTCCAGATCTTCTACCAGGATCCCAGTACCTCTGATGCTGACTGTTCGGGTCGCATTGGCACTGTGTTGCGTCCGTCTGACAAGCTCCCTTGATGGCAGGCCTCTTGCAGCTGCAGGGATTGTGATAACAGGGGACAAAGCGGTCAACATATACACCTCATCCCAGACAGGGTCGATCATAATCAAGTTACTCCCCAATATGCCCAAGGACAAAGAAGCATGCGCAAAAGCCCCGTTAGAGGCGTACAACAGGACATTGACTACTCTGCTCACCCCCCTTGGTGATTCTATCCGTAGGATACAAGAGTCCGTGACTACATCTGGAGGAGGGAAACAGGGACGCCTTATAGGCGCTATTATCGGTGGTGTGGCTCTCGGGGTTGCAACCGCTGCACAGATAACAGCAGCCTCAGCTCTGATACAAGCCAACCAAAATGCTGCCAACATCCTCCGACTTAAAGAGAGCATTGCTGCAACCAATGAGGCTGTGCACGAAGTCACTGACGGATTATCACAACTAGCCGTGGCAGTCGGGAAGATGCAACAGTTTGTTAATGACCAGTTTAATAAAACAGCTCAGGAATTGGACTGTATAAAAATTACGCAACAGGTTGGTGTAGAACTCAACCTGTACCTAACTGAATTGACTACAGTATTCGGGCCACAAATCACTTCCCCTGCCTTAACCCAGCTGACCATCCAGGCACTTTATAATCTAGCTGGTGGGAATATGGATTACTTGTTGACAAAGTTAGGTGTAGGGAGCAACCAACTTACCTCACTAATTGGTAGTGGCCTGATCACCGGCAACCCTATCCTGTACGACTCACAGACTCAGCTCTTGGGTATACAGGTAACTCTACCCTCAGTTGGGAACCTGAATAATATGCGTGCCACCTACTTGGAAACTTTGTCTGTAAGTACAACCAAAGGATTTGCCTCAGCACTTGTCCCAAAGGTAGTGACACAAGTCGGTTCCATGATAGAAGAACTTGACACCTCATATTGCATAGAGACTGATTTAGATTTATATTGTACAAGAATAGTGACATTCCCCATGTCTCCCGGTATTTACTCCTGTTTGAGCGGCAATACATCGGCTTGTATGTATTCGAAGACTGAGGGCGCACTCACTACGCCGTACATGACTCTCAAAGGCTCGGTTATTGCCAACTGTAAGATGACAACATGTAGATGTGCAGACCCCCCGGGTATCATATCGCAGAATTATGGAGAAGCTGTGTCTCTAATAGATAGGCAATCATGCAATATCTTATCCTTGGACGGGATAACTTTGAGGCTCAGTGGGGAATTCGATGCAACTTATCAAAAGAATATCTCAATACAAGATTCTCAAGTAATCGTGACAGGCAATCTCGATATCTCGACTGAGCTTGGGAATGTTAACAACTCGATAAGCAATGCTCTAGATAAGTTAGAGGAAAGCAACAGCAAACTAGACAAGGTCAATGTCAAACTGACCAGCACATCTGCCCTCATCACCTATATTGTTTTAACTGTCATATCTCTTGTTTGCGGCATACTTAGCCTGGTTCTAGCATGCTACCTGATGTACAAGCAAAAGGCGCAACAGAAGACCTTGTTATGGCTTGGGAATAATACCCTGGACCAGATGAGGGCCACTACGAAAATGTGA
>I.2_I_b_87_FJ597613_duck_China_ZJ_1_2004
ATGGGCTCCAGATCTTCTACCAGGATCCCAGTACCTCTGATGCTGACTGTTCGGGTCGCGCTGGCACTGAGTTGCGTCCGTCTGACAAGCTCCCTTGATGGCAGGCCTCTTGCGGCTGCAGGGATTGTGGTAACAGGAGACAAAGCAGTCAACATATACACCTCATCCCAGACAGGGTCGATCATAGTCAAGTTACTCCCTAATATGCCCAAGGACAAAGAGGTGTGTGCAAAAGCCCCGTTGGAGGCGTATAACAGGACATTGACTACTCTGCTCACCCCCCTTGGTGATTCTATCCGTAGGATACAAGAGTCCGTGACTACATCTGGAGGAGGGAAACAGGGACGCCTTATAGGCGCTATTATCGGTGGTGCGGCTCTCGGGGTTGCAACCGCTGCACAGATAACAGCAGCCGCAGCTCTGATACAAGCCAACCAAAATGCTGCCAACATCCTCCGGCTTAAAGAGAGCATTGCTGCAACCAATGAGGCTGTGCACGAAGTCACTGACGGATTATCACAACTAGCCGTGGCAGTCGGGAAGATACAACAATTTGTTAATGACCAGTTTAACAAAACAGCTCAGGAATTGGACTGTATAAAAATTACACAGCAGGTTGGTGTAGAACTCAACCTGTACCTAACTGAATTGACTACAGTATTCGGGCCACAAATCACTTCCCCTGCCTTAACCCAGCTGACTATCCAGGCACTTTATAATCTAGCTGGTGGGAATATGGATTACTTGTTGACAAAGTTAGGTGTAGGGAACAACCAACTCAGCTCATTAATTGGTAGCGGCCTGATCACCGGCAACCCTATCCTGTACGACTCACAGACTCAGCTCTTGGGTATACAGGTTACCCTACCCTCAGTTGGGAACCTGAATAATATGCGTGCCACCTACCTGGAAACTTTATCTGTAAGTACAACCAAAGGATTTGCCTCAGCACTTGTCCCAAAGGTGGTGACACAGGTCGGTTCCGTGATAGAAGAACTTGACACCTCATACTGTATAGAGACCGATTTAGATCTATATTGTACAAGAATAGTGACATTCCCTATGTCTCCTGGTATTTACTCCTGTCTGAGCGGCAATACATCGGCTTGTATGTATTCGAAGACTGAGGGCGCACTCACTACGCCGTACATGACTCTCAAAGGCTCGGTTATTGCCAACTGTAAGATGACAACTTGTAGATGTGCAGACCCCCCGGGTATCATATCGCAAAATTATGGAGAAGCTGTGTCTCTAATAGATAGGCAATCATGCAATATCTTATCCTTGGACGGGATAACTTTGAGGCTCAGTGGGGAATTTGATGCAACTTATCAAAAGAATATCTCGATACAAGATTCTCAAGTAATCGTGACAGGCAATCTCGATATCTCGACTGAGCTTGGGAATGTTAACAACTCGATAAGTAATGCTCTAGATAAGTTAGAGGAAAGCAACAGCAAACTAGACAAGGTCAATGTCAAACTGACCAGCACGTCTGCCCTCATCACCTATATTGTTTTAACTGTCATATCTCTTGTTTGCGGTATACTTAGCCTGGTTCTAGCATGCTACCTGATGTACAAGCAAAAGGCGCAACAGAAGACCTTGTTATGGCTCGGGAATAACACCCTGGACCAGATGAGGGCCACTACGAAGATGTGA
>I.2_I_b_88_FJ597614_duck_China_ZJ_2_2004
ATGGGCTCCAGATCTTCTACCAGGATCCCAGTACCTCTGATGCTGACTGTTCGGGTCGCGCTGGCACTGAGTTGCGTCCGTCTGACAAGCTCCCTTGATGGCAGGCCTCTTGCAGCTGCAGGGATTGTGGCAACAGGAGACAAAGCAGTCAACATATACACCTCATCCCAGACAGGGTCGATCATAGTCAAGTTACTCCCTAATATGCCCAAGGACAAAGAGGCGTGTGCAAAAGCCCCGTTGGAGGCGTATAACAGGACATTGACTACTCTGCTCACCCCCCTTGGTGATTCTATCCGTAGGATACAAGAGTCCGTGACTACATCTGGAGGAGGGAAACAGGGACGCCTTATAGGCGCTATTATCGGTGGTGCGGCTCTCGGGGTTGCAACCGCTGCACAGATAACAGCAGCCTCAGCTCTGATACAAGCCAACCAAAATGCTGCCAACATCCTCCGGCTTAAAGAGAGCATTGCTGCAACCAATGAGGCTGTGCACGAAGTCACTGACGGATTATCACAACTAGCCGTGGCAGTCGGGAAGATGCAACAATTTGTTAATGACCAGTTTAACAAAACAGCTCAGGAATTGGACTGTATAAAAATTACACAGCAGGTTGGTGTAGAACCCAACCTGTACCTAACTGAATTGACTACAGTATTCGGGCCACAAATCACTTCCCCTGCCTTAACCCAGCTGACCATCCAGGCACTTTATAATCTAGCTGGTGGGAATATGGATTACTTGTTGACAAAGTTAGGTGTAGGGAACAACCAACTCAGCTCATTAATTGGTAGCGGCCTGATCACCGGCAACCCTATCCTGTACGACTCACAGACTCAGCTCTTGGGTATACAGGTTACCCTACCCTCAGTTGGGAACCTGAATAATATGCGTGCCACCTACCTGGAAACTTTATCTGTAAGTACAACCAAAGGATTTGCCTCAGCACTTGTCCCAAAGGTGGTGACACAGGTCGGTTCCGTGATAGAAGAACTTGACACCTCATACTGTATAGAGACCGATTTAGATCTATATTGTACAAGAATAGTGACATTCCCTATGTCTCCTGGTATTTACTCCTGTCTGAGCGGCAATACATCGGCTTGTATGTATTCGAAGACTGAGGGCGCACTCACTACGCCGTACATGACTCTCAAAGGCTCGGTTATTGCCAACTGTAAGATGACAACTTGTAGATGTGCAGACCCCCCGGGTATCATATCGCAAAATTATGGAGAAGCTGTGTCTCTAATAGATAGGCAATCATGCAATATCTTATCCTTGGACGGGATAACTTTGAGGCTCAGTGGGGAATTTGATGCAACTTATCAAAAGAATATCTCAATACAAGATTCTCAAGTAATCGTGACAGGCAATCTCGATATCTCGACTGAGCTTGGGAATGTTAACAACTCGATAAGTAATGCTCTAGATAAGTTAGAGGAAAGCAACAGCAAACTAGACAAGGTCAATGTCAAACTGACCAGCACGTCTGCCCTCATCACCTATATTGTTTTAACTGTCATATCTCTTGTTTGCGGTATACTTAGCCTGGTTCTAGCATGCTACCTGATGTACAAGCAAAAGGCGCAACAGAAGACCTTGTTATGGCTCGGGAATAACACCCTGGACCAGATGAGGGCCACTACGAAGATGTGA
>I.2_I_b_89_FJ597615_duck_China_ZJ_3_2004
ATGGGCTCCAGATCTTCTACCAGGATCCCAGTACCTCTGATGCTGACTGTTCGGGTCGCGCTGGCACTGTGTTGCGTCCGTCTGACAAGCTCCCTTGATGGCAGGCCTCTTGCAGCTGCAGGGATTGTGGTAACAGGAGACAAAGCAGTCAACATATACACCTCATCCCAGACAGGGTCGATCATAGTCAAGTTACTCCCCAATATGCCCAAGGACAAAGAGGCATGTGCAAAAGCCCCGTTGGAGGCGTACAACAGGACATTGACTACTCTGCTCACCCCCCTTGGTGATTCTATCCGTAGGATACAAGAGTCTGTGACTACATCTGGAGGAGAGAAACAGGGACGCCTTATAGGCGCTATTATCGGTGGTGCGGCTCTCGGGGTTGCAACCGCTGCACAGATAACGGCAGCCTCGGCTCTGATACAAGCCAACCAAAATGCTGCCAACATCCTCCGACTTAAAGAGAGCATTGCTGCAACCAATGAGGCTGTGCACGAAGTCACTGACGGATTATCACAACTAGCCGTGGCAGTCGGGAAGATGCAACAATTTGTTAATGACCAGTTTAATAAAACAGCTCACGAATTGGACTGTATAAAAATTACACAGCAGGTTGGTGTAGAACTCAACTTGTACCTAACTGAATTGACTACAGTATTCGGGCCACAAATCACTTCCCCTGCCTTAACCCAGCTGACTATCCAGGCACTTTATAATCTAGCTGGTGGGAATATGGATTACTTGTTGACAAAGTTAGGTGTAGGGAACAACCAACTTAGCTCATTAATTGGTAGCGGCCTGATCACCGGCAACCCTATCCTGTACGACTCACAGACTCAGCTCTTGGGTATACAGGTAACCCTACCCTCAGTCGGGAACCTGAATAATATGCGTGCCACCTACTTGGAAACTTTGTCTGTAAGTACAACCAAAGGATTTGCCTCAGCACTTGTCCCAAAGGTAGTGACACAAGTCGGTTCCATGATAGAAGAACTTGACACCTCATATTGCATAGAGACTGATTTAGATTTATATTGTACAAGAATAGTGACATTCCCCATGTCTCCCGGTATTTACTCCTGTTTGAGCGGCAATACATCGGCTTGTATGTATTCGAAGACTGAGGGCGCACTCACTACGCCGTACATGACTCTCAAAGGCTCGGTTATTGCCAACTGTAAGATGACAACATGTAGATGTGCAGACCCCCCGGGTATCATATCGCAGAATTATGGAGAAGCTGTGTCTCTAATAGATAGGCAATCATGCAATATCTTATCCTTGGACGGGATAACTTTGAGGCTCAGTGGGGAATTCGATGCAACTTATCAAAAGAATATCTCAATACAAGATTCTCAAGTAATCGTGACAGGCAATCTCGATATCTCGACTGAGCTTGGGAATGTTAACAACTCGATAAGCAATGCTCTAGATAAGTTAGAGGAAAGCAACAGCAAACTAGACAAGGTCAATGTCAAACTGACCAGCACATCTGCCCTCATCACCTATATTGTTTTAACTGTCATATCTCTTGTTTGCGGCATACTTAGCCTGGTTCTAGCATGCTACCTGATGTACAAGCAAAAGGCGCAACAGAAGACCTTGTTATGGCTTGGGAATAATACCCTGGACCAGATGAGGGCCACTACGAAAATGTGA
>I.2_I_b_90_FJ597616_duck_China_ZJ_50_2005
ATGGGCTCCAGATCTTCTACCAGGATCCCAGTACCTCTGATGCTGACTGTTCGGGTCGCGCTGGCACTGTGTTGCGTCCGTCTGACAAGCTCCCTTGATGGCAGGCCTCTTGCAGCTGCAGGGACTGTGGTAACAGGAGACAAAGCAGTCAACATATACACCTCATCCCAGACAGGGTCGATCATAGTCAAGTTACTCCCCAATATGCCCAAGGACAAAGAGGCATGTGCAAAAGCCCCGTTGGAGGCGTACAACAGGACATTGACTACTCTGCTCACCCCCCTTGGTGATTCTATCCGTAGGATACAAGAGTCTGTGACTACATCTGGAGGAGAGAAACAGGGACGCCTTATAGGCGCTATTATCGGTGGTGCGGCTCTCGGGGTTGCAACCGCTGCACAGATAACGGCAGCCTCGGCTCTGATACAAGCCAACCAAAATGCTGCCAACATCCTCCGACTTAAAGAGAGCATTGCTGCAACCAATGAGGCTGTGCACGAAGTCACTGACGGATTATCACAACTAGCCGTGGCAGTCGGGAAGATGCAACAATTTGTTAATGACCAGTTTAATAAAACAGCTCAGGAATTGGACTGTATAAAAATTACACAGCAGGTTGGTGTAGAACTCAACTTGTACCTAACTGAATTGACTACAGTATTCGGGCCACAAATCACTTCCCCTGCCTTAACCCAGCTGACTATCCAGGCACTTTATAATCTAGCTGGTGGGAATATGGATTACTTGTTGACAAAGTTAGGTGTAGGGAACAACCAACTTAGCTCATTAATTGGTAGCGGCCTGATCACCGGCAACCCTATCCTGTACGACTCACAGACTCAGCTCTTGGGTATACAGGTAACCCTACCCTCAGTCGGGAACCTGAATAATATGCGTGCCACCTACTTGGAAACTTTGTCTGTAAGTATAACCAAAGGATTTGCCTCAGCACTTGTCCCAAAGGTGGTGACACAAGTCGGTTCCGTGATAGAAGAACTTGACACCTCATACTGCATAGAGACTGATTTAGATTTATATTGTACAAGAATAGTGACATTCCCTATGTCTCCTGGTATTTACTCCTGTTTGAGCGGCAATACATCGGCTTGTATGTATTCGAAGACTGAGGGCGCACTCACTACGCCGTACATGACTCTCAAAGGCTCGGTTATTGCCAACTGTAAGATGACAACATGTAGATGTGCAGACCCCCCGGGTATCATATCGCAAAATTATGGAGAAGCTGTGTCTCTAATAGATAGGCAATCATGCAATATCTTATCCTTGGACGGGATAACTTTGAGGCTCAGTGGGGAATTTGATGCAACTTATCAAAAGAATATCTCAATACAAGATTCTCAAGTAATCGTGACAGGCAATCTCGATATCTCGACTGAGCTTGGGAATGTTAACAACTCGATAAGTAATGCTCTAGATAAGTTAGAGGAAAGCAATAGCAAACTAGACAAGGTCAATGTCAAACTGACCAGCACATCTGCCCTCATCACCTATATTGTTTTAACTGTCATATCTCTTGTTTGCGGTATACTTAGCCTGGTTCTAGCATGCTACCTGATGTACAAGCAAAAGGCGCAACAGAAGACCTTGTTATGGCTTGGGAATAATACCCTGGACCAGATGAGGGCCACTACGAAAATGTGA
>I.2_I_b_91_FJ597617_duck_China_HN_34_2005
ATGGGCTCCAGATCTTCTACCAGGATCCCAGTACCTCTGATGCTGACTGTTCGGGTCGCGCTGGCACTGTGTTGCGTCCGTCTGACAAGCTCCCTTGATGGCAGGCCTCTTGCAGCTGCAGGGATTGTGGTAACAGGAGACAAAGCAGTCAACATATACACCTCATCCCAGACAGGGTCGATCATAGTCAAGTTACTCCCCAATATGCCCAAGGACAAAGAGGCATGTGCAAAAGCCCCGTTGGAGGCGTACAACAGGACATTGACTACTCTGCTCACCCCCCTTGGTGATTCTATCCGTAGGATACAAGAGTCTGTGACTACATCTGGAGGAGAGAAACAGGGACGCCTTATAGGCGCTATTATCGGTGGTGCGGCTCTCGGGGTTGCAACCGCTGCACAGATAACGGCAGCCTCGGCTCTGATACAAGCCAACCAAAATGCTGCCAACATCCTCCGACTTAAAGAGAGCATTGCTGCAACCAATGAGGCTGTGCACGAAGTCACTGACGGATTATCACAACTAGCCGTGGCAGTCGGGAAGATGCAACAATTTGTTAATGACCAGTTTAATAAAACAGCTCAGGAATTGGACTGTATAAAAATTACACAGCAGGTTGGTGTAGAACTCAACTTGTACCTAACTGAATTGACTACAGTATTCGGGCCACAAATCACTTCCCCTGCCTTAACCCAGCTGACTATCCAGGCACTTTATAATCTAGCTGGTGGGAATATGGATTACTTGTTGACAAAGTTAGGTGTAGGGAACAACCAACTTAGCTCATTAATTGGTAGCGGCCTGATCACCGGCAACCCTATCCTGTACGACTCACAGACTCAGCTCTTGGGTATACAGGTAACCCTACCCTCAGTCGGGAACCTGAATAATATGCGTGCCACCTACTTGGAAACTTTGTCTGTAAGTACAACCAAAAGATTTGCCTCAGCACTTGTCCCAAAGGTGGTGACACAAGTCGGTTCCGTGATAGAAGAACTTGACACCTCATACTGCATAGAGACTGATTTAGATTTATATTGTACAAGAATAGTGACATTCCCTATGTCTCCTGGTATTTACTCCTGTTTGAGCGGCAATACATCGGCTTGTATGTATTCGAAGACTGAGGGCGCACTCACTACGCCGTACATGACTCTCAAAGGCTCGGTTATTGCCAACTGTAAGATGACAACATGTAGATGTGCAGACCCCCCGGGTATCATATCGCAAAATTATGGAGAAGCTGTGTCTCTAATAGATAGGCAATCATGCAATATCTTATCCTTGGACGGGATAACTTTGAGGCTCAGTGGGGAATTTGATGCAACTTATCAAAAGAATATCTCAATACAAGATTCTCAAGTAATCGTGACAGGCAATCTCGATATCTCGACTGAGCTTGGGAATGTTAACAACTCGATAAGTAATGCTCTAGATAAGTTAGAGGAAAGCAATAGCAAACTAGACAAGGTCAATGTCAAACTGACCAGCACATCTGCCCTCATCACCTATATTGTTTTAACTGTCATATCTCTTGTTTGCGGTATACTTAGCCTGGTTCTAGCATGCTACCTGATGTACAAGCAAAAGGCGCAACAGAAGACCTTGTTATGGCTTGGGAATAATACCCTGGACCAGATGAGGGCCACTACGAAAATGTGA
>I.2_I_b_92_FJ597618_duck_China_HN_36_2005
ATGGGCTCCAGATCTTCTACCAGGATCCCAGTACCTCTGATGCTGACTGTTCGGGTCGCGCTGGCACTGTGTTGCGTCCGTCTGACAAGCTCCCTTGATGGCAGGCCTCTTGCAGCTGCAGGGATTGTGGTAACAGGAGACAAAGCAGTCAACATATACACCTCATCCCAGACAGGGTCGATCATAGTCAAGTTACTCCCCAATATGCCCAAGGACAAAGAGGCATGTGCAAAAGCCCCGTTGGAGGCGTACAACAGGACATTGACTACTCTGCTCACCCCCCTTGGTGATTCTATCCGTAGGATACAAGAGTCTGTGACTACATCTGGAGGAGAGAAACAGGGACGCCTTATAGGCGCTATTATCGGTGGTGCGGCTCTCGGGGTTGCAACCGCTGCACAGATAACGGCAGCCTCGGCTCTGATACAAGCCAACCAAAATGCTGCCAACATCCTCCGACTTAAAGAGAGCATTGCTGCAACCAATGAGGCTGTGCACGAAGTCACTGACGGATTATCACAACTAGCCGTGGCAGTCGGGAAGATGCAACAATTTGTTAATGACCAGTTTAATAAAACAGCTCAGGAATTGGACTGTATAAAAATTACACAGCAGGTTGGTGTAGAACTCAACTTGTACCTAACTGAATTGACTACAGTATTCGGGCCACAAATCACTTCCCCTGCCTTAACCCAGCTGACTATCCAGGCACTTTATAATCTAGCTGGTGGGAATATGGATTACTTGTTGACAAAGTTAGGTGTAGGGAACAACCAACTTAGCTCATTAATTGGTAGCGGCCTGATCACCGGCAACCCTATCCTGTACGACTCACAGACTCAGCTCTTGGGTATACAGGTAACCCTACCCTCAGTCGGGAACCTGAATAATATGCGTGCCACCTACTTGGAAACTTTGTCTGTAAGTACAACCAAAGGATTTGCCTCAGCACTTGTCCCAAAGGTGGTGACACAAGTCGGTTCCGTGATAGAAGAACTTGACACCTCATACTGCATAGAGACTGATTTAGATTTATATTGTACAAGAATAGTGACATTCCCTATGTCTCCTGGTATTTACTCCTGTTTGAGCGGCAATACATCGGCTTGTATGTATTCGAAGACTGAGGGCGCACTCACTACGCCGTACATGACTCTCAAAGGCTCGGTTATTGCCAACTGTAAGATGACAACATGTAGATGTGCAGACCCCCCGGGTATCATATCGCAAAATTATGGAGAAGCTGTGTCTCTAATAGATAGGCAATCATGCAATATCTTATCCTTGGACGGGATAACTTTGAGGCTCAGTGGGGAATTTGATGCAACTTATCAAAAGAATATCTCAATACAAGATTCTCAAGTAATCGTGACAGGCAATCTCGATATCTCGACTGAGCTTGGGAATGTTAACAACTCGATAAGTAATGCTCTAGATAAGTTAGAGGAAAGCAATAGCAAACTAGACAAGGTCAATGTCAAACTGACCAGCACATCTGCCCTCATCACCTATATTGTTTTAACTGTCATATCTCTTGTTTGCGGTATACTTAGCCTGGTTCTAGCATGCTACCTGATGTACAAGCAAAAGGCGCAACAGAAGACCTTGTTATGGCTTGGGAATAATACCCTGGACCAGATGAGGGCCACTACGAAAATGTGA
>I.2_I_b_93_FJ597619_duck_China_HN_37_2005
ATGGGCTCCAGATCTTCTACCAGGATCCCAGTACCTCTGATGCTGACTGTTCGGGTCGCGCTGGCACTGTGTTGCGTCCGTCTGACAAGCTCCCTTGATGGCAGGCCTCTTGCAGCTGCAGGGATTGTGGTAACAGGAGACAAAGCAGTCAACATATACACCTCATCCCAGACAGGGTCGATCATAGTCAAGTTACTCCCCAATATGCCCAAGGACAAAGAGGCATGTGCAAAAGCCCCGTTGGAGGCGTACAACAGGACATTGACTACTCTGCTCACCCCCCTTGGTGATTCTATCCGTAGGATACAAGAGTCTGTGACTACATCTGGAGGAGAGAAACAGGGACGCCTTATAGGCGCTATTATCGGTGGTGCGGCTCTCGGGGTTGCAACCGCTGCACAGATAACGGCAGCCTCGGCTCTGATACAAGCCAACCAAAATGCTGCCAACATCCTCCGACTTAAAGAGAGCATTGCTGCAACCAATGAGGCTGTGCACGAAGTCACTGACGGATTATCACAACTAGCCGTGGCAGTCGGGAAGATGCAACAATTTGTTAATGACCAGTTTAATAAAACAGCTCACGAATTGGACTGTATAAAAATTACACAGCAGGTTGGTGTAGAACTCAACTTGTACCTAACTGAATTGACTACAGTATTCGGGCCACAAATCACTTCCCCTGCCTTAACCCAGCTGACTATCCAGGCACTTTATAATCTAGCTGGTGGGAATATGGATTACTTGTTGACAAAGTTAGGTGTAGGGAACAACCAACTTAGCTCATTAATTGGTAGCGGCCTGATCACCGGCAACCCTATCCTGTACGACTCACAGACTCAGCTCTTGGGTATACAGGTAACCCTACCCTCAGTCGGGAACCTGAATAATATGCGTGCCACCTACTTGGAAACTTTGTCTGTAAGTACAACCAAAGGATTTGCCTCAGCACTTGTCCCAAAGGTGGTGACACAAGTCGGTTCCGTGATAGAAGAACTTGACACCTCATACTGCATAGAGACTGATTTAGATTTATATTGTACAAGAATAGTGACATTCCCTATGTCTCCTGGTATTTACTCCTGTTTGAGCGGCAATACATCGGCTTGTATGTATTCGAAGACTGAGGGCGCACTCACTACGCCGTACATGACTCTCAAAGGCTCGGTTATTGCCGACTGTAAGATGACAACATGTAGATGTGCAGACCCCCCGGGTATCATATCGCAAAATTATGGAGAAGCTGTGTCTCTAATAGATAGGCAATCATGCAATATCTTATCCTTGGACGGGATAACTTTGAGGCTCAGTGGGGAATTTGATGCAACTTATCAAAAGAATATCTCAATACAAGATTCTCAAGTAATCGTGACAGGCAATCTCGATATCTCGACTGAGCTTGGGAATGTTAACAACTCGATAAGTAATGCTCTAGATAAGTTAGAGGAAAGCAATAGCAAACTAGACAAGGTCAATGTCAAACTGACCAGCACATCTGCCCTCATCACCTATATTGTTTTAACTGTCGTATCTCTTGTTTGCGGTATACTTAGCCTGGTTCTAGCATGCTACCTGATGTACAAGCAAAAGGCGCAACAGAAGACCTTGTTATGGCTTGGGAATAATACCCTGGACCAGATGAGGGCCACTACGAAAATGTGA
>I.2_I_b_94_FJ597620_duck_China_JS_39_2005
ATGGGCTCCAGATCCTCTACCAGGATCCCAGTACCTCTGATGCTGACTGTTCGGGTCGCGCTGGCACTGTGTTGCGTCCGTCTGACAAGCTCCCTTGATGGCAGGCCTCTTGCAGCTGCAGGGATTGTGGTAACAGGAGACAAAGCAGTCAACATATACACCTCATCCCAGACAGGGTCGATCATAGTCAAGTTACTCCCCAATATGCCCAAGGACAAAGAGGCATGTGCAAAAGCCCCGTTGGAGGCGTACAACAGGACATTGACTACTCTGCTCACCCCTCTTGGTGATTCTATCCGTAGGATACAAGAGTCCGTGACTACATCTGGAGGAGGGAAACAGGGACGCCTTATAGGCGCTATTATCGGTGGTGTGGCTCTCGGGGTTGCAACCGCTGCACAGATAACAGCAGCCTCTGCTCTGATACAAGCCAACCAAAATGCTGCCAACATTCTCCGACTTAAAGAGAGCATTGCTGCAACCAATGAGGCTGTGCACGAAGTCACTGACGGATTATCACAACTAGCCGTGGCAGTCGGGAAGATGCAACAATTTGTTAATGACCAGTTTAATAAAACAGCTCAGGAATTGGACTGTATAAAAATTACACAGCAGGTTGGTGTAGAGCTCAACCTGTACCTAACTGAATTGACTACAGTATTCGGGCCACAAATCACTTCCCCTGCCTTAACCCAGCTGACCATCCAGGCACTTTATAACCTAGCTGGTGGGAATATGGATTACTTGTTAACAAAGTTAGGTGTAGGGAACAACCAACTTAGCTCATTAATTGGTAGCGGCCTGATCACCGGCAACCCTATCTTGTATGACTCACAGACTCAGCTCTTGGGTATACAGGTAACCCTACCCTCAGTCGGGAACCTAAATAATATGCGTGCCACCTACTTGGAAACTTTGTCTGTAAGTACAACCAAAGGATTTGCCTCAGCACTTGTCCCAAAGGTGGTGACACAAGTCGGTTCCGTGATGGAAGAACTTGACACCTCATACTGCATAGAGACCGATTTAGATTTATATTGTACAAGAATAGTGACATTCCCTATGTCTCCTGGTATTTACTCCTGTTTGAGCGGCAATACATCGGCTTGTATGTATTCGAAGACTGAGGGCGCACTCACTACGCCGTACATGACTCTCAAAGGCTCGGTTATTGCCAACTGTAAGATGACAACATGTAGATGTGCAGACCCCCCGGGTATCATATCGCAGAATTATGGAGAAGCTGTGTCTCTAATAGATAGGCAATCATGCAATATCTTATCCTTGGACGGGATAACTTTGAGGCTCAGTGGGGAATTTGATGCAACTTATCAAAAGAATATCTCAATACAAGATTCTCAAGTAATCGTGACAGGCAATCTCGATATCTCAACTGAGCTTGGGAATGTTAACAACTCGATAAGTAATGCTCTAGATAAGTTAGAGGAAAGCAACAGCAAACTAGACAAGGTCAATGTCAAACTGACCAGCACATCTGCCCTCATCACCTATATTGTTTTAACTGTCATATCTCTTGTTTGCGGCATACTTAGCCTGGTTCTAGCATGCTACCTGATGTACAAGCAAAAGGCGCAACAGAAGACCTTGTTATGGCTTGGGAACAATACCCTGGACCAAATGAGGGCCACTACAAAAATGTGA
>I.2_I_b_95_FJ600539_mule_duck_China_FJ0801_2008
ATGGGCTCCAGATCTTCTACCAGGATCCCAGTACCTCTGATGCTGACTGTTCGGGTCGCGCTGGCACTGAGTTGCGTCCGTCTGACAAGCTCCCTTGATGGCAGGCCTCTTGCAGCTGCAGGGATTGTGGTAACAGGAGACAAAGCAGTCAACATATACACCTCATCCCAGACAGGGTCGATCATAATCAAGTTACTCCCTAATATGCCCAAGGACAAAGAGGCGTGTGCAAAAGCCCCGTTGGAGGCGTATAACAGGACATTGACTACTCTGCTCACCCCCCTTGGTGATTCTATCCGTAGGATACAAGAGTCCGTGACTACATCTGGAGGAGGGAAACAGGGACGCCTTATAGGCGCTATTATCGGTGGTGTGGCTCTCGGGGTTGCAACCGCTGCACAGATAACAGCAGCCTCGGCTCTGATACAAGCCAACCAAAATGCTGCCAACATCCTCCGGCTTAAAGAGAGCATTGCTGCAACCAATGAGGCTGTGCACGAAGTCACTGACGGATTATCACAACTAGCCGTGGCAGTTGGGAAGATGCAACAATTTGTTAATGACCAGTTTAACAAAACAGCTCAGGAATTGGACTGTATAAAAATTACACAGCAGGTTGGTGTAGAACTCAACCTGTACCTAACTGAATTGACTACAGTGTTCGGGCCACAAATCACTTCCCCTGCCTTAACCCAGCTGACTATCCAGGCACTTTATAATCTAGCTGGTGGGAATATGGATTACTTGTTGACAAAGTTAGGTGTAGGGAACAACCAACTCAGCTCATTAATTGGTAGCGGCCTGATCACCGGCAACCCTATCCTGTACGACTCACAGACTCAGCTCTTGGGTATACAGGTTACTCTACCCTCAGTTGGGAACCTGAATAATATGCGTGCCACCTACCTGGAAACTTTGTCTGTAAGTACAACCAAAGGATTTGCCTCAGCACTTGTCCCAAAGGTGGTGACACAGGTCGGTTCCGTGATAGAAGAACTTGACACCTCATACTGTATAGAGACCGATTTAGATCTATATTGTACAAGAATAGTGACATTCCCTATGTCTCCTGGTATTTACTCCTGTCTGAGCGGCAATACATCGGCTTGTATGTATTCGAAGACTGAGGGCGCACTCACTACGCCGTACATGACTCTCAAAGGCTCGGTTATTGCCAACTGTAAGATGACAACATGTAGATGTGCAGACCCCCCGGGTATCATATCGCAAAATTATGGAGAAGCTGTGTCTCTAATAGATAGGCAATCATGCAATATCTTATCTTTGGATGGGATAACTTTGAGGCTCAGTGGGGAATTTGATGCAACCTATCAAAAGAATATCTCAATACAAGATTCTCAAGTAATCGTGACAGGCAATCTCGATATCTCGACTGAGCTTGGGAATGTTAACAACTCGATAAGTAATGCTCTCGATAAGCTAGAGGAAAGCAACAGCAAACTAGACAAGGTCAATGTCAAACTGACCAGCACGTCTGCCCTCATCACCTATATTGTTTTAACTGTCATATCTCTTGTTTGCGGTATACTTAGCCTGGTTCTAGCATGCTACCTGATGTACAAGCAAAAGGCGCAACAGAAGACCTTGTTATGGCTTGGGAATAACACCCTGGACCAGATGAGGGCCACTACGAAAATGTGA
>I.2_I_b_96_HE972210_duck_Luxembourg_3785_2007
ATGGGCTCCAGATCTTCTACCAGGATCCCAGTACCTCTGATGCTGACCGTTCGGGTCGCGCTGGCATTGTGTTGCGTCCGTCTGACAAGCTCCCTTGATGGCAGGCCTCTTGCAGCTGCAGGGATTGTGGTAACAGGAGACAAAGCAGTCAACATATACACCTCATCCCAGACAGGGTCGATCATAGTCAAGTTACTCCCCAATATGCCCAAGGACAAAGAGGCATGTGCAAAAGCCCCGTTGGAGGCGTACAACAGGACATTGACTACTCTGCTCACCCCCCTTGGTGATTCTATCCGTAGGATACAAGAGTCCGTGACTACATCTGGGGGAGGGAAACAGGGACGCCTTATAGGCGCTATTATCGGTGGTGCGGCTCTCGGGGTTGCAACTGCTGCACAGATAACAGCAGCCTCGGCTCTGATACAAGCCAACCAAAATGCTGCCAACATCCTCCGACTTAAAGAGAGCATTGCTGCAACAAATGAGGCTGTGCACGAAGTCACTGACGGATTATCACAACTAGCCGTGGCAGTCGGGAAGATGCAACAATTTGTTAATGACCAGTTTAATAAGACAGCTCAGGAATTAGACTGTATAAAAATTACACAGCAGGTTGGTGTAGAACTCAACCTGTACCTAACTGAATTGACTACAGTATTCGGGCCACAAATCACTTCCCCTGCCTTAACCCAGCTGACCATCCAGGCACTTTATAATCTAGCTGGTGGGAATATGGATTACTTGTTGACAAAGTTAGGTGTAGGGAACAACCAACTTAGCTCATTAATTGGTAGCGGCCTGATCACCGGCAACCCTATCCTGTACGACTCACAGACTCAGCTCTTGGGTATACAGGTAACCCTACCCTCAGTCGGGAACCTGAATAATATGCGTGCCACCTACTTGGAAACTTTGTCTGTAAGTACAACCAAAGGATTTGCCTCAGCACTTGTCCCAAAGGTGGTGACACAAGTCGGTTCCGTGATAGAAGAACTTGACACCTCATATTGCATAGAGACCGATTTAGATTTATATTGTACAAGAATAGTGACATTCCCTATGTCTCCTGGTATTTACTCCTGTTTGAGCGGCAATACATCGGCTTGTATGTATTCGAAGACTGAAGGCGCACTCACTACACCGTACATGACTCTCAAAGGCTCGGTTATTGCCAACTGTAAGATGACAACATGTAGATGTGCAGACCCCCCGGGTATCATATCGCAGAATTATGGAGAAGCTGTGTCTCTAATAGATAGGCAATCATGCAATATCTTATCCTTGGACGGGATAACTTTGAGGCTCAGTGGAGAATTTGATGCAACTTATCAAAAGAATATCTCAATACAAGATTCTCAAGTAATCGTGACAGGCAATCTCGATATCTCGACTGAGCTTGGGAATGTTAACAACTCGATAAGTAATGCTCTAGATAAGTTAGAGGAAAGCAACAGCAAACTAGACAAGGTCAATGTCAAACTGACCAGCACATCTGCCCTCATCACCTATATCGTTTTAACTGTCATATCTCTTGTTTGCGGCATACTTAGCCTGGTTCTAGCATGCTACCTGATGTACAAGCAAAAGGCGCAACAGAAGACCTTGTTATGGCTTGGGAATAATACCCTGGACCAGATGAGGGCCACTACGAAAATGTGA
>I.2_I_b_97_HE972213_mallard_Luxembourg_4178_2008
ATGGGCTCCAGATCTTCTACCAGGATCCCAGTACCTCTGATGCTGACCGTTCGGGTCGCGCTGGCATTGTGTTGCGTCCGTCTGACAAGCTCCCTTGATGGCAGGCCTCTTGCAGCTGCAGGGATTGTGGTAACAGGAGACAAAGCAGTCAACATATACACCTCATCCCAGACAGGGTCGATCATAGTCAAGTTACTCCCCAATATGCCCAAGGACAAAGAGGCATGTGCAAAAGCCCCGTTGGAGGCGTACAACAGGACATTGACTACTCTGCTCACCCCCCTTGGTGATTCTATCCGTAGGATACAAGAGTCCGTGACTACATCTGGAGGAGGGAAACAGGGACGCCTTATAGGCGCTATTATCGGTGGTGCGGCTCTCGGGGTTGCAACTGCTGCACAGATAACAGCAGCCTCGGCTCTGATACAAGCCAACCAAAATGCTGCAAACATCCTCCGACTTAAAGAGAGCATTGCTGCAACAAATGAGGCTGTGCACGAAGTCACTGACGGATTATCACAACTAGCCGTGGCAGTCGGGAAGATGCAACAATTTGTTAATGACCAGTTTAATAAAACAGCTCAGGAATTAGACTGTATAAAAATTACACAGCAGGTTGGTGTAGAACTCAACCTGTACCTAACTGAATTGACTACAGTATTCGGGCCACAAATCACTTCTCCTGCCTTAACCCAGCTGACCATCCAGGCACTTTATAATCTAGCTGGTGGGAATATGGATTACTTGTTGACAAAGTTAGGTGTAGGGAACAACCAACTTAGCTCATTAATTGGTAGCGGCCTGATCACCGGCAACCCTATCCTGTACGACTCACAGACTCAGCTCTTGGGTATACAGGTAACCTTACCCTCAGTCGGGAACCTGAATAATATGCGTGCCACCTACTTGGAAACTTTGTCTGTAAGTACAACCAAAGGATTTGCCTCAGCACTTGTCCCAAAGGTGGTGACACAAGTCGGTTCCGTGATAGAAGAACTTGACACCTCATATTGCATAGAGACCGATTTAGATTTATATTGTACAAGAATAGTGACATTCCCTATGTCTCCTGGTATTTACTCTTGTTTGAGCGGCAATACATCGGCTTGTATGTATTCGAAGACTGAGGGCGCACTCACTACACCGTACATGACTCTCAAAGGCTCGGTTATTGCCAACTGTAAGATGACAACATGTAGATGTGCAGACCCCCCGGGTATCATATCGCAGAATTATGGAGAAGCTGTGTCTCTAATAGATAGGCAATCATGCAATATCTTATCCTTGGACGGGATAACTTTGAGGCTCAGTGGAGAATTTGATGCAACTTATCAAAAGAATATCTCAATACAAGATTCTCAAGTAATCGTGACAGGCAATCTCGATATCTCGACTGAGCTTGGGAATGTTAACAACTCGATAAGTAATGCTCTAGATAAGTTAGAGGAAAGCAACAGCAAACTAGACAAGGTCAATGTCAAACTGACCAGCACATCTGCCCTCATCACCTATATTGTTTTAACTGTCATATCTCTTGTTTGCGGCATACTTAGCCTGGTTCTAGCATGCTACCTGATGTACAAGCAAAAGGCGCAACAGAAGACCTTGTTATGGCTTGGGAATAATACCCTGGACCAGATGAGGGCCACTACGAAAATGTGA
>I.2_I_b_98_HG326605_spur_wingedgoose_Nigeria_NIE08_0121_2008
ATGGGCTCCAGATCTTCTACCAGGATCCCAGTACCTCTGATGCTGACTGTTCGGGTCGCGCTGGCACTGTGTTGCGTCCGTCTGACAAGCTCCCTTGATGGCAGGCCTCTTGCAGCTGCAGGGATTGTGGTAACAGGAGACAAAGCAGTCAACATATACACCTCATCCCAGACAGGGTCGATCATAGTCAAGTTACTCCCCAATATGCCCAAGGACAAAGAGGCATGTGCAAAAGCCCCGTTGGAGGCGTACAACAGGACATTGACTACTTTGCTCACCCCCCTTGGTGATTCTATCCGTAGGATACAAGAGTCCGTGACTACATCTGGAGGAGGGAAACAGGGACGCCTTATAGGCGCTATTATCGGTGGTGCGGCTCTCGGGGTTGCAACCGCTGCACAGATAACAGCAGCCTCGGCTCTGATACAAGCCAACCAAAATGCTGCCAACATCCTCCGACTTAAAGAGAGCATTGCTGCAACCAATGAGGCTGTGCACGAAGTCACTGACGGATTATCACAACTAGCCGTGGCAGTCGGGAAGATGCAACAATTTGTTAATGACCAGTTTAATAAAACAGCTCAGGAATTGGACTGTATAAAAATTACACAGCAGGTTGGTGTAGAACTCAACCTGTACCTAACTGAATTGACTACAGTATTCGGGCCACAAATCACTTCCCCTGCCTTAACCCAGCTGACCATCCAGGCACTTTATAATCTAGCTGGTGGGAATATGGATTACTTGTTGACAAAGTTAGGTATAGGGAACAACCAACTTAGCTCATTAATTGGTAGCGGCCTGATCACCGGCAACCCTATCCTGTACGACTCACAGACCCAGCTCTTGGGTATACAGGTAACCCTACCCTCAGTCGGGAACCTGAATAATATGCGTGCCACCTACTTGGAAACTTTGTCTGTAAGTACAACCAAAGGATTTGCCTCAGCACTTGTCCCAAAGGTGGTGACACAAGTCGGTTCCGTGATAGAAGAACTTGACACCTCATACTGCATAGAGACCGATTTAGATTTATATTGTACAAGAATAGTGACGTTCCCTATGTCTCCTGGTATTTACTCCTGTTTGAGCGGCAATACATCGGCTTGTATGTATTCGAAGACTGAGGGCGCACTCACTACGCCGTACATGACTCTCAAAGGCTCGGTTATTGCCAACTGTAAGATGACAACATGTAGATGTGCAGACCCCCCGGGTATCATATCGCAGAATTATGGAGAAGCTGTGTCTCTAATAGATAGGCAATCATGCAATATCTTATCCTTGGACGGGATAACTTTGAGGCTCAGTGGGGAATTTGATGCAACTTACCAAAAGAATATCTCAATACAAGATTCTCAAGTAATCGTGACAGGTAATCTCGATATCTCGACTGAGCTTGGGAATGTTAACAACTCGATAAGTAATGCTCTAGATAAGTTAGAGGAAAGCAACAGCAAACTAGACAAGGTCAATGTCAAACTGACCAGCACATCTGCCCTCATCACCTATATTGTTTTAACTGTCATATCTCTTGTTTGCGGCATACTTAGCCTGGTTCTAGCATGCTACCTGATGTACAAGCAAAAGGCGCAACAGAAGACCTTGTTATGGCTTGGGAATAATACCCTGGACCAGATGAGGGCCACTACGAAAATGTGA
>I.2_I_b_99_HG326606_wingedgoose_Nigeria_NIE08_0124_2008
ATGGGCTCCAGATCTTCTACCAGGATCCCAGTACCTCTGATGCTGACTGTTCGGGTCGCGCTGGCACTGTGTTGCGTCCGTCTGACAAGCTCCCTTGATGGCAGGCCTCTTGCAGCTGCAGGGATTGTGGTAACAGGAGACAAAGCAGTCAACATATACACCTCATCCCAGACAGGGTCGATCATAGTCAAGTTACTCCCCAATATGCCCAAGGACAAAGAGGCATGTGCAAAAGCCCCGTTGGAGGCGTACAACAGGACATTGACTACTTTGCTCACCCCCCTTGGTGATTCTATCCGTAGGATACAAGAGTCCGTGACTACATCTGGAGGAGGGAAACAGGGACGCCTTATAGGCGCTATTATCGGTGGTGCGGCTCTCGGGGTTGCAACCGCTGCACAGATAACAGCAGCCTCGGCTCTGATACAAGCCAACCAAAATGCTGCCAACATCCTCCGACTTAAAGAGAGCATTGCTGCAACCAATGAGGCTGTGCACGAAGTCACTGACGGATTATCACAACTAGCCGTGGCAGTCGGGAAGATGCAACAATTTGTTAATGACCAGTTTAATAAAACAGCTCAGGAATTGGACTGTATAAAAATTACACAGCAGGTTGGTGTAGAACTCAACCTGTACCTAACTGAATTGACTACAGTATTCGGGCCACAAATCACTTCCCCTGCCTTAACCCAGCTGACCATCCAGGCACTTTATAATCTAGCTGGTGGGAATATGGATTACTTGTTGACAAAGTTAGGTGTAGGGAACAACCAACTTAGCTCATTAATTGGTAGCGGCCTGATCACCGGCAACCCTATCCTGTACGACTCACAGACCCAGCTCTTGGGTATACAGGTAACCCTACCCTCAGTCGGGAACCTGAATAATATGCGTGCCACCTACTTGGAAACTTTGTCTGTAAGTACAACCAAAGGATTTGCCTCAGCACTTGTCCCAAAGGTGGTGACACAAGTCGGTTCCGTGATAGAAGAACTTGACACCTCATACTGCATAGAGACCGATTTAGATTTATATTGTACAAGAATAGTGACGTTCCCTATGTCTCCTGGTATTTACTCCTGTTTGAGCGGCAATACATCGGCTTGTATGTATTCGAAGACTGAGGGCGCACTCACTACGCCGTACATGACTCTCAAAGGCTCGGTTATTGCCAACTGTAAGATGACAACATGTAGATGTGCAGACCCCCCGGGTATCATATCGCAGAATTATGGAGAAGCTGTGTCTCTAATAGATAGGCAATCATGCAATATCTTATCCTTGGACGGGATAACTTTGAGGCTCAGTGGGGAATTTGATGCAACTTACCAAAAGAATATCTCAATACAAGATTCTCAAGTAATCGTGACAGGTAATCTCGATATCTCGACTGAGCTTGGGAATGTTAACAACTCGATAAGTAATGCTCTAGATAAGTTAGAGGAAAGCAACAGCAAACTAGACAAGGTCAATGTCAAACTGACCAGCACATCTGCCCTCATCACCTATATTGTTTTAACTGTCATATCTCTTGTTTGCGGCATACTTAGCCTGGTTCTAGCATGCTACCTGATGTACAAGCAAAAGGCGCAACAGAAGACCTTGTTATGGCTTGGGAATAATACCCTGGACCAGATGAGGGCCACTACGAAAATGTGA
>I.2_I_b_100_HM063422_feralduck_China_D3_Guang_dong_2007
ATGGGCTCCAGATCTTCTACCAGGATCCCAGTACCTCTGATGTTGACCGTTCGGGTCGCACTGGCACTTTGTTGCGTCCGTCTGACGAGCTCCCTTGATGGCAGGCCTCTTGCAGCTGCAGGGATTGTGGTAACAGGAGATAAAGCAGTCAACATATACACCTCATCCCAGACAGGATCAATCATAGTCAAGTTACTCCCCAATATGCCCAAGGACAAAGAGGCATGTGCAAAAGCCCCGTTAGAGGCGTACAACAGGACATTGACTACTCTGCTCACCCCCCTTGGTGATTCTATCCGTAGGATACAAGAGTCCGTGACTACATCTGGAGGAGAGAGACAGGGACGCCTTATAGGCGCTATTATCGGTGCTGCGGCTCTCGGGGTTGCAACCGCTGCACAGATAACAGCAGCCTCGGCTCTGATACAAGCCAACCAAAATGCTGCCAACATTCTCCGACTTAAAGAGAGCATTGCTGCGACCAATGAGGCTGTGCACGAAGTCACTGATGGATTATCACAACTAGCCGTGGCAGTCGGGAAGATGCAACAATTTGTTAATGACCAGTTTAATAAAACAGCTCAGGAATTGGACTGTATAAAAATTACACAGCAGGTTGGTGTAGAACTCAACCTGTACCTAACTGAATTGACTACAGTATTTGGGCCACAAATCACTTCCCCTGCCTTAACCCAGCTGACCATCCAGGCACTTTATAATCTAGCTGGTGGGAATATGGATTACTTGTTGACAAAGTTAGGTGTAGGGAACAACCAACTTAGCTCATTAATTGGTAGCGGCCTGATCACCGGCAACCCTATCTTGTACGACTCACAGACTCAGCTCTTGGGTATACAGGTAACCCTACCCTCAGTCGGGAACCTGAATAATATGCGTGCCACCTACTTGGAAACCTTGTCTGTAAGTACAACCAAAGGATTTGCCTCGGCACTTGTCCCAAAGGTGGTGACACAAGTCGGTTCCGTGATAGAAGAACTTGACACCTCATACTGCATAGAGACCGATTTAGACTTATATTGTACGAGAATAGTGACATTCCCTATGTCTCCTGGTATTTACTCCTGTTTGAGCGGCAATACATCGGCCTGTATGTATTCGAAGACTGAGGGCGCACTCACTACACCGTACATGACTCTCAAAGGCTCAGTTATTGCCAACTGTAAGATGACAACATGTAGATGTGCAGATCCCCCGGGTATCATATCGCAGAATTATGGAGAAGCTGTGTCTCTAATAGATAGGCAATCATGCAATATCTTATCCTTGGACGGGATAACTTTGAGGCTCAGTGGGGAATCTGATGCAACTTATCAAAAGAATATCTCAATACAAGATTCTCAAGTAATCGTGACAGGCAATCTCGATATCTCAACTGAGCTTGGGAATGTTAACAACTCGATAAGTAATGCTCTAGATAAGTTAGAGGAAAGCAACAGCAAACTAGACAAGGTCAATGTCAAACTAACCAGCACATCTGCCCTCATCACCTATATTGTTCTAACTGTCATATCTCTTGTTTGCGGCATGCTTAGCCTGGTTCTAGCATGCTACCTGATGTACAAGCAAAAGGCGCAACAGAAGACCTTGTTATGGCTTGGGAATAATACCCTGGACCAAATGAGGGCCACTACAAAAATGTGA
>I.2_I_b_101_HM125898_duck_China_WDK_Jiangxi_7793_2004
ATGGGCTCCAGATCTTCTACCAGGATCCCAGTACCTCTGATGCTGACTGTTCGGGTCGCGCTGGCACTGAGTTGCGTCCGTCTGACAAGCTCCCTTGATGGCAGGCCTCTTGCAGCTGCAGGGATTGTGGTAACAGGAGACAAAGCAGTCAACATATACACCTCATCCCAGACAGGGTCGATCATAGTCAAGTTACTCCCCAATATGCCCAAGGACAAAGAGGCGTGTGCAAAAGCCCCGTTGGAGGCGTACAACAGGACATTGACTACTCTGCTCACCCCCCTTGGTGATTCTATCCGTAGGATACAAGAGTCCGTGACTACATCTGGAGGAGGGAAACAGGGACGCCTTATAGGCGCTATTATCGGTGGTGTGGCTCTCGGGGTTGCAACCGCTGCACAGATAACAGCAGCCTCGGCTCTGATACAAGCCAACCAAAATGCTGCTAACATCCTCCGGCTTAAAGAGAGCATTGCTGCAACCAATGAGGCTGTGCACGAAGTCACTGACGGATTATCACAACTAGCCGTGGCAGTCGGGAAGATGCAACAATTTGTTAATGACCAGTTTAATAAAACAGCTCAGGAATTGGACTGTATAAAAATTACACAGCAGGTTGGTGTAGAACTCAACCTGTACCTAACTGAATTGACTACAGTATTCGGGCCACAAATCACTTCCCCTGCCTTAACCCAGCTGACTATCCAGGCACTTTATAATCTAGCTGGTGGGAATATGGATTACTTGTTGACAAAGTTAGGTGTAGGGAACAACCAACTCAGCTCATTAATTAGTAGCGGCCTGATCACCGGCAACCCTATCCTGTACGACTCACAGACTCAGCTCCTGGGTATACAGGTAACCCTACCCTCAGTTGGGAACCTGAATAATATGCGTGCCACCTACCTGGAAACTTTGTCTGTAAGTACAACCAAAGGATTTGCCTCAGCACTTGTCCCAAAGGTGGTGACACAGGTCGGTTCCGTGATAGAAGAACTTGACACCTCATACTGTATAGAGACCGATTTAGATCTATATTGTACAAGAATAGTGACATTCCCTATGTCTCCTGGTATTTACTCCTGTTTGAGCGGCAACACATCGGCTTGTATGTATTCGAAGACTGAGGGCGCACTCACTACGCCGTACATGACTCTCAAAGGCTCGGTTATTGCCAACTGTAAGATGACAACATGTAGATGTGCAGACCCCCCGGGTATCATATCGCAAAATTATGGAGAAGCTGTGTCTCTAATAGATAGGCAATCGTGCAATATCTTATCCTTGGACGGGATAACTTTGAGGCTCAGTGGGGAATTTGATGCAACTTATCAAAAGAATATCTCAATACAAGATTCTCAAGTAATCGTGACAGGCAATCTCGATATCTCGACTGAGCTTGGGAATGTTAACAACTCGATAAGTAATGCTCTAGATAAGTTAGAGGAAAGCAACAGCAAACTAGACAAGGTCAATGTCAAACTGACCAGCACGTCTGCCCTCATCACCTACATTGTTTTAACTGTCATATCTCTTGTTTGCGGTATACTTAGCCTGGTTCTAGCATGCTACCTGATGTACAAGCAAAAGGCGCAACAGAAGACCTTGTTATGGCTTGGGAATAATACCCTGGACCAGATGAGGGCCACTACGAAAATGTGA
>I.2_I_b_102_JN653339_Muscovy_duck_China_M4_2007
ATGGGCTCCAGATCTTCTACCAGGATCCCAGTACCTCTGATGCTGACTGTTCGGGTCGCGCTGGCACTGAGTTGCGTCCGTCTGACAAGCTCCCTTGATGGCAGGCCTCTTGCAGCTGCAGGGATTGTGGTAACAGGAGACAAAGCAGTCAACATATACACCTCATCCCAGACAGGGTCGATCATAATCAAGTTACTCCCTAATATGCCCAAGGACAAAGAGGCGTGTGCAAAAGCCCCGTTGGAGGCGTATAACAGGACATTGACTACTCTGCTCACCCCCCTTGGTGATTCTATCCGTAGGATACAAGAGTCCGTGACTACATCTGGAGGAGGGAAACAGGGACGCCTTATAGGCGCTATTATCGGTGGTGTGGCTCTCGGGGTTGCAACCGCTGCACAGATAACAGCAGCCTCGGCTCTGATACAAGCCAACCAAAATGCTGCCAACATCCTCCGGCTTAAAGAGAGCATTGCTGCAACCAATGAGGCTGTGCACGAAGTCACTGACGGATTATCACAACTAGCCGTGGCAGTTGGGAAGATGCAACAATTTGTTAATGACCAGTTTAACAAAACAGCTCAGGAATTGGACTGTATAAAAATTACACAGCAGGTTGGTGTAGAACTCAACCTGTACCTAACTGAATTGACTACAGTGTTCGGGCCACAAATCACTTCCCCTGCCTTAACCCAGCTGACTATCCAGGCACTTTATAATCTAGCTGGTGGGAATATGGATTACTTGTTGACAAAGTTAGGTGTAGGGAACAACCAACTCAGCTCATTAATTGGTAGCGGCCTGATCACCGGCAACCCTATCCTGTACGACTCACAGACTCAGCTCTTGGGTATACAGGTTACTCTACCCTCAGTTGGGAACCTGAATAATATGCGTGCCACCTACCTGGAAACTTTGTCTGTAAGTACAACCAAAGGATTTGCCTCAGCACTTGTCCCAAAGGTGGTGACACAAGTCGGTTCGGTGATAGAAGAACTTGACACCTCATACTGTATAGAGACCGATTTAGATCTATATTGTACAAGAATAGTGACATTCCCTATGTCTCCTGGTATTTACTCCTGTCTGAGCGGCAATACATCGGCTTGTATGTATTCGAAGACTGAGGGCGCACTCACTACGCCGTACATGACTCTCAAAGGCTCGGTTATTGCCAACTGTAAGATGACAACATGTAGATGTGCAGACCCCCCGGGTATCATATCGCAAAATTATGGAGAAGCTGTGTCTCTAATAGATAGGCAATCATGCAATATCTTATCTTTGGATGGGATAACTTTGAGGCTCAGTGGGGAATTTGATGCAACCTATCAAAAGAATATCTCAATACAAGATTCTCAAGTAATCGTGACAGGCAATCTCGATATCTCGACTGAGCTTGGGAATGTTAACAACTCGATAAGTAATGCTCTCGATAAGCTAGAGGAAAGCAACAGCAAACTAGACAAGGTCAATGTCAAACTGACCAGCACGTCTGCCCTCATCACCTATATTGTTTTAACTGTCATATCTCTTGTTTGCGGTATACTTAGCCTGGTTCTAGCATGCTACCTGATGTACAAGCAAAAGGCGCAACAGAAGACCTTGTTATGGCTTGGGAATAACACCCTGGACCAGATGAGGGCCACTACGAAAATGTGA
>I.2_I_b_103_JN872169_environment_AK_USA_Pennsylvania_3167_2009
ATGGGCTCCAGATCTTCTACCAGGATCCCAGTACCTCTGATGCTGACTGTTCGGGTCGCGCTGGCACTGAGTTGCGTCCGTCTGACAAGCTCCCTTGATGGCAGGCCTCTTGCAGCTGCAGGGATTGTGGTAACAGGAGACAAAGCAGTCAACATATACACCTCATCCCAGACAGGGTCGATCATAGTCAAGTTACTCCCCAATATGCCCAAGGACAAAGAGGCGTGTGCAAAAGCCCCGTTGGAGGCGTACAACAGGACATTGACTACTCTGCTCACCCCCCTTGGTGATTCTATCCGTAGGATACAAGAGTCCGTGACTACATCTGGAGGAGGGAAACAGGGACGCCTTATAGGCGCTATTATCGGTGGTGCGGCTCTCGGGGTTGCAACCGCTGCACAGATAACAGCAGCCTCGGCTTTGATACAAGCCAACCAAAATGCTGCTAACATCCTCCGGCTTAAAGAGAGCATTGCTGCAACCAATGAGGCTGTGCACGAAGTCACTGACGGATTATCACAACTAGCCGTGGCAGTCGGGAAGATGCAACAATTTGTTAATGACCAGTTTAATAAAACAGCTCAGGAGTTGGACTGTATAAAAATTACACAGCAGGTTGGTGTAGAACTCAACCTGTACCTAACTGAATTGACTACAGTATTCGGGCCACAAATCACCTCCCCTGCTTTAACCCAGCTGACTATCCAGGCACTTTATAATCTAGCTGGTGGGAATATGGATTACTTGTTGACAAAGTTAGGTGTAGGGAACAACCAGCTCAGCTCATTAATTGGTAGCGGCCTGATCACCGGCAACCCTATCCTGTACGACTCACAGACTCAGCTCTTGGGTATACAGGTAACCCTACCCTCAGTTGGGAACCTGAATAATATGCGTGCCACCTACCTGGAAACTTTGTCTGTAAGTACAACCAAAGGATTTGCCTCAGCGCTTGTCCCAAAGGTAGTGACGCAGGTCGGTTCCGTGATAGAAGAACTTGACACCTCATATTGTATAGAGACCGATTTAGATCTATATTGTACAAGAATAGTGACATTCCCTATGTCTCCTGGTATTTACTCCTGTTTGAGCGGCAATACATCGGCTTGTATGTATTCGAAGACTGAGGGCGCACTCACTACGCCGTACATGACCCTCAAAGGCTCGGTTATTGCCAACTGTAAGATGACAACATGTAGATGTGCAGACCCCCCGGGTATCATATCGCAAAATTATGGAGAAGCTGTGTCTCTAATAGATAGGCAATCGTGCAATATCTTATCCTTGGACGGGATAACTTTGAGGCTCAGTGGGGAATTTGATGCAACTTATCAAAAGAATATCTCAATACAAGATTCTCAAGTAATCGTGACAGGCAATCTCGATATCTCGACTGAGCTTGGGAATGTTAACAACTCGATAAGTAATGCTCTAGATAAGTTAGAGGAAAGCAATAGCAAACTAGACAAGGTCAATGTCAAACTGACCAGCACGTCTGCCCTCATCACCTACATTGTTTTAACTGTCATATCTCTTGTTTGCGGTATACTTAGCCTGGTTCTAGCATGCTACCTGATGTACAAGCAAAAGGCGCAACAGAAGACCTTGTTGTGGCTTGGGAATAATACCCTGGACCAGATGAGGGCCACTACGAAAATGTGA
>I.2_I_b_104_JQ966077_mallard_South_Korea_WB_KU17_08_2008
ATGGGCTCCAGATCTTCTACCAGGATCCCAGTACCTCTGATGCTTACTGTTCGGGTCGCGCTGGCACTGTGTTGCGTCCGTCTGACAAGCTCCCTTGATGGCAGGCCTCTTGCAGCTGCAGGGATTGTGGTAACAGGAGACAAAGCAGTCAACATATACACCTCATCCCAGACAGGGTCGATCATAGTCAAGTTACTCCCCAATATGCCCAAGGACAAAGAGGCATGTGCAAAAGCCCCGTTAGAGGCGTACAACAGGACATTGACTACTCTGCTCACCCCCCTTGGTGATTCTATCCGTAGGATACAAGAGTCCGTGACTACATCTGGAGGAGGGAAACAGGGACGCCTTATAGGCGCTATTATCGGTGGTGCGGCTCTCGGGGTTGCAACCGCTGCACAGATAACAGCAGCCTCGGCTCTGATACAAGCCAACCAAAATGCTGCCAACATTCTCCGACTTAAAGAGAGCATTGCTGCAACCAATGAGGCTGTGCACGAAGTCACTGACGGATTATCACAACTAGCCGTGGCAGTCGGGAAGATGCAACAATTTGTTAATGACCAGTTTAATAAAACAGCTCAGGAATTGGACTGTATAAAAATTACACAGCAGGTTGGTGTAGAACTCAACCTGTACCTAACTGAATTGACTACAGTATTCGGACCACAAATCACTTCCCCTGCCTTAACCCAGCTGACCATCCAGGCACTTTATAATCTAGCTGGTGGGAATATGGATTACTTGTTGACAAAGTTAGGTGTAGGGAACAACCAACTTAGCTCATTAATTGGTAGCGGCCTGATCACCGGCAACCCTATCTTGTACGACTCACAGACTCAGCTCTTGGGTATACAGGTAACCCTACCCTCAGTCGGGAACCTGAATAATATGCGTGCCACCTACTTGGAAACTTTGTCTGTAAGTACAACTAAAGGATTTGCCTCAGCACTTGTCCCAAAGGTGGTGACACAAGTCGGTTCCGTGATAGAAGAACTTGACACCTCATACTGCATAGAGACCGATTTAGATTTATATTGTACAAGAATAGTGACATTCCCTATGTCTCCTGGTATCTACTCCTGTTTGAGCGGCAATACATCGGCCTGCATGTATTCGAAGACTGAGGGCGCACTCACTACGCCGTACATGACTCTCAAAGGCTCGGTTATTGCCAACTGTAAGATGACAACATGTAGATGTGCAGACCCCCCGGGTATCATATCGCAGAATTATGGAGAAGCTGTGTCTCTAATAGATAGGCAATCATGCAATATCTTATCCTTGGACGGGATAACTTTGAGGCTCAGTGGGGAATTTGATGCAACTTATCAAAAGAATATCTCAATACAAGATTCTCAAGTAATCGTGACAGGCAATCTCGATATCTCAACTGAGCTTGGGAATGTTAACAACTCGATAAGTAATGCTCTAGATAAGTTAGAGGAAAGCAACAGCAAACTAGACAAGGTCAATGTCAAACTGACCAGCACATCTGCCCTCATCACCTATATTGTTCTAACTGTCATATCTCTTGTTTGCGGCATACTTAGCCTGGTTCTAGCATGCTACCTGATGTACAAGCAGAAGGCGCAACAGAAGACCTTGTTATGGCTTGGGAATAATACCCTGGACCAAATGAGGGCCACTACAAAAATGTGA
>I.2_I_b_105_JQ966078_Eurasian_teal_South_Korea_WB_KU22_1_2007
ATGGGCTCCAGATCTTCTACCAGAATCCCAGTACCTCTGATGCTGACTGTCCGGGTCGCGCTGGCACTGTGTTGCGTCCGTCTGACAAGCTCCCTTGATGGCAGGCCTCTTGCAGCTGCAGGGATTGTGGTAACAGGAGACAAAGCAGTCAACATATACACCTCATCCCAGACAGGGTCGATCATAGTCAAGTTACTCCCCAATATGCCCAAGGACAAAGAGGCATGTGCAAAAGCCCCGTTGGAGGCGTACAACAGGACATTGACTACTCTGCTCACCCCCCTTGGTGATTCTATCCGTAGGATACAAGAGTCCGTGACTACATCTGGAGGAGGGAAACAGGGGCGCCTTATAGGCGCTATCATCGGTGGTGCGGCTCTCGGGGTTGCAACCGCTGCACAGATAACAGCAGCCTCGGCCCTGATACAAGCCAACCAAAATGCTGCCAACATTCTCCGACTTAAAGAGAGCATTGCTGCAACCAATGAGGCTGTGCACGAAGTCACTGACGGATTATCACAACTAGCTGTGGCAGTCGGGAAGATGCAACAATTTGTTAATGATCAGTTTAATAAAACAGCTCAGGAATTGGACTGTATAAAAATTACACAGCAGGTTGGTGTAGAACTCAACCTGTACCTAACTGAATTGACTACAGTATTCGGGCCACAAATCACTTCCCCTGCCTTAACCCAGCTGACCATCCAGGCACTTTATAATCTAGCTGGTGGGAATATGGATTACTTGTTGACAAAGTTAGGTGTGGGGAACAACCAACTTAGCTCATTAATTGGTAGCGGCCTGATCACCGGCAACCCTATCTTGTACGACTCACAGACTCAGCTCTTGGGTATACAGGTAACCCTACCCTCAGTTGGGAACCTGAATAATATGCGTGCCACCTACTTAGAAACTTTGTCTGTAAGTACAACCAAAGGATTTGCCTCAGCACTTGTCCCAAAGGTGGTGACACAAGTCGGTTCCGTGATAGAAGAACTTGACACCTCATACTGCATAGAGACCGATTTAGATTTATATTGTACAAGAATAGTGACATTCCCTATGTCTCCTGGTATTTACTCCTGTTTGAGCGGCAATACATCGGCTTGTATGTATTCGAAGACTGAGGGCGCACTCACTACGCCGTACATGACTCTCAAAGGCTCGGTTATTGCCAACTGTAAGATGACAACATGTAGATGTGCAGACCCCCCGGGTATCATATCGCAGAATTATGGAGAAGCTGTGTCTCTAATAGATAGGCAATCATGCAATATCTTATCCTTGGACGGGATAACTTTGAGGCTCAGTGGGGAATTTGATGCAACTTATCAAAAGAATATCTCAATACAAGATTCTCAAGTAATCGTGACAGGCAATCTCGATATCTCGACTGAGCTTGGGAATGTTAACAACTCGATAAGTAATGCTCTAGATAAGTTAGAGGAAAGCAACAGCAAACTAGACAAGGTCAATGTCAAACTGACCAGCACATCTGCCCTCATCACCTATATTGTTTTAACTGTCATATCTCTTGTTTGCGGCATACTTAGCCTGATTCTAGCATGCTACCTGATGTACAAGCAAAAGGCGCAACAGAAGACCTTGTTATGGCTTGGGAATAATACCCTGGACCAAATGAGGGCCACTACAAAAATGTGA
>I.2_I_b_106_JQ966082_mallard_South_Korea_WB_KU146_2008
ATGGGCTCCAGATCTTCTACCAGGATCCCAGTACCTCTGATGCTGACTGTTCGGGTCGCGCTGGCACTGAGTTGCGTCCGTCTGACAAGCTCCCTTGATGGCAGGCCTCTTGCAGCTGCAGGGATTGTGGTGACAGGAGACAAAGCAGTCAACATATACACCTCATCCCAGACAGGGTCAATCATAGTCAAGTTACTCCCCAATATGCCCAAGGACAAAGAGGCGTGTGCAAAAGCCCCGTTGGAGGCGTACAACAGGACATTGACTACTCTGCTCACCCCCCTTGGTGATTCTATCCGTAGGATACAAGAGTCCGTGACTACATCTGGAGGAGGGAAACAGGGACGCCTTATAGGCGCTATTATCGGTGGTGCGGCTCTCGGGGTTGCAACCGCTGCACAGATAACAGCAGCCTCGGCTCTGATACAAGCCAACCAAAATGCTGCTAACATCCTCCGGCTTAAAGAGAGCATTGCTGCAACCAATGAGGCTGTGCACGAGGTCACTGACGGATTATCACAACTAGCCGTGGCAGTCGGGAAGATGCAACAATTTGTTAATGACCAGTTTAATAAAACAGCTCAGGAATTGGACTGTATAAAAATTACACAGCAGGTTGGTGTAGAACTCAATCTGTACCTAACTGAATTGACTACAGTATTCGGGCCACAAATCACTTCCCCTGCCTTAACCCAGCTGACTATCCAGGCTCTGTATAATCTAGCTGGTGGGAATATGGATTACTTGTTGACAAAGTTAGGTGTAGGGAACAACCAACTCAGCTCATTAATTGGTAGCGGCCTGATCACCGGCAACCCTATCCTGTACGACTCACAGACTCAGCTCCTGGGTATACAGGTAACCCTACCCTCAGTCGGGAACCTGAATAATATGCGTGCCACCTACCTGGAAACTCTGTCTGTAAGTACAACCAAAGGATTTGCCTCAGCACTTGTCCCAAAGGTGGTGACACAGGTCGGTTCCGTGATAGAAGAACTTGACACCTCATACTGTATAGAGACCGATTTAGATCTATATTGTACAAGAATAGTGACATTCCCTATGTCTCCTGGTATTTACTCCTGTTTGAGCGGCAATACATCGGCTTGTATGTATTCGAAGACTGAGGGCGCACTCACTACGCCGTACATGACTCTCAAAGGCTCAGTTATTGCCAACTGTAAGATGACAACATGTAGATGTGCAGACCCCCCGGGTATCATATCGCAAAATTATGGAGAAGCTGTGTCTCTAATAGATAGGCAATCGTGCAATATCTTATCCTTGGACGGGATAACTTTGAGGCTCAGTGGGGAATTTGATGCAACTTATCAAAAGAATATCTCAATACAAGATTCTCAAGTAATCGTGACAGGCAATCTCGATATCTCGACTGAGCTTGGGAATGTTAACAACTCGATAAGTAATGCCCTAGATAAGTTAGAGGAAAGCAACAGCAAACTAGACAAGGTCAATGTCAAACTGACCAGCACGTCTGCCCTCATCACCTACATTGTTTTAACTGTCATATCTCTTGTTTGCGGTATACTTAGCCTGGTTCTAGCATGCTACCTGATGTACAAGCAAAAGGCGCAACAGAAGACCTTGTTATGGCTTGGGAATAATACCCTGGACCAGATGAGGGCCACTACGAAAATGTGA
>I.2_I_b_107_JQ966083_wild_bird_South_Korea_WB_KU164_2009
ATGGGCTCCAGATCTTCTACCAGGATCCCAGTACCTCTGATGCTGACTGTTCGGGTCGCGCTGGCACTGAGTTGCGTCCGTCTGACAAGCTCCCTTGATGGCAGGCCTCTTGCAGCTGCAGGGATTGTGGTGACAGGAGACAAAGCAGTCAACATATACACCTCATCTCAGACAGGGTCGATCATAGTCAAGTTACTCCCCAATATGCCCAAGGACAAAGAGGCGTGTGCAAAAGCCCCGTTGGAGGCGTACAACAGGACATTGACTACTCTGCTCACCCCCCTTGGTGATTCTATCCGTAGGATACAAGAGTCCGTGACTACATCTGGAGGAGGGAAACAGGGACGCCTTATAGGCGCTATTATCGGTGGTGCGGCTCTCGGGGTTGCAACCGCTGCACAGATAACAGCAGCCTCGGCTCTGATACAAGCCAACCAAAATGCTGCTAACATCCTCCGGCTTAAAGAGAGCATTGCTGCAACCAATGAGGCTGTGCACGAAGTCACTGACGGATTATCACAACTAGCCGTGGCAGTCGGGAAGATGCAACAATTTGTGAATGACCAGTTTAATAAAACAGCTCAGGAATTGGACTGTATAAAAATTACACAGCAGGTTGGTGTAGAACTCAATCTGTACCTAACTGAATTGACTACAGTATTCGGGCCACAAATCACTTCCCCTGCCTTAACCCAGCTGACTATCCAGGCTCTGTACAATCTAGCTGGTGGGAATATGGATTACTTGTTGACAAAGTTAGGTGTAGGGAACAACCAACTCAGCTCATTAATTGGTAGCGGCCTGATCACCGGCAACCCTATCCTGTACGACTCACAGACTCAGCTCCTGGGTATACAGGTAACCCTACCCTCAGTCGGGAACCTGAATAATATGCGTGCCACCTACCTGGAAACTCTGTCTGTAAGTACAACCAAAGGATTTGCCTCAGCACTTGTCCCAAAGGTGGTGACACAGGTCGGTTCCGTGATAGAAGAACTTGACACCTCATACTGTATAGAGACCGATTTAGATCTATATTGTACAAGAATAGTGACATTCCCTATGTCTCCTGGTATTTACTCCTGTTTGAGCGGCAATACATCGGCTTGTATGTATTCGAAGACTGAGGGCGCACTCACTACGCCGTACATGACTCTCAAAGGCTCAGTTATTGCCAACTGTAAGATGACAACATGTAGATGTGCAGACCCCCCGGGTATCATATCGCAAAATTATGGAGAAGCTGTGTCTCTAATAGATAGGCAATCGTGCAATATCTTATCCTTGGACGGGATAACTTTGAGGCTCAGTGGGGAATTTGATGCAACTTATCAAAAGAATATCTCAATACAAGATTCTCAAGTAATCGTGACAGGCAATCTCGATATCTCGACTGAGCTTGGGAATGTTAACAACTCGATAAGTAATGCTCTAGATAAGTTAGAGGAAAGCAACAGCAAACTAGACAAGGTCAATGTCAAACTGACCAGCACGTCTGCCCTCATCACCTACATTGTTTTAACTGTCATATCTCTTGTTTGCGGTATACTTAGCCTGGTTCTAGCATGCTACCTGATGTACAAGCAAAAGGCGCAACAGAAGACCTTGTTATGGCTTGGGAATAATACCCTGGACCAGATGAGGGCCACTACGAAAATGTGA
>I.2_I_b_108_JQ966084_mallard_South_Korea_WB_KU628_2009
ATGGGCTCCAGATCTTCTACCAGGATCCCAGTACCTCTGATGCTTACTGTTCAGGTCGCGCTGGCACTGTGTTGCGTCCGTCTGACAAGCTCCCTTGATGGCAGGCCTCTTGCAGCTGCAGGGATTGTGGTAACAGGAGACAAAGCAGTCAACATATACACCTCATCCCAGACAGGGTCGATAATAGTCAAGTTACTCCCCAATATGCCCAAGGACAAAGAGGCATGTGCAAAAGCCCCGTTAGAGGCATACAACAGGACATTGACCACTCTGCTCACCCCCCTTGGTGATTCTATCCGTAGGATACAAGAGTCCGTGACTACATCTGGAGGAGGGAAACAGGGACGCCTTATAGGTGCTATTATCGGTGGTGTGGCTCTCGGGGTTGCAACCGCTGCACAGATAACAGCAGCCTCGGCTCTGATACAAGCCAACCAAAATGCTGCCAACATTCTCCGACTTAAAGAGAGCATTGCTGCAACCAATGAGGCTGTGCACGAAGTTACTGACGGATTATCACAACTAGCCGTGGCAGTAGGGAAGATGCAACAATTTGTTAATGACCAGTTTAATAAAACAGCTCAGGAATTGGACTGTATAAAAATTACACAGCAGGTTGGTGTAGAACTCAACCTGTACCTAACTGAATTGACTACAGTATTCGGGCCACAAATCACTTCCCCTGCCTTAACCCAGCTGACCATCCAGGCACTTTATAATCTAGCTGGTGGGAATATGGATTACTTGTTGACAAAGTTAGGTGTAGGGAACAACCAACTTAGCTCATTAATTGGTAGCGGCCTGATCACCGGCAACCCTATCTTGTACGACTCACAGACTCAGCTCTTGGGTATACAGGTAACCCTACCCTCAGTCGGGAACCTGAATAATATGCGTGCCACCTACTTGGAAACTTTGTCTGTGAGTACAACTAAAGGATTTGCCTCAGCACTTGTCCCAAAGGTGGTGACACAAGTCGGTTCCGTGATAGAAGAACTTGACACCTCATACTGCATAGAGACCGATTTAGATTTATATTGTACAAGAATAGTGACATTCCCTATGTCTCCTGGTATCTACTCCTGTTTGAGCGGCAATACATCGGCCTGCATGTATTCTAAGACTGAGGGCGCACTCACTACGCCGTACATGACTCTCAAAGGCTCGGTTATTGCCAACTGTAAGATGACAACATGTAGATGTGCAGACCCCCCGGGTATCATATCGCAGAATTATGGAGAAGCTGTGTCTCTAATAGATAGGCAATCATGCAATATCTTATCCTTGGACGGGATAACTTTGAGGCTCAGTGGGGAATTTGATGCAACTTATCAAAAGAATATCTCAATACAAGATTCTCAAGTAATCGTAACAGGCAATCTCGATATCTCAACTGAGCTTGGGAATGTTAACAACTCGATAAGTAATGCTCTAGATAAGTTAGAGGAAAGCAACAGCAAACTAGACAAGGTCAATGTCAAACTGACCAGCACATCTGCCCTCATCACCTATATTGTTCTAACTGTCATATCTCTTGTTTGCGGCATACTTAGCCTGGTTCTAGCATGCTACCTGATGTACAAGCAAAAGGCGCAACAGAAGACCTTGTTATGGCTTGGGAATAATACCCTGGACCAAATGAGGGCCACTACAAAAATGTGA
>I.2_I_b_109_JQ966085_mallard_South_Korea_WB_KU762_2008
ATGGGCTCCAGATCTTCTACCAGGATCCCAGTACCTCTGATGCTGACTGTTCGGGTCGCGCTGGCACTGTGTTGCGTCCGTCTGACAAGCTCCCTTGATGGCAGGCCTCTTGCAGCTGCAGGGATTGTGGTAACAGGAGACAAAGCAGTCAACATATACACCTCATCCCAGACAGGGTCGATCATAGTCAAGTTACTCCCCAATATGCCCAAGGACAAAGAGGCATGTGCAAAAGCCCCGTTAGAGGCGTACAACAGGACATTGACTACTCTGCTCACCCCCCTTGGTGATTCTATCCGTAGGATACAAGAGTCCGTGACTACATCTGGAGGAGGGAAACAGGGACGCCTTATAGGCGCTATTATCGGTGGTGCGGCTCTCGGGGTTGCAACCGCTGCACAGATAACAGCAGCCTCGGCTCTGATACAAGCCAACCAAAATGCTGCCAACATTCTCCGACTTAAAGAGAGCATTGCTGCAACCAATGAGGCTGTGCACGAAGTCACTGACGGATTATCACAACTAGCCGTGGCAGTCGGGAAGATGCAACAATTTGTTAATGACCAGTTTAATAAAACAGCTCAGGAATTGGACTGTATAAAAATTACACAGCAGGTTGGTGTAGAACTCAACCTGTACCTAACTGAATTGACTACAGTATTCGGGCCACAAATCACTTCCCCTGCCTTAACCCAGCTGACCATCCAGGCACTTTATAATCTAGCTGGTGGGAATATGGATTACTTGTTGACAAAGTTAGGTGTAGGGAACAACCAACTTAGCTCATTAATTGGTAGCGGCCTGATCACCGGCAACCCTATCTTGTACGACTCACAGACTCAGCTCTTGGGTATACAGGTAACCCTACCCTCAGTCGGGAACCTGAATAATATGCGTGCCACCTACTTGGAAACTTTGTCTGTAAGTACAACCAAAGGATTTGCCTCAGCACTTGTCCCAAAGGTGGTGACACAAGTCGGTTCCGTGATAGAAGAACTTGACACCTCATACTGCATAGAGACCGATTTAGATTTATATTGTACAAGAATAGTGACATTCCCTATGTCTCCTGGTATTTACTCCTGTTTGAGCGGCAATACATCGGCCTGTATGTATTCGAAGACTGAGGGCGCACTCACTACACCGTACATGACTCTCAAAGGCTCGGTTATTGCCAACTGTAAGATGACAACATGTAGATGTGCAGACCCCCCGGGTATCATATCGCAGAATTATGGAGAAGCTGTGTCTCTAATAGATAGGCAATCATGCAATATCTTATCCTTGGACGGGATAACTTTGAGGCTCAGTGGGGAATTTGATGCAACTTATCAAAAGAATATCTCAATACAAGATTCTCAAGTAATCGTGACAGGCAATCTCGATATCTCAACTGAGCTTGGGAATGTTAACAACTCGATAAGTAATGCTCTAGATAAGTTAGAGGAAAGCAACAGCAAATTAGACAAGGTCAATGTCAAACTGACCAGCACATCTGCCCTCATCACCTATATTGTTCTAACTGTCATATCTCTTGTTTGCGGCATACTTAGCCTGGTTCTAGCATGCTACCTGATGTACAAGCAAAAGGCGCAACAGAAGACCTTGTTATGGCTTGGGAATAATACCCTGGACCAAATGAGGGCCACTACAAAAATGTGA
>I.2_I_b_110_JX193077_duck_China_Guangxi16_2008
ATGGGCTCCAGATCTTCTACCAGGATCCCAGTACCTCTGATGCTGACTGTTCGGGTCGCGCTGGCATTGTGTTGCGTCCGTCTGACAAGCTCCCTTGATGGCAGGCCTCTTGCAGCTGCAGGGATTGTGGTAACAGGAGACAAAGCAGTCAACATATACACCTCATCCCAGACAGGGTCGATCATAGTCAAGTTACTCCCCAATATGCCCAAGGACAAAGAGGCATGTGCAAAAGCCCCGTTGGAGGCATACAACAGGACATTGACTACTCTGCTCACCCCCCTTGGTGATTCTATCCGTAGGATACAGGAGTCCGTGACTACATCTGGAGGAGGGAAACAGGGACGCCTTATAGGCGCTATTATCGGTGGTGCGGCTCTCGGGGTTGCAACCGCTGCACAGATAACAGCAGCCTCGGCTCTGATACAGGCCAACCAAAATGCTGCCAACATTCTCCGACTTAAAGAGAGCATTGCTGCAACCAATGAGGCTGTGCACGAAGTCACTGACGGATTATCACAACTGGCCGTGGCAGTCGGGAAGATGCAACAATTTGTTAATGACCAGTTTAATAAAACAGCTCAGGAATTGGACTGTATAAAAATTACACAGCAGGTTGGTGTAGAACTCAACTTGTACCTAACTGAATTGACTACAGTATTCGGGCCACAAATCACTTCCCCTGCCCTAACCCAGCTGACCATCCAGGCACTTTATAATCTAGCTGGTGGGAATATGGATTACTTGTTGACAAAGTTAGGTGTAGGGAACAACCAACTTAGCTCATTAATTGGTAGCGGCCTGATCACCGGCAATCCTATCTTGTACGACTCACAGACTCAGCTCTTGGGTATACAGGTAACCCTACCCTCAGTCGGGAACCTGAATAATATGCGTGCCACCTACTTGGAAACTTTGTCTGTAAGTACAACCAAAGGATTTGCCTCAGCACTTGTCCCAAAGGTGGTGACACAAGTCGGTTCCGTGATAGAAGAACTTGACACCTCATACTGCATAGAGACCGATTTAGATTTATATTGTACAAGAATAGTGACATTCCCTATGTCTCATGGTATTTACTCCTGTTTGAGCGGCAATACATCGGACTGTATGTATTCGAAGACTGAGGGTGCACTCAATACACCGTACATGACTCTCAAAGGCTCGGTTATTGCCAACTGTAAGATGACAACATGTAGATGTGCAGACCCCCCGGGTATCATATCGCAGAATTATGGAGAAGCTGTGTCTCTAATAGATAGGCAATCATGCAATATCTTATCCTTGGACGGGATAACTTTGAGGCTCAGCGGGGAATTTGATGCAACTTATCAAAAGAATATCTCAATACAAGATTCTCAAGTAATCGTGACAGGCAATCTCGATATGTCAAATGAGCTTGGGAATGTTAACAACTCGATAAGTAATGCTCTAGATAAGTTAGAGGAAAGCAACAGCAAACTAGACAAGGTCAATGTCAAACTGACCAGCACATCTGCCCTCATCACCTATATTGTTCTAACTGCCATATCTCTTGTTTGCGGCATACTTAGCTTGGTTCTAGCGTGCTACCTGATGTACAAGCAAAAGGCGCAACAGAAGACTCTGTTATGGCTTCGGAATAATACCCTGGACCAAATGAGGGCCACTACAAGAATCTGA
>I.2_I_b_111_JX193078_duck_China_Guangxi17_2009
ATGGGCTCCAGATCTTCTACCAGGATCCCAGTACCTCTGATGCTGACTGTTCGGGTCGCGCTGGCACTGTGTTGCGTCCGTCTGACAAGCTCCCTTGATGGCAGGCCTCTTGCAGCTGCAGGGATTGTGGTAACAGGAGACAAAGCAGTCAACATATACACCTCATCCCAGACAGGGTCGATCATAGTCAAGTTACTCCCCAATATGCCCAAGGACAAAGAGGCATGTGCAAAAGCCCCGTTAGAGGCGTACAACAGGACATTGACTACTCTGCTCACCCCCCTTGGTGATTCTATCCGTAGGATACAAGAGTCCGTGACTACATCTGGAGGAGGGAAACAGGGACGCCTTATAGGCGCTATTATCGGTGGTGCGGCTCTCGGGGTTGCAACCGCTGCACAGATAACAGCAGCCTCGGCTCTGATACAAGCCAACCAAAATGCTGCCAACATTCTCCGACTTAAAGAGAGCATTGCTGCAACCAATGAGGCTGTGCACGAAGTCACTGACGGATTATCACAACTAGCCGTGGCAGTCGGGAAGATGCAACAATTTGTTAATGACCAGTTTAATAAAACAGCTCAGGAATTGGACTGTATAAAAATTACACAGCAGGTTGGTGTAGAACTCAACCTGTATCTAACTGAATTGACTACAGTATTCGGGCCACAAATCACTTCCCCTGCCTTAACCCAGCTGACCATCCAGGCACTTTATAATCTAGCTGGTGGGAATATGGATTACTTGTTGACAAAGTTAGGTGTAGGGAACAACCAACTTAGCTCATTAATTGGTAGCGGCCTGATCACCGGCAACCCTATCTTGTATGACTCACAGACTCAGCTCTTGGGTATACAGGTAACCCTACCCTCAGTCGGGAACCTGAATAATATGCGTGCCACCTACTTGGAAACTTTGTCTGTAAGTACAACCAAAGGGTTTGCCTCAGCACTTGTCCCAAAGGTGGTGACACAAGTCGGTTCTGTGATAGAAGAACTTGACACCTCATACTGCATAGAGACCGATTTAGATTTATATTGTACAAGAATAGTGACATTCCCTATGTCTCCTGGTATTTACTCCTGTTTGAGCGGCAATACATCGGCCTGTATGTATTCGAAGACTGAGGGTGCACTCACTACACCGTACATGACCCTCAAAGGCTCGGTTATTGCCAACTGTAAGATGACAACATGTAGATGTGCAGACCCCCCGGGTATCATATCGCAAAATTATGGAGAAGCTGTGTCTCTAATAGATAGGCAATCATGCAATATCTTATCCTTGGACGGGATAACTTTGAGGCTCAGTGGGGAATTTGATGCAACTTATCAAAAGAATATCTCAATACAAGATTCTCAAGTAATCGTGACAGGCAATCTCGATATCTCAACTGAGCTTGGGAATGTTAACAACTCGATAAGTAATGCTCTAGATAAGTTAGAGGAAAGCAACAGCAAACTAGACAAGGTCAATGTCAAACTGACCAGCACATCTGCCCTCATCACCTATATTGTTCTAACTGTCATATCTCTTGTTTGCGGCATACTTAGCCTGGTTCTAGCATGCTACCTGATGTACAAGCAAAAGGCGCAACAGAAGACCTTGTTATGGCTTGGGAATAATACTCTGGACCAAATGAGGGCCACTACAAGAATCTGA
>I.2_I_b_112_JX193081_duck_China_Guangxi20_2010
ATGGGCTCCAGATCTTCTACCAGGATCCCAGTACCTCTGATGCTGACTGTTCGGGCCGCGCTGGCATTGTGTTGCGTCCGTCTGACAAGCTCCCTTGATGGCAGGCCTCTTGCAGCTGCAGGGATTGTGGTAACAGGAGACAAAGCAGTCAACATATACACCTCATCCCAGACAGGGTCGATCATAGTCAAGTTGCTCCCCAATATGCCCAAGGACAAAGAGGCATGTGCAAAAGCCCCGTTGGAGGCATACAACAGGACATTGACTACTCTGCTCACCCCCCTTGGTGATTCTACCCGTAGGATACAAGAGTCCGTGACTACATCTGGAGGAGGGAAACAGGGACGCCTTATAGGCGCTATTATCGGTGGTGCGGCTCTCGGGGTTGCAACCGCTGCACAGATAACAGCAGCCTCGGCTCTGATACAGGCCAACCAAAATGCTGCCAACATTCTCCGACTTAAAGAGAGCATTGCTGCAACCAATGAGGCTGTGCACGAAGTCACTGACGGATTATCACAACTGGCCGTGGCAGTCGGGAAGATGCAACAATTTGTTAATGACCAGTTTAATAAAACAGCTCAGGAATTGGACTGTATAAAAATTACACAGCAGGTTGGTGTAGAACTCAACTTGTACCTAACTGAATTGACTACAGTATTCGGGCCACAAATCACTTCCCCTGCCCTAACCCAGCTGACCATCCAGGCACTTTATAATCTAGCTGGTGGGAATATGGATTACTTGTTGACAAAGTTAGGTGTAGGGAACAATCAACTTAGCTCATTAATTGGTAGCGGCCTGATCACCGGCAATCCTATCTTGTACGACTCACAGACTCAGCTCTTGGGTATACAGGTAACCCTACCCTCAGTCGGGAACCTGAATAATATGCGTGCCACCTACTTGGAAACTTTGTCTGTAAGTACAACCAAGGGATTTGCCTCAGCACTTGTCCCAAAGGTGGTGACACAAGTCGGTTCCGTGATAGAAGAACTTGACACCTCATACTGCATAGAGACCGATCTAGATTTATATTGTACAAGAATAGTGACATTCCCTATGTCTCCTGGTACTTACCCCTGTTTGAGCGGCAATGCATCAGCTTGTATGTATTCGAAGACTGAGGGTGCACTCACTACACCGTACATGACTCTCAAAGGCTCGGTTATTGCCAACTGTAAGATGACAACATGTAGATGTGCAGACCCCCCGGGTATCATATCGCAGAATTATGGAGAAGCTGTGTCTCTAATAGATAGGCAATCATGCAATATCTTATCCTTGGACGGGATAACTTTGAGGCTCAGTGGGGAATTTGATGCAACTTATCAAAAGAATATCTCAATACAAGATTCTCAAGTAATCGTGACAGGCAATCTCGATATCTCAACTGAGCTTGGGAATGTTAACAACTCGATAAGTAATGCTCTAGATAAGTTAGAGGAAAGCAACAGCAAACTAGACAAGGTCAATGTCAAACTGACCAGCACATCTGCCCTCATCACCTATATTGTTCTAACTGCCATATCTCTTGTTTGCGGCATACTTAGCTTGGTTCTAGCGTGCTACCTGATGTACAAGCAAAAGGCGCAACAGAAGACTCTGTTATGGCTTGGGAATAATACCCTGGACCAAATGAGGGCCACTACAAGAATCTGA
>I.2_I_b_113_JX193083_duck_China_Guangxi22_2010
ATGGGCTCCAGATCTTCTACCAGGATCCCAGTACCTCTGATGCTGACTGTTCGGGTCGCGCTGGCATTGTGTTGCGTCCGTCTGACAAGCTCCCTTGATGGCAGGCCTCTTGCAGCTGCAGGGATTGTGGTAACAGGAGACAAAGCAGTCAACATATACACCTCATCCCAGACAGGGTCGATCATAGTCAAGTTACTCCCCAATATGCCCAAGGACAAAGAGGCATGTGCAAAAGCCCCGTTGGAGGCATACAACAGGACATTGACTACTTTGCTCACCCCCCTTGGTGATTCTATCCGTAGGATACAAGAGTCCGTGACTACATCTGGAGGAGGGAAACAGGGACGCCTTATAGGCGCTATTATCGGTGGTGCGGCTCTCGGGGTTGCAACCGCTGCACAGATAACAGCAGCCTCGGCTCTGATACAGGCCAACCAAAATGCTGCCAACATTCTCCGACTTAAAGAGAGCATTGCTGCAACCAATGAGGCTGTGCACGTAGTCACTGACGGATTATCACAACTGGCCGTGGCAGTCGGGAAGATGCAACAATTTGTTAATGACCAGTTTAATAAAACAGCTCAGGAATTGGACTGCATAAAAATTACACAGCAGGTTGGTGTAGAACTCAACTTGTACCTAACTGAATTGACTACAGTATTCGGGCCACAAATCACTTCCCCTGCCCTAACCCAGCTGACCATCCAGGCACTTTACAATCTAGCTGGTGGGAATATGGATTACTTGTTGACAAAGTTAGGTGTAGGGAACAATCAACTTAGCTCATTAATTGGTAGCGGCCTGATCACCGGCAATCCTATCTTGTACGACTCACAGACTCAGCTCTTGGGTATACAGGTAACCCTACCCTCAGTCGGGAACCTGAATAATATGCGTGCCACCTACTTGGAAACTTTGTCTGTAAGTACAACCAAAGGATTTGCCTCAGCACTTGTCCCAAAGGTGGTGACACAAGTCGGTTCCGTGATAGAAGAACTTGACACCTCATACTGCATAGAGACCGATTTAGATTTATATTGTACAAGAATAGTGACATTCCCTATGTCTCCTGGTATTTACTCCTGTTTGAGCGGCAATACATCAGCTTGTATGTATTCGAAGACTGAGGGTGCACTCACTACACCGTACATGACTCTCAAAGGCTCGGTTATTGCCAACTGTAAGATGACAACATGTAGATGTGCAGACCCCCCGGGTATCATATCGCAAAATTATGGAGAAGCTGTGTCTCTAATAGATAGGCAATCATGTAATATCTTATCCTTGGACGGGATAACTTTGAGGCTCAGTGGGGAATTTGATGCAACTTATCAAAAGAATATCTCAATACAAGATTCTCAAGTAATCGTGACAGGCAATCTCGATATCTCAACTGAGCTTGGGAATGTTAACAACTCGATAAGTAATGCTCTAGATAAGTTAGAGGAAAGCAACAGCAAACTAGACAAGGTCAATGTCAAACTGACCAGCACATCTGCCCTCATCACCTATATTGTTCTAACTGCCATATCTCTTGTTTGCGGCATACTTAGCTTGGTTCTAGCGTGCTACCTGATGTACAAGCAAAAGGCGCAACAGAAGACTCTGTTATGGCTTGGGAATAATACCCTGGACCAAATGAGGGCCACTACAAGAATCTGA
>I.2_I_b_114_JX401403_mallard_South_Korea_CBU2249_2007
ATGGGCTCCAGATCTTCTACCAGGATCCCAGTACCTCTGATGCTGACTGTTCGGGTCGCGCTGGCATTGTGTTGCGTCCGTCTGACAAGCTCCCTTGATGGCAGGCCTCTTGCAGCTGCAGGGATTGTGGTAACAGGAGACAAAGCAGTCAACATATACACCTCATCCCAGACAGGGTCGATCATAGTCAAGTTACTCCCCAATATGCCCAAGGACAAAGAGGCATGTGCAAAAGCCCCGTTGGAGGCATACAACAGGACATTGACTACTCTGCTCACCCCCCTTGGTGATTCTATCCGTAGGATACAAGAGTCCGTGACTACATCTGGAGGAGGGAAACAGGGACGCCTTATAGGCGCTATTATCGGTGGTGCGGCTCTCGGGGTTGCAACCGCTGCACAGATAACAGCAGCCTCGGCTCTGATACAGGCCAACCAAAATGCTGCCAACATTCTCCGACTTAAAGAGAGCATTGCTGCAACCAATGAGGCTGTGCACGAAGTCACTGACGGATTATCACAACTGGCCGTGGCAGTCGGGAAGATGCAACAATTTGTTAATGACCAGTTTAATAAAACAGCTCAGGAATTGGACTGTATAAAAATTACACAGCAGGTTGGTGTAGAACTCAACTTGTACCTAACTGAATTGACTACAGTATTCGGGCCACAAATCACTTCCCCTGCCCTAACCCAGCTGACCATCCAGGCACTTTATAATCTAGCTGGTGGGAATATGGATTACTTGTTGACAAAGTTAGGTGTAGGGAACAACCAACTTAGCTCATTAATTGGTAGCGGCCTGATCACCGGCAATCCTATCTTGTACGACTCACAGACTCAGCTCTTGGGTATACAGGTAACCCTACCCTCAGTCGGGAACCTGAATAATATGCGTGCCACCTACTTGGAAACTTTGTCTGTAAGTACAACCAAAGGATTTGCCTCAGCACTTGTCCCAAAGGTGGTGACACAAGTCGGTTCCGTGATAGAAGAACTTGACACCTCATACTGCATAGAGACCGATTTAGATTTATATTGTACAAGAATAGTGACATTCCCTATGTCTCCTGGTATTTACTCCTGTTTGAGCGGCAATACATCGGCTTGTATGTATTCGAAGACTGAGGGTGCACTCACTACACCGTACATGACTCTCAAAGGCTCGGTTATTGCCAACTGTAAGATGACAACATGTAGATGTGCAGACCCCCCGGGTATCATATCGCAGAATTATGGAGAAGCTGTGTCTCTAATAGATAGGCAATCATGCAATATCTTATCCTTGGACGGGATAACTTTGAGGCTCAGTGGGGAATTTGATGCAACTTATCAAAAGAATATCTCAATACAAGATTCTCAAGTAATCGTGACAGGCAATCTCGATATCTCAACTGAGCTTGGGAATGTTAACAACTCGATAAGTAATGCTCTAGATAAGTTAGAGGAAAGCAACAGCAAACTAGACAAGGTCAATGTCAAACTGACCAGCACATCTGCCCTCATCACCTATATTGTTCTAACTGCCATATCTCTTGTTTGCGGCATACTTAGCTTGGTTCTAGCGTGCTACCTGATGTACAAGCAAAAGGCGCAACAGAAGACTCTGTTATGGCTTGGGAATAATACCCTGGACCAAATGAGGGCCACTACAAAAATGTGA
>I.2_I_b_115_JX401404_mallard_South_Korea_CBU2179_2007
ATGGGCTCCAGATCTTCTACCAGGATCCCAGTACCTCTGATGCTGACTGTTCGGGTCGCGCTGGCACTGTGTTGCGTCCGTCTGACAAGCTCCCTTGATGGCAGGCCTCTTGCAGCTGCAGGGATTGTGGTAACAGGAGACAAAGCAGTCAACATATACACCTCATCCCAGACAGGGTCGATCATAGTCAAGTTACTCCCCAATATGCCCAAGGACAAAGAGGCATGTGCAAAAGCCCCGTTAGAGGCGTACAACAGGACATTGACTACTCTGCTCACCCCCCTTGGTGATTCTATCCGTAGGATACAAGAGTCCGTGACTACATCTGGAGGAGGGAAACAGGGACGCCTTATAGGCGCTATTATCGGTGGTGCGGCTCTCGGGGTTGCAACCGCTGCACAGATAACAGCAGCCTCGGCTCTGATACAAGCCAACCAAAATGCTGCCAACATTCTCCGACTTAAAGAGAGCATTGCTGCAGCCAATGAGGCTGTGCACGAAGTCACTGACGGATTATCACAACTAGCCGTGGCAGTCGGGAAGATGCAACAATTTGTTAATGACCAGTTTAATAAAACAGCTCAGGAATTGGACTGTATAAAAATTACACAGCAGGTTGGTGTAGAACTCAACCTGTACCTAACTGAATTGACTACAGTATTCGGGCCACAAATCACTTCCCCTGCCTTAACCCAGCTGACCATCCAGGCACTTTATAATCTAGCTGGTGGGAATATGGATTACTTGTTGACAAAGTTAGGTGTAGGGAACAACCAACTTAGCTCATTAATTGGTAGCGGCCTGATCACCGGCAACCCTATCTTGTACGACTCACAGACTCAGCTCTTGGGTATACAGGTAACCCTACCCTCAGTCGGGAACCTGAATAATATGCGTGCCACCTACTTGGAAACCTTGTCTGTAAGTACAACCAAAGGATTTGCCTCAGCACTTGTCCCAAAGGTGGTGACACAAGTCGGTTCCGTGATAGAAGAACTTGACACCTCATACTGCATAGAGACCGATTTAGATTTATATTGTACAAGAATAGTGACATTCCCTATGTCTCCTGGTATTTACTCCTGTTTGAGCGGCAATACATCGGCCTGTATGTATTCGAAGACTGAGGGCGCACTCACTACACCGTACATGACTCTCAAAGGCTCGGTTATTGCCAACTGTAAGATGACAACATGTAGATGTGCAGACCCCCCGGGTATCATATCGCAGAATTATGGAGAAGCTGTGTCTCTAATAGATAGGCAATCATGCAATATCTTATCCTTGGACGGGATAACTTTGAGGCTCAGTGGGGAATTTGATGCAACTTATCAAAAGAACATCTCAATACAAGATTCTCAAGTAATCGTGACAGGCAATCTCGATATCTCAACTGAGCTTGGGAATGTTAACAACTCGATAAGTAATGCTCTAGATAAGTTAGAGGAAAGCAACAGCAAACTAGACAAGGTCAATGTCAAACTGACCAGCACATCTGCCCTCATCACCTATATTGTTCTAACTGTCATATCTCTTGTTTGCGGCATACTTAGCCTGGTTCTAGCATGCTACCTGATGTACAAGCAAAAGGCGCAACAGAAGACCTTGTTATGGCTTGGGAATAATACCCTGGACCAAATGAGGGCCACTACAAAAATGTGA
>I.2_I_b_116_JX401405_mallard_South_Korea_CBU2374_2007
ATGGGCTCCAGATCTTCTACCAGGATCCCAGTACCTCTGATGCTGACTGTCCGGGTCGCGCTGGCACTGAGTTGCGTCCGTCTGACAAGCTCCCTTGATGGCAGGCCTCTTGCAGCTGCAGGGATTGTGGTAACAGGAGACAAAGCAGTCAACATATACACCTCATCCCAGACAGGGTCGATCATAGTCAAGTTACTCCCCAATATGCCCAAGGACAAAGAGGCGTGTGCAAAAGCCCCATTGGAGGCGTACAACAGGACATTGACTACTCTGCTCACCCCCCTTGGTGATTCTATCCGTAGGATACAAGAGTCCGTGACTACATCTGGAGGAGGGAAACAGGGGCGCCTTATAGGCGCTATTATCGGTGGTGCGGCTCTCGGGGTTGCAACCGCTGCACAGATAACAGCAGCCTCGGCTTTGATACAAGCCAACCAAAATGCTGCTAACATCCTCCGGCTTAAAGAGAGCATTGCTGCAACCAATGAGGCTGTGCACGAAGTCACTGACGGATTATCACAACTAGCCGTGGCAGTTGGGAAGATGCAACAATTTGTTAATGACCAGTTTAACAAAACAGCTCAGGAATTGGACTGTATAAAAATTACACAGCAGGTTGGTGTAGAACTCAACCTGTACCTAACTGAATTGACTACAGTATTCGGGCCACAAATCACCTCCCCTGCTCTAACCCAGCTGACTATCCAGGCACTTTATAATCTAGCTGGTGGGAATATGGATTACTTGTTGACAAAGTTAGGTGTAGGGAACAACCAACTCAGCTCATTAATTAGTAGCGGCCTGATCACCGGCAACCCTATCCTGTACGACTCACAGACTCAGCTCCTGGGTATACAGGTAACCCTACCCTCAGTTGGGAACCTGAATAATATGCGTGCCACCTACCTGGAAACTTTGTCTGTAAGTACAACCAAAGGATTTGCCTCAGCACTTGTCCCAAAGGTGGTGACACAGGTCGGTTCCGTGATAGAAGAACTTGACACCTCATACTGTATAGAGACCGATTTAGATCTATATTGTACAAGAATAGTGACATTCCCTATGTCTCCTGGTATTTACTCCTGTTTGAGCGGCAATACATCGGCTTGTATGTATTCGAAGACTGAGGGCGCACTCACTACGCCGTACATGACCCTCAAAGGCTCGGTTATTGCCAACTGTAAGATGACAACATGTAGATGTGCAGACCCCCCGGGTATCATATCGCACAATTATGGAGAAGCTGTGTCTCTAATAGATAAGCAATCGTGCAATATCTTATCCTTGGACGGGATAACTTTGAGGCTCAGTGGGGAATTTGATGCAACTTATCAAAAGAATATCTCAATACAAGATTCTCAAGTAATCGTGACAGGCAATCTCGATATCTCGACTGAGCTTGGGAATGTTAACAACTCGATAAGTAATGCTCTAGATAAGTTAGAGGAAAGCAACAGCAAACTAGACAAGGTCAATGTCAAACTGACCAGCACGTCTGCCCTCATCACCTACATTGTTTTAACTGTCATATCTCTTGTTTGCGGTATACTTAGCCTGGTTCTAGCATGCTACCTGATGTACAAGCAAAAGGCGCAACAGAAGACCTTGTTATGGCTTGGGAATAATACCCTGGACCAGATGAGGGCCACTACGAAAATATGA
>I.2_I_b_117_JX518873_Meller_sduck_Madagascar_MGA057C_2009
ATGGGCTCCAGATCTTCTACCAGAATCCCAGCACCTCTGATGCTGACTGTTCGGGTCGCGCTGGCACTGTGTTGCGTCCGTCTGACAAGCTCTCTTGATGGCAGGCCTCTTGCAGCTGCAGGGATTGTGGTAACAGGAGACAAAGCAGTCAACATATACACCTCATCCCAGACAGGGTCGATCATAGTCAAGTTACTCCCCAATATGCCCAAGGACAAAGAGGCATGTGCAAAAGCCCCGTTGGAGGCGTATAACAGGACATTGACTACTCTGCTCACCCCCCTTGGTGATTCTATCCGTAGGATACAAGAGTCCGTGACTACATCTGGAGGAGGGAAACAGGGACGCCTTATAGGCGCTATTATCGGTAGCGTGGCTCTCGGGGTTGCAACTGCTGCACAAATAACAGCAGCCTCGGCTCTGATACAGGCCAACCAAAATGCTGCCAACATTCTCCGACTTAAAGAGAGCATTGCTGCAACCAATGAGGCTGTGCACGAAGTCACTGACGGATTATCACAACTAGCCGTGGCAGTTGGGAAGATGCAACAATTTGTTAATGACCAGTTTAATAAAACAGCTCAGGAATTGGACTGTATAAAAATTACACAGCAGGTTGGTGTAGAACTCAACCTGTATCTAACTGAATTGACTACAGTATTCGGGCCACAAATCACTTCCCCTGCCTTAACCCAGCTGACCATCCAGGCACTTTATAATCTAGCTGGTGGGAATATGGATTACTTGTTGACAAAGTTAGGTGTAGGGAACAACCAACTTAGCTCATTAATTGGTAGCGGCCTGATCACCGGCAACCCTATCTTGTACGACTCACAGACTCAGCTCTTGGGTATACAGGTAACCCTACCCTCAGTCGGGAACCTGAATAATATGCGTGCCACCTACTTGGAAACTTTGTCTGTAAGTACGACCAAAGGATTTGCCTCAGCACTTGTCCCAAAGGTGGTGACACAAGTCGGTTCCGTGATAGAAGAACTTGACACCTCATACTGCATAGAGACCGATTTAGATTTATATTGTACAAGAATAGTGACATTCCCTATGTCTCCTGGTATTTACTCCTGTTTGAGCGGCAATACATCGGCTTGTATGTATTCAAAGACTGAGGGCGCACTCACTACGCCGTATATGACTCTCAAAGGCTCGGTTATTGCCAACTGTAAGATGACAACATGTAGGTGTGCAGACCCCCCGGGTATCATATCGCAGAATTATGGAGAAGCTGTGTCTCTAATAGATAGGCAATCATGCAATATCTTATCCTTGGACGGGATAACTTTGAGGCTCAGTGGGGAATTTGATGCAACTTATCAAAAGAATATCTCAATACAAGATTCTCAAGTAATCGTGACAGGCAATCTCGATATCTCAACTGAGCTTGGGAATGTTAACAATTCGATAAGTAATGCTCTAGATAAGTTAGAGGAAAGCAACAGCAAACTAGACAAGGTCAATGTCAAACTGACCAGCACATCTGCCCTCATCACCTATATTGTTCTAACTGTCATATCTCTTGTTTGCGGCATACTTAGCCTGGTTCTAGCATGTTACCTGATGTACAAGCAAAAGGCGCAACAGAAGACCTTGTTATGGCTTGGGAATAATACCCTGGACCAAATGAGGGCCACTACAAAAATGTGA
>I.2_I_b_118_JX518874_red_billed_teal_Madagascar_MGA284C_2009
ATGGGCTCCAGATCCTCTACCAGGATCCCAGTACCTCTGATGCTGACCGTTCGGGTCGCGCTGGCATTGTGTTGCGTCCGTCTGACAAGCTCCCTTGATGGCAGGCCTCTTGCAGCTGCAGGGATTGTGGTAACAGGAGACAAAGCAGTCAACATATACACCTCATCCCAGACAGGGTCGATCATAGTCAAGTTACTCCCCAATATGCCAAAGGACAAAGAGGCATGTGCAAAAGCCCCGTTGGAGGCGTACAACAGGACATTGACTACTCTGCTCACCCCCCTTGGTGATTCTATCCGTAGGATACAAGAGTCCGTGACTACATCTGGAGGAGGGAAACAGGGACGCCTTATAGGCGCCATTATCGGTGGTGTGGCTCTCGGGGTTGCAACCGCTGCACAGATAACAGCAGCCTCGGCTCTGATACAAGCCAACCAAAATGCTGTCAACATCCTCCGACTTAAAGAGAGCATTGCTGCAACCAATGAGGCTGTGCATGAAGTCACTGACGGATTATCACAACTAGCCGTAGCAGTCGGGAAGATGCAACAATTTGTTAATGACCAGTTTAATAAAACAGCTCAGGAATTGGACTGTATAAAAATTACACAGCAGGTTGGTGTAGAACTCAACCTGTACCTAACTGAATTGACTACAGTATTCGGGCCACAAATCACTTCCCCTGCCTTAACCCAGCTGACTATCCAGGCGCTTTATAATCTAGCTGGTGGGAATATGGATTACTTGTTGACAAAGTTAGGTGTAGGGAACAACCAACTTAGCTCATTAATTAGTAGCGGCCTGATCACCGGCAACCCTATCTTGTACGATTCACAGACTCAGCTCTTGGGTATACAGGTAACCCTGCCTTCAGTCGGGAACCTGAATAATATGCGTGCCACCTACTTGGAAACTTTGTCTGTAAGTACAACCAAAGGATTTGCCTCAGCACTTGTCCCGAAGGTGGTGACACAAGTCGGTTCCGTGATAGAAGAACTTGACACCTCATACTGCATAGAGACCGATTTAGATTTATATTGTACAAGAATAGTGACATTCCCTATGTCTCCTGGTATTTACTCCTGTTTGAGCGGCAATACATCGGCTTGTATGTATTCGAAGACTGAGGGCGCACTCACTACACCGTACATGACTCTCAAAGGCTCGGTTATTGCCAACTGTAAGATGACAACATGTAGATGTGCAGACCCCCCGGGTATCATATCGCAAAATTATGGAGAAGCTGTGTCCCTAATAGATAGGCAATCATGCAATATCTTATCCTTGGACGGGATAACTTTGAGGCTCAGTGGGGAATTTGATGCAACTTATCAAAAGAATATCTCAATACAAGATTCTCAAGTAATCGTGACAGGCAATCTCGATATCTCGACTGAGCTTGGGAATGTTAACAACTCGATAAGTAATGCTCTAGATAAGTTAGAGGAAAGCAACAGCAAACTAGACAAAGTCAATGTCAAACTGACCAGCACATCTGCCCTCATCACCTATATTGTTTTAACTGTCATATCTCTTGTTTGCGGCATACTTAGCCTGGTTCTAGCATGCTACCTGATGTACAAACAAAGGGCGCAACAGAAGACCTTGTTATGGCTTGGGAACAATACCCTGGATCAGATGAGGGCCACTACGAAAGTGTGA
>I.2_I_b_119_KC503411_northern_pintail_Japan_10EY0020_2010
ATGGGCTCCAGATCTTCTACCAGGATCCCAGTACCTCTGATGCTGACTGTCCGGGTCGCGCTGGCACTGAGTTGCGTCCGTCTGACAAGCTCCCTTGATGGCAGGCCTCTTGCAGCTGCAGGGATTGTGGTAACAGGAGACAAAGCAGTCAACATATACACCTCATCCCAGACAGGGTCGATCATAGTCAAGTTACTCCCCAATATGCCCAAGGACAAAGAGGCGTGTGCAAAAGCCCCATTGGAGGCGTACAACAGGACATTGACTACTCTGCTCACCCCCCTTGGTGATTCTATCCGTAGGATACAAGAGTCCGTGACCACATCTGGAGGAGGGAAACAGGGGCGCCTTATAGGCGCTATTATCGGTGGTGCGGCTCTCGGGGTTGCAACCGCTGCACAGATAACAGCAGCCTCGGCTTTGATACAAGCCAACCAAAATGCTGCTAACATCCTCCGGCTTAAAGAGAGCATTGCTGCAACCAATGAGGCTGTGCACGAAGTCACTGACGGATTATCACAACTAGCCGTGGCAGTCGGGAAGATGCAACAATTTGTTAATGACCAGTTTAATAAAACAGCTCAGGAATTGGACTGTATAAAAATTACACAGCAGGTTGGTGTAGAACTCAACCTGTACCTAACTGAATTGACTACAGTATTCGGGCCACAAATCACCTCCCCTGCTTTAACCCAGCTGACTATCCAGGCACTTTATAATCTAGCTGGTGGGAATATGGATTACTTGTTGACAAAATTAGGTGTAGGGAACAACCAACTCAGCTCATTAATTGGTAGCGGCCTGATCACCGGCAACCCTATCCTGTACGACTCACAGACTCAGCTCCTGGGTATACAGGTAACCCTACCCTCAGTTGGGAACCTGAATAATATGCGTGCCACCTACCTGGAAACTTTGTCTGTAAGTACAACCAAAGGATTTGCCTCAGCACTTGTCCCAAAGGTGGTGACACAGGTCGGTTCCGTGATAGAAGAACTTGACACCTCATACTGTATAGAGACCGATTTAGATCTATATTGTACAAGAATAGTGACATTCCCTATGTCTCCTGGTATTTACTCCTGTTTGAGCGGCAATACATCGGCTTGTATGTATTCGAAGACTGAGGGCGCACTCACTACGCCGTACATGACCCTCAAAGGCTCGGTTATTGCCAACTGTAAGATGACAACATGTAGATGTGCAGACCCCCCGGGTATCATATCGCAAAATTATGGAGAAGCTGTGTCTTTAATAGATAAGCAATCGTGCAATATCTTATCCTTGGACGGGATAACTTTGAGGCTCAGTGGGGAATTTGATGCAACTTATCAAAAGAATATCTCGATACAAGATTCTCAAGTAATCGTGACAGGCAATCTCGATATCTCGGCTGAGCTTGGGAATGTTAACAACTCGATAAGTAATGCTCTAGATAAGTTAGAGGAAAGCAACAGCAAACTAGACAAGGTCAATGTCAAACTGACCAGCACGTCTGCCCTCATCACCTACATTGTTTTAACTGTCATATCTCTTGCTTGCGGTATACTTAGTCTGGTTCTAGCATGCTACCTGATGTACAAGCAAAAGGCGCAACAGAAGACCTTGTTATGGCTTGGGAATAATACCCTGGACCAGATGAGGGCCACTACGAAAATATGA
>I.2_I_b_120_KC503413_duck_Japan_10UO0501_2010
ATGGGCTCCAGATCTTCTACCAGAATCCCAGTACCTCTGATGCTGACTGTTCGGGTCGCGCTGGCACTGTGTTGCGTCCGTCTGACAAGCTCCCTTGATGGCAGGCCTCTTGCAGCTGCAGGGATTGTGGTAACAGGAGACAAAGCAGTCAACATATACACCTCATCCCAGACAGGGTCGATCATAGTCAAGTTACTCCCCAATATGCCCAAGGACAAAGAGGCATGTGCAAAAGCCCCGTTGGAGGCGTACAACAGGACATTGACTACTCTGCTCACCCCCCTTGGTGATTCTATCCGTAGGATACAAGAGTCCGTGACTACATCTGGAGGAGGGAAACAGGGGCGCCTTATAGGCGCGATCATCGGTGGTGCGGCTCTCGGGGTTGCAACCGCTGCACAGATAACAGCAGCCTCGGCCTTGATACAAGCCAACCAAAATGCTGCCAACATTCTCCGACTTAAAGAGAGCATTGCTGCAACCAATGAGGCTGTGCACGAAGTCACTGACGGATTATCACAACTAGCCGTGGCAGTCGGGAAGATGCAACAATTTGTTAATGATCAGTTTAATAAAACAGCTCAGGAATTGGACTGTATAAAAATTACACAGCAGGTTGGTGTAGAACTCAACCTGTACCTAACTGAATTGACTACAGTATTCGGGCCACAAATCACTTCCCCTGCCTTAACCCAGCTGACCATCCAGGCACTTTATAATCTAGCTGGTGGGAATATGGATTACTTGTTGACAAAGTTAGGTGTGGGGAACAACCAACTCAGCTCATTAATTGGTAGCGGCCTGATCACCGGCAACCCTATCTTGTACGACTCACAGACTCAGCTCTTGGGTATACAGGTAACCCTACCCTCAGTCGGGAACCTGAATAATATGCGTGCCACCTACTTAGAAACTTTGTCTGTAAGTACAACCAAAGGTTTTGCCTCAGCACTTGTCCCAAAGGTGGTGACACAAGTCGGTTCCGTGATAGAAGAACTTGACACCTCATACTGCATAGAGACCGATTTAGATTTATTTTGTACAAGAATAGTGACATTCCCTATGTCTCCTGGTATTTACTCCTGTTTGAGCGGCAATACATCGGCTTGTATGTATTCGAAGACTGAGGGCGCACTCACTACGCCGTACATGACTCTCAAAGGCTCGGTTATTGCCAACTGTAAGATGACAACATGTAGATGTGCAGACCCCCCGGGTATCATATCGCAGAATTATGGAGAAGCTGTGTCTCTAATAGATAGGCAATCATGCAATATCTTATCCTTGGACGGGATAACTTTGAGGCTTAGTGGGGAATTTGATGCAACTTATCAAAAGAATATCTCAATACAAGATTCTCAAGTAATCGTGACAGGCAATCTCGATATCTCGACTGAGCTTGGGAATGTTAACAACTCGATAAGTAATGCTCTAGATAAGTTAGAGGAAAGCAACAGCAAACTAGACAAGGTCAATGTCAAACTGACCAGCACATCTGCCCTCATCACCTATATTGTTTTAACTGTCATATCTCTTGTTTGCGGCATACTTAGCCTGGTTCTAGCATGCTACCTGATGTACAAGCAAAAGGCGCAACAGAAGACCTTGTTATGGCTTGGGAATAATACCCTGGACCAAATGAGGGCCACTACAAAAATGTGA
>I.2_I_b_121_KC503422_spectacled_eider_AK_USA_AK_44332_723_2007
ATGGGCTCCAGATCTTCTACCAGGATCCCAGTACCTCTGATGCTGACTGTTCGGGTCGCGCTGGCACTGAGTTGCGTCCGTCTGACAAGCTCCCTTGATGGCAGGCCTCTTGCAGCTGCAGGGATTGTGGTAACAGGAGACAAAGCAGTCAACATATACACCTCATCCCAGACAGGGTCGATCATAGTCAAGTTACTCCCCAATATGCCCAAGGACAAAGAGGCGTGTGCAAAAGCCCCGTTGGAGGCGTACAATAGGACATTGACTACTCTGCTCACCCCCCTTGGTGATTCTATCCGTAGGATACAAGAGTCCGTGACTACATCTGGAGGAGGGAAACAGGGACGCCTTATAGGCGCTATTATCGGTGGTGCGGCTCTCGGGGTTGCAACCGCTGCACAGATAACAGCAGCCTCGGCTCTGATACAAGCCAACCAAAATGCTGCTAACATCCTCCGGCTTAAAGAGAGCATTGCTGCAACCAATGAGGCTGTGCACGAAGTCACTGACGGATTATCACAACTAGCCGTGGCAGTCGGGAAGATGCAACAATTTGTTAATGACCAGTTTAATAAAACAGCTCAGGAATTGGACTGTATAAAAATTACACAGCAGGTTGGTGTAGAACTCAACCTGTACCTAACTGAATTGACTACAGTATTCGGGCCACAAATCACTTCCCCTGCCTTAACCCAGCTGACTATCCAGGCACTTTATAATCTAGCTGGTGGGAATATGGATTACTTGTTGACAAAGTTAGGTGTAGGGAACAACCAACTCAGCTCATTAATTGGTAGCGGCCTGATCACCGGCAACCCTATCCTGTACGACTCACAGACTCAGCTCCTGGGTATACAGGTAACCCTACCCTCAGTTGGGAACCTGAATAATATGCGTGCCACCTACCTGGAAACTTTGTCTGTAAGTACAACCAAAGGATTTGCCTCAGCACTTGTCCCAAAGGTGGTGACACAGGTCGGTTCCGTGATAGAAGAACTTGACACCTCATACTGTATAGAGACCGATTTAGATCTATATTGTACAAGAATAGTGACATTCCCTATGTCTCCTGGTATTTACTCCTGTTTGAGCGGCAATACATCGGCTTGTATGTATTCGAAGACTGAGGGCGCACTCACTACGCCGTACATGACTCTCAAAGGCTCGGTTATTGCCAACTGTAAGATGACAACATGTAGATGTGCAGACCCCCCGGGTATCATATCACAAAATTATGGGGAAGCTGTGTCTCTAATAGATAGGCAATCATGCAATATCTTATCCTTGGACGGGATAACTTTGAGGCTCAGTGGGGAATTTGATGCTACTTATCAAAAGAATATCTCAATACAAGATTCTCAAGTAATCGTGACAGGCAATCTCGATATCTCGACTGAGCTTGGGAATGTTAACAACTCGATAAGTAATGCTCTAGATAAGTTAGAGGAAAGCAACAGCAAACTAGACAAGGTCAATGTCAAACTGACCAGCACGTCTGCCCTCATCACCTACATTGTTTTAACTGTCATATCTCTTGTTTGCGGTATACTTAGCCTGGTTCTAGCATGCTACCTGATGTACAAGCAAAAGGCGCAACAGAAGACCTTGTTATGGCTTGGGAATAATACCCTGGACCAGATGAGGGCCACTACGAAAATGTGA
>I.2_I_b_122_KC503447_Amer_green_wingedteal_AK_USA_AK_44493_444_2009
ATGGGCTCCAGATCTTCTACCAGGATCCCAGCACCTCTGATGCTGACTGTTCGGGTCGCGCTGGCACTGAGTTGCGTCCGTCTGACAAGCTCCCTTGATGGCAGGCCTCTTGCAGCTGCAGGGATTGTGGTAACAGGGGACAAAGCAGTCAACATATACACCTCATCCCAGACAGGGTCGATCATAGTCAAGTTACTCCCCAATATGCCCAAGGACAAAGAGGCGTGTGCAAAAGCCCCGTTGGAGGCGTACAACAGGACATTGACTACTCTGCTCACCCCCCTTGGTGATTCTATCCGTAGGATACAAGAGTCCGTGACTACATCTGGAGGAGGGAAACAGGGACGCCTTATAGGCGCTATTATCGGTGGTGCGGCTCTCGGGGTTGCAACCGCTGCACAGATAACAGCAGCCTCGGCTTTGATACAAGCCAACCAAAATGCTGCTAACATCCTCCGGCTTAAAGAGAGCATTGCTGCAACCAATGAGGCTGTGCACGAAGTCACTGACGGATTATCACAACTAGCCGTGGCAGTCGGGAAGATGCAACAATTTGTTAATGACCAGTTTAATAAAACAGCTCAGGAATTGGACTGTATAAAAATTACACAGCAGGTTGGTGTAGAACTCAACCTGTACCTAACTGAATTGACTACAGTATTCGGGCCACAAATCACCTCCCCTGCTTTAACCCAGCTGACTATCCAGGCACTTTATAATCTAGCTGGTGGGAATATGGATTACTTGTTGACAAAGTTAGGTGTAGGGAACAACCAGCTCAGCTCATTAATTGGTAGCGGCCTGATCACCGGCAACCCTATCCTGTACGACTCACAGACTCAGCTCCTGGGTATACAGGTAACCCTACCCTCAGTTGGGAACCTGAATAATATGCGTGCCACCTACCTGGAAACTTTGTCTGTAAGTACAACCAAAGGATTTGCCTCAGCGCTTGTCCCAAAGGTAGTGACGCAGGTCGGTTCCGTGATAGAAGAACTTGACACCTCATACTGTATAGAGACCGATTTAGATCTATATTGTACAAGAATAGTGACATTCCCTATGTCTCCTGGTATTTACTCCTGTTTGAGCGGCAATACATCGGCTTGTATGTATTCGAAGACTGAGGGCGCACTCACTACGCCGTACATGACCCTCAAAGGCTCGGTTATTGCCAACTGTAAGATGACGACATGTAGATGTGCAGACCCCCCGGGTATCATATCGCAAAATTATGGAGAAGCTGTGTCTCTAATAGATAGGCAATCGTGCAATATCTTATCCTTGGACGGGATAACTTTGAGGCTCAGTGGGGAATTTGATGCAACTTATCAAAAGAATATCTCAATACAAGATTCTCAAGTAATCGTGACAGGCAATCTCGATATCTCGACTGAGCTTGGGAATGTTAACAACTCGATAAGCAATGCTCTAGATAAGTTAGAGGAAAGCAACAGCAAACTAGACAAGGTCAATGTCAAACTGACCAGCACGTCTGCCCTCATCACCTACATTGTTTTAACTGTCATATCTCTTGTTTGCGGTATACTTAGCCTGGTTCTAGCATGCTACCTGATGTACAAGCAAAGGGCGCAACAGAAGACCTTGTTATGGCTTGGGAATAATACCCTGGACCAGATGAGGGCCACTACGAAAATGTGA
>I.2_I_b_123_KC503453_Amer_green_wingedteal_AK_USA_AK_44493_716_2009
ATGGGCTCCAGATCTTCTACCAGGATACCAGTACCTCTGATGCTGACTGTTCGGGTCGCGCTGGCACTGAGTTGCGTCCGTCTGACAAGCTCTCTTGATGGCAGGCCTCTTGCAGCTGCAGGGATTGTGGTAACAGGAGACAAAGCAGTCAACATATACACCTCATCCCAGACAGGGTCGATCATAGTCAAGTTACTCCCCAATATGCCCAAGGACAAAGAGGCGTGTGCAAAAGCCCCGTTGGAGGCGTACAATAGGACATTGACTACTCTGCTCACCCCCCTTGGTGATTCTATCCGTAGGATACAAGAGTCCGTGACTACATCTGGAGGAGGGAAACAGGGGCGCCTTATAGGCGCTATTATCGGTGGTGCGGCTCTCGGGGTTGCAACCGCTGCGCAGATAACAGCAGCCTCGGCTCTGATACAAGCCAAACAAAATGCTGCTAACATCCTCCGGCTTAAAGAGAGCATTGCTGCAACCAATGAGGCTGTGCACGAAGTCACTGACGGATTATCACAACTAGCCGTGGCAGTCGGGAAGATGCAACAATTTGTTAATGACCAGTTTAATAAAACAGCTCAGGAATTGGACTGTATAAAAATTACACAGCAGGTTGGTGTAGAACTCAACCTGTACCTAACTGAATTGACTACAGTATTCGGGCCACAAATCACTTCCCCTGCCTTAACCCAACTGACTATCCAGGCACTTTATAATCTAGCTGGTGGGAATATGGATTACTTGTTAACAAAGTTAGGTGTAGGGAACAACCAACTCAGCTCATTAATTGGTAGCGGCCTGATCACCGGCAACCCTATCCTGTACGACTCACAGACTCAGCTCCTGGGTATACAGGTAACCCTACCCTCAGTTGGGAACCTGAATAATATGCGTGCCACCTACCTGGAAACTTTGTCTGTAAGTACAACCAAAGGATTTGCCTCAGCACTTGTCCCAAAGGTGGTGACACAGGTCGGTTCCGTGATAGAAGAACTTGACACCTCATACTGTATAGAGACCGATTTAGATCTATATTGTACAAGAATAGTGACATTCCCTATGTCTCCTGGTATTTACTCCTGTTTGAGCGGCAATACATCGGCTTGTATGTATTCGAAGACTGAGGGCGCACTCACTACGCCGTACATGACTCTCAAAGGCTCGGTTATTGCCAACTGTAAGATGACAACATGTAGATGTGCAGACCCCCCGGGTATCATATCGCAAAATTATGGAGAAGCTGTGTCTCTAATAGATAGGCAATCATGCAATATCTTATCCTTGGACGGGATAACTTTGAGGCTCAGTGGGGAATTTGATGCTACTTATCAAAAGAATATCTCAATACAAGATTCTCAAGTAATCGTGACAGGCAATCTCGATATCTCGACTGAGCTTGGGAATGTTAACAACTCGATAAGTAATGCTCTAGATAAGTTAGAGGAAAGCAACAGCAAACTAGACAAGGTCAATGTCAAACTGACCAGCACGTCTGCCCTCATCACCTACATTGTTTTAACTGTCATATCTCTTGTTTGCGGTATGCTTAGCCTGGTTCTAGCATGCTACCTGATGTACAAGCAAAAGGCGCAACAGAAGACCTTGTTATGGCTTGGGAATAATACCCTGGACCAGATGAGGGCCACTACGAAAATGTGA
>I.2_I_b_124_KC503455_northern_pintail_AK_USA_AK_44493_723_2009
ATGGGCTCCAGATCTTCTACCAGGATCCCAGTACCTCTGATGCTGACTGTTCGGGTCGCGCTGGCACTGAGTTGCGTCCGTCTGACAAGCTCCCTTGATGGCAGGCCTCTTGCAGCTGCAGGGATTGTGGTAACAGGAGACAAAGCAGTCAACATATACACCTCATCCCAGACAGGGTCGATCATAGTCAAGTTACTCCCCAATATGCCCAAGGACAAAGAGGCGTGTGCAAAAGCCCCGTTGGAGGCGTACAACAGGACATTGACTACTCTGCTCACCCCCCTTGGTGATTCTATCCGTAGGATACAAGAGTCCGTGACTACATCTGGAGGAGGGAAACAGGGACGCCTTATAGGCGCTATTATCGGTGGTGCGGCTCTCGGGGTTGCAACCGCTGCACAGATAACAGCAGCCTCGGCTTTGATACAAGCCAACCAAAATGCTGCTAACATCCTCCGGCTTAAAGAGAGCATTGCTGCAACCAATGAGGCTGTGCACGAAGTCACTGACGGATTATCACAACTAGCCGTGGCAGTCGGGAAGATGCAACAATTTGTTAATGACCAGTTTAATAAAACAGCTCAGGAATTGGACTGTATAAAAATTACACAGCAGGTTGGTGTAGAACTCAACCTGTACCTAACTGAATTGACTACAGTATTCGGGCCACAAATCACCTCCCCTGCTCTAACTCAGCTGACTATCCAGGCACTTTATAATCTAGCTGGTGGGAATATGGATTACTTGTTGACAAAGTTAGGTGTAGGGAACAACCAGCTCAGCTCATTAATTGGTAGCGGCCTGATCACCGGCAACCCCATCCTGTACGACTCACAGACCCAGCTCTTGGGTATACAGGTAACCCTACCCTCAGTTGGGAACCTGAACAATATGCGTGCCACCTACCTGGAAACTTTGTCTGTAAGTACAACCAAAGGATTTGCCTCAGCGCTTGTCCCAAAGGTAGTGACGCAGGTCGGTTCCGTGATAGAAGAACTTGACACCTCATACTGTATAGAGACCGATTTAGATCTATATTGTACAAGAATAGTGACATTCCCTATGTCTCCTGGTATTTACTCCTGTTTGAGCGGCAATACATCGGCTTGTATGTATTCGAAGACTGAGGGCGCACTCACTACGCCGTACATGACCCTCAAAGGCTCGGTTATTGCCAACTGTAAGATGACAACATGTAGATGTGCAGACCCCCCGGGTATCATATCGCAAAATTATGGAGAAGCTGTGTCTCTAATAGATAGGCAATCGTGCAATATCTTATCCTTGGACGGGATAACTTTGAGGCTCAGTGGGGAATTTGATGCAACTTATCAAAAGAATATCTCAATACAAGATTCTCAAGTAATCGTGACAGGCAATCTCGATATCTCGACTGAGCTTGGGAATGTTAACAACTCGATAAGTAATGCTCTAGATAAGTTAGAGGAAAGCAATAGCAAACTAGACAAGGTCAATGTCAAACTGACCAGCACGTCTGCCCTCATCACCTACATTGTTTTAACTGTCATATCTCTTGTTTGCGGTATACTTAGCCTGGTTCTAGCATGCTACCTGATGTACAAGCAAAAGGCGCAACAGAAGACCTTGTTATGGCTTGGGAATAATACCCTGGACCAGATGAGGGCCACTACGAAAATGTGA
>I.2_I_b_125_KC503467_northern_pintail_AK_USA_AK_44493_801_2009
ATGGGCTCCAGATCTTCTACCAGGATCCCAGTACCTCTGATGCTGACTGTTCGGGTCGCGCTGGCACTGAGTTGCGTCCGTCTGACAAGCTCCCTTGATGGCAGGCCTCTTGCAGCTGCAGGGATTGTGGTAACAGGAGACAAAGCAGTCAACATATACACCTCATCCCAGACAGGGTCGATCATAGTCAAGTTACTCCCCAATATGCCCAAGGACAAAGAGGCGTGTGCAAAAGCCCCGTTGGAGGCGTACAACAGGACATTGACTACTCTGCTCACCCCCCTTGGTGATTCTATCCGTAGGATACAAGAGTCCGTGACTACATCTGGAGGAGGGAAACAGGGACGCCTTATAGGCGCTATTATCGGTGGTGCGGCTCTCGGGGTTGCAACCGCTGCACAGATAACAGCAGCCTCGGCTTTGATACAAGCCAACCAAAATGCTGCTAACATCCTCCGGCTTAAAGAGAGCATTGCTGCAACCAATGAGGCTGTGCACGAAGTCACTGACGGATTATCACAACTAGCCGTGGCAGTCGGGAAGATGCAACAATTTGTTAATGACCAGTTTAATAAAACAGCTCAGGAATTGGACTGTATAAAAATTACGCAGCAGGTTGGTGTAGAACTCAACCTGTACCTAACTGAATTGACTACAGTATTCGGGCCACAAATCACCTCCCCTGCTCTAACCCAGCTGACTATCCAGGCACTTTATAATCTAGCTGGTGGGAATATGGATTACTTGTTGACAAAGTTAGGTGTAGGGAACAACCAGCTCAGCTCATTAATTGGTAGCGGCCTGATCACCGGCAACCCCATCCTGTACGACTCACAGACCCAGCTCTTGGGTATACAGGTAACCCTACCCTCAGTTGGGAACCTGAACAATATGCGTGCCACCTACCTGGAAACTTTGTCTGTAAGTACAACCAAAGGATTTGCCTCAGCGCTTGTCCCAAAGGTAGTGACGCAGGTCGGTTCCGTGATAGAAGAACTTGACACCTCATACTGTATAGAGACCGATTTAGATCTATATTGTACAAGAATAGTGACATTCCCTATGTCTCCTGGTATTTACTCCTGTTTGAGCGGCAATACATCGGCTTGTATGTATTCGAAGACTGAGGGCGCACTCACTACGCCGTACATGACCCTCAAAGGCTCGGTTATTGCCAACTGTAAGATGACAACATGTAGATGTGCAGACCCCCCGGGTATCATATCGCAAAATTATGGAGAAGCTGTGTCTCTAATAGATAGGCAATCGTGCAATATCTTATCCTTGGACGGGATAACTTTGAGGCTCAATGGGGAATTTGATGCAACTTATCAAAAGAATATCTCAATACAAGATTCTCAAGTAATCGTGACAGGCAATCTCGATATCTCGACTGAGCTTGGGAATGTTAACAACTCGATAAGTAATGCTCTAGATAAGTTAGAGGAAAGCAATAGCAAACTAGACAAGGTCAATGTCAAACTGACCAGCACGTCTGCCCTCATCACCTACATTGTTTTAACTGTCATATCTCTTGTTTGCGGTATACTTAGCCTGGTTCTAGCATGCTACCTGATGTACAAGCAAAAAGCGCAACAGAAGACCTTGTTATGGCTTGGGAATAATACCCTGGGCCAGATGAGGGCCACTACGAAAATGTGA
>I.2_I_b_126_KC503469_northern_pintail_AK_USA_AK_44493_830_2009
ATGGGCTCCAGATCTTCTACCAGGATCCCAGTACCTCTGATGCTGACTGTTCGGGTCGCGCTGGCACTGAGTTGCGTCCGTCTGACAAGCTCCCTTGATGGCAGGCCTCTCGCAGCTGCAGGGATTGTGGTAACAGGAGACAAAGCAGTCAACATATACACCTCATCCCAGACAGGGTCGATCATAGTCAAGTTACTCCCCAATATGCCCAAGGACAAAGAGGCGTGTGCAAAAGCCCCGTTGGAGGCGTACAACAGGACATTGACTACTCTGCTCACCCCCCTTGGTGATTCTATCCGTAGGATACAAGAGTCCGTGACTACATCTGGAGGAGGGAAACAGGGACGCCTTATAGGCGCTATTATCGGTGGTGCGGCTCTCGGGGTTGCAACCGCTGCACAGATAACAGCAGCCTCGGCTTTGATACAAGCCAACCAAAATGCTGCCAACATCCTCCGGCTTAAAGAGAGCATTGCTGCAACCAATGAGGCTGTGCACGAAGTCACCGACGGATTATCACAACTAGCCGTGGCAGTCGGGAAGATGCAACAATTTGTTAATGACCAGTTTAATAAAACAGCTCAGGAATTGGACTGTATAAAAATTACACAGCAGGTAGGTGTAGAACTCAACCTGTACCTAACTGAATTGACTACAGTATTCGGGCCACAAATCACCTCCCCTGCTTTAACCCAGCTGACTATCCAGGCACTTTATAATCTAGCTGGTGGGAATATGGATTACTTGTTGACAAAGTTAGGTGTAGGGAACAACCAGCTCAGCTCATTAATTGGTAGCGGCCTGATCACCGGCAACCCTATCCTGTACGACTCACAGACTCAGCTCCTGGGTATACAGGTAACCCTACCCTCAGTCGGGAACCTGAATAATATGCGTGCCACCTACCTGGAAACTTTGTCTGTAAGTACAACCAAAGGATTTGCCTCAGCACTTGTCCCAAAGGTAGTGACACAGGTCGGTTCCGTGATAGAAGAACTTGACACCTCATACTGTATAGAGACCGATTTAGATCTATATTGTACAAGAATAGTGACATTCCCTATGTCTCCTGGTATTTACTCCTGTTTGAGCGGCAATACATCGGCTTGTATGTATTCGAAGACTGAGGGTGCACTCACTACGCCGTACATGACCCTCAAAGGCTCGGTTATTGCCAACTGTAAGATGACAACATGTAGATGTGCAGACCCCCCGGGTATCATATCGCAAAATTATGGAGAAGCTGTGTCTCTAATAGATAGGCAATCATGCAATATCTTATCCTTGGACGGGATAACTTTGAGGCTCAGTGGGGAATTTGATGCAACTTATCAAAAGAATATCTCAATACAAGATTCTCAAGTGATCGTGACAGGCAATCTCGATATCTCGACTGAGCTTGGGAATGTTAACAACTCGATAAGTAATGCTCTAGATAAGTTAGAGGAAAGCAACAGCAAACTAGACAAGGTCAATGTCAAACTGACCAGCACGTCTGCCCTCATCACCTACATTGTTTTAACTGTCATATCTCTTGTTTGCGGTATACTTAGCCTGGTTCTAGCATGCTACCTGATGTACAAGCAAAAGGCGCAACAGAAGACCTTGTTATGGCTTGGGAATAATACCCTGGACCAGATGAGGGCCACTACGAAAGTGTGA
>I.2_I_b_127_KC503471_american_green_winged_teal_AK_USA_AK_44493_893_2009
ATGGGCTCCAGATCTTCTACCAGGATCCCAGTACCTCTGATGCTGACTGTTCGGGTCGCGCTGGCACTGAGTTGCGTCCGTCTGACAAGCTCCCTTGATGGCAGGCCTCTTGCAGCTGCAGGGATTGTGGTAACAGGAGACAAAGCAGTCAACATATACACCTCATCCCAGACAGGGTCGATCATAGTCAAGTTACTCCCCAATATGCCCAAGGACAAAGAGGCGTGTGCAAAAGCCCCGTTGGAGGCGTACAACAGGACATTGACTACTCTGCTCACCCCCCTTGGTGATTCTATCCGTAGGATACAAGAGTCCGTGACTACATCTGGAGGAGGGAAACAGGGACGCCTTATAGGCGCTATTATCGGTGGTGCGGCTCTCGGGGTTGCAACCGCTGCACAGATAACAGCAGCCTCGGCTTTGATACAAGCCAACCAAAATGCTGCTAACATCCTCCGGCTTAAAGAGAGCATTGCTGCAACCAATGAGGCTGTGCACGAAGTCACTGACGGATTATCACAACTAGCCGTGGCAGTCGGGAAGATGCAACAATTTGTTAATGACCAGTTTAATAAAACAGCTCAGGAATTGGACTGTATAAAAATTACACAGCAGGTTGGTGTAGAACTCAACCTGTACCTAACTGAATTGACTACAGTATTCGGGCCACAAATCACCTCCCCTGCTCTAACCCAGCTGACTATCCAGGCACTTTATAATCTAGCTGGTGGGAATATGGATTACTTGTTGACAAAGTTAGGTGTAGGGAACAACCAGCTCAGCTCATTAATTGGTAGCGGCCTGATCACCGGCAACCCCATCCTGTACGACTCACAGACCCAGCTCTTGGGTATACAGGTAACCCTACCCTCAGTTGGGAACCTGAACAATATGCGTGCCACCTACCTGGAAACTTTGTCTGTAAGTACAACCAAAGGATTTGCCTCAGCGCTTGTCCCAAAGGTAGTGACGCAGGTCGGTTCCGTGATAGAAGAACTTGACACCTCATACTGTATAGAGACCGATTTAGATCTATATTGTACAAGAATAGTGACATTCCCTATGTCTCCTGGTATTTACTCCTGTTTGAGCGGCAATACATCGGCTTGTATGTATTCGAAGACTGAGGGCGCACTCACTACGCCGTACATGACCCTCAAAGGCTCGGTTATTGCCAACTGTAAGATGACAACATGTAGATGTGCAGACCCCCCGGGTATCATATCGCAAAATTATGGAGAAGCTGTGTCTCTAATAGATAGGCAATCGTGCAATATCTTATCCTTGGACGGGATAACTTTGAGGCTCAGTGGGGAATTTGATGCAACTTATCAAAAGAATATCTCAATACAAGATTCTCAAGTAATCGTGACAGGCAATCTCGATATCTCGACTGAGCTTGGGAATGTTAACAACTCGATAAGTAATGCTCTAGATAAGTTAGAGGAAAGCAATAGCAAACTAGACAAGGTCAATGTCAAACTGACCAGCACGTCTGCCCTCATCACCTACATTGTTTTAACTGTCATATCTCTTGTTTGCGGTATACTTAGCCTGGTTCTAGCATGCTACCTGATGTACAAGCAAAAGGCGCAACAGAAGACCTTGTTATGGCTTGGGAATAATACCCTGGACCAGATGAGGGCCACTACGAAAATGTGA
>I.2_I_b_128_KC503481_coot_Russia_538_FFNK10_2007
ATGGGCTCCAGATCTTCTACCAGGATCCCAGTACCTCTGATGCTGACTGTTCGGGTCGCGCTGGCATTGTGTTGCGTCCGTCTGACAAGCTCCCTTGATGGCAGGCCTCTTGCAGCTGCAGGGATTGTGGTAACAGGAGACAAAGCAGTCAACATATACACCTCATCTCAGACAGGGTCTATCATAGTCAAGTTACTCCCCAATATGCCCAAGGACAAAGAGGCATGTGCAAAAGCCCCGTTGGAGGCGTACAACAGGACATTGACTACTCTGCTCACCCCCCTTGGTGATTCTATCCGTAGGATACAAGAGTCCGTGACTACATCTGGAGGAGGGAAACAGGGACGCCTTATAGGTGCTATTATCGGTGGTGCGGCTCTCGGGGTTGCAACCGCTGCACAGATAACAGCAGCCTCGGCTCTGATACAAGCCAACCAAAATGCTGCCAACATCCTCCGACTTAAAGAGAGCATTGCTGCAACCAATGAGGCTGTGCACGAAGTCACTGACGGATTATCACAACTAGCCGTGGCAGTCGGGAAGATGCAACAATTTGTTAATGACCAGTTTAATAAAACAGCTCAGGAATTGGACTGTATAAAAATTACACAGCAGGTTGGTGTAGAACTCAACCTGTACCTAACTGAATTGACTACAGTATTCGGGCCACAAATCACTTCCCCTGCCTTAACCCAGCTGACCATCCAGGCACTTTATAATCTAGCTGGTGGGAATATGGATTACTTGTTGACAAAGTTAGGTGTAGGGAACAACCAACTTAGCTCATTAATTGGTAGCGGCCTGATCACCGGCAACCCTATCCTGTACGACTCACAGACTCAGCTCTTGGGTATACAGGTAACCCTACCCTCAGTCGGGAACCTGAATAATATGCGTGCCACCTACTTGGAAACTTTGTCTGTAAGTACAACCAAAGGATTTGCCTCAGCACTTGTCCCAAAGGTGGTGACACAAGTCGGTTCCGTGATAGAAGAACTTGACACCTCATATTGCATAGAGACCGATTTAGATTTATATTGTACAAGAATAGTGACATTCCCTATGTCTCCTGGTATTTACTCCTGTTTGAGCGGCAATACATCGGCTTGTATGTATTCGAAGACTGAGGGCGCACTCACTACACCGTACATGACTCTCAAAGGCTCGGTTATTGCCAACTGTAAGATGACAACATGTAGATGTGCAGACCCCCCGGGTATCATATCGCAGAATTATGGAGAAGCTGTGTCTCTAATAGATAGGCAATCATGCAATATCTTATCCTTGGACGGGATAACTTTGAGGCTCAGTGGGGAATTTGATGCAACTTATCAAAAGAATATCTCAATACAAGATTCTCAAGTAATCGTGACAGGCAATCTCGATATCTCGACTGAGCTTGGGAATGTTAACAACTCGATAAGTAATGCTCTAGATAAGTTAGAGGAAAGCAACAGCAAACTAGACAAGGTCAATGTCAAACTGACCAGCACATCTGCCCTCATCACCTATATTGTTTTAACTGTCATATCTCTTGTTTGCGGCATACTTAGCCTGGTTCTAGCATGCTACCTGATGTACAAGCAAAAGGCACAACAGAAGACCTTGTTATGGCTTGGGAATAATACCCTGGACCAGATGAGGGCCACTACGAAAATGTGA
>I.2_I_b_129_KC503482_slaty_backedgull_Russia_Nikita_539_FFNK11_2007
ATGGGCTCCAGATCTTCTACCAGGATCCCAGTACCTCTGATGCTGACTGTTCGGGTCGCGCTGGCATTGTGTTGCGTACGTCTGACAAGCTCCCTTGATGGCAGGCCTCTTGCAGCTGCAGGGATTGTGGTAACAGGAGACAAAGCAGTCAACATATACACCTCATCTCAGACAGGGTCGATCATAGTCAAGTTACTCCCCAATATGCCCAAGGACAAAGAGGCATGTGCAAAAGCCCCGTTGGAGGCGTACAACAGGACATTGACTACTCTGCTCACCCCCCTTGGTGATTCTATCCGTAGGATACAAGAGTCCGTGACTACATCTGGAGGAGGGAAACAGGGACGCCTTATAGGCGCTATTATCGGTGGTGCGGCTCTCGGGGTTGCAACCGCTGCACAGATAACAGCAGCCTCGGCTCTGATACAAGCCAACCAAAATGCTGCCAACATCCTCCGACTTAAAGAGAGCATTGCTGCAACCAATGAGGCTGTGCACGAAGTCACTGACGGATTATCACAACTAGCCGTGGCAGTCGGGAAGATGCAACAATTTGTTAATGACCAGTTTAATAAAACAGCTCAGGAATTGGACTGTATAAAAATTACACAGCAGGTTGGTGTAGAACTCAACCTGTACCTAACTGAATTGACTACAGTATTCGGGCCACAAATCACTTCCCCTGCCTTAACCCAGCTGACCATCCAGGCACTTTATAATCTAGCTGGTGGGAATATGGATTACTTGTTGACAAAGTTAGGTGTAGGGAACAACCAACTTAGCTCATTAATTGGTAGCGGCCTGATCACCGGCAACCCTATCCTGTACGACTCACAGACACAGCTCTTGGGCATACAGGTAACCCTACCCTCAGTCGGGAACCTGAATAATATGCGTGCCACCTACTTGGAAACTTTGTCTGTAAGTACAACCAAAGGATTTGCCTCAGCACTTGTCCCAAAGGTGGTGACACAAGTCGGTTCCGTGATAGAAGAACTTGACACCTCATATTGCATAGAGACCGATTTAGATTTATATTGTACAAGAATAGTGACATTCCCTATGTCTCCTGGTATTTACTCCTGTTTGAGCGGCAATACATCGGCTTGTATGTATTCGAAGACTGAGGGCGCACTCACTACACCGTACATGACTCTCAAAGGCTCGGTTATTGCCAACTGTAAAATGACAACATGTAGATGTGCAGACCCCCCGGGTATCATATCGCAGAATTATGGAGAAGCTGTGTCTCTAATAGATAGGCAATCATGCAATATCTTATCCTTGGACGGGATAACTTTGAGGCTCAGTGGGGAATTTGATGCAACTTATCAAAAGAATATCTCAATACAAGATTCTCAAGTAATCGTGACAGGCAATCTCGATATCTCGACTGAGCTTGGGAATGTTAACAACTCGATAAGTAATGCTCTAGATAAGTTAGAGGAAAGCAACAGCAAACTAGACAAGGTCAATGTCAAACTGACCAGCACATCTGCCCTCATCACCTATATTGTTTTAACTGTCATATCTCTTGTTTGCGGCATACTTAGCCTGGTTCTAGCATGCTACCTGATGTACAAGCAAAAGGCGCAACAGAAGACCTTGTTATGGCTTGGGAATAATACCCTGGACCAGATGAGGGCCACTACAAAAATGTGA
>I.2_I_b_130_KC750151_duck_China_GD_SH_2005
ATGGGCTCCAGATCTTCTACCAGGATCCCAGTACCTCTGATGTTGACCGTTCGGGTCGCGCTGGCACTTTGTTGCGTCCGTCTGACGAGCTCCCTTGATGGCAGGCCTCTTGCAGCTGCAGGGATTGTGGTAACAGGAGACAAAGCAGTCAACATATACACCTCATCCCAGACAGGATCAATCATAGTCAAGTTACTCCCCAATATGCCCAAGGACAAAGAGGCATGTGCAAAAGCCCCGTTAGAGGCGTACAACAGGACATTGACTACTCTGCTCACCCCCCTTGGTGATTCTATCCGTAGGATACAAGAGTCCGTGACTACATCTGGAGGAGGGAGACAGGGACGCCTTATAGGCGCTATTATCGGTGGTGCGGCTCTCGGGGTTGCAACCGCTGCACAGATAACAGCAGCCTCGGCTCTGATACAAGCCAACCAAAATGCTGCCAACATTCTCCGACTTAAAGAGAGCATTGCTGCGACCAATGAGGCTGTGCACGAAGTCACTGATGGATTATCACAACTAGCCGTGGCAGTCGGGAAGATGCAACAATTTGTTAATGACCAGTTTAATAAAACAGCTCAGGAATTGGACTGTATAAAAATTACACAGCAGGTTGGTGTAGAACTCAACCTGTACCTAACTGAATTGACTACAGTATTTGGGCCACAAATCACTTCCCCTGCCTTAACCCAGCTGACCATCCAGGCACTTTATAATCTAGCTGGTGGGAATATGGATTACTTGTTGACAAAGTTAGGTGTAGGGAACAACCAACTTAGCTCATTAATTGGTAGCGGCCTGATCACCGGCAACCCTATCTTGTACGACTCACAGACTCAGCTCTTGGGTATACAGGTAACCCTACCCTCAGTCGGGAACCTGAATAATATGCGTGCCACCTACTTGGAAACCTTGTCTGTAAGTACAACCAAAGGATTTGCCTCGGCACTTGTCCCAAAGGTGGTGACACAAGTCGGTTCCGTGATAGAAGAACTTGACACCTCATACTGCATAGAGACCGATTTAGACTTATATTGTACGAGAATAGTGACATTCCCTATGTCTCCTGGTATTTACTCCTGTTTGAGCGGCAATACATCGGCCTGTATGTATTCGAAGACTGAGGGCGCACTCACTACACCGTACATGACTCTCAAAGGCTCAGTTATTGCCAACTGTAAGATGACAACATGTAGATGTGCAGATCCCCCGGGTATCATATCGCAGAATTATGGAGAAGCTGTGTCTCTAATAGATAGGCAATCATGCAATATCTTATCCTTGGACAGGATAACTTTGAGGCTCAGTGGGGAATTTGATGCAACTTATCAAAAGAATATCTCAATACAAGATTCTCAAGTAATCGTGACAGGCAATCTCGATATCTCAACTGAGCTTGGGAATGTTAACAACTCGATAAGTAATGCTCTAGATAAGTTAGAGGAAAGCAACAGCAAACTAGACAAGGTCAATGTCAAACTAACCAGCACATCTGCCCTCATCACCTATATTGTTCTAACTGTCATATCTCTTGTTTGCGGCATGCTTAGCCTGGTTCTAGCATGCTACCTGATGTACAAGCAAAAGGCGCAACAGAAGACCTTGTTATGGCTTGGGAATAATACCCTGGACCAAATGAGGGCCACTACAAAAATGTGA
>I.2_I_b_131_KC750152_duck_China_GD_SZ_2008
ATGGGCTCCAGATCTCCTACCAGGATCCCAGTACCTCTGATGCTGACTGTTCGGGTCGCGCTGGCATTGTGTTGCGTCCGTCTGACAAGCTCCCTTGATGGCAGGCCTCTTGCAGCTGCAGGGATTGTGGTAACAGGAGACAAAGCAGTCAACATATACACCTCATCCCAGACAGGGTCGATCATAGTCAAGTTACTCCCCAATATGCCCAAGGACAAAGAGGCATGTGCAAAAGCCCCGTTGGAGGCGTACAACAGGACATTGACTACTCTGCTCACCCCCCTTGGTGATTCTATCCGTAGGATACAAGAGTCCGTGACTACATCTGGAGGAGGGAAACAGGGACGCCTTATAGGCGCTATTATCGGTGGTGCGGCTCTCGGGGTTGCAACCGCTGCACAGATAACAGCAGCCTCGGCTCTGATACAAGCCAACCAAAATGCTGCCAACATTCTCCGACTTAAAGAGAGCATTGCTGCAACCAATGAGGCTGTCCACGAAGTCACTGACGGATTATCACAACTAGCCGTGGCAGTCGGGAAGATGCAACAATTTGTTAATGACCAGTTTAATAAAACAGCTCAGGAATTGGACTGTATAAAAATTACACAGCAGGTTGGTGTAGAACTCAACCTGTACCTAACTGAATTGACTACAGTATTCGGGCCACAAATCACTTCCCCTGCCTTAACCCAGCTGACCATCCAGGCACTTTATAATCTAGCTGGTGGGAATATGGATTACTTGTTGACAAAGTTAGGTGTAGGGAACAACCAACTTAGCTCATTAATTGGTAGCGGCCTGATCACCGGCAATCCTATCTTGTACGACTCACAGACTCAGCTCTTGGGTATACAGGTAACCCTACCCTCAGTCGGGAACCTGAATAATATGCGTGCCACCTACTTGGAAACTTTGTCTGTAAGTACAACCAAAGGATTTGCCTCAGCACTTGTCCCAAAGGTGGTGACACAAGTCGGTTCCGTGATAGAAGAACTTGACACCTCATACTGCATAGAGACCGATTTAGATTTATACTGTACAAGAATAGTGACATTCCCTATGTCTCCCGGTATTTACTCCTGTTTGAGCGGCAATACATCGGCTTGTATGTATTCGAAGACTGAGGGTGCACTCACTACGCCGTACATGACTCTCAAAGGCTCGGTTATTGCCAACTGTAAGATAACAACATGTAGATGTGCAGACCCCCCGGGTATCATATCGCAGAATTATGGAGAAGCTGTGTCTCTAATAGATAGGCAATCATGCAATATCTTATCCTTGGACGGGATAACTTTGAGGCTCAGTGGGGAATTTGATGCAACTTATCAAAAGAATATCTCAATACAAGATTCTCAAGTAATCGTGACAGGCAATCTCGATATCTCAACTGAGCTTGGGAATGTTAACAACTCGATAAGTAATGCTCTAGATAAGTTAGAGGAAAGCAATAGCAAACTAGACAAGGTCAATGTCAAACTGACCAGCACATCTGCCCTCATCACCTATATTGTTCTAACTGCCATATCTCTTGTTTGCGGCATACTTAGCCTGGTTCTAGCATGCTACCTGATGTACAAGCAAAAGGCGCAACAGAAGACCTTGTTATGGCTTGGGAATAATACCCTGGACCAAATGAGGGCCACTACAAAAATGTGA
>I.2_I_b_132_KC894391_mallard_China_Jilin_2011
ATGGGCTCCAGATCTTCTACCAGGATCCCAGTACCTCTGATGCTGACTGTTCGGGTCGCGCTGGCACTGAGTTGCGTCCGTCTGACAAGCTCCCTTGATGGCAGGCCTCTTGCAGCTGCAGGGATTGTGGTAACAGGAGACAAAGCAGTCAACATATACACCTCATCCCAGACAGGGTCGATCATAGTCAAGTTACTCCCCAATATGCCCAAGGACAAAGAGGCGTGTGCAAAAGCCCCATTGGAGGCGTACAACAGGACATTGACTACTCTGCTCACCCCCCTTGGTGATTCTATCCGTAGGATACAAGAGTCCGTGACTACATCTGGAGGAGGGAAACAGGGGCGCCTTATAGGCGCTATTATCGGTGGTGCGGCTCTCGGGGTTGCAACCGCTGCACAGATAACAGCAGCCTCGGCTTTGATACAAGCCAACCAAAATGCTGCTAACATCCTCCGGCTTAAAGAGAGCATTGCTGCAACCAATGAGGCTGTGCACGAAGTCACTGACGGATTATCACAACTAGCCGTGGCAGTCGGGAAGATGCAACAATTTGTTAATGACCAGTTTAATAAAACGGCTCAGGAATTGGACTGTATAAAAATCACACAGCAGGTTGGTGTAGAACTCAACCTGTACCTAACTGAATTGACTACAGTATTCGGGCCACAAATCACCTCCCCTGCTTTAACCCAGCTGACTATCCAGGCACTTTATAATCTAGCTGGTGGGAATATGGATTACCTGTTGACAAAGTTAGGTGTAGGGAACAACCAACTCAGCTCATTAATTGGTAGCGGCCTGATCACCGGTAACCCTATCCTGTACGACTCACAGACTCAGCTCCTGGGTATACAGGTAACCCTACCCTCAGTTGGGAACCTGAATAATATGCGTGCCACCTACCTGGAAACTTTGTCTGTAAGTACAACCAAAGGATTTGCCTCAGCACTTGTCCCAAAGGTGGTGACACAGGTCGGTTCCGTGATAGAAGAACTTGACACCTCATACTGTATAGAGACCGATTTAGATCTATATTGTACAAGAATAGTGACATTCCCTATGTCTCCTGGTATTTACTCCTGTTTGAGCGGCAATACATCGGCTTGTATGTATTCGAAGACTGAGGGCGCACTCACTACGCCGTACATGACCCTCAAAGGCTCGGTTATTGCCAACTGTAAGATGACAACATGTAGATGTGCAGACCCCCCGGGTATCATATCGCAAAATTATGGAGAAGCTGTGTCTCTAATAGATAGGCAATCGTGCAATATCTTATCCTTGGACGGGATAACTTTGAGGCTCAGTGGGGAATTTGATGCAACTTATCAAAAGAATATCTCAATACAAGATTCTCAAGTAATCGTGACAGGCAATCTCGATATCTCGACTGAGCTTGGGAATGTTAACAACTCGATAAGTAATGCTCTAGATAAGTTAGAGGAAAGCAACAGCAAACTAGACAAGGTCAATGTCAAACTGACCAGCACGTCTGCCCTCATCACCTACATTGTTTTAACTGTCATATCTCTTGTTTGCGGTGTACTTAGCCTGGTTCTAGCATGCTACCTGATGTACAAGCAAAAGGCGCAACAGAAGACCTTGTTATGGCTTGGGAATAATACCCTGGACCAGATGAGGGCCACTACGAAAATGTGA
>I.2_I_b_133_KF851269_teal_Ukraine_Krasnooskilsky_5_11_2009
ATGGGCTCCAGATCTTCTACCAGGGTCCCAGTACCTCTGATGCTGACCGTTCGGGTCGCGCTGGCATTGTGTTGCGTCCGTCTGACAAGCTCCCTTGATGGCAGGCCTCTTGCAGCTGCAGGGATTGTAGTAACAGGAGACAAAGCAGTCAACATATACACCTCATCCCAGACAGGGTCGATCATAGTCAAGTTACTCCCCAATATGCCCAAGGACAAAGAGGCATGTGCAAAAGCCCCGTTGGAGGCGTACAACAGGACATTGACTACTCTGCTCACCCCCCTTGGTGATTCTATCCGTAAGATACAAGAGTCCGTGACTACATCTGGAGGAGGGAAACAGGGGCGCCTTATAGGCGCTATTATCGGTGGTGCGGCTCTCGGGGTTGCCACTGCTGCACAGATAACAGCAGCCTCGGCTTTGATACAAGCCAACCAAAATGCTGCCAACATCCTCCGACTTAAAGAGAGCATTGCTGCAACAAATGAGGCTGTGCACGAAGTCACTGACGGATTATCACAACTAGCCGTGGCAGTCGGGAAGATGCAACAATTTGTTAATGACCAGTTTAATAAAACAGCTCAGGAATTAGACTGTATAAAAATTACACAGCAGGTTGGTGTAGAACTCAACCTGTACCTAACTGAATTGACTACAGTATTCGGGCCACAAATCACTTCCCCTGCCTTAACCCAGCTGACCATCCAGGCACTTTATAATCTAGCTGGTGGGAATATGGATTACTTGTTGACAAAGTTAGGTGTAGGGAACAACCAACTTAGCTCATTAATTGGTAGCGGCCTGATCACCGGCAACCCTATCCTGTACGACTCACAGACTCAGCTCTTGGGTATACAGGTAACCCTACCCTCAGTCGGGAACCTGAATAATATGCGTGCCACCTACTTGGAAACTTTGTCTGTAAGTACAACCAAAGGATTTGCCTCAGCACTTGTCCCAAAGGTGGTGACACAAGTCGGTTCCGTGATAGAAGAACTTGACACCTCATATTGCATAGAGACCGATTTAGATTTATATTGTACAAGAATAGTGACATTCCCTATGTCTCCTGGTATTTACTCTTGTTTGAGCGGCAATACATCGGCTTGTATGTATTCGAAGACTGAGGGCGCACTCACTACACCGTACATGACTCTCAAAGGCTCGGTTATTGCCAACTGTAAGATGACAACATGTAGATGTGCAGACCCCCCGGGTATCATATCGCAGAATTATGGAGAAGCTGTGTCTCTAATAGATAGGCAATCATGCAATATCTTATCCTTGGACGGGATAACTTTGAGGCTCAGTGGAGAATTTGATGCAACTTATCAAAAGAATATCTCAATACAAGATTCTCAAGTAATCGTGACAGGCAATCTCGATATCTCGACTGAGCTTGGGAATGTTAACAACTCGATAAGTAATGCTCTAGATAAGTTAGAGGAAAGCAACAGCAAACTAGACAAGGTCAATGTCAAACTGACCAGCACATCTGCCCTCATCACCTATATTGTTTTAACTGTCATATCTCTTGTTTGCGGCATACTTAGCCTGGTTCTAGCATGCTACCTGATGTACAAGCAAAAGGCGCAACAGAAGACCTTGTTATGGCTTGGGAATAATACCCTGGACCAGATGAGGGCCACTACGAAAATGTGA
>I.2_I_b_134_KF851270_Ruddy_Shelduck_Ukraine_AN_371502_11_2011
ATGGGCTCCAGATCTTCTACCAGGATCCCAGTACCTCTGATGCTGACTGTTCGGGTCGCGCTGGCACTGTGTTGCGTCCGTCTGACAAGCTCCCTTGATGGCAGGCCTCTTGCAGCTGCAGGGATTGTGGTAACAGGAGACAAAGCAGTCAACATATACACCTCATCCCAGACAGGGTCGATCATAGTCAAGTTACTCCCCAATATGCCCAAGGACAAAGAGGCATGTGCAAAAGCCCCATTGGAGGCGTACAACAGGACATTGACTACTTTGCTCACCCCCCTTGGTGATTCTATCCGTAGGATACAAGAGTCCGTGACTACATCTGGAGGAGGGAAACAGGGACGCCTTATAGGCGCTATTATCGGTGGTGCGGCTCTCGGGGTTGCAACCGCTGCACAGATAACAGCAGCCTCGGCTCTGATACAAGCCAACCAAAATGCTGCCAACATCCTCCGACTTAAAGAGAGCATTGCTGCAACCAATGAGGCTGTGCACGAAGTCACTGACGGATTATCACAACTAGCCGTGGCAGTCGGGAAGATGCAACAATTTGTTAATGACCAGTTTAATAAAACAGCTCAGGAATTGGACTGTATAAAAATTACACAGCAGGTTGGTGTAGAACTCAACCTGTACCTAACTGAATTGACTACAGTATTCGGGCCACAAATCACTTCCCCTGCCTTAACCCAGCTGACCATCCAGGCACTTTATAATCTAGCTGGTGGGAATATGGATTACTTGTTGACAAAGTTAGGTGTAGGGAACAACCAACTTAGCTCATTAATTGGTAGCGGCCTGATCACCGGCAACCCTATCCTGTACGACTCACAGACCCAGCTCTTGGGTATACAGGTAACCCTACCCTCAGTCGGGAACCTGAATAATATGCGTGCCACCTACTTGGAAACTTTGTCTGTAAGTACAACCAAAGGATTTGCCTCAGCACTTGTCCCAAAGGTGGTGACACAAGTCGGTTCCGTGATAGAAGAACTTGACACCTCATACTGCATAGAGACCGATTTAGATTTATATTGTACAAGAATAGTGACATTCCCTATGTCTCCTGGTATTTACTCCTGTTTGAGCGGCAATACATCGGCTTGTATGTATTCGAAGACTGAGGGCGCACTCACTACGCCGTACATGACTCTCAAAGGCTCGGTTATTGCCAACTGTAAGATGACAACATGTAGATGTGCAGACCCCCCGGGTATCATATCGCAGAATTATGGAGAAGCTGTGTCTCTAATAGATAGGCAATCATGCAATATCTTATCCTTGGACGGGATAACTTTGAGGCTCAGTGGGGAATTTGATGCAACTTACCAAAAGAATATCTCAATACAAGATTCTCAAGTAATCGTGACAGGTAATCTCGATATCTCGACTGAGCTTGGGAATGTTAACAACTCGATAAGTAATGCTCTAGATAAGTTAGAGGAAAGCAACAGCAAACTAGACAAGGTCAATGTCAAACTGACCAGCACATCTGCCCTCATCACCTATATTGTTTTAACCGTCATATCTCTTGTTTGCGGCATACTTAGCCTGGTTCTAGCATGCTACCTGATGTACAAGCAAAAGGCGCAACAGAAGACCTTGCTATGGCTTGGGAATAATACCCTGGACCAGATGAGGGCCACTACGAAAATGTGA
>I.2_I_b_135_KJ920203_mallard_Japan_Yakutiya_852_2011
ATGGGCTCCAGATCTTCTACCAGGATCCCAGTACCTCTGATGCTGACTGTCCGGGTCGCGCTGGCACTGAGTTGCGTCCGTCTGACAAGCTCCCTTGATGGCAGGCCTCTTGCAGCTGCAGGGATTGTGGTAACAGGAGACAAAGCAGTCAACATATACACCTCATCCCAGACAGGGTCGATCATAGTCAAGTTACTCCCCAATATGCCCAAGGACAAAGAGGCGTGTGCAAAAGCCCCATTGGAGGCGTACAACAGGACATTGACTACTCTGCTCACCCCCCTTGGTGATTCTATCCGTAGGATACAAGAGTCCGTGACTACATCTGGAGGAGGGAAACAGGGGCGCCTTATAGGCGCTATTATCGGTGGTGCGGCTCTCGGGGTTGCAACCGCTGCACAGATAACAGCAGCCTCGGCTTTGATACAAGCCAACCAAAATGCTGCTAACATCCTCCGGCTTAAAGAGAGCATTGCTGCAACCAATGAGGCTGTGCACGAAGTCACTGACGGATTATCACAACTAGCCGTGGCAGTCGGGAAGATGCAACAATTTGTTAATGACCAGTTTAATAAAACAGCTCAGGAATTGGACTGTATAAAAATTACACAGCAGGTTGGTGTAGAACTCAACCTGTACCTAACTGAATTGACTACAGTATTCGGGCCACAAATCACCTCCCCTGCTTTAACCCAGCTGACTATCCAGGCACTTTATAATCTAGCTGGTGGGAATATGGATTACTTGTTGACAAAGTTAGGTGTAGGGAACAACCAACTCAGCTCATTAATTGGTAGCGGCCTGATCACCGGCAACCCTATCCTGTACGACTCACAGACTCAGCTCCTGGGTATACAGGTAACCCTACCCTCAGTTGGGAACCTGAATAATATGCGTGCCACCTACCTGGAAACTTTGTCTGTAAGTACAACCAAAGGATTTGCCTCAGCACTTGTCCCAAAGGTGGTGACACAGGTCGGTTCCGTGATAGAAGAACTTGACACCTCATACTGTATAGAGACCGATTTAGATCTATATTGTACAAGAATAGTGACATTCCCTATGTCTCCTGGTATTTACTCTTGTTTGAGCGGCAATACATCGGCTTGTATGTATTCGAAGACTGAGGGCGCACTCACTACGCCGTACATGACCCTCAAAGGCTCGGTTATTGCCAACTGTAAGATGACAACATGTAGATGTGCAGACCCCCCGGGTATCATATCGCAAAATTATGGAGAAGCTGTGTCTCTAATAGATAAGCAATCGTGCAATATCTTATCCTTGGACGGGATAACTTTGAGGCTCAGTGGGGAATTTGATGCAACGTATCAAAAGAATATCTCGATACAAGATTCTCAAGTAATCGTGACAGGCAATCTCGATATCTCGACTGAGCTTGGGAATGTTAACAACTCGATAAGTAATGCTCTAGATAAGTTAGAGGAAAGCAACAGCAAACTAGACAAGGTCAATGTCAAACTGACCAGCACGTCTGCCCTCATCACCTACATTGTTTTAACTGTCATATCTCTTGCTTGCGGTATACTTAGCCTGGTTCTAGCATGCTACCTGATGTACAAGCAAAAGGCGCAACAGAAGACCTTGTTATGGCTTGGGAATAATACCCTGGACCAGATGAGGGCCACTACGAAAATGTGA
>I.2_I_b_136_KM885166_duck_China_LAH_224_2011
ATGGGATCCAGATCTTCTACCAGGATCCCAGTACCTCTGATGCTGACTGTCCGGGTCGCGCTGGCACTGAGTTGCGTCCGTCTGACAAGCTCCCTTGATGGCAGGCCTCTTGCAGCTGCAGGGATTGTGGTTACAGGAGACAAAGCAGTCAACATATACACCTCATCCCAGACAGGGTCGATCATAGTCAAGTTACTCCCCAATATGCCCAAGGACAAAGAGGCGTGTGCGAAAGCCCCATTGGAGGCGTACAACAGGACATTGACTACTCTGCTCACCCCCCTTGGTGATTCTATCCGTAGGATACAAGAGTCCGTGACTACATCTGGAGGAGGGAAACAGGGGCGCCTTATAGGCGCTATTATCGGTGGTGTGGCTCTCGGGGTTGCAACCGCTGCACAGATAACAGCAGCCTCGGCTTTGATACAAGCCAACCAAAATGCTGCTAACATCCTCCGGCTTAAAGAGAGCATTGCTGCAACCAATGAGGCTGTGCACGAAGTCACTGACGGATTATCACAACTAGCCGTGGCAGTCGGGAAGATGCAACAATTTGTTAATGACCAGTTTAATAAAACAGCTCAGGAATTGGACTGTATAAAAATTACACAGCAGGTTGGTGTAGAACTCAACCTGTACCTAACTGAATTGACTACAGTATTCGGGCCACAAATCACCTCCCCTGCTCTAACCCAGCTGACTATCCAGGCCCTTTATAATCTAGCTGGTGGGAATATGGATTACTTGTTGACAAAGTTAGGTGTAGGGAACAATCAACTCAGCTCATTAATCGGTAGCGGCCTGATCACCGGCAACCCTATCCTGTACGACTCACAGACTCAGCTCCTGGGTATACAGGTAACCCTACCCTCAGTTGGGAACCTGAATAATATGCGTGCCACCTACCTGGAAACTTTGTCTGTAAGTACAACCAAAGGATTTGCCTCAGCACTTGTCCCAAAGGTGGTGACACAGGTCGGTTCCGTGATAGAAGAACTTGACACCTCATACTGTATAGAGACCGATTTAGATCTATATTGTACAAGAATAGTGACATTCCCTATGTCTCCTGGTATTTACTCCTGTTTGAGCGGCAATACATCGGCTTGTATGTATTCGAAGACTGAGGGCGCACTCACTACGCCGTACATGACCCTCAAAGGCTCGGTTATTGCCAACTGTCAGATGACAACATGTAGATGTGCAGACCCCCCGGGTATCATATCGCAAAATTATGGAGAAGCTGTGTCTCTAATAGATAAGCAATCGTGCAATATCTTATCCTTGGACGGGATAACTTTGAGGCTCAGTGGGGAATTTGATGCAACTTATCAAAAGAATATCTCGATACAAGATTCTCAAGTAATCGTGACAGGCAATCTCGATATCTCGACTGAGCTTGGGAATGTTAACAACTCGATAAGTAATGCTCTAGATAAGTTAGAGGAAAGCAACAGCAAACTAGACAAGGTCAATGTCAAACTGACCAGCACGTCTGCCCTCATCACCTACATTGTTTTAACTGTCATATCTCTTGTTTGCGGTATACTTAGCCTGGTTCTAGCATGCTACCTGATGTACAAGCAAAAGGCGCAACAGAAGACCTTGTTATGGCTTGGGAATAATACCCTGGACCAGATGAGGGCCACTACGAAAATGTGA
>I.2_I_b_137_KR869090_chicken_China_GX21_2013
ATGGGCTCCAGACCTTCTACCAAGAACCCAGCACCTATGATGCTGACTGTTCGGGTCGCGCTGGCACTGTGTTGCGTCCGTCTGACAAGCTCCCTTGATGGCAGGCCTCTTGCAGCTGCAGGGATTGTAGTAACAGGAGACAAAGCAGTCAACATATACACCTCATCCCAGACAGGGTCGATCATAGTCAAGTTACTCCCCAATATGCCCAAGGACAAAGAGGCATGTGCAAAAGCCCCGTTGGAGGCGTACAACAGGACATTGACTACTTTGCTCACCCCCCTTGGTGATTCTATCCGTAGGATACAAGAGTCCGTGACTACATCTGGAGGAGGGAAACAGGGACGCCTTATAGGCGCTATTATCGGTGGTGTGGCTCTCGGGGTTGCAACCGCTGCACAGATAACAGCAGCCTCGGCTCTGATACAAGCCAACCAAAATGCTGCCAACATCCTCCGACTTAAAGAGAGCATTGCTGCAACCAATGAGGCTGTGCACGAAGTCACTGACGGATTATCACAACTAGCCGTGGCAGTCGGGAAGATGCAACAATTTGTTAATGACCAGTTTAATAAAACAGCTCAGGAATTGGACTGTATAAAAATTACACAGCAGGTTGGTGTAGAACTCAACCTGTACCTAACTGAATTGACTACAGTATTCGGGCCACAAATCACTTCCCCTGCCTTAACCCAGCTGACCATCCAAGCACTTTATAATCTAGCTGGTGGGAATATGGATTACTTGTTGACAAAGTTAGGTGTAGGGAACAACCAACTTAGCTCATTAATTGGTAGCGGCCTGATCACCGGCAACCCTATCCTGTACGACTCACAGACCCAGCTCTTGGGTATACAGGTAACCCTACCCTCAGTCGGGAACCTGAATAATATGCGTGCCACCTACTTGGAAACTTTGTCTGTAAGTACAACCAAAGGACTTGCCTCAGCACTTGTCCCAAAGGTGGTGACACAAGTCGGTTCCGTGATAGAAGAACTTGACACCTCATACTGCATAGAGACCGATTTAGATTTATATTGTACAAGAATAGTGACATTCCCTATGTCTCCTGGTATTTACTCATGTCTGAGCGGCAATACATCGGCCTGTATGTATTCGAAGACTGAGGGCGCACTCACTACGCCGTACATGACTCTCAAAGGCTCGGTTATTGCCAACTGTAAGATGACAACATGTAGATGTGCAGACCCCCCGGGTATCATATCGCAGAATTATGGAGAAGCTGTGTCTCTAATAGATAGGCAATCATGCAATATCTTATCCTTGGACGGGATAACTTTGAGGCTCAGTGGGGAATTTGATGCAACTTACCAAAAGAATATTTCAATACAAGATTCTCAAGTAATCGTGACAGGTAATCTCGATATCTCGACTGAGCTTGGGAATGTTAACAACTCGATAAGTAATGCTCTAGATAAGTTAGAGGAAAGCAACAGCAAGCTAGACAAGGTCAATGTCAAACTGACCAGCACATCTGCCCTCATCACCTATATTGTTTTAACTGTCATATCTCTTGTTTGCGGCATACTTAGCCTGGCTCTAGCATGCTACCTGATGTACAAGCAAAAGGCGCAACAGAAAACCTTGTTATGGCTTGGGAATAATACTCTAGATCAGATGAGAGCCACTACAAAAATGTGA
>I.2_I_b_138_KT186351_domestic_duck_South_Korea_DK13_2007
ATGGGCTCCAGATCTTCTACCAGGATCCCAGTACCTCTGATGCTAACTGTTCGGGTCGCGCTGGCACTGTGTTGCGTCCGTCTGACAAGTTCCCTTGATGGCAGGCCTCTTGCAGCTGCAGGGATTGTGGTAACAGGAGATAAAGCAGTCAACATATACACCTCATCCCAGACAGGGTCGATCATAGTCAAGTTACTCCCCAATATGCCCAAGGACAAAGAGGCATGTGCAAAAGCCCCGTTGGAAGCGTACAACAGGACATTGACTACTCTGCTCACCCCCCTTGGTGATTCTATCCGTAGGATACAAGAGTCCGTGACTACATCTGGAGGAGGGAAACAGGGACGCCTTATAGGCGCTATTATCGGTGGTGCGGCTCTCGGAGTTGCAACCGCTGCACAGATAACGGCAGCCTCGGCTCTGATACAAGCCAACCAAAATGCTGCCAACATTCTCCGACTTAAAGAGAGCATTGCTGCAACCAATGAGGCTGTGCACGAAGTCACTGACGGATTATCACAACTAGCCGTGGCAGTCGGGAAGATGCAACAATTTGTTAATGACCAGTTTAATAAAACAGCTCAGGAATTGGACTGTATAAAAATTACACAGCAGGTTGGTGTAGAACTCAACCTGTACCTAACTGAATTGACTACAGTATTCGGGCCACAAATCACTTCCCCTGCCTTAACCCAGCTGACCATCCAGGCACTTTATAATCTAGCTGGTGGGAATATGGATTACTTGTTAACAAAGTTAGGTGTAGGGAACAACCAACTTAGCTCATTAATTGGTAGCGGCCTGATCACCGGCAACCCTATCTTGTACGACTCACAGACTCAGCTCTTGGGTATACAGGTAACCCTACCCTCAGTCGGGAACCTGAATAATATGCGTGCCACCTACTTGGAAACTTTGTCTGTAAGTACAACCAAAGGATTTGCCTCAGCACTTGTCCCAAAGGTGGTGACACAAGTCGGTTCCGTGATAGAAGAACTTGACACCTCATACTGCATAGAGACCGATTTAGATTTATATTGTACAAGAATAGTGACATTCCCTATGTCTCCTGGTATTTACTCCTGTTTGAGCGGCAATACATCGGCTTGTATGTATTCGAAGACTGAGGGCGCACTCACTACGCCGTACATGACTCTCAAAGGCTCGGTTATTGCCAACTGTAAGATGACAACATGTAGATGTACAGACCCCCCGGGTATCATATCGCAGAATTATGGAGAAGCTGTGTCTCTAATAGATAGGCAATCATGCAATATCTTATCCTTGGACGGGATAACTTTGAGGCTCAGTGGGGAATTTGATGCAACTTATCAAAAGAATATCTCAATACAAGATTCTCAAGTAATCGTGACAGGCAATCTCGATATCTCAACTGAGCTTGGGAATGTTAACAACTCGATAAGTAATGCTCTAGATAAGTTAGAGGAAAGCAACAGCAAACTAGACAAGGTCAATGTCAAACTGACCAGCACATCTGCCCTCATCACCTATATTGTTTTAACTGTCATATCTCTTGCTTGCGGCATACTTAGCCTGGTTCTAGCATGCTACCTGATGTACAAGCAAAAGGCGCAACAGAAGACCTTGTTATGGCTTGGGAACAATACCCTGGACCAAATGAGGGCCACTACAAAAATGTGA
>I.2_I_b_139_KT380032_chicken_South_Korea_NDRL0901_2010
ATGGGCTCCAGATCTTCTACCAGGATCCCAGTACCTCTGATGCTAACTGTTCGGGTCGCGCTGGCACTGTGTTGCGTCCGTCTGACAAGTTCCCTTGATGGCAGGCCTCTTGCAGCTGCAGGGATTGTGGTAACAGGAGATAAAGCAGTCAACATATACACCTCATCCCAGACAGGGTCGATCATAGTCAAGTTACTCCCCAATATGCCCAAGGACAAAGAGGCATGTGCAAAAGCCCCGTTGGAAGCGTACAACAGGACATTGACTACTCTGCTCACCCCCCTTGGTGATTCTATCCGTAGGATACAAGAGTCCGTGACTACATCTGGAGGAGGGAAACAGGGACGCCTTATAGGCGCTATTATCGGTGGTGCGGCTCTCGGAGTTGCAACCGCTGCACAGATAACGGCAGCCTCGGCTCTGATACAAGCCAACCAAAATGCTGCCAACATTCTCCGACTTAAAGAGAGCATTGCTGCAACCAATGAGGCTGTGCACGAAGTCACTGACGGATTATCACAACTAGCCGTGGCAGTCGGGAAGATGCAACAATTTGTTAATGACCAGTTTAATAAAACAGCTCAGGAATTGGACTGTATAAAAATTACACAGCAGGTTGGTGTAGAACTCAACCTGTACCTAACTGAATTGACTACAGTATTCGGGCCACAAATCACTTCCCCTGCCTTAACCCAGCTGACCATCCAGGCACTTTATAATCTAGCTGGTGGGAATATGGATTACTTGTTAACAAAGTTAGGTGTAGGGAACAACCAACTTAGCTCATTAATTGGTAGCGGCCTGATCACCGGCAACCCTATCTTGTACGACTCACAGACTCAGCTCTTGGGTATACAGGTAACCCTACCCTCAGTCGGGAACCTGAATAATATGCGTGCCACCTACTTGGAAACTTTGTCTGTAAGTACAACCAAAGGATTTGCCTCAGCACTTGTCCCAAAGGTGGTGACACAAGTCGGTTCCGTGATAGAAGAACTTGACACCTCATACTGCATAGAGACCGATTTAGATTTATATTGTACAAGAATAGTGACATTCCCTATGTCTCCTGGTATTTACTCCTGTTTGAGCGGCAATACATCGGCTTGTATGTATTCGAAGACTGAGGGCGCACTCACTACGCCGTACATGACTCTCGAAGGCTCGGTTATTGCCAACTGTAAGATGACAACATGTAGATGTACAGACCCCCCGGGTATCATATCGCAGAATTATGGAGAAGCTGTGTCTCTAATAGATAGGCAATCATGCAATATCTTATCCTTGGACGGGATAACTTTGAGGCTCAGTGGGGAATTTGATGCAACTTATCAAAAGAATATCTCAATACAAGATTCTCAAGTAATCGTGACAGGCAATCTCGATATCTCAACTGAGCTTGGGAATGTTAACAACTCGATAAGTAATGCTCTAGATAAGTTAGAGGAAAGCAACAGCAAACTAGACAAGGTCAATGTCAAACTGACCAGCACATCTGCCCTCATCACCTATATTGTTTTAACTGTCATATCTCTTGCTTGCGGCATACTTAGCCTGGTTCTAGCATGCTACCTGATGTACAAGCAAAAGGCGCAACAGAAGACCTTGCTATGGCTTGGGAACAATACCCTGGACCAAATGAGGGCCACTACAAAAATGTGA
>I.2_I_b_140_KT381598_duck_China_Guangdong_GM12_2014
ATGGGCTCCAGATCTTCTACCAGAATCCCGGTACCTCTGATGCTGACTGTTCGGGTCGCACTGGCACTGTGTTGCGTCCGTCTGACAAGCTCCCTTGATGGCAGGTCTCTTGCAGCTGCAGGGATTGTGGTCACAGGAGACAAAGCGGTCAACATATACACCTCATCCCAGACAGGGTCGATCATAGTCAAGTTACTCCCCAATATGCCCAGGGACAAAGAAGCATGTGCAAAAGCCCCGTTGGAGGCGTACAACAGGACATTGACTACTCTGCTCTCCCCCCTTGGTGATTCGATCCGTAGGATACAAGAGTCCGTGACTACATCTGGAGGAAGGAAACAGGGACGTCTTATAGGCGCTATTATCGGTGGTGCGGCTCTCGGGGTTGCAACCGCTGCACAGATAACAGCAGCCTCGGCTCTGATACAAGCCAACCAAAATGCTGCCAACATCCTCCGACTCAAAGAGAGCATTGCTGCAACCAATGAGGCTGTGCACGAAGTCACTGACGGATTATCACAATTAGCCGTGGCAGTCGGGAAGATGCAACAATTTGTTAATGACCAGTTTAATAAAACAGCTCAGGAATTGGACTGTATAAAAATTACACAGCAGGTTGGTGTAGAACTCAACCTGTACCTAACTGAATTGACCACAGTATTCGGGCCACAAATCACTTCCCCTGCCTTAACCCAGCTGACCATCCAGGCGCTTTATAATCTAGCTGGTGGGAATATGGATTACTTGTTGACAAAGTTAGGTGTAGGGAACAACCAACTTAGCTCACTAATTGGTAGCGGCCTGATCACCGGCAACCCCATCCTGTACGACTCACAGACCCAGCTCTTGGGTATACAGGTAACTCTACCCTCAGTTGGGAACCTGAACAACATGCGTGCTACCTACTTGGAAACTTTGTCTGTAAGTACAACCAAAGGATTTGCCTCAGCGCTTGTCCCAAAGGTAGTGACACAAGTCGGTTCCGTGATAGAAGAACTTGACACCTCATATTGCATAGAGACCGATTTAGATTTATATTGTACAAGGATAGTGACATTCCCCATGTCTCCCGGTATTTACTCTTGTTTGAGCGGCAATACATCGGCTTGTATGTACTCGAAGACTGAGGGCGCACTCACCACGCCGTACATGACCCTCAAAGGCTCGGTTATTGCCAACTGTAAAATGACAACATGTAGATGTGCAGACCCCCCGGGTATCATATCGCAGAATTATGGAGAGGCTGTGTCTCTAATAGATAGGCAATCATGCAATATCTTATCCTTGGACGGGATAACTTTGAGGCTCAGTGGGGAATTTGATGCAACTTATCAAAAGAATATATCAATACAAGATTCTCAAGTAATCGTGACAGGCAATCTTGATATCTCGACTGAGCTTGGGAATGTTAACAACTCGATAAGTAATGCTCTAGATAAGTTAGAGGAAAGCAACAGCAAGCTAGGCAAGGTCAATGTCAAACTGACCAGCACATCTGCCCTCATCACCTATATTGTTTTAACTGTCGTATCTCTTGTTTGCGGCATACTTAGCTTGGTTCTAGCATGCTACCTGATGTACAAGCAAAAGGCGCAACAGAAGACCTTGTTATGGCTTGGGAATAATACCCTGGACCAGATGAAGGCCACTACGAAAATATGA
>I.2_I_b_141_KT381599_duck_China_Guangdong_GZ331_2014
ATGGGCTCCAGATCTTCTACCAGAATCCCGGTACCTCTGATGCTGACTGTTCGGGTCGCACTGGCACTGTGTTGCGTCCGTCTGACAAGCTCCCTTGATGGCAGGTCTCTTGCAGCTGCAGGGATTGTGGTCACAGGAGACAAAGCGGTCAACATATACACCTCATCCCAGACAGGGTCGATCATAGTCAAGTTACTCCCCAATATGCCCAAGGACAAAGAAGCATGTGCAAAAGCCCCGTTGGAGGCGTACAACAGGACATTGACTACTCTGCTCTCCCCCCTTGGTGATTCGATCCGTAGGATACAAGAGTCCGTGACTACATCTGGAGGAAGGAAACAGGGACATCTTATAGGCGCTATTATCGGTGGTGCGGCTCTCGGGGTTGCAACCGCTGCACAGATAACAGCAGCCTCGGCTCTGATACAAGCCAACCAAAATGCTGCCAACATCCTCCGACTCAAAGAGAGCATTGCTGCAACCAATGAGGCTGTGCACGAAGTCACTGACGGATTATCACAATTAGCCGTGGCAGTCGGGAAGATGCAACAATTTGTTAATGACCAGTTTAATAAAACAGCTCAGGAATTGGACTGTATAAAAATTACACAGCAGGTTGGTGTAGAACTCAACCTGTACCTAACTGAATTGACCACAGTATTCGGGCCACAAATCACTTCCCCTGCCTTAACCCGGCTGACCATCCAGGCGCTTTATAATCTAGCTGGTGGGAATATGGATTACTTGTTGACAAAGTTAGGTGTAGGGAACAACCAACTTAGCTCACTAATTGGTAGCGGCCTGATCACCGGCAACCCCATCCTGTACGACTCACAGACCCAGCTCTTGGGTATACAGGTAACTCTACCCTCAGTTGGGAACCTGAACAACATGCGTGCTGCCCACTTGGAAACTTTGTCTGTAAGTACAACCAAAGGATTTGCCTCAGCGCTTGTCCCAAAGGTAGTGACACAAGTCGGTTCCGTGATAGAAGAACTTGACACCTCATATTGCATAGAGACCGATTTAGATTTATATTGTACAAGGATAGTGACATTCCCCATGTCTCCCGGTATTTACTCTTGTTTGAGCGGCAATACATCGGCTTGTATGTACTCGAAGACTGAGGGCGCACTCACCACGCCGTACATGACCCTCAAAGGCTCGGTTATTGCCAACTGTAAAATGACAACATGTAGATGTGCAGACCCCCCGGGTATCATATCGCAGAATTATGGAGAGGCTGTGTCTCTAATAGATAGGCAATCATGCAATATCTTATCCTTGGGCGGGATAACTTTGAGGCTCAGTGGGGAATTTGATGCAACTTATCGAAAGAATATATTAATACAAGATTCTCAAGTAATCGTGACAGGCAATCTTGATATCTCGACTGAGCTTGGGAATGTTAACAACTCGATAAGTAATGCTCTAGATAAGTTAGAGGAAAGCAACAGCAAGCTAGGCAAGGTCAATGTCAAACTGACCAGCACATCTGCCCTCATCACCTATATTGTTTTAACTGTCGTATCTCTTGTTTGCGGCATACTTAGCTTGGTTCTAGCATGCTACCTGATGTACAAGCAAAAGGCGCAACAGAAGACCTTGTTATGGCTTGGGAATAATACCCTGGACCAGATGAAGGCCACTACGAAAATATGA
>I.2_I_b_142_KT892753_swan_goose_China_JL_CC02_2013
ATGGGCTCCAGATCTTCTACCAGAATCCCAGTACCTCTGATGCTGACTGTTCGGGTCGCGCTGGCACTGTGTTGCGTCCGTCTGACAAGCTCCCTTGATGGCAGGCCTCTTGCAGCTGCAGGGATTGTGGTAACAGGAGACAAAGCAGTCAACATATACACCTCATCCCAGACAGGGTCGATCATAATCAAGTTACTCCCCAATATGCCCAAGGACAAAGAAGCATGTGCGAAAGCCCCGTTGGAGGCGTACAACAGGACATTGACTACTCTGCTCACCCCCCTTGGTGATTCTATCCGTAGGATACAAGAGTCCGTGACTACATCTGGAGGAGGGAAACAGGGGCGCCTTATAGGCGCGATCATCGGTGGTGTGGCTCTCGGGGTTGCAACTGCTGCACAGATAACAGCAGCCTCGGCCCTGATACAAGCCAACCAAAATGCTGCCAACATTCTCCGACTTAAAGAGAGCATTGCTGCAACCAATGAGGCTGTGCACGAAGTCACTGATGGATTATCACAACTAGCCGTGGCAGTCGGGAAGATGCAACAATTTGTTAATGATCAGTTTAATAAAACAGCTCAGGAATTGGACTGTATAAAAATTACACAGCAGGTTGGTGTAGAACTCAACCTGTACCTAACTGAATTGACTACAGTATTCGGGCCACAAATCACTTCCCCTGCCTTAACCCAGCTGACCATCCAGGCGCTTTATAATCTAGCTGGTGGGAATATGGATTACTTGTTGACAAAGTTAGGTGTGGGGAACAACCAACTTAGCTCATTAATTGGTAGCGGCCTGATCACCGGCAACCCTATCTTGTACGACTCACAGACTCAGCTCTTGGGTATACAGGTAACCCTACCCTCAGTCGGGAACCTGAATAATATGCGTGCCACCTACCTAGAAACTTTGTCTGTAAGTACAACCAAAGGTTTTGCCTCAGCACTTGTCCCAAAGGTGGTGACACAAGTCGGTTCCGTGATAGAAGAACTCGACACCTCATACTGCATAGAGACCGATTTAGATTTATATTGTACAAGAATAGTGACATTCCCTATGTCTCCCGGTATTTACTCCTGTTTGAGCGGCAATACATCGGCTTGTATGTATTCGAAGACTGAGGGCGCACTCACTACGCCGTACATGACTCTCAAAGGCTCGGTTATTGCCAACTGTAAGATGACAACATGTAGATGTGCAGACCCCCCGGGTATCATATCGCAGAATTATGGAGAAGCTGTGTCTCTAATAGATAGGCAATCATGCAATATCTTATCCTTGGACGGGATAACTTTGAGGCTCAGTGGGGAATTTGATGCAACTTATCAAAAGAATATCTCAATACAAGATTCTCAAGTAATCGTGACAGGCAATCTCGATATCTCGACTGAGCTTGGAAATGTTAACAACTCGATAAGTAATGCTCTAGATAAGTTAGAGGAAAGCAACAGCAAACTAGACAAGGTCAATGTCAAACTGACCAGCACATCTGCCCTCATCACCTATATTGTTTTAACTGTCATATCTCTTGTTTGCGGCATACTTAGCCTGGTTCTAGCATGCTACCTGATGTACAAGCAAAAGGCGCAACAGAAGACCTTGTTATGGCTTGGGAATAATACCCTGGACCAAATGAGGGCTACTACAAAAATGTGA
>I.2_I_b_143_KT892754_hooded_crane_China_JL_BC01_2015
ATGGGCTCCAGATCTTCTACCAGAATCCCAGTACCTCTGATGCTGACTGTTCGGGTCGCGCTGGCACTGTGTTGCGTCCGTCTGACAAGCTCCCTTGATGGCAGGCCTCTTGCAGCTGCAGGGATTGTGGTAACAGGAGACAAAGCAGTCAACATATACACCTCATCCCAGACAGGGTCGATCATAATCAAGTTACTCCCCAATATGCCCAAGGACAAAGAAGCATGTGCGAAAGCCCCGTTGGAGGCGTACAACAGGACATTGACTACTCTGCTCACCCCCCTTGGTGATTCTATCCGTAGGATACAAGAGTCCGTGACTACATCTGGAGGAGGGAAACAGGGGCGCCTTATAGGCGCGATCATCGGTGGTGTGGCTCTCGGGGTTGCAACTGCTGCACAGATAACAGCAGCCTCGGCCCTGATACAAGCCAACCAAAATGCTGCCAACATTCTCCGACTTAAAGAGAGCATTGCTGCAACCAATGAGGCTGTGCACGAAGTCACTGATGGATTATCACAACTAGCCGTGGCAGTCGGGAAGATGCAACAATTTGTTAATGATCAGTTTAATAAAACAGCTCAGGAATTGGACTGTATAAAAATTACACAGCAGGTTGGTGTAGAACTCAACCTGTACCTAACTGAATTGACTACAGTATTCGGGCCACAAATCACTTCCCCTGCCTTAACCCAGCTGACCATCCAGGCGCTTTATAATCTAGCTGGTGGGAATATGGATTACTTGTTGACAAAGTTAGGTGTGGGGAACAACCAACTTAGCTCATTAATTGGTAGCGGCCTGATCACCGGCAACCCTATCTTGTACGACTCACAGACTCAGCTCTTGGGTATACAGGTAACCCTACCCTCAGTCGGGAACCTGAATAATATGCGTGCCACCTACCTAGAAACATTGTCTGTAAGTACAACCAAAGGTTTTGCCTCAGCACTTGTCCCAAAGGTGGTGACACAAGTCGGTTCCGTGATAGAAGAACTCGACACCTCATACTGCATAGAGACCGATTTAGATTTATATTGTACAAGAATAGTGACATTCCCTATGTCTCCCGGTATTTACTCCTGTTTGAGCGGCAATACATCGGCTTGTATGTATTCGAAGACTGAGGGCGCACTCACTACGCCGTACATGACTCTCAAAGGCTCGGTTATTGCCAACTGTAAGATGACAACATGTAGATGTGCAGACCCCCCGGGTATCATATCGCAGAATTATGGAGAAGCTGTGTCTCTAATAGATAGGCAATCATGCAATATCTTATCCTTGGACGGGATAACTTTGAGGCTCAGTGGGGAATTTGATGCAACTTATCAAAAGAATATCTCAATACAAGATTCTCAAGTAATCGTGACAGGCAATCTCGATATCTCGACTGAGCTTGGAAATGTTAACAACTCGATAAGTAATGCTCTAGATAAGTTAGAGGAAAGCAACAGCAAACTAGACAAGGTCAATGTCAAACTGACCAGCACATCTGCCCTCATCACCTATATTGTTTTAACTGTCATATCTCTTGTTTGCGGCATACTTAGCCTGGTTCTAGCATGCTACCTGATGTACAAGCAAAAGGCGCAACAGAAGACCTTGTTATGGCTTGGGAATAATACCCTGGACCAAATGAGGGCTACTACAAAAATGTGA
>I.2_I_b_144_KT892755_hooded_crane_China_JL_BC02_2015
ATGGGCTCCAGATCTTCTACCAGAATCCCAGTACCTCTGATGCTGACTGTTCGGGTCGCGCTGGCACTGTGTTGCGTCCGTCTGACAAGCTCCCTTGATGGCAGGCCTCTTGCAGCTGCAGGGATTGTGGTAACAGGAGACAAAGCAGTCAACATATACACCTCATCCCAGACAGGGTCGATCATAATCAAGTTACTCCCCAATATGCCCAAGGACAAAGAAGCATGTGCGAAAGCCCCGTTGGAGGCGTACAACAGGACATTGACTACTCTGCTCACCCCCCTTGGTGATTCTATCCGTAGGATACAAGAGTCCGTGACTACATCTGGAGGAGGGAAACAGGGGCGCCTTATAGGCGCGATCATCGGTGGTGTGGCTCTCGGGGTTGCAACTGCTGCACAGATAACAGCAGCCTCGGCCCTGATACAAGCCAACCAAAATGCTGCCAACATTCTCCGACTTAAAGAGAGCATTGCTGCAACCAATGAGGCTGTGCACGAAGTCACTGATGGATTATCACAACTAGCCGTGGCAGTCGGGAAGATGCAACAATTTGTTAATGATCAGTTTAATAAAACAGCTCAGGAATTGGACTGTATAAAAATTACACAGCAGGTTGGTGTAGAACTCAACCTGTACCTAACTGAATTGACTACAGTATTCGGGCCACAAATCACTTCCCCTGCCTTAACCCAGCTGACCATCCAGGCGCTTTATAATCTAGCTGGTGGGAATATGGATTACTTGTTGACAAAGTTAGGTGTGGGGAACAACCAACTTAGCTCATTAATTGGTAGCGGCCTGATCACCGGCAACCCTATCTTGTATGACTCACAGACTCAGCTCTTGGGTATACAGGTAACCCTACCCTCAGTCGGGAACCTGAATAATATGCGTGCCACCTACCTAGAAACTTTGTCTGTAAGTACAACCAAAGGTTTTGCCTCAGCACTTGTCCCAAAGGTGGTGACACAAGTCGGTTCCGTGATAGAAGAACTCGACACCTCATACTGCATAGAGACCGATTTAGATTTATATTGTACAAGAATAGTGACATTCCCTATGTCTCCCGGTATTTACTCCTGTTTGAGCGGCAATACATCGGCTTGTATGTATTCGAAGACTGAGGGCGCACTCACTACGCCGTACATGACTCTCAAAGGCTCGGTTATTGCCAACTGTAAGATGACAACATGTAGATGTGCAGACCCCCCGGGTATCATATCGCAGAATTATGGAGAAGCTGTGTCTCTAATAGATAGGCAATCATGCAATATCTTATCCTTGGACGGGATAACTTTGAGGCTCAGTGGGGAATTTGATGCAACTTATCAAAAGAATATCTCAATACAAGATTCTCAAGTAATCGTGACAGGCAATCTCGATATCTCGACTGAGCTTGGAAATGTTAACAACTCGATAAGTAATGCTCTAGATAAGTTAGAGGAAAGCAACAGCAAACTAGACAAGGTCAATGTCAAACTGACCAGCACATCTGCCCTCATCACCTATATTGTTTTAACTGTCATATCTCTTGTTTGCGGCATACTTAGCCTGGTTCTAGCATGCTACCTGATGTACAAGCAAAAGGCGCAACAGAAGACCTTGTTATGGCTTGGGAATAATACCCTGGACCAAATGAGGGCTACTACAAAAATGTGA
>I.2_I_b_145_KU601398_Common_murre_Russia_Tyuleniy_Island_109_2015
ATGGGCTCCAGATCTTCTACCAGGATCCCAGTACCTCTGATGCTGACTGTTCGGGTCGCGCTGGCACTGTGTTGCGTCCGTCTGACAAGCTCCCTTGATGGCAGGCCTCTTGCAGCTGCAGGGATTGTAGTAACAGGAGACAAAGCAGTCAACATATACACCTCATCCCAGACAGGGTCGATCATAGTCAAGTTACTCCCCAATATGCCCAAGGACAAAGAGGCATGTGCAAAAGCCCCGTTGGAGGCGTACAACAGGACATTGACTACTTTGCTCACCCCCCTTGGTGATTCTATCCGTAGGATACAAGAGTCCGTGACTACATCTGGAGGAGGGAAACAGGGACGCCTTATAGGCGCTATTATCGGTGGTGCGGCTCTCGGGGTTGCAACCGCTGCACAGATAACAGCAGCCTCGGCTCTGATACAAGCCAACCAAAATGCTGCCAACATCCTCCGACTTAAAGAGAGCATTGCTGCAACCAATGAGGCTGTGCACGAAGTCACTGACGGATTATCACAACTAGCCGTGGCAGTCGGGAAGATGCAACAATTTGTTAATGACCAGTTTAATAAAACAGCTCAGGAATTGGACTGTATAAAAATTACACAGCAGGTTGGTGTAGAACTCAATCTGTACCTAACTGAATTGACTACAGTATTCGGGCCACAAATCACTTCCCCTGCCTTAACCCAGCTGACCATCCAGGCACTTTATAATCTAGCTGGTGGGAATATGGATTACTTGTTGACAAAGTTAGGTGTAGGGAACAACCAACTTAGCTCATTAATTGGTAGCGGCCTGATCACCGGCAACCCTATCCTGTACGACTCACAGACCCAGCTCTTGGGTATACAGGTAACCCTACCCTCAGTCGGGAACCTGAATAATATGCGTGCCACCTACTTGGAAACTTTGTCTGTAAGTACAACCAAAGGATTTGCCTCAGCACTTGTCCCAAAGGTGGTGACACAAGTCGGTTCCGTGATAGAAGAACTTGACATCTCATACTGCATAGAGACTGATTTAGATTTATATTGTACAAGAATAGTGACATTCCCTATGTCTCCTGGTATTTACTCCTGTTTGAGCGGCAATACATCGGCCTGTATGTATTCGAAGACTGAGGGCGCACTCACTACGCCGTACATGACTCTCAAAGGCTCGGTTATTGCCAACTGTAAGATGACAACATGTAGATGTGCAGACCCCCCGGGTATCATATCGCAGAATTATGGAGAAGCTGTGTCTCTAATAGATAGGCAATCATGCAATATCCTATCCTTGGACGGGATAACTTTGAGGCTCAGTGGGGAATTTGATGCAACTTACCAAAAGAATATCTCAATACAAGATTCTCAAGTAATCGTGACAGGTAATCTCGATATCTCGACTGAGCTTGGGAATGTTAACAACTCGATAAGTAATGCTCTAGATAAGTTAGAGGAAAGCAACAGCAAGCTAGACAAGGTCAATGTCAAACTGACCAGCACATCTGCCCTCATCACCTATATTGTTTTAACTGTCATATCTCTTGTTTGCGGCATACTTAGCCTGGTTCTAGCATGCTACCTGATGTACAAGCAAAAGGCGCAACAGAAAACCTTGTTATGGCTTGGGAATAATACCCTGGACCAGATGAGGGCCACTACGAAAATGTGA
>I.2_I_b_146_KU662357_Wild_Garganey_Russia_Novosibirsk_27_2014
ATGGGTTCCAGATCTTCTACCAGGATCCCAGTACCTCTGATGCTGACTGTTCGGGTCGCGCTGGCATTGTGTTGCGTCCGTCTGACAAGCTCCCTTGATGGCAGGCCTCTTGCAGCTGCAGGGATTGTGGTAACAGGAGACAAAGCAGTCAACATATACACCTCATCTCAGACAGGGTCGATCATAGTCAAGTTACTCCCCAATATGCCCAAGGACAAAGAGGCATGTGCAAAAGCCCCGTTGGAGGCGTACAACAGGACATTGACTACTCTGCTCACCCCCCTTGGTGATTCTATCCGTAGGATACAAGAGTCCGTGACTACATCTGGAGGAGGGAAACAGGGACGCCTTATAGGCGCTATTATCGGTGGTGCGGCTCTCGGGGTTGCAACCGCTGCACAGATAACAGCAGCCTCAGCTCTGATACAAGCCAACCAAAATGCTGCCAACATCCTCCGACTTAAAGAGAGCATTGCTGCAACCAATGAGGCTGTGCACGAAGTCACTGACGGATTATCACAACTAGCCGTGGCAGTCGGGAAGATGCAACAATTTGTTAATGACCAGTTTAATAAAACAGCTCAGGAATTGGACTGTATAAAAATTACGCAGCAGGTTGGTGTAGAACTCAACCTGTACCTAACTGAATTGACTACAGTATTCGGGCCACAAATCACTTCCCCTGCCTTAACCCAGCTGACCATCCAGGCACTTTATAATCTAGCTGGTGGGAATATGGATTACTTGTTGACAAAGTTAGGTGTAGGGAACAACCAACTTAGCTCATTGATTGGTAGCGGCCTGATTACCGGCAACCCTATCCTGTACGACTCACAGACTCAGCTCTTGGGCATACAGGTAACTCTACCCTCAGTCGGGAACTTGAATAATATGCGTGCCACCTACTTGGAAACTTTGTCTGTAAGTACAACCAAAGGATTTGCCTCAGCACTTGTCCCAAAGGTGGTGACACAAGTCGGTTCCGTGGTAGAAGAACTTGACACCTCATATTGCATAGAGACCGATTTAGATTTATATTGTACAAGAATAGTGACATTCCCTATGTCTCCTGGTATTTATTCCTGTTTGAGCGGCAATACATCGGCTTGTATGTATTCGAAGACTGAGGGCGCACTCACTACACCGTACATGACTCTCAAAGGCTCGGTTATTGCCAACTGTAAAATGACAACATGTAGATGTGCAGACCCCCCGGGTATCATATCGCAGAATTATGGAGAAGCTGTGTCTCTAATAGATAGGCAATCATGCAATATCTTATCCTTGGACGGGATAACTTTGAGGCTCAGTGGGGAATTTGATGCAACTTATCAAAAGAATATCTCAATACAAGATTCTCAAGTAATCGTGACAGGCAATCTCGATATCTCGACTGAGCTTGGGAATGTTAACAACTCGATAAGTAATGCTCTAGATAAGTTAGAAGAAAGCAACAGCAAACTAGACAAGGTTAATGTCAAACTGACCAGCACATCTGCCCTCATCACCTATATTGTTTTAACTGTCATATCTCTTGTTTGCGGTATACTTAGCCTGGTTCTAGCATGCTACCTGATGTACAAGCAAAAGGCGCAACAGAAGACCTTGTTATGGCTTGGGAATAATACCCTGGACCAGATGAGGGCCACTACAAAAATGTGA
>I.2_I_b_147_KX352836_teal_Russia_Novosibirsk_region_320_2010
ATGGGCTCCAGATCTTCTACCAGGATCCCAGTACCTCTGATGCTGACTGTTCGGGTCGCGCTGGCACTGTGTTGCGTCCGTCTGACAAGCTCCCTTGATGGCAGGCCTCTTGCAGCTGCAGGGATTGTGGTAACAGGAGACAAAGCAGTCAACATATACACCTCATCCCAGACAGGGTCGATCATAGTCAAGTTACTCCCCAATATGCCCAAGGACAAAGAGGCATGTGCAAAAGCCCCGTTGGAGGCGTACAACAGGACATTGACTACTTTGCTCACCCCCCTTGGTGATTCTATCCGTAGGATACAAGAGTCCGTGACTACATCTGGAGGAGGGAAACAGGGACGCCTTATAGGCGCTATTATCGGTGGTGCGGCTCTCGGGGTTGCAACCGCTGCACAGATAACAGCAGCTTCGGCTCTGATACAAGCCAACCAAAATGCTGCCAACATCCTCCGACTTAAAGAGAGCATTGCTGCAACCAATGAGGCTGTGCACGAAGTCACTGACGGATTATCACAACTAGCCGTGGCAGTCGGGAAGATGCAACAATTTGTTAATGACCAGTTTAATAAAACAGCTCAGGAATTGGACTGTATAAAAATTACACAGCAGGTTGGTGTAGAACTCAACCTGTACCTAACTGAATTGACTACAGTATTCGGGCCACAAATCACTTCCCCTGCCTTAACCCAGCTGACCATCCAGGCACTTTATAATCTAGCTGGTGGGAATATGGATTACTTGTTGACAAAGTTAGGTGTAGGGAACAACCAACTTAGCTCATTAATTGGTAGCGGCCTGATCACCGGCAACCCTATCCTGTACGACTCACAGACCCAGCTCTTGGGTATACAGGTAACCCTACCCTCAGTCGGGAACCTGAATAATATGCGTGCCACCTACTTGGAAACTTTGTCTGTAAGTACAACCAAAGGATTTGCCTCAGCACTTGTCCCAAAGGTGGTGACACAAGTCGGTTCCGTGATAGAAGAACTTGACACCTCATACTGCATAGAGACCGATTTAGATTTATATTGTACAAGAATAGTGACATTCCCTATGTCTCCTGGTATTTACTCCTGTTTGAGCGGCAATACATCGGCTTGTATGTATTCGAAGACTGAGGGCGCACTCACTACGCCGTACATGACTCTCAAGGGCTCGGTTATTGCCAACTGTAAGATGACAACATGTAGATGTGCAGACCCCCCGGGTATCATATCGCAGAATTATGGAGAAGCTGTGTCTCTAATAGATAGGCAATCATGCAATATCTTATCCTTGGACGGGATAACTTTGAGGCTCAGTGGGGAATTTGATGCAACTTACCAAAAGAATATCTCAATACAAGATTCTCAAGTAATCGTGACAGGTAATCTCGATATCTCGACTGAGCTTGGGAATGTTAACAACTCGATAAGTAATGCTCTAGATAAATTAGAGGAAAGCAACAGCAAACTAGACAAGGTCAATGTCAAACTGACCAGCACATCTGCCCTCATCACCTATATTGTTTTAACTGTCATATCTCTTGTTTGCGGCATACTTAGCCTGGTTCTAGCATGCTACCTGATGTACAAGCAAAAGGCGCAACAGAAGACCTTGTTATGGCTTGGGAATAATACCCTGGACCAGATGAGGGCCACTACGAAAATGTGA
>I.2_I_b_148_KX857698_Blue_winged_teal_TX_USA_AI12_3663_2012
ATGGGCTCCAGGTCTTCTACCAGGATCCCAGTACCTCTGATGCTGACTGTTCGGGTTGCGCTGGCACTAAGTTTCGTCCGTCTGACAAGCTCCCTTGATGGCAGGCCTCTTGCAGCTGCAGGGATTGTGGTAACAGGAGACAAAGCAGTCAACATATACACCTCATCCCAGACAGGGTCGATCATAGTCAAGTTACTCCCCAATATGCCCAAGGACAAAGAGGCGTGTGCAAAAGCCCCGTTGGAGGCGTACAACAGGACATTGACCACTCTGCTCACCCCTCTTGGTGATTCTATCCGTAGGATACAAGAGTCCGTGACTACATCTGGAGGAGGGAAACAGGGACGCCTTATAGGCGCTATTATCGGTGGTGTGGCTCTCGGGGTTGCAACCGCTGCACAGATAACAGCAGCCTCGGCTTTGATACAAGCCAACCAAAATGCTGCTAACATCCTCCGGCTTAAAGAGAGTATTGCTGCAACTAATGAGGCTGTGCATGAAGTCACTGACGGATTATCACAACTAGCCGTGGCAGTCGGGAAGATGCAACAATTTGTTAATGACCAGTTCAATAAAACAGCTCAGGAATTGGACTGTATAAAAATTGCACAGCAGGTTGGTGTAGAACTCAACCTGTACCTAACTGAATTGACTACAGTATTCGGGCCACAAATCACCTCCCCTGCTTTAACCCAGTTGACTATCCAGGCACTTTATAATCTAGCTGGTGGGAATATGGATTACTTGTTGACAAAGCTAGGTGTAGGGAACAACCAGCTCAGCTCATTAATTGGTAGCGGCCTGATCACCGGCAACCCTATCCTGTACGACTCACAGACTCAGCTCCTGGGTATACAGGTAACCCTACCCTCAGTTGGGAACCTGAATAATATGCGTGCCACCTACCTGGAAACTTTGTCTGTAAGTACAACCAAAGGATTTGCCTCAGCACTTGTCCCAAAAGTAGTGACGCAGGTCGGTTCCGTGATAGAAGAACTTGACACCTCATACTGTATAGAGACCGATTTAGATCTATATTGTACAAGAATAGTGACATTCCCTATGTCTCCTGGTATTTACTCCTGTTTGAGCGGCAATACATCGGCTTGTATGTATTCGAAGACTGAGGGCGCACTCACTACGCCGTACATGACCCTCAAAGGCTCGGTTATTGCCAACTGTAAGATGACAACATGTAGATGTGCAGACCCCCCGGGTATCATATCGCAAAATTATGGAGAAGCTGTGTCTCTAATAGATAGGCAATCGTGCAATATCTTATCCTTGGACGGGATAACTTTGAGGCTCAGTGGGGAATTTGATGCAACTTATCAAAAGAATATCTCAATACAAGATTCTCAAGTAATCGTGACAGGCAATCTCGATATCTCGACTGAGCTTGGGAATGTTAACAACTCGATAAGTAATGCTCTAGATAAGTTAGAGGAAAGCAACAGCAAACTAGACAAGGTCAATGTCAAACTGACCAGCACGTCTGCCCTCATCACCTACATTGTTTTAACTGTCATATCTCTTGTTTGCGGTATACTTAGCCTGGTTCTAGCATGCTACCTGATGTACAAGCAAAAGGCACAACAGAAGACCTTGTTATGGCTTGGGAATAATACCTTGGACCAGATGAGGGCCACTACGAAAATGTGA
>I.2_I_b_149_KX857699_Mallard_MN_USA_AI12_4078_2012
ATGGGCTCCAGATCTTCTACCAGGATCCCAGTACCTCTGATGCTGACTGTTCGGGTTGCGCTGGCACTAAGTTTCGTCCGTCTGACAAGCTCCCTTGATGGCAGGCCTCTTGCAGCTGCAGGGATTGTGGTAACAGGAGACAAAGCAGTCAACATATACACCTCATCCCAGACAGGGTCGATCATAGTCAAGTTACTCCCCAATATGCCCAAGGACAAAGAGGCGTGTGCAAAAGCCCCGTTGGAGGCGTACAACAGGACATTGACCACTCTGCTCACCCCTCTTGGTGATTCTATCCGTAGGATACAAGAGTCCGTGACTACATCTGGAGGAGGGAAACAGGGACGCCTTATAGGCGCTATTATCGGTGGTGTGGCTCTCGGGGTTGCAACCGCTGCACAGATAACAGCGGCCTCGGCTTTGATACAAGCCAATCAAAATGCTGCTAACATCCTCCGGCTTAAAGAGAGTATTGCTGCAACTAATGAGGCTGTGCACGAAGTCACTGACGGATTATCACAACTAGCCGTGGCAGTCGGGAAGATGCAACAATTTGTTAATGACCAGTTCAATAAAACAGCTCAGGAATTGGACTGTATAAAAATTGCACAGCAGGTTGGTGTAAAACTCAACCTGTACCTAACTGAATTGACTACAGTATTCGGGCCACAAATCACCTCCCCTGCTTTAACCCAGTTGACTATCCAGGCACTTTATAATCTAGCTGGTGGGAATATGGATTACTTGTTGACAAAGCTAGGTGTAGGGAACAACCAGCTCAGCTCATTAATTGGTAGCGGCCTGATCACCGGCAACCCTATCCTGTACGACTCACAGACTCAGCTCCTGGGTATACAGGTAACCCTACCCTCAGTTGGGAACCTGAATAATATGCGTGCCACCTACCTGGAAACTTTGTCTGTAAGTACAACCAAAGGATTTGCCTCAGCACTTGTCCCAAAGGTAGTGACGCAGGTCGGTTCCGTGATAGAAGAACTTGACACCTCATACTGTATAGAGACCGATTTAGATCTATATTGTACAAGAATAGTGACATTCCCTATGTCTCCTGGTATTTACTCCTGTTTGAGCGGCAATACATCGGCTTGTATGTATTCGAAGACTGAGGGCGCACTCACTACGCCGTACATGACCCTCAAAGGCTCGGTTATTGCCAACTGTAAGATGACAACATGTAGATGTGCAGACCCTCCGGGTATCATATCGCAAAATTATGGAGAAGCTGTGTCTCTAATAGATAGGCAATCGTGCAATATCTTATCCTTGGACGGGATAACTTTGAGGCTCAGTGGGGAATTTGATGCAACTTATCAAAAGAATATCTCAATACAAGATTCTCAAGTAATCGTGACAGGCAATCTCGATATCTCGACTGAGCTTGGGAATGTTAACAACTCGATAAGTAATGCTCTAGATAAGTTAGAGGAAAGCAACAGCAAACTAGACAAGGTCAATGTCAAACTGACCAGCACGTCTGCCCTCATCACCTACATTGTTTTAACTGTCATATCTCTTGTTTGCGGTATACTTAGCCTGGTTCTAGCATGCTACCTGATGTACAAGCAAAAGGCACAACAGAAGACCTTGTTATGGCTTGGGAATAATACCTTGGACCAGATGAGGGCCACTACGAAAATGTGA
>I.2_I_b_150_KX857700_Blue_winged_teal_TX_USA_AI12_4395_2012
ATGGGCTCCAGATCTTCTACCAGGATCCCAGTACCTCTGATGCTGACTGTTCGGGTTGCGCTGGCACTAAGTTTCGTCCGTCTGACAAGCTCCCTTGATGGCAGGCCTCTTGCAGCTGCAGGGATTGTGGTAACAGGAGACAAAGCAGTCAACATATACACCTCATCCCAGACAGGGTCGATCATAGTCAAGTTACTCCCCAATATGCCCAAGGACAAAGAGGCATGTGCAAAAGCCCCGTTGGAGGCGTACAACAGGACATTGACCACTCTGCTCACCCCCCTTGGTGATTCTATCCGTAGGATACAAGAGTCCGTGACTACATCTGGAGGAGGGAAACAGGGACGCCTTATAGGCGCTATTATCGGTGGTGTGGCTCTCGGGGTTGCAACCGCTGCACAGATAACAGCAGCCTCGGCTTTGATACAAGCCAACCAAAATGCTGCTAACATCCTCCGGCTCAAAGAGAGTATTGCTGCAACTAATGAGGCTGTGCACGAAGTCACTGACGGATTATCACAACTAGCCGTGGCAGTCGGAAAGATGCAACAATTTGTTAATGACCAGTTCAATAAAACAGCTCAGGAATTGGACTGTATAAAAATTGCACAGCAGGTTGGTGTAGAACTCAACCTGTACCTAACTGAATTGACTACAGTATTCGGGCCACAAATCACCTCCCCTGCGTTAACCCAGTTGACTATCCAGGCACTTTATAATCTAGCTGGTGGGAATATGGATTACTTGTTGACAAAGCTAGGTGTAGGGAACAACCAGCTCAGCTCATTAATTGGTAGCGGCCTGATCACCGGCAACCCTATCCTGTACGACTCACAGACTCAGCTCCTGGGTATACAGGTAACCCTACCCTCAGTTGGGAACCTGAATAATATGCGTGCCACCTACCTGGAAACTTTGTCTGTAAGTACAACCAAAGGATTTGCCTCAGCACTTGTCCCAAAGGTAGTGACGCAGGTCGGTTCCGTGATAGAAGAACTTGACACCTCATACTGTATAGAGACCGATTTAGATCTATATTGTACAAGAATAGTGACATTCCCTATGTCTCCTGGTATTTACTCCTGTTTGAGCGGCAATACATCGGCTTGTATGTATTCGAAGACTGAGGGCGCACTCACTACGCCGTACATGACCCTCAAAGGCTCGGTTATTGCCAACTGTAAGATGACAACATGTAGATGTGCAGACCCCCCGGGTATCATATCGCAAAATTATGGAGAAGCTGTGTCTCTAATAGATAGGCAGTCGTGCAATATCTTATCCTTGGACGGGATAACTTTGAGGCTCAGTGGGGAATTTGATGCAACTTATCAAAAGAATATCTCAATACAAGATTCTCAAGTAATCGTGACAGGCAATCTCGATATCTCGACTGAGCTTGGGAATGTTAACAACTCGATAAGTAATGCTCTAGATAAGTTAGAGGAAAGCAACAGCAAACTAGACAAGGTCAATGTCAAACTGACCAGCACGTCTGCCCTCATCACCTACATTGTTTTAACTGTCATATCTCTTGTTTGCGGTATACTTAGCCTGGTTCTAGCATGCTACCTGATGTACAAGCAAAAGGCACAACAGAAGACCTTGTTATGGCTTGGGAATAATACCTTGGACCAGATGAGGGCCACTACGAAAATGTGA
>I.2_I_b_151_KX857701_Blue_winged_teal_LA_USA_AI12_4416_2012
ATGGGCTCCAGATCTTCTACCAGGATCCCAGTACCTCTGATGCTGACTGTTCGGGTTGCGCTGGCACTAAGTTTCGTCCGTCTGACAAGCTCCCTTGATGGCAGGCCTCTTGCAGCTGCAGGGATTGTGGTAACAGGAGACAAAGCAGTCAACATATACACCTCATCCCAGACAGGGTCGATCATAGTCAAGTTACTCCCCAATATGCCCAAGGACAAAGAGGCGTGTGCAAAAGCCCCGTTGGAGGCGTACAACAGGACATTGACCACTCTGCTCACCCCCCTTGGTGATTCTATCCGTAGGATACAAGAGTCCGTGACTACATCTGGAGGAGGGAAACAGGGACGCCTTATAGGCGCTATTATCGGTGGTGTGGCTCTCGGGGTTGCAACCGCTGCACAGATAACAGCAGCCTCGGCTTTGATACAAGCCAACCAAAATGCTGCTAACATCCTCCGGCTCAAAGAGAGTATTGCTGCAACTAATGAGGCTGTGCACGAAGTCACTGACGGATTATCACAACTAGCCGTGGCAGTCGGAAAGATGCAACAATTTGTTAATGACCAGTTCAATAAAACAGCTCAGGAATTGGACTGTATAAAAATTGCACAGCAGGTTGGTGTAGAACTCAACCTGTACCTAACTGAATTGACTACAGTATTCGGGCCACAAATCACCTCCCCTGCGTTAACCCAGTTGACTATCCAGGCACTTTATAATCTAGCTGGTGGGAATATGGATTACTTGTTGACAAAGCTAGGTGTAGGGAACAACCAGCTCAGCTCATTAATTGGTAGCGGCCTGATCACCGGCAACCCTATCCTGTACGACTCACAGACTCAGCTCCTGGGTATACAGGTAACCCTACCCTCAGTTGGGAACCTGAATAATATGCGTGCCACCTACCTGGAAACTTTGTCTGTAAGTACAACCAAAGGATTTGCCTCAGCACTTGTCCCAAAGGTAGTGACGCAGGTCGGTTCCGTGATAGAAGAACTTGACACCTCATACTGTATAGAGACCGATTTAGATCTATATTGTACAAGAATAGTGACATTCCCTATGTCTCCTGGTATTTACTCCTGTTTGAGCGGCAATACATCGGCTTGTATGTATTCGAAGACTGAGGGCGCACTCACTACGCCGTACATGACCCTCAAAGGCTCGGTTATTGCCAACTGTAAGATGACAACATGTAGATGTGCAGACCCCCCGGGTATCATATCGCAAAATTATGGAGAAGCTGTGTCTCTAATAGATAGGCAGTCGTGCAATATCTTATCCTTGGACGGGATAACTTTGAGGCTCAGTGGGGAATTTGATGCAACTTATCAAAAGAATATCTCAATACAAGATTCTCAAGTAATCGTGACAGGCAATCTCGATATCTCGACTGAGCTTGGGAATGTTAACAACTCGATAAGTAATGCTCTAGATAAGTTAGAGGAAAGCAACAGCAAACTAGACAAGGTCAATGTCAAACTGACCAGCACGTCTGCCCTCATCACCTACATTGTTTTAACTGTCATATCTCTTGTTTGCGGTATACTTAGCCTGGTTCTAGCATGCTACCTGATGTACAAGCAAAAGGCACAACAGAAGACCTTGTTATGGCTTGGGAATAATACCTTGGACCAGATGAGGGCCACTACGAAAATGTGA
>I.2_I_b_153_KX857703_Mallard_MN_USA_AI12_4716_2012
ATGGGCTCCAGATCTTCTACCAGGATCCCAGTACCTCTGATGCTGACTGTTCGGGTTGCGCTGGCACTAAGTTTCGTCCGTCTGACAAGCTCCCTTGATGGCAGGCCTCTTGCAGCTGCAGGGATTGTGGTAACAGGAGACAAAGCAGTCAACATATACACCTCATCCCAGACAGGGTCGATCATAGTCAAGTTACTCCCCAATATGCCCAAGGACAAAGAGGCGTGTGCAAAAGCCCCGTTGGAGGCGTACAACAGGACATTGACCACTCTGCTCACCCCCCTTGGTGATTCTATCCGTAGGATACAAGAGTCCGTGACTACATCTGGAGGAGGGAAACAGGGACGCCTTATAGGCGCTATTATCGGTGGTGTGGCTCTCGGGGTTGCAACCGCTGCACAGATAACAGCAGCCTCGGCTTTGATACAAGCCAACCAAAATGCTGCTAACATCCTCCGGCTTAAAGAGAGTATTGCTGCAACTAATGAGGCTGTGCACGAAGTCACTGACGGATTATCACAACTAGCCGTGGCAGTCGGGAAGATGCAACAATTTGTTAATGACCAGTTCAATAAAACAGCTCAGGAATTGGACTGTATAAAAATTGCACAGCAGGTTGGTGTAGAACTCAACCTGTACCTAACTGAATTGACTACAGTATTCGGGCCACAAATCACCTCCCCTGCTTTAGCCCAGTTGACTATCCAGGCACTTTATAATCTAGCTGGTGGGAATATGGATTACTTGTTGACAAAGCTAGGTGTAGGGAACAACCAGCTCAGCTCATTAATTGGTAGCGGCCTGATCACCGGCAACCCTATCCTGTACGACTCACAGACTCAGCTCCTGGGTATACAGGTAACCCTACCCTCAGTTGGGAACCTGAATAATATGCGTGCCACCTACCTGGAAACTTTGTCTGTAAGTACAACCAAAGGATTTGCCTCAGCACTTGTCCCAAAGGTAGTGACACAGGTCGGTTCCGTGATAGAAGAACTTGACACCTCATACTGTATAGAGACCGATTTAGATCTATATTGTACAAGAATAGTGACATTCCCTATGTCTCCTGGTATTTACTCCTGTTTGAGCGGCAATACATCGGCTTGTATGTATTCGAAGACTGAGGGCGCACTCACTACGCCGTACATGACCCTCAAAGGCTCGGTTATTGCCAACTGTAAGATGACAACATGTAGATGTGCAGACCCCCCGGGTATCATATCGCAAAATTATGGAGAAGCTGTGTCTCTAATAGATAGGCAATCGTGCAATATCTTATCCTTGGACGGGATAACTTTGAGGCTCAGTGGGGAATTTGATGCAACTTATCAAAAGAATATCTCAATACAAGATTCTCAAGTAATCGTGACAGGCAATCTCGATATCTCGACTGAGCTTGGGAATGTTAACAACTCGATAAGTAATGCTCTAGATAAGTTAGAGGAAAGCAACAGCAAACTAGACAAGGTCAATGTCAAACTGACCAGCACATCTGCCCTCATCACCTACATTGTTTTAACTGTCATATCTCTTGTTTGCGGTATACTTAGCCTGGTTCTAGCATGCTACCTGATGTACAAGCAAAAGGCACAACAGAAGACCTTGTTATGGCTTGGGAATAATACCTTGGACCAGATGAGGGCCACTACGAAAATGTGA
>I.2_I_b_154_KX857704_Mallard_MN_USA_AI12_4867_2012
ATGGGCTCCAGATCTTCTACCAGGATCCCAGTACCTCTGATGCTGACTGTTCGGGTTGCGCTGGCACTAAGTTTCGTCCGTCTGACAAGCTCCCTTGATGGCAGGCCTCTTGCAGCTGCAGGGATTGTGGTAACAGGAGACAAAGCAGTCAACATATACACCTCATCCCAGACAGGGTCGATCATAGTCAAGTTACTCCCCAATATGCCCAAGGACAAAGAGGCGTGTGCAAAAGCCCCGTTAGAGGCGTACAACAGGACATTGACTACTCTGCTCACCCCCCTTGGTGATTCTATCCGTAGGATACAAGAGTCCGTGACTACATCTGGAGGAGGGAAACAGGGACGCCTTATAGGCGCTATTATCGGTGGTGTGGCTCTCGGGGTTGCAACCGCTGCACAGATAACAGCAGCCTCGGCTTTGATACAAGCCAACCAAAATGCTGCTAACATCCTCCGGCTTAAAGAGAGTATTGCTGCAACTAATGAGGCTGTGCACGAAGTCACTGACGGATTATCACAACTAGCCGTGGCAGTCGGGAAGATGCAACAATTTGTTAATGACCAGTTCAATAAAACAGCTCAGGAATTGGACTGTATAAAAATTGCACAGCAGGTTGGTGTAGAACTCAACCTGTACCTAACTGAATTGACCACAGTATTCGGGCCACAAATCACCTCCCCTGCTTTAACCCAGTTGACTATCCAGGCACTTTATAATCTAGCTGGTGGGAATATGGATTACTTGTTGACAAAGCTAGGTGTAGGGAACAACCAGCTCAGCTCATTAATTGGTAGCGGCCTGATCACCGGCAACCCTATCCTGTACGACTCACAGACTCAGCTCCTGGGCATACAGGTAACCTTACCCTCAGTTGGGAACCTGAATAATATGCGTGCCACCTACCTGGAAACTTTGTCTGTAAGTACAACCAAAGGATTTGCCTCAGCACTTGTCCCAAAGGTAGTGACGCAGGTCGGTTCCGTGATAGAAGAACTTGACACCTCATACTGTATAGAGACCGATTTAGATCTATATTGTACAAGAATAGTGACATTCCCTATGTCTCCTGGTATTTACTCCTGTTTGAGCGGCAATACATCGGCTTGTATGTATTCGAAGACTGAGGGCGCACTCACTACGCCGTACATGACCCTCAAAGGCTCGGTTATTGCCAACtGTAAGATGACAACATGTAGATGTGCAGACCCCCCGGGTATCATATCGCAAAATTATGGAGAAGCTGTGTCTCTAATAGATAGGCAATCATGCAATATCTTATCCTTGGACGGGATAACTTTGAGGCTCAGTGGGGAATTTGATGCAACTTATCAAAAGAATATCTCAATACAAGATTCTCAAGTAATCGTGACAGGCAATCTCGATATCTCGACTGAGCTTGGGAATGTTAACAACTCGATAAGTAATGCTCTAGATAAGTTAGAGGAAAGCAACAGCAAACTAGACAAGGTCAATGTCAAACTGACCAGCACGTCTGCACTCATCACCTACATTGTTTTAACTGTCATATCTCTTGTTTGCGGTATACTTAGCCTGGTTCTAGCATGCTACCTGATGTACAAGCAAAAGGCACAACAGAAGACCTTGTTATGGCTTGGGAATAATACCCTGGACCAGATGAGGGCCACTACGAAAATGTGA
>I.2_I_b_155_KX857705_Mallard_MN_USA_AI13_3228_2013
ATGGGCTCCAGATCTTCTACCAGGATCCCAGTACCTCTGATGCTGACTGTTCGGGTTGCGCTGGCACTAAGTTTCGTCCGTCTGACATGCTCCCTTGATGGCAGGCCTCTTGCAGCTGCAGGGATTGTGGTAACAGGAGACAAAGCAGTCAACATATACACCTCATCCCAGACAGGGTCGATCATAGTCAAGTTACTCCCCAATATGCCCAAGGACAAAGAGGCGTGTGCAAAAGCCCCGTTGGAGGCGTACAACAGGACATTGACCACTCTGCTCACCCCCCTTGGTGATTCTATCCGTAGGATACAAGAGTCCGTGACTACGTCTGGAGGAGGGAAACAGGGACGCCTTATAGGCGCTATTATCGGTGGTGTGGCTCTCGGGGTTGCAACCGCTGCACAGATAACAGCAGCCTCGGCTTTGATACAAGCCAACCAAAATGCTGCTAACATCCTCCGGCTTAAAGAGAGTATTGCTGCAACTAATGAGGCTGTGCACGAAGTCACTGACGGATTATCACAACTAGCCGTGGCAGTCGGGAAGATGCAACAATTTGTTAATGACCAGTTCAATAAAACAGCTCAGGAATTGGACTGCATAAAAATTGCACAGCAGGTTGGTGTAGAACTCAACCTGTACCTAACTGAATTGACTACAGTATTCGGGCCACAAATCACCTCCCCTGCTTTAACCCAGTTGACTATCCAGGCACTTTATAATCTAGCTGGTGGGAATATGGATTACTTGTTGACAAAGCTAGGTGTAGGGAACAACCAGCTCAGCTCATTAATTGGTAGCGGCCTGATCACCGGCAACCCTATCCTGTACGACTCACAGACTCAGCTCCTGGGTATACAGGTAACCCTACCCTCAGTTGGGAACCTGAATAATATGCGTGCCACCTACCTGGAAACTTTGTCTGTAAGTACAACCAAAGGATTTGCCTCAGCACTTGTCCCAAAGGTAGTGACGCAGGTCGGTTCCGTGATAGAAGAACTTGACACCTCATACTGTATAGAGACCGATTTAGATCTATATTGTACAAGAATAGTGACATTCCCTATGTCTCCTGGTATTTACTCCTGTTTGGGCGGCAATACATCGGCTTGTATGTATTCGAAGACTGAGGGCGCACTCACTACGCCGTACATGACCCTCAAAGGCTCGGTTATTGCCAACTGTAAGATGACAACATGTAGATGTGCAGACCCCCCGGGTATCATATCGCAAAATTATGGAGAAGCTGTGTCTCTAATAGATAGGCAATCGTGCAATATCTTATCCTTGGACGGGATAACTTTGAGGCTCAGTGGGGAATTTGATGCAACTTATCAAAAGAATATCTCAATACAAGATTCTCAAGTAATCGTGACAGGCAATCTCGATATCTCGACTGAGCTTGGGAATGTTAACAACTCGATAAGTAATGCTCTAGATAAGTTAGAGGAAAGCAACAGCAAACTAGACAAGGTCAATGTCAAACTGACCAGCACGTCTGCCCTCATCACCTACATTGTTTTAACTGTCATATCTCTTGTTTGCGGTATACTTAGCCTGGTTCTAGCATGCCACCTGATGTACAAGCAAAAGGCACAACAGAAGACCTTGTTATGGCTTGGGAATAATACCTTGGACCAGATGAGGGCCACTACGAAAATGTGA
>I.2_I_b_156_KX857706_Blue_winged_teal_TX_USA_AI13_4119_2013
ATGGGCTCCAGATCTTCTACCAGGATCCCAGTACCTCTGATGCTGACTGTTCGGGTTGCGCTGGCACTAAGTTTCGTCCGTCTGACAAGCTCCCTTGATGGCAGGCCTCTTGCAGCTGCAGGGATTGTGGTAACAGGAGACAAAGCAGTCAACATATACACCTCATCCCAGACAGGGTCGATCATAGTCAAGTTACTCCCCAATATGCCCAAGGACAAAGAGGCGTGTGCAAAAGCCCCGTTGGAGGCGTACAACAGGACATTGACCACTCTGCTCACCCCTCTTGGTGATTCTATCCGTAGGATACAAGAGTCCGTGACTACATCTGGAGGAGGGAAACAGGGACGCCTTATAGGCGCTATTATTGGTGGTGTGGCTCTCGGGGTTGCAACCGCTGCACAGATAACAGCAGCCTCGGCTTTGATACAAGCCAATCAAAATGCTGCTAACATCCTCCGGCTTAAAGAGAGTATTGCTGCAACTAATGAGGCTGTGCACGAAGTCACtGACGGACTaTCACAACTAGCCGTGGCAGTCGGGAAGATGCAACAATTTGTTAATGACCAGTTCAATAAAACAGCTCAGGAATTGGACTGTATAAAAATTGCACAGCAAGTTGGTGTAGAACTCAACCTGTACCTAACTGAATTGACTACAGTATTCGGGCCACAAATCACCTCCCCTGCTTTAACCCAGTTGACTATCCAGGCACTTTATAATCTAGCTGGTGGGAATATGGATTACTTGTTGACAAAGCTAGGTGTAGGGAACAACCAGCTCAGCTCATTAATTGGTAGCGGCCTGATCACCGGCAACCCTATCCTGTACGACTCACAGACTCAGCTCCTGGGTATACAGGTAACCCTACCCTCAGTTGGGAACCTGAATAATATGCGTGCCACCTACCTGGAAACTTTGTCTGTAAGTACAACCAAAGGATTTGCCTCAGCACTTGTCCCAAAGGTAGTGACGCAGGTTGGTTCCGTGATAGAAGAACTTGACACCTCATACTGTATAGAGACCGATTTAGATCTATATTGTACAAGAATAGTGACGTTCCCTATGTCTCCTGGTATTTACTCCTGTTTGAGCGGCAATACATCGGCTTGTATGTATTCGAAGACTGAGGGCGCACTCACTACGCCGTACATGACCCTCAAAGGCTCGGTTATTGCCAACTGTAAGATGACAACATGTAGATGTGCAGACCCCCCGGGTATCATATCGCAAAATTATGGAGAAGCTGTGTCTCTAATAGATAGGCAATCGTGCAGTATCTTATCCTTGGACGGGATAACTTTGAGGCTCAGTGGGGAATTTGATGCAACTTATCAAAAGAATATCTCAATACAAGATTCTCAAGTAATCGTGACAGGCAATCTCGATATCTCGACTGAGCTTGGGAATGTTAACAACTCAATAAGTAATGCTCTAGATAAGTTAGAGGAAAGCAACAGCAAACTAGACAAGGTCAATGTCAAACTGACCAGCACGTCTGCCCTCATCACCTATATTGTTTTAACTGTCATATCTCTTGTTTGCGGTATACTTAGCCTGGTTCTAGCATGCTACCTGATGTACAAGCAAAAGGCACAACAGAAGACCTTGTTATGGCTTGGGAATAATACCTTGGACCAGATGAGGGCCACTACGAAAATGTGA
>I.2_I_b_157_KX857707_Mallard_MN_USA_AI13_4403_2013
ATGGGCTCCAGATCTTCTACCAGGATCTCAGTACCTCTGATGCTGACTGTTCGGGTTGCGCTGGCACTAAGTTTCGTCCGTCTGACAAGCTCCCTTGATGGCAGGCCTCTTGCAGCTGCAGGGATTGTAGTAACAGGAGACAAAGCAGTCAACATATACACCTCATCCCAGACAGGGTCGATCATAGTCAAGTTACTCCCCAATATGCCCAAGGACAAAGAGGCGTGTGCAAAAGCCCCGTTGGAGGCGTACAACAGGACATTGACCACTCTGCTCACCCCCCTTGGTGATTCTATCCGTAGGATACAAGAGTCCGTGACTACATCTGAAGGAGGGAAACAGGGACGCCTTATAGGCGCTATTATCGGTGGTGTGGCTCTCGGGGTTGCAACCGCTGCACAGATAACAGCAGCCTCGGCTTTGATACAAGCCAACCAAAATGCTGCTAACATCCTCCGGCTTAAAGAGAGTATTGCTGCAACTAATGAGGCTGTGCACGAAGTCACTGACGGATTATCACAACTAGCCGTGGCAGTCGGGAAGATGCAACAATTTGTTAATGACCAGTTCAATAAAACAGCTCAGGAATTGGACTGTATAAAAATTGCACAGCAGGTTGGTGTAGAACTCAACCTGTACCTAACCGAATTGACTACAGTATTCGGGCCACAAATCACCTCCCCTGCTTTAACCCAGTTGACTATCCAGGCACTTTATAATCTAGCTGGTGGGAATATGGATTACTTGTTGACAAAGCTAGGTGTAGGGAACAACCAGCTCAGCTCATTAATTGGTAGCGGCCTGATCACCGGCAACCCTATCCTGTACGACTCACAGACTCAGCTCCTGGGTATACAGGTAACCCTACCCTCAGTTGGGAACCTGAATAATATGCGTGCCACCTACCTGGAGACTTTGTCTGTAAGTACAACCAAAGGATTTGCCTCAGCACTTGTCCCAAAGGTAGTGACGCAGGTCGGTTCCGTGATAGAAGAACTTGACACCTCATACTGTATAGAGACCGATTTAGATCTATATTGTACAAGAATAGTGACATTCCCTATGTCTCCTGGTATTTACTCCTGTTTGAGCGGCAATACATCGGCTTGTATGTATTCGAAGACTGAGGGCGCACTCACTACGCCGTACATGACCCTCAAAGGCTCGGTTATTGCCAACTGTAAGATGACAACATGTAGATGTGCAGACCCCCCGGGTATCATATCGCAAAATTATGGAGAAGCTGTGTCTCTAATAGATAGGCAATCGTGCAATATCTTATCCTTGGACGGGATAACTTTGAGGCTCAGTGGGGAATTTGATGCAACTTATCAAAAGAATATCTCAATACAAGATTCTCAAGTAATCGTGACAGGCAATCTCGATATCTCGACTGAGCTTGGGAATGTTAACAACTCGATAAGTAATGCTCTAGATAAGTTAGAGGAAAGCAACAGCAAACTAGACAAGGTCAATGTCAAACTGACCAGCACGTCTGCCCTCATCACCTACATTGTTTTAACTGTCATATCTCTTGTTTGCGGTATACTTAGCCTGGTTCTAGCATGCTACCTGATGTACAAGCAAAAGGCACAACAGAAGACCTTGttaTGGCTCGGGAATAATACCTTGGACCAGATGAGGGCCACTACGAAAATGTGA
>I.2_I_b_158_KX857708_Mallard_MN_USA_AI14_3310_2014
ATGGGCTCCAGATCTTCTACCAGGATCCCAGTACCTCTGATGCTGACTGTTCGGGTTGCGCTGGCACTAAGTTTCGTCCGTCTGACTAGCTCCCTTGATGGCAGGCCTCTTGCAGCTGCAGGGATTGTGGTAACAGGAGACAAAGCAGTCAACATATACACCTCATCCCAGACAGGGTCGATCATAGTCAAGTTACTCCCCAATATGCCCAAGGACAAAGAGGCGTGTGCAAAAGCACCGTTGGAGGCGTACAACAGGACATTGACCACTCTGCTCACCCCCCTTGGTGATTCTATCCGTAGGATACAAGAGTCCGTGACTACATCTGGAGGAGGGAAACAGGGACGCCTTATAGGCGCTATTATCGGTGGTGTGGCTCTCGGGGTTGCAACCGCTGCACAGATAACAGCAGCCTCGGCTTTAATACAAGCCAACCAAAATGCTGCTAACATCCTCCGGCTTAAAGAGAGTATTGCTGCAACTAATGAGGCTGTGCACGAAGTCACTGACGGATTATCACAACTAGCCGTGGCAGTCGGGAAGATGCAACAATTTGTTAATGACCAGTTCAATAAAACAGCTCAGGAATTGGACTGTATAAAAATTGCACAGCAGGTTGGTGTAGAACTCAACCTGTACCTAACTGAATTGACTACAGTATTCGGGCCACAAATCACCTCCCCTGCTTTAACCCAGTTGACTATCCAGGCACTTTATAATCTAGCTGGTGGGAATATGGATTACTTGTTGACAAAGTTAGGTGTAGGGAACAACCAGCTCAGCTCATTAATTGGTAGCGGCCTGATCACCGGCAACCCTATCCTGTACGACTCACAGACTCAGCTCCTGGGTATACAGGTAACCCTACCCTCAGTTGGGAACCTGAATAATATGCGTGCCACCTACCTGGAAACTTTGTCTGTAAGTACAACCAAAGGATTTGCCTCAGCACTTGTCCCAAAGGTAGTGACACAGGTCGGTTCCGTGATAGAAGAACTTGACACCTCATACTGTATAGAGACCGATTTAGATCTATATTGTACAAGAATAGTGACATTCCCTATGTCTCCTGGTATTTACTCCTGTTTGAGCGGCAATACATCGGCTTGTATGTATTCGAAGACTGAGGGCGCACTCACTACGCCGTACATGACCCTCAAAGGCTCGGTTATTGCCAACTGTAAGATGACAACATGTAGATGTGCAGACCCCCCGGGTATCATATCGCAAAATTATGGAGAAGCTGTGTCTCTAATAGATAGGCAATCGTGCAATATCTTATCCTTGGACGGGATAACTTTGAGGCTCAGTGGGGAATTTGATGCAACTTATCAAAAGAATATCTCAATACAAGATTCTCAAGTAATCGTGACAGGCAATCTCGATATCTCGACTGAGCTTGGGAATGTTAACAACTCGATAAGTAATGCTCTAGATAAGTTAGAGGAAAGCAACAGCAAACTAGACAAGGTCAATGTCAAACTGACCAGCACATCTGCCCTCATCACCTACATTGTTTTAACTGTCATATCTCTTGTTTGCGGTATACTTAGCCTGGTTCTAGCATGCTACCTGATGTACAAGCAAAAGGCACAACAGAAGACCTTGTTATGGCTTGGGAATAATACCTTGGACCAGATGAGGGCCACTACGAAAATGTGA
>I.2_I_b_159_KX857709_Mallard_MN_USA_AI14_3452_2014
ATGGGCTCCAGATCTTCTACCAGGATCCCAGTACCTCTGATGCTGACTGTTCGGGTTGCGCTGGCACTAAGTTTCGTCCGTCTGACAAGCTCCCTTGATGGCAGGCCTCTTGCAGCTGCAGGGATTGTGGTAACAGGAGACAAAGCAGTCAACATATACACCTCATCCCAGACAGGGTCGATCATAGTCAAGTTACTCCCCAATATGCCCAAGGACAAAGAGGCGTGTGCAAAAGCCCCGTTGGAGGCGTACAACAGGACATTGACCACTCTGCTCACCCCTCTTGGTGATTCTATCCGTAGGATACAAGAGTCCGTGACTACATCCGGAGGAGGGAAACAGGGACGCCTTATAGGCGCTATTATCGGTGGTGTGGCTCTCGGGGTTGCAACCGCTGCACAGATAACAGCAGCCTCGGCTTTGATACAAGCCAACCAAAATGCTGCTAACATCCTCCGGCTTAAAGAGAGTATTGCTGCAACTAATGAGGCTGTGCACGAAGTCACTGACGGATTATCACAACTAGCCGTGGCAGTCGGGAAGATGCAACAATTTGTTAATGATCAGTTCAATAAAACAGCTCAGGAATTGGACTGTATAAAAATTGCACAGCAGGTTGGTGTAGAACTCAACCTGTACCTAACTGAATTGACTACAGTATTCGGGCCACAAATCACCTCCCCTGCTTTAACCCAGTTGACTATCCAGGCACTTTATAATCTAGCTGGTGGGAATATGGATTACTTGTTGACAAAGCTAGGTGTAGGGAACAACCAGCTCAGCTCATTAATTGGTAGCGGCCTGATCACCGGCAACCCTATCCTGTACGACTCACAGACTCAGCTCCTGGGTATACAGGTAACCCTACCCTCAGTTGGGAACCTGAATAATATGCGTGCCACCTACCTGGAAACTTTGTCTGTAAGTACAACCAAAGGAtTTGCCTCAGCACTTGTCCCAAAGGTAGTGACGCAGGTCAGTTCCGTGATAGAAGAACTTGATACCTCATACTGTATAGAGACCGATTTAGATCTATATTGTACAAGAATAGTGACATTCCCTATGTCTCCTGGTATTTACTCCTGTTTGAGCGGCAATACATCGGCTTGTATGTATTCGAAGACTGAGGGCGCACTCACTACGCCGTACATGACCCTCAAAGGCTCGGTTATTGCCAACTGTAAGATGACAACATGTAGATGTGCAGACCCCCCGGGTATCATATCGCAAAATTATGGAGAAGCTGTGTCTCTAATAGATAGGCAATCGTGCAATATCTTATCCTTGGACGGGATAACTTTGAGGCTCAGTGGGGAATTTGATGCAACTTATCAAAAGAATATCTCAATACAAGATTCTCAAGTAATCGTGACAGGCAATCTCGATATCTCGACTGAGCTTGGGAATGTTAACAACTCGATAAGTAATGCTCTAGATAAGTTAGAGGAAAGCAACAGCAAACTAGACAAGGTCAATGTCAAACTAACCAGCACGTCTGCCCTCATCACCTACATTGTTTTAACTGTCATATCTCTTGTTTGCGGTATACTTAGCCTGGTTCTAGCATGCTATCTGATGTACAAGCAAAAGGCACAACAGAAGACCTTGTTATGGCTTGGGAATAATACCTTGGACCAGATGAGGGCCACTACGAAAATGTGA
>I.2_I_b_160_KX857710_Blue_winged_teal_TX_USA_AI14_3711_2014
ATGGGCTCCAGATCTTCTACCAGGATCCCAGTACCTCTGATGCTGACTGTTCGGGTTGCGCTGGCACTAAGTTTCGTCCGTCTGACAAGCTCCCTTGATGGCAGGCCTCTTGCAGCTGCAGGGATTGTGGTAACAGGAGACAAAGCAGTCAACATATACACCTCATCCCAGACAGGGTCGATCATAGTCAAGTTACTCCCCAATATGCCCAAGGACAAAGAGGCGTGTGCAAAAGCCCCGTTGGAGGCGTACAACAGGACATTGACCACTCTGCTCACCCCTCTTGGTGATTCTATCCGTAGGATACAAGAGTCCGTGACTACATCCGGAGGAGGGAAACAGGGACGCCTTATAGGCGCTATTATCGGTGGTGTGGCTCTCGGGGTTGCAACCGCTGCACAGATAACAGCAGCCTCGGCTTTGATACAAGCCAACCAAAATGCTGCTAACATCCTCCGGCTTAAAGAGAGTATTGCTGCAACTAATGAGGCTGTGCACGAAGTCACTGACGGATTATCACAACTAGCCGTGGCAGTCGGGAAGATGCAACAATTTGTTAATGATCAGTTCAATAAAACAGCTCAGGAATTGGACTGTATAAAAATTGCACAGCAGGTTGGTGTAGAACTCAACCTGTACCTAACTGAATTGACTACAGTATTCGGGCCACAAATCACCTCCCCTGCTTTAACCCAGTTGACTATCCAGGCACTTTATAATCTAGCTGGTGGGAATATGGATTACTTGTTGACAAAGCTAGGTGTAGGGAACAACCAGCTCAGCTCATTAATTGGTAGCGGCCTGATCACCGGCAACCCTATCCTGTACGACTCACAGACTCAGCTCCTGGGTATACAGGTAACCCTACCCTCAGTTGGGAACCTGAATAATATGCGTGCCACCTACCTGGAAACTTTGTCTGTAAGTACAACCAAAGGATTTGCCTCAGCACTTGTCCCAAAGGTAGTGACGCAGGTCGGTTCCGTGATAGAAGAACTTGACACCTCATACTGTATAGAGACCGATTTAGATCTATATTGTACAAGAATAGTGACATTCCCTATGTCTCCTGGTATTTACTCCTGTTTGAGCGGCAATACATCGGCTTGTATGTATTCGAAGACTGAGGGCGCACTCACTACGCCGTACATGACCCTCAAAGGCTCGGTTATTGCCAACTGTAAGATGACAACATGTAGATGTGCAGACCCCCCGGGTATCATATCGCAAAATTATGGAGAAGCTGTGTCTCTAATAGATAGGCAATCGTGCAATATCTTATCCTTGGACGGGATAACTTTGAGGCTCAGTGGGGAATTTGATGCAACTTATCAAAAGAATATCTCAATACAAGATTCTCAAGTAATCGTGACAGGCAATCTCGATATCTCGACTGAGCTTGGGAATGTTAACAACTCGATAAGTAATGCTCTAGATAAGTTAGAGGAAAGCAACAGCAAACTAGACAAGGTCAATGTCAAACTGACCAGCACGTCTGCCCTCATCACCTACATTGTTTTAACTGTCATATCTCTTGTTTGCGGTATACTTAGCCTGGTTCTAGCATGCTATCTGATGTACAAGCAAAAGGCACAACAGAAGACCTTGTTATGGCTTGGGAATAATACCTTGGACCAGATGAGGGCCACTACGAAAATGTGA
>I.2_I_b_182_AY562991_chicken_Ireland_Ulster_1967
ATGGGCTCCAGATCTTCTACCAGGATCCCAGTACCTCTGATGCTGACCGTCCGGGTCGCGCTGGAACTGAGTTGCGTCTGTCCGACAAGCTCCCTTGATGGCAGGCCTCTTGCAGCTGCAGGGATTGTGGTGACAGGAGACAAAGCAGTCACCATTTCCACCTCATCTCAGACAGGGTCAATCATAGTCAAGTTACTCCCAAATTTGCCCAAAGATAAAGAGGCGTTTGCAAAAGCCCCGCTGGAGGCGTTCAACAGGACATTGACTACTTGGCTCACCCCCCTTGGTGATTCTATCCGTAGGATACAAGAGTCTGTGACTACATCTGGAGGAGGGAAACAGGGACGCCTTATAGGCGCCATTATCGGCGGTGCAGCTCTCGGGGTTGCAACCGCTGCACAGATAACAGCAGCTTCGGCTCTGATACAAGCCAACCAAAATGCTGCCAACATCCTCCGGCTTAAAGAGAGCATTGCTGCAACCAATGAGGCTGTGCACGAGGTCACTGATGGATTATCCCAACTAGCAGTGGCAGTTGGGAAGATGCAGCAATTTGTTAATGACCAGTTTAATAAAACAGCTCAGGAATTGGACTGTATAAAAATTACCCAGCAGGTTGGTGTAGAACTCAACCTGTATCTAACTGAATTGACTACAGTATTCGGGCCACAAATCACTTCCCCTGCCTTAACCCAGCTGACTATCCAGGCGCTTTACAATCTAGCTGGTGGGAATATGGATTACTTGTTGACTAAGTTAGGTGTAGGGAACAACCAACTCAGCTCATTAATTGGTAGCGGCCTGATCACCGGCAACCCTATTCTGTACGACTCACAGACTCAGCTCTTGGGTATACAGGTAACCCTACCCTCAGTCGGGAACCTGAATAATATGCGTGCCACCTACTTGGAAACCTTGTCTGTAAGTACAACCAAAGGATTTGCCTCAGCACTCGTCCCAAAGGTGGTGACACAGGTCGGTTCCGTGATAGAAGAACTTGACACCTCATACTGTATAGAGACCGATTTGGATCTATATTGTACAAGAATAGTGACATTCCCTATGTCTCCTGGTATTTATTCCTGTTTGAGCGGCAATACATCGGCTTGCATGTACTCGAAGACTGAAGGCGCACTCACTACGCCGTACATGACTCTCAAAGGCTCAGTTATTGCCAACTGTAAGATGACAACATGTAGATCTGCAGACCCCCCGGGTATCATATCGCAAAATTATGGAGAAGCTGTGTCTCTAATAGATAGGCAATCATGCAATGTCCTATCCTTAGACGGAATAACTTTGAGGCTCAGTGGGGAATTTGATGCAACTTATCAAAAGAATATCTCAATACAAGATTCTCAAGTAATCGTGACAGGCAATCTTGATATCTCGACTGAGCTTGGGAATGTCAACAACTCGATAAGTAATGCTTTAGATAAGTTAGAGGAAAGCAACAGCAAACTAGACAAGGTCAATGTCAAACTGACCAGCACATCCGCTCTCATCACCTATATCGTTTTAACTGTCATATCTCTTGTTTGTGGTATACTTAGCCTGGTTCTAGCATGCTACCTGATGTACAAGCAAAAGGCGCAACAGAAGACCTTGTTATGGCTTGGGAATAATACCCTGGATCAGATGAGAGCCACTACGAAAATGTGA
>I.2_I_b_2064_KX765175.1_duck_China_LH11740_2013
ATGGGCTCCAGATCTTCTACCAGGATCCCAGTACCTCTGATGCTGACTGTTCGGGTCGCGCTGGCACTGAGTTGCGTCCGTCTGACAAGCTCCCTTGATGGCAGGCCTCTTGCAGCTGCAGGGATTGTGGTAACAGGAGACAAAGCAGTCAACATATACACCTCATCCCAGACAGGGTCGATCATAGTCAAGTTACTCCCTAATATGCCCAAGGACAAAGAGGCGTGTGCAAAAGCCCCATTGGAGGCGTATAACAGGACATTGACTACTCTGCTCACCCCCCTTGGTGATTCTATCCGTAGGATACAAGAGTCCGTGACTACATCTGGAGGAGGGAAACAGGGGCGCCTTATAGGCGCTATTATCGGTGGTGTGGCTCTCGGGGTTGCAACCGCTGCACAGATAACAGCAGCCTCGGCTCTGATACAAGCCAACCAAAATGCTGCCAACATCCTCCGGCTTAAAGAGAGCATTGCTGCAACCAATGAGGCTGTGCACGAAGTCACTGACGGATTATCACAACTAGCCGTGGCAGTTGGGAAGATGCAACAATTTGTTAATGACCAGTTTAATAAAACAGCTCAGGAATTGGACTGTATAAAAATTACACAGCAGGTTGGTGTAGAACTCAACCTGTACCTAACTGAATTGACTACAGTATTCGGGCCACAAATCACTTCCCCTGCTTTAACCCAGCTGACTATCCAGGCACTTTATAATCTAGCTGGTGGGAATATGGATTACTTGTTGACAAAGTTAGGTGTAGGGAACAACCAACTCAGCTCATTAATTGGTAGCGGCCTGATCACCGGCAACCCTATCCTGTACGACTCACAGACTCAGCTCTTGGGTATACAGGTAACTCTACCCTCAGTTGGGAACCTGAATAATATGCGTGCCACCTACCTGGAAACTTTGTCTGTAAGTACAACCAAAGGATTTGCCTCAGCACTTGTCCCAAAGGTGGTGACACAGGTCGGTTCCGTGATAGAAGAACTTGACACCTCATACTGTATAGAGACCGATTTAGATCTATATTGTACAAGAATAGTGACATTCCCTATGTCTCCTGGTATTTACTCCTGTTTGAGCGGCAATACATCGGCTTGTATGTATTCGAAGACTGAGGGCGCACTCACTACGCCGTACATGACTCTCAAAGGCTCGGTTATTGCCAACTGTAAGATGACAACATGTAGATGTGCAGACCCCCCGGGTATCATATCGCAAAATTATGGAGAAGCTGTGTCTCTAATAGATAGGCAATCATGCAATATCTTATCCTTGGATGGGATAACTTTGAGGCTCAGTGGGGAATTTGATGCAACTTATCAAAAGAATATCTCAATACAAGATTCTCAAGTAATCGTGACAGGCAATCTCGATATCTCGACTGAGCTTGGGAATGTTAACAACTCGATAAGTAATGCTCTAGATAAGTTAGAGGAAAGCAACAGCAAACTAGACAAGGTCAATGTCAAACTGACCAGCACGTCTGCCCTCATCACCTATATTGTTTTAACTGTCATATCTCTTGCTTGCGGTGTACTTAGCCTGGTTCTAGCATGCTACCTGATGTACAAGCAAAAGGCGCAACAGAAGACCTTGTTATGGCTTGGGAATAATACCCTGGACCAGATGAGGGCCACTACGAAAATGTGA
>I.2_I_b_2065_KX765176.1_duck_China_MH331_7_2011
ATGGGCTCCAGATCTTCTACCAGGATCCCAGTACCTCTGATGCTGACTGTTCGGGTCGCGCTGGCACTGAGTTGCGTCCGTCTGACAAGCTCCCTTGATGGCAGGCCTCTTGCAGCTGCAGGGATTGTGGTAACAGGAGACAAAGCAGTCAACATATACACCTCATCCCAGACAGGGTCGATCATAGTCAAGTTACTCCCCAATATGCCCAAGGACAAAGAGGCGTGTGCAAAAGCCCCATTGGAGGCGTACAACAGGACATTGACTACTCTGCTCACCCCCCTTGGTGATTCTATCCGTAGGATACAAGAGTCCGTGACTACATCTGGAGGAGGGAAACAGGGGCGCCTTATAGGCGCTATTATCGGTGGTGTGGCTCTCGGGGTTGCAACCGCTGCACAGATAACAGCAGCCTCGGCTCTGATACAAGCCAACCAAAATGCTGCCAACATCCTCCGGCTTAAAGAGAGCATTGCTGCAACCAATGAGGCTGTGCACGAAGTCACTGACGGATTATCACAACTAGCCGTGGCAGTTGGGAAGATGCAACAATTTGTTAATGACCAGTTTAATAAAACAGCTCAGGAATTGGACTGTATAAAAATTACACAGCAGGTTGGTGTAGAACTCAACCTGTACCTAACTGAATTGACTACAGTATTCGGGCCACAAATCACTTCCCCTGCTTTAACCCAGCTGACTATCCAGGCACTTTATAATCTAGCTGGTGGGAATATGGATTACTTGTTGACAAAGTTAGGTGTAGGGAACAACCAACTCAGCTCATTAATTGGTAGCGGCCTGATCACCGGCAACCCTATCCTGTACGACTCACAGACTCAGCTCTTGGGTATACAGGTAACTCTACCCTCAGTTGGGAACCTGAATAATATGCGTGCCACCTACCTGGAAACTTTGTCTGTAAGTACAACCAAAGGATTTGCCTCAGCACTTGTCCCAAAGGTGGTGACACAGGTCGGTTCCGTGATAGAAGAACTTGACACCTCATACTGTATAGAGACCGATTTAGATCTATATTGTACAAGAATAGTGACATTCCCTATGTCTCCTGGTATTTACTCCTGTTTGAGCGGCAATACATCGGCTTGTATGTATTCGAAGACTGAGGGCGCACTCACTACGCCGTACATGACTCTCAAAGGCTCGGTTATTGCCAACTGTAAGATGACAACATGTAGATGTGCAGACCCCCCGGGTATCATATCGCAAAATTATGGAGAAGCTGTGTCTCTAATAGATAGGCAATCATGCAATATCTTATCCTTGGACGGGATAACTTTGAGGCTCAGTGGGGAATTTGATGCAACTTATCAAAAGAATATCTCAATACAAGATTCTCAAGTAATCGTGACAGGCAATCTCGATATCTCGACTGAGCTTGGGAATGTTAACAACTCGATAAGTAATGCTCTAGATAAGTTAGAGGAAAGCAACAGCAAACTAGACAAGGTCAATGTCAAACTGACCAGCACGTCTGCCCTCATCACCTATATTGTTTTAACTGTCATATCTCTTGTTTGCGGTATACTTAGCCTGGTTCTAGCATGCTACCTGATGTACAAGCAAAAGGCGCAACAGAAGACCTTGTTATGGCTTGGGAATAATACCCTGGACCAGATGAGGGCCACTACGAAAATGTGA
>I.2_I_b_2333_MH675922.1_duck_China_D4_2016
ATGGGCTCCAGATCTTCTACCAGGATCCCAGTACCTCTGATGCTGACTGTTCGGGTCGCGCTGGCACTGTGTTGTGTCCGTCTGACAAGCTCCCTTGATGGCAGGCCTCTTGCAGCTGCAGGGATTGTAGTAACAGGAGACAAAGCAGTCAACATATACACCTCATCCCAGACAGGGTCGATCATAGTCAAGTTACTCCCCAATATGCCCAAGGACAAAGAGGCATGTGCAAAAGCCCCGTTGGAGGCGTACAACAGGACATTGACTACTTTGCTCACCCCTCTTAGTGATTCTATCCGTAGGATACAAGAGTCCGTGACTACATCTGGAGGAGGGAAACAGGGACGCCTTATAGGCGCTATTATCGGTGGTGCGGCTCTCGGGGTTGCAACCGCTGCACAGATAACAGCAGCATCGGCTCTGATACAAGCCAACCAAAATGCTGCCAACATCCTCCGACTTAAAGAGAGCATTGCTGCAACCAATGAGGCTGTGCACGAAGTCACTGACGGATTATCACAACTAGCCGTGGCAGTCGGGAAGATGCAACAATTTGTTAATGACCAGTTTAATAAAACAGCTCAGGAATTGGACTGTATAAAAATTACACAGCAGGTCGGTGTAGAACTCAACCTGTACCTAACTGAATTGACTACAGTATTCGGGCCACAAATCACTTCCCCTGCCTTAACCCAGCTGACCATCCAGGCACTTTATAATCTAGCTGGTGGGAATATGGATTACTTGTTGACAAAGTTAGGTGTAGGGAACAACCAACTTAGCTCATTAATTGGTAGCGGCCTGATCACCGGCAACCCTATCCTGTACGACTCACAGACCCAGCTCTTGGGTATACAGGTAACCCTACCTTCAGTCGGGAACCTGAATAATATGCGTGCCACCTTCTTGGAAACTTTGTCTGTAAGTACAACCAAAGGATTTGCCTCAGCACTTGTCCCAAAGGTAGTGACACAAGTCGGTTCCGTGATAGAAGAACTTGACACCTCATACTGCATAGAGACCGATTTAGATTTATATTGTACAAGAATAGTGACATTCCCTATGTCTCCTGGTATTTACTCATGTTTGAGCGGCAATACATCGGCCTGTATGTATTCGAAGACTGAGGGCGCACTCACTACGCCGTACATGACTCTCAAAGGCTCGGTTATTGCCAACTGTAAGATGACAACATGTAGATGTGCAGACCCCCCGGGTATCATATCGCAGAATTATGGAGAAGCTGTGTCTCTAATAGATAGGCAATCATGCAATATCTTATCCTTGGACGGGATAACTCTGAGGCTCAGTGGGGAATTTGATGCAACTTACCAAAAGAATATCTCAATACAAGATTCTCAAGTAATCGTGACAGGTAATCTCGATATCTCGACTGAGCTTGGGAATGTTAACAACTCGATAAGTAATGCTCTAGATAAGTTAGAGGAAAGCAACAGCAAGCTAGACAAGGTCAATGTCAAACTGACCAGCACATCTGCCCTCATCACCTATATTGTTTTAACTGTCATATCTCTTGTTTGCGGCATACTTAGCCTGGTTCTAGCATGCTACCTGATGTACAAGCAAAAGGCGCAACAGAAAACTTTGTTATGGCTTGGGAATAATACCCTGGACCAGATGAGGGCCACTACGAAAATGTGA
>I.2_I_b_2516_MH289831.1_duck_China_JX_75C2_2016
ATGGGCTCCAGATCTTCTACCAGAATCCCAGTACCTCTGATGCTGACTGTTCGGGTCGCGCTGGCACTGTGTTGCGTCCGTCTGACAAGCTCCCTTGATGGCAGGCCTCTTGCAGCTGCAGGGATTGTGGTAACAGGAGACAAAGCAGTCAACATATACACCTCATCCCAGACAGGGTCGATCATAGTCAAGTTACTCCCCAATATGCCCAAGGACAAAGAGGCATGTGCGAAAGCCCCGTTGGAGGCGTACAACAGGACATTGACTACTCTGCTCACCCCCCTTGGTGATTCTATCCGTAGGATACAAGAGTCCGTGACTACATCTGGAGGAGGAAAACAGGGGCGCCTTATAGGCGCGATCATCGGTGGTGTGGCTCTCGGGGTTGCAACTGCTGCACAGATAACAGCAGCCTCGGCCCTGATACAAGCCAACCAAAATGCTGCCAACATTCTCCGACTTAAAGAGAGCATTGCTGCAACCAATGAGGCTGTGCACGAAGTCACTGATGGATTATCACAACTAGCCGTGGCAGTCGGGAAGATGCAACAATTTGTTAATGATCAGTTTAATAAAACAGCTCAGGAATTGGACTGTATAAAAATTACACAGCAGGTTGGTGTAGAACTCAACCTGTACCTAACTGAATTGACTACAGTATTCGGGCCACAAATCACTTCCCCTGCCTTAACCCAGCTGACCATCCAGGCGCTTTATAATCTAGCTGGTGGGAATATGGATTACTTGTTGACAAAGTTAGGTGTGGGGAACAACCAACTTAGCTCATTAATTGGTAGCGGCCTGATCACCGGCAACCCTATCTTGTACGACTCACAGACTCAGCTCTTGGGTATACAGGTAACCCTACCCTCAGTCGGGAACCTGAATAATATGCGTGCCACCTACCTAGAAACTTTGTCTGTAAGTACAACCAAAGGTTTTGCCTCAGCACTTGTCCCAAAGGTGGTGACACAAGTCGGTTCCGTGATAGAAGAACTCGACACCTCATACTGCATAGAGACCGATTTAGATTTATATTGTACAAGAATAGTGACATTCCCTATGTCTCCTGGTATTTACTCCTGTTTGAGCGGCAATACATCGGCTTGTATGTATTCGAAGACTGAGGGCGCACTCACTACGCCGTACATGACTCTCAAAGGCTCGGTTATTGCCAACTGTAAGATGACAACATGTAGATGTGCAGACCCCCCGGGTATCATATCGCAGAATTATGGAGAAGCTGTGTCTCTAATAGATAGGCAATCATGCAATATCTTATCCTTGGACGGGATAACTTTGAGGCTCAGTGGGGAATTTGATGCAACTTATCAAAAGAATATCTCAATACAAGATTCTCAAGTAATCGTGACAGGCAATCTCGATATCTCGACTGAGCTTGGAAATGTTAACAACTCGATAAGTAATGCTCTAGATAAGTTAGAGGAAAGCAACAGCAAACTAGACAAGGTCAATGTCAAACTGACCAGCACATCTGCCCTCATCACCTATATTGTTTTAACTGTCATATCTCTTGTTTGCGGCATACTTAGCCTGGTTCTAGCATGCTACCTGATGTACAAGCAAAAGGCGCAACAGAAGACCTTGTTATGGCTTGGGAATAATACCCTGGACCAAATGAGGGCCACTACAAAAATGTGA
>I.2_I_b_2517_MH289832.1_duck_China_JX_2N_2016
ATGGGCTCCAGATCTTCTACCAGGATCCCAGTACCTCTGATGCTGACTGTTAGGGTCGCGCTGGCACTGTGTTGCGTCCGTCTGACAAGCTCCCTTGATGGCAGGCCTCTTGCAGCTGCAGGGATTGTAGTAACAGGAGACAAAGCAGTCAACGTATACACCTCATCCCAGACAGGGTCAATCATAGTCAAGTTACTCCCCAATATGCCCAAGGACAAAGAGGCATGTGCAAAAGCCCCGTTGGAGGCGTACAACAGGACATTGACTACTTTGCTCACCCCCCTTGGTGATTCTATCCGTAGGATACAAGAGTCCGTGACTACATCTGGAGGAGGAAAACAGGGACGCCTTATAGGCGCTATTATCGGTAGTGTGGCTCTCGGGGTTGCAACCGCTGCACAGATAACAGCAGCCTCGGCTCTGATACAAGCTAACCAAAATGCTGCCAACATCCTCCGACTTAAAGAGAGCATTGCTGCAACCAATGAGGCTGTGCACGAAGTCACTGACGGATTATCACAACTAGCCGTGGCAGTCGGGAAGATGCAACAATTTGTTAATGACCAGTTTAATAAAACAGCTCAGGAATTGGACTGTATAAAAATTACACAGCAGGTTGGTGTAGAACTCAACCTGTACTTAACTGAATTGACTACAGTATTCGGGCCACAAATCACTTCCCCTGCCTTAACCCAGCTGACCATCCAGGCACTTTATAATCTAGCTGGTGGGAATATGGATTACTTGTTGACAAAGTTAGGTGTAGGGAACAACCAACTTAGCTCATTAATTGGTAGCGGCCTGATCACCGGCAACCCTATCCTGTACGACTCACAGACCCAGCTCTTGGGTATACAGGTAACCCTACCCTCAGTCGGGAACCTGAATAATATGCGTGCCACCTACTTGGAAACTTTGTCTGTAAGTACAACCAAAGGATTTGCCTCAGCACTTGTCCCAAAGGTGGTGACACAAGTTGGTTCCGTGATAGAAGAACTTGACACCTCATACTGCATAGAGACCGATTTAGATTTATATTGTACAAGAATAGTGACATTCCCTATGTCTCCTGGTATTTACTCATGTTTGAGCGGCAATACATCGGCCTGTATGTATTCGAAGACTGAGGGCGCACTCACTACGCCGTACATGACTCTCAAAGGCTCGGTTATTGCCAACTGTAAGATGACAACATGTAGATGTGCAGACCCCCCGGGTATCATATCGCAGAATTATGGAGAAGCTGTGTCTCTAATAGATAGGCAATCATGCAATATCTTATCCTTGGACGGGATAACTTTGAGGCTCAGTGGGGAATTTGATGCAACTTACCAAAAGAATATCTCAATACAAGATTCTCAAGTAATCGTGACAGGTAATCTTGATATCTCGACTGAGCTTGGGAATGTTAACAACTCGATAAGTAATGCTCTAGATAAGTTAGAGGAAAGCAACAGCAAGCTAGACAAGGTCAATGTCAAACTGACCAGCACATCTGCCCTCATTACCTATATTGTTTTAACTGTCATATCTCTTGTTTGCGGCATACTTAGCCTGGTTCTAGCATGCTACCTGATGTACAAGCAAAAGGCGCAACAGAAAACTTTGTTATGGCTTGGGAATAATACCCTAGACCAGATGAGGGCCACTACGAAAATGTGA
>I.2_I_b_2518_MH289833.1_duck_China_JX_77C2_2016
ATGGGCTCCAGATCTTCTACCAGGATCCCAGTACCTCTGATGCTGACTGTTCGGGTCGCGCTGGCACTGTGTTGCGTCCGTCTGACAAGCTCCCTTGATGGCAGGCCTCTTGCAGCTGCAGGGATTGTAGTAACAGGAGACAAAGCAGTCAACATATACACCTCATCCCAGACAGGGTCGATCATAGTCAAGTTACTCCCCAATATGCCCAAGGACAAAGAGGCATGTGCAAAAGCCCCGTTGGAGGCGTACAACAGGACATTGACTACTTTGCTCACCCCCCTTGGTGATTCTATCCGTAGGATACAAGAGTCCGTGACTACATCTGGAGGAGGGAAACAGGGACGCCTTATAGGCGCTATTATCGGTGGTGCGGCTCTCGGGGTTGCAACCGCTGCACAGATAACAGCAGCCTCGGCTCTGATACAAGCCAACCAAAATGCTGCCAACATCCTCCGACTTAAAGAGAGCATTGCTGCAACCAATGAGGCTGTGCACGAAGTCACTGACGGATTATCACAACTAGCCGTGGCAGTCGGGAAGATGCAACAATTTGTTAATGACCAGTTCAATAAAACAGCTCAGGAATTGGACTGTATAAAAATTACACAGCAGGTTGGTGTAGAACTCAATCTGTACCTAACTGAATTGACTACAGTATTCGGGCCACAAATCACTTCCCCTGCCTTAACCCAGCTGACCATCCAGGCACTTTATAATCTAGCTGGTGGGAATATGGATTACTTGTTGACAAAGTTAGGTGTAGGGAACAACCAACTTAGCTCATTAATTGGTAGCGGCCTGATCACCGGCAACCCTATCCTGTACGACTCACAGACCCAGCTCTTGGGTATACAGGTAACCCTACCCTCAGTCGGGAACCTGAATAATATGCGTGCCACCTACTTGGAAACTTTGTCTGTAAGTACAACCAAAGGATTTGCCTCAGCACTTGTCCCAAAGGTGGTGACACAAGTCGGTTCCGTGATAGAAGAACTTGACACCTCATACTGCATAGAGACCGATTTAGATTTATATTGTACAAGAATAGTGACATTCCCTATGTCTCCTGGTATTTATTCATGTTTGAGCGGCAATACATCGGCCTGTATGTATTCGAAGACTGAGGGCGCACTCACTACGCCGTACATGACTCTCAAAGGCTCGGTTATTGCCAACTGTAAGATGACAACATGTAGATGTGCAGACCCCCCAGGTATCATATCGCAGAATTATGGAGAAGCTGTGTCTCTAATAGATAGGCAATCATGCAATATCTTATCCTTGGACGGGATAACTTTGAGGCTCAGTGGGGAATTTGATGCAACTTACCAAAAGAATATCTCAATACAAGATTCTCAAGTAATCGTGACAGGTAATCTCGATATCTCGACTGAGCTTGGGAATGTTAACAACTCGATAAGTAATGCTCTAGATAAGTTAGAGGAAAGCAACAGCAAGCTAGACAAGGTCAATGTCAAACTGACCAGCACATCTGCCCTCATCACCTATATTGTTTTAACTGTCATATCTCTTGTTTGCGGCGTACTTAGCCTGGTTCTAGCATGCTACCTGATGTACAAGCAAAAGGCGCAACAGAAAACTTTGTTATGGCTTGGGAATAATACCCTGGACCAGATGAGGGCCACTACGAAAATGTGA
>I.2_I_b_2520_MH289835.1_Anser_fabalis_China_HN_F2_110_1_2016
ATGGGCTCCAGATCTTCTACCAGGATCCCAGTACCTCTGATGCTGACTGTTCGGGTCGCGCTGGCACTGTGTTGCGTCCGTCTGACAAGCTCCCTTGATGGCAGGCCTCTTGCAGCTGCAGGGATTGTAGTAACAGGAGACAAAGCAGTCAACATATACACCTCATCCCAGACAGGGTCGATCATAGTCAAGTTACTCCCCAATATGCCCAAGGACAAAGAGGCATGTGCAAAAGCCCCGTTGGAGGCGTACAACAGGACATTGACTACTTTGCTCACTCCCCTTGGTGATTCTATCCGTAGGATACAAGAGTCCGTGACTACATCTGGAGGAGGGAAACAGGGACGCCTTATAGGCGCTATTATCGGTGGTGCGGCTCTCGGGGTTGCAACCGCTGCACAGATAACAGCAGCCTCGGCTCTGATACAAGCCAACCAAAATGCTGCCAACATCCTCCGACTTAAAGAGAGCATTGCTGCAACCAATGAGGCTGTGCACGAAGTCACTGACGGATTATCACAACTAGCCGTGGCAGTCGGGAAGATGCAACAATTTGTTAATGACCAGTTTAATAAAACAGCTCAGGAATTGGACTGTATAAAAATTACACAGCAGGTTGGTGTAGAACTCAACCTGTACCTAACTGAATTGACTACAGTATTCGGGCCACAAATCACTTCCCCTGCCTTAACCCAGCTGACCATCCAGGCACTTTATAATCTAGCTGGTGGGAATATGGATTACTTGTTGACAAAGTTAGGTGTAGGGAACAACCAACTTAGCTCATTAATTGGTAGCGGCCTGATCACCGGCAACCCTATCCTGTACGACTCACAGACCCAGCTCTTGGGTATACAGGTAACCCTACCCTCAGTCGGGAACCTGAATAATATGCGTGCCACCTACTTGGAAACTTTGTCTGTAAGTACAACCAAAGGATTTGCCTCAGCACTTGTCCCAAAGGTGGTGACACAGGTCGGTTCCGTGATAGAAGAACTTGACACCTCGTACTGCATAGAGACCGATTTAGATTTATATTGTACAAGAATAGTGACATTCCCTATGTCTCCTGGTATTTACTCCTGTTTGAGCGGCAATACATCGGCCTGTATGTATTCGAAGACTGAGGGTGCACTCACTACGCCGTACATGACTCTCAAAGGCTCGGTTATTGCCAACTGTAAGATGACAACATGTAGATGTGCAGACCCCCCGGGTATCATATCACAGAATTATGGAGAAGCTGTGTCTCTAATAGATAGGCAATCATGCAATATCTTATCCTTGGACGGGATAACTTTGAGGCTCAGTGGGGAATTTGATGCAACTTACCAAAAGAATATCTCAATACAAGATTCTCAAGTAATCGTGACAGGTAATCTCGATATCTCGACTGAGCTTGGGAATGTTAACAACTCGATAAGTAATGCTCTAGATAAGTTAGAGGAAAGCAACAGCAAGCTAGACAAGGTCAATGTCAAACTGACCAGCACATCTGCCCTCATCACCTATATTGTTTTAACTGTCATATCTCTTGTTTGCGGCATACTTAGCCTGGTTCTAGCATGCTACCTGATGTACAAGCAAAAGGCGCAACAGAAAACCTTGTTATGGCTTGGGAATAATACCCTGGACCAGATGAGGGCCACTACGAAAATGTGA
>II_II_355_EU289028_turkey_USA_VG_GA_1989
ATGGGCTCCAGACCTTCTACCAAGAACCCAGCACCTATGATGCTGACTATCCGGGTCGCGCTGGTACTGAGTTGCATCTGTCCGGCAAACTCCATTGATGGCAGGCCTCTTGCAGCTGCAGGAATTGTGGTTACAGGAGACAAAGCAGTCAACATATACACCTCATCCCAGACAGGATCAATCATAGTTAAGCTCCTCCCGAATCTGCCCAAGGATAAGGAGGCATGTGCGAAAGCCCCCTTGGATGCATATAACAGGACATTGACCACTTTGCTCACCCCCCTTGGTGACTCTATCCGTAGAATACAAGAGTCTATGACTACATCTGGAGGGGGGAGACAGGGGCGCCTTATAGGCGCCATTATTGGCGGTGTGGCTCTTGGGGTTGCAACTGCCGCACAAATGGCAGCGGCCGCAGCTCTGATACAAGCCAAACAAAATGCTGCCAACATCCTCCGACTTAAAGAGAGCATTGCCGCAACCAATGAGGCTGTGCATGAGGTCACTGACGGATTATCGCAACTAGCAGTGGCAGTTGGGAAGATGCAGCAGTTTGTTAATGACCAATTTAATAAAACAGCTCAGGAATTAGACTGCATCAAAATTGCACAGCAAGTTGGTGTAGAGCTCAACCTGTACCTAACCGAATTGACTACAGTATTCGGACCACAAATCACTTCACCTGCCTTAAACAAGCTGACTATTCAGGCACTTTACAATCTAGCTGGTGGGAATATGGATTACTTATTGACTAAGTTAGGTATAGGGAACAATCAACTCAGCTCATTAATCGGTAGCGGCTTAATCACCGGTAACCCTATTCTATACGACTCACAGACTCAACTCTTGGGTATACAGGTAACTCTACCTTCAGTCGGGAACCTAAATAATATGCGTGCCACCTACTTGGAAACCTTATCCGTAAGCACAACCAGGGGATTTGCCTCGGCACTTGTCCCAAAAGTGGTGACACAGGTCGGTTCTGTGATAGAAGAACTTGACACCTCATACTGTATAGAAACTGACTTAGATTTATATTGTACAAGAATAGTAACGTTCCCTATGTCCCCTGGTATTTACTCCTGCTTGAGCGGCAATACATCGGCCTGTATGTACTCAAAGACCGAAGGCGCACTTACTACACCATATATGACTATCAAAGGCTCAGTCATCGCTAACTGCAAGATGACAACATGTAGATGTGTAAACCCCCCGGGTATCATATCGCAAAACTATGGAGAAGCCGTGTCTCTAATAGATAAACAATCATGCAATGTTTTATCCTTAGGCGGGATAACTTTAAGGCTCAGTGGGGAATTCGATGTAACTTATCAGAAGAATATCTCAATACAAGATTCTCAAGTAATAATAACAGGCAATCTTGATATCTCAACTGAGCTTGGGAATGTCAACAACTCGATCAGTAATGCTTTGAATAAGTTAGAGGAAAGCAACAGAAAACTAGACAAAGTCAATGTCAAACTGACCAGCACATCTGCTCTCATTACCTATATCGTTTTGACTATCATATCTCTTGTTTTTGGTATACTTAGCCTGATTCTAGCATGCTACCTAATGTACAAGCAAAAGGCGCAACAAAAGACCTTATTATGGCTTGGGAATAATACCCTAGATCAGATGAGAGCCACTACAAAAATGTGA
>II_II_372_AF077761_chicken_USA_Lasota_1946
ATGGGCTCCAGACCTTCTACCAAGAACCCAGCACCTATGATGCTGACTATCCGGGTTGCGCTGGTACTGAGTTGCATCTGTCCGGCAAACTCCATTGATGGCAGGCCTCTTGCAGCTGCAGGAATTGTGGTTACAGGAGACAAAGCCGTCAACATATACACCTCATCCCAGACAGGATCAATCATAGTTAAGCTCCTCCCGAATCTGCCCAAGGATAAGGAGGCATGTGCGAAAGCCCCCTTGGATGCATACAACAGGACATTGACCACTTTGCTCACCCCCCTTGGTGACTCTATCCGTAGGATACAAGAGTCTGTGACTACATCTGGAGGGGGGAGACAGGGGCGCCTTATAGGCGCCATTATTGGCGGTGTGGCTCTTGGGGTTGCAACTGCCGCACAAATAACAGCGGCCGCAGCTCTGATACAAGCCAAACAAAATGCTGCCAACATCCTCCGACTTAAAGAGAGCATTGCCGCAACCAATGAGGCTGTGCATGAGGTCACTGACGGATTATCGCAACTAGCAGTGGCAGTTGGGAAGATGCAGCAGTTTGTTAATGACCAATTTAATAAAACAGCTCAGGAATTAGACTGCATCAAAATTGCACAGCAAGTTGGTGTAGAGCTCAACCTGTACCTAACCGAATTGACTACAGTATTCGGACCACAAATCACTTCACCTGCTTTAAACAAGCTGACTATTCAGGCACTTTACAATCTAGCTGGTGGAAATATGGATTACTTATTGACTAAGTTAGGTGTAGGGAACAATCAACTCAGCTCATTAATCGGTAGCGGCTTAATCACCGGTAACCCTATTCTATACGACTCACAGACTCAACTCTTGGGTATACAGGTAACTCTACCTTCAGTCGGGAACCTAAATAATATGCGTGCCACCTACTTGGAAACCTTATCCGTAAGCACAACCAGGGGATTTGCCTCGGCACTTGTCCCCAAAGTGGTGACACAGGTCGGTTCTGTGATAGAAGAACTTGACACCTCATACTGTATAGAAACTGACTTAGATTTATATTGTACAAGAATAGTAACGTTCCCTATGTCCCCTGGTATTTATTCCTGCTTGAGCGGCAATACGTCGGCCTGTATGTACTCAAAGACCGAAGGCGCACTTACTACACCATACATGACTATCAAAGGTTCAGTCATCGCCAACTGCAAGATGACAACATGTAGATGTGTAAACCCCCCGGGTATCATATCGCAAAACTATGGAGAAGCCGTGTCTCTAATAGATAAACAATCATGCAATGTTTTATCCTTAGGCGGGATAACTTTAAGGCTCAGTGGGGAATTCGATGTAACTTATCAGAAGAATATCTCAATACAAGATTCTCAAGTAATAATAACAGGCAATCTTGATATCTCAACTGAGCTTGGGAATGTCAACAACTCGATCAGTAATGCTTTGAATAAGTTAGAGGAAAGCAACAGAAAACTAGACAAAGTCAATGTCAAACTGACTAGCACATCTGCTCTCATTACCTATATCGTTTTGACTATCATATCTCTTGTTTTTGGTATACTTAGCCTGATTCTAGCATGCTACCTAATGTACAAGCAAAAGGCGCAACAAAAGACCTTATTATGGCTTGGGAATAATACTCTAGATCAGATGAGAGCCACTACAAAAATGTGA
>II_II_375_GU978777_chicken_USA_TX_GB_1948
ATGGGCCCCAGACCCTCTACCAAGAACTCAGCACCTATGATGCTGACTGTCCGAGTCGCGCTGGTACTGAGTTGCATCTGTCCGGCAAACTCTATTGATGGCAGGCCTCTTGCGGCTGCAGGAATTGTGGTAACAGGAGATAAAGCAGTCAACATATACACCTCATCCCAGACAGGATCAATCATAGTTAAGCTCCTCCCGAACCTGCCCAAGGATAAGGAGGCATGTGCGAAAGCCCCCTTGGATGCATACAACAGGACATTGACCACTTTGCTCACCCCCCTTGGTGACTCTATCCGTAGGATACAAGAGTCTGTAACTACATCTGGAGGGAGGAGACAGAAACGATTTATAGGCGCCATTATTGGCGGTGTGGCTCTTGGGGTTGCAACTGCTGCACAAATAACAGCGGCCGCAGCTCTGATACAAGCCAAACAAAATGCTGCCAACATCCTCCGACTTAAAGAGAGCATTGCCGCAACCAATGAGGCCGTGCATGAGGTCACTGATGGATTATCGCAACTAGCAGTGGCAGTTGGGAAGATGCAGCAGTTTGTTAATGACCAATTTAATAAAACAGCTCAGGAATTAGGCTGCATCAGAATTGCACAGCAAGTTGGTGTAGAGCTCAACCTGTACCTAACCGAATTGACTACAGTATTCGGACCACAAATCACTTCACCTGCCTTAAACAAGCTGACTATCCAGGCACTTTACAATCTAGCTGGTGGGAATATGGATTACTTGTTGACTAAGTTAGGTGTAGGGAACAATCAACTCAGCTCATTAATCAGTAGCGGCTTAATCACCGGCAACCCTATTCTGTACGACTCACAGACTCAACTCTTGGGTATACAGGTAACTCTACCTTCAGTCGGGAACCTAAATAATATGCGTGCCACCTACTTGGGAACCTTATCCGTAAGCACAACCAGGGGATTTGCCTCGGCACTTGTCCCAAAAGTGGTGACACAGGTCGGTTCTGTGATAGAAGAACTTGACACCTCATATTGTATAGAAACCGACTTGGATTTATATTGTACAAGAATAGTAACATTCCCTATGTCCCCTGGTATTTATTCCTGCTTGAGCGGCAATACATCGGCCTGTATGTACTCAAAGACCGAAGGCGCACTCACTACGCCATATATGACTATCAAAGGCTCAGTCATCGCTAACTGCAAGATGACAACATGTAGATGTGTAAACCCCCCGGGTATCATATCGCAAAACTATGGAGAAGCCGTGTCTCTAATAGATAAGCAATCATGCAATGTTTTATCCTTAGACGGGATAACTTTAAGGCTCAGTGGGGAATTCGATGCAACTTATCAGAAGAATATCTCAATACAAGATTCTCAAGTAATAACAACAGGCAATCTTGATATCTCAACTGAGCTTGGGAATGTCAACAACTCGATCAGTAATGCTTTGAATAAGTTAGAGGAAAGCAACAGCAAACTAGACAAAGTCAATGTCAAACTGACCAGCACATCTGCTCTCATTACCTATATCGTTTTGACTATCACATCTCTTGTTTTTGGTATACTTAGCCTGGCTCTAGCATGCTACCTAATGTATAAGCAAAAGGCGCAACAAAAGACCTTATTATGGCTTGGGAATAATACCCTAGATCAGATGAGAGCCGCTACAAAAATGTGA
>II_II_376_JN863121_chicken_USA_New_Jersey_Roakin_1948
ATGGGCCCCAGACCTTCTACCAAGAACCCAACACCTATGATGCTGACTGTCCGGGTCGCGCTGGTACTGAGTTGCATCTGTCCGGCAAACTCCATTGATGGCAGGCCTCTTGCGGCTGCAGGAATTGTGGTAACAGGAGACAAAGCAGTCAACATATACACCTCATCCCAGACAGGATCAATCATAGTTAAGCTCCTCCCAAACCTGCCCAAGGATAAGGAGGCATGTGCGAAAGCCCCCTTGGATGCATACAACAGGACATTGACCACTTTGCTCACCCCCCTTGGTGACTCTATCCGTAGGATACAAGAGTCTGTAACTACATCTGGAGGGAGGAGACAGAAACGCTTTATAGGCGCCATTATTGGCGGTGTGGCTCTTGGGGTGGCAACTGCTGCACAAATAACAGCGGCCGCAGCTTTGATACAAGCCAAACAAAATGCTGCCAACATCCTCCGACTTAAAGAGAGCATTGCCGCAACCAATGAGGCCGTGCATGAGGTCACTGACGGATTATCGCAACTAGCAGTGGCAGTTGGGAAGATGCAGCAGTTTGTTAATGACCAATTTAATAAAACAGCTCAGGAATTAGGCTGCATCAGAATTGCACAGCAAGTTGGTGTAGAGCTCAATCTGTACCTAACCGAATTGACTACAGTATTCGGACCACAAATCACTTCACCTGCCTTAAACAAGCTGACTATTCAGGCACTTTACAATCTAGCTGGTGGGAATATGGATTACTTGTTGACTAAGTTAGGTGTAGGGAACAATCAACTCAGCTCATTAATCGGTAGCGGCTTAATCACCGGCAACCCTATTCTGTACGACTCACAGACTCAACTCTTGGGTATACAGGTAACTCTACCTTCAGTCGGGAACCTAAATAATATGCGTGCCACCTACTTGGAAACCTTATCCGTAAGCACAACCAGGGGATTTGCCTCGGCACTTGTCCCAAAAGTGGTGACACAGGTCGGTTCTGTGATAGAAGAACTTGACACCTCATATTGTATAGAAACCGACTTGGATTTATATTGTACAAGAATAGTAACATTCCCTATGTCCCCTGGTATTTATTCCTGCTTGAGCGGCAATACATCGGCCTGTATGTACTCAAAGACCGAAGGCGCACTCACTACGCCATACATGACTATCAAAGGCTCAGTCATCGCTAACTGCAAGATGACAACATGTAGATGTGTAAACCCCCCGGGTATCATATCGCAAAACTATGGAGAAGCCGTGTCTCTAATAGATAAGCAATCATGCAATGTTTTATCCTTAGACGGGATAACTTTAAGGCTCAGTGGGGAATTCGATGCAACTTATCAGAAGAATATCTCAATACAAGATTCTCAAGTAATAATAACAGGCAATCTTGATATCTCAACTGAGCTTGGGAATGTCAACAACTCGATCAGTAATGCTTTGAATAAGTTAGAGGAAAGCAACAGCAAACTAGACAAAGTCAATGTCAAACTGACCAGCACATCTGCTCTCATTACCTATATCGTTTTGACTATCATATCTCTTGTTTTTGGTATACTTAGCCTGGTTCTAGCATGCTACCTAATGTACAAGCAAAAGGCGCAACAAAAGACCTTATTATGGCTTGGGAATAATACCCTAGATCAGATGAGAGCCACTACAAAAATGTGA
>II_II_377_JN872151_chicken_USA_Hitchner_B1_1947
ATGGGCTCCAGACCTTCTACCAAGAACCCAGCACCTATGATGCTGACTATCCGGGTCGCGCTGGTACTGAGTTGCATCTGTCCGGCAAACTCCATTGATGGCAGGCCTCTTGCAGCTGCAGGAATTGTGGTTACAGGAGACAAAGCAGTCAACATATACACCTCATCCCAGACAGGATCAATCATAGTTAAGCTCCTCCCGAATCTGCCCAAGGATAAGGAGGCATGTGCGAAAGCCCCCTTGGATGCATACAACAGGACATTGACCACTTTGCTCACCCCCCTTGGTGACTCTATCCGTAGGATACAAGAGTCTGTGACTACATCTGGAGGGGGGAGACAGGGGCGCCTTATAGGCGCCATTATTGGCGGTGTGGCTCTTGGGGTTGCAACTGCCGCACAAATAACAGCGGCCGCAGCTCTGATACAAGCCAAACAAAATGCTGCCAACATCCTCCGACTTAAAGAGAGCATTGCCGCAACCAATGAGGCTGTGCATGAGGTCACTGACGGATTATCGCAACTAGCAGTGGCAGTTGGGAAGATGCAGCAGTTTGTTAATGACCAATTTAATAAAACAGCTCAGGAATTAGACTGCATCAAAATTGCACAGCAAGTTGGTGTAGAGCTCAACCTGTACCTAACCGAATTGACTACAGTATTCGGACCACAAATCACTTCACCTGCCTTAAACAAGCTGACTATTCAGGCACTTTACAATCTAGCTGGTGGGAATATGGATTACTTATTGACTAAGTTAGGTATAGGGAACAATCAACTCAGCTCATTAATCGGTAGCGGCTTAATCACCGGTAACCCTATTCTATACGACTCACAGACTCAACTCTTGGGTATACAGGTAACTCTACCTTCAGTCGGGAACCTAAATAATATGCGTGCCACCTACTTGGAAACCTTATCCGTAAGCACAACCAGGGGATTTGCCTCGGCACTTGTCCCAAAAGTGGTGACACAGGTCGGTTCTGTGATAGAAGAACTTGACACCTCATACTGTATAGAAACTGACTTAGATTTATATTGTACAAGAATAGTAACGTTCCCTATGTCCCCTGGTATTTACTCCTGCTTGAGCGGCAATACATCGGCCTGTATGTACTCAAAGACCGAAGGCGCACTTACTACACCATATATGACTATCAAAGGCTCAGTCATCGCTAACTGCAAGATGACAACATGTAGATGTGTAAACCCCCCGGGTATCATATCGCAAAACTATGGAGAAGCCGTGTCTCTAATAGATAAACAATCATGCAATGTTTTATCCTTAGGCGGGATAACTTTAAGGCTCAGTGGGGAATTCGATGTAACTTATCAGAAGAATATCTCAATACAAGATTCTCAAGTAATAATAACAGGCAATCTTGATATCTCAACTGAGCTTGGGAATGTCAACAACTCGATCAGTAATGCTTTGAATAAGTTAGAGGAAAGCAACAGAAAACTAGACAAAGTCAATGTCAAACTGACCAGCACATCTGCTCTCATTACCTATATCGTTTTGACTATCATATCTCTTGTTTTTGGTATACTTAGCCTGATTCTAGCATGCTACCTAATGTACAAGCAAAAGGCGCAACAAAAGACCTTATTATGGCTTGGGAATAATACCCTAGATCAGATGAGAGCCACTACAAAAATGTGA
>II_II_387_KP939087_Mexico_Texcoco_H1_1950
ATGGGCCCCAGACCTTCTACCAAGAACCCTGCACCTATGATGCTGCCTGTCCGAGCTGCGCTGGTACTGTGCTGCATCTGTCCGGCAAACTCTATTGATGGCAGGCCTCTTGCGGCTGCAGGAATTGTGGTAACAGGAGACAAAGCAGTCAACATATACACCTCATCCCAGACAGGATCAATCATAGTTAAGCTCCTCCCAAACCTGCCCAAGGATAAGGAGGCATGTGCGAAAGCCCCCTTGGATGCATACAACAGGACATTGACCACTTTGCTCACCCCCCTTGGTGACTCCATCCGTAGGATACAAGAGTCTGTAACTACATCTGGAGGGAGGAGACAGAAACGCTTTATAGGCGCCATTATTGGCGGTGTGGCTCTTGGGGTTGCAACTGCTGCACAAATAACAGCGGCCGCAGCTCTGATACAAGCCAAACAAAATGCTGCCAACATCCTCCGACTTAAAGAGAGCATTGCCGCAACCAATGAGGCCGTGCATGAGGTCACTGACGGATTATCGCAACTAGCAGTGGCAGTTGGGAAGATGCAGCAGTTTGTTAATGACCAATTTAATAAAACAGCTCAGGAATTAGACTGCATCAGAATTGCACAGCAAGTTGGTGTAGAGCTCAACCTGTACCTAACCGAATTGACTACAGTATTCGGACCACAAATCACTTCACCTGCCTTAAACAAGCTGACTATTCAGGCACTTTACAATCTAGCTGGTGGGAATATGGATTACTTGTTGACTAAGTTAGGTGTAGGGAATAATCAACTCAGCTCATTAATCGGTAGCGGCTTAGTCACCGGCAACCCTATTCTGTATGACTCACAGACTCAACTCTTGGGTATACAGGTAACTCTACCTTCAGTCGGGAACCTAAATAATATGCGTGCCACCTACTTGGAAACCTTATCCGTAAGCACAACCAGGGGATTTGCCTCGGCACTTGTCCCAAAAGTGGTGACACAGGTCGGTTCTGTGATAGAAGAACTTGACACCTCATATTGTATAGAAACCGACTTGGATTTGTATTGTACAAGAATAGTAACATTCCCTATGTCCCCTGGTATTTATTCCTGCTTGAGCGGCAATACATCGGCCTGTATGTACTCAAAGACCGAAGGCGCACTCACTACGCCATACATGACTATCAGAGGCTCAGTCATCGCTAACTGCAAGATGACAACATGTAGATGTGTAAACCCCCCGGGTATCATATCGCAAAACTATGGAGAAGCCGTGTCTCTAATAGATAAGCAATCATGCAATGTTTTATCCTTAGACGGGATAACTTTAAGGCTCAGCGGGGAATTCGATGCAACTTATCAGAAGAATATCTCAATACAAGATTCTCAAGTAATAATAACAGGCAATCTTGATATCTCAACTGAGCTTGGGAATGTCAACAACTCAATCAGTAATGCTTTGAATAAGTTAGAGGAAAGCAACAGCAAACTAGACAAAGTCAATGTCAAACTGACCAGCACATCTGCTCTCATTACCTACATCGTTTTGACTATCATATCTCTTGTTTTCGGTATATTTAGCCTGGTTCTAGCATGCTACCTAATGTATAAGCAAAAGGCGCAACAAAAGACCTTATTATGGCTTGGGAATAATACCCTGGATCAGATGAGAGCCACTACAAAAAT----
>II_II_388_KP939088_chicken_USA_California_CG_179_H4_1946
ATGGGCTCCAGACCTTCTACCAAGATCCCAGCACCTATGATGCTGACTGTCCGGGTCGCGCTGGTACTGAGTTGCATCTGTCCGGCAAACTCCATTGATGGCAGGCCTCTTGCGGCTGCAGGGATTGTGGTAACAGGAGACAAAGCAGTCAACATATACACCTCATCCCAGACAGGATCAATCATAGTTAAGCTCCTCCCAAATATGCCCAAGGATAAGGAGGCATGTGCAAAAGCCCCCTTGGATGCATACAACAGGACATTGACCACTTTGCTCACCCCCCTTGGTGACTCTATCCGTAGGATACAAGAGTCTGTGACTACATCTGGAGGGAGGAGACAGAGGCGCTTTATAGGCGCCATTATCGGCGGTGTGGCTCTTGGGGTTGCAACTGCTGCACAGATAACAGCGGCCGCAGCTCTGATACAAGCCAAACAAAATGCTGCCAACATCCTTCAACTTAAAGAGAGCATTGCCGCAACCAATGAGGCCGTGCATGAGGTCACTGACGGATTATCGCAACTAGCGGTGGCAGTTGGGAAGATGCAGCAGTTTGTTAATGACCAATTTAATAAAACAACCCAGGAATTAGACTGCATCAAAATTGCACAGCAAGTTGGTGTAGAGCTCAACCTGTACCTAACCGAATTGACTACAGTATTCGGGCCACAAATCACTTCACCTGCCTTAAACAAGCTGACTATTCAGGCACTTTACAATCTAGCTGGTGGGAATATGAATTACTTGTTGACTAAGTTAGGTGTAGGGAACAATCAACTCAGCTCATTAATCGGTAGCGGCTTGATCACCGGCAACCCTATTCTGTACGACTCACATACTCAACTCTTGGGTATACAGGTAACTCTACCCTCAGTCGGGAACCTAAATAATATGCGTGCCACCTACTTGGAAACCTTATCCGTAAGCACAACCAGGGGATTTGCCTCGGCACTTGTCCCCAAAGTGGTGACACATGTCGGTTCTGTGATAGAAGAACTTGACACCTCATATTGTATAGAAACTGACTTGGATTTATATTGTGCAAGAATAGTAACATTCCCTATGTCCCCTGGTATTTTTTCTTGCTTGAGCGGCAATACATCGGCCTGTATGTACTCAAAGACCGAAGGCGCACTTACTACGCCATACATGACTATCAAGGGCTCAGTCATCGCTAACTGCAAGATGACAACATGTAGATGTGTAGACCCCCCAGGTATCATATCGCAAAACTATGGAGAAGCCGTGTCTCTAATAGATAAGCAATCATGCGATGTTTTATCCTTAGACGGGATAACTTTGAAGCTCAGTGGGGAATTCGATGCAACTTATCAGAAGAATATCTCAATACAAGATTCTCAAGTAATAGTAACAGGCAACCTTGATATCTCAACTGAGCTTGGGAATGTCAACAACTCGATCAGTAATGCTTTGGATAAGTTAGAGGAAAGCAACAGCAAACTAGACAAAGTCAATGTCAAACTGACCAGCACATCTGCTCTTATTACCTATATCGTTTTGACTATCATATCTCTTGTTTTTGGTATACTTAGCCTGGTTCTAGCATGCTACCTAATGTACAAGCAAAAGGCGCAACAAAAGACCTTATTATGGCTTGGGAATAATACCCTAGATCAGATGAGAGCCACTACAAAAAT----
>II_II_389_KP939089_chicken_USA_California_11914_FD_H6_1944
ATGGGCTCCAGACCTTCTACCAAGATCTCAGCACCTATGATGCTGACTATCCGGGTCGCGTTGGTACTGAGTTGCATCTGTCCAGCAAACTCCATTGACGGCAGGCCTCTTGCGGCTGCAGGGATTGTGGTAACAGGAGACAAAGCAGTCAACATATACACTTCATCCCAGACAGGATCAATCATAGTTAAGCTCCTCCCAAATATGCCCAAGGATAAGGAGGCATGTGCAAAAGCCCCCTTGGATGCATACAACAGGACATTGACCACTTTGCTCACCCCCCTTGGTGACTCTATCCGTAGGATACAAGAGTCTGTGACTACATCTGGAGGGAGGAGACAGAGGCGCTTTATAGGTGCCATTATCGGCGGTGTGGCTCTTGGGGTTGCAACTGCTGCACAGATAACAGCGGCCGCAGCTCTGATACAAGCCAAACAAAATGCTGCCAACATCCTTCGACTTAAAGAGAGCATTGCCGCAACCAATGAGGCCGTGCATGAGGTCACTGACGGATTATCGCAACTAGCAGTGGCAGTTGGGAAGATGCAGCAGTTTGTTAATGACCAATTTAATAGAACAGCTCAGGAATTAGACTGCATCAAAATTGCACAGCAAGTTGGTGTAGAGCTCAACCTGTACCTAACCGAATTGACTACAGTATTCGGGCCACAAATCACTTCACCTGCCTTAAACAAGCTGACTATTCAGGCACTTTACAATCTAGCTGGTGGGAATATGGATTACTTGTTGACTAAGTTAGGTGTAGGGAACAATCAACTCAGCTCATTAATCGGTAACGGCTTGATCACTGGCAACCCTATTCTGTACGACTCACACACTCAACTCTTGGGTATACAGGTAACTCTACCCTCAGTCGGGAACCTAAATAATCTGCGTGCCACCTACTTGGAAACCTTATCCGTAAGCACAACCAAGGGATTTGCCTCGGCACTTGTCCCAAAAGTGGTGACACAAGTCGGTTCTGTGATAGAGGAACTTGACACCTCGTATTGTATAGAAACTGACTTGGATTTATATTGTACAAGAATAGTAACATTCCCTATGTCTCCTGGTATTTTTTCCTGCTTGAACGGCAATACATCGGCCTGTATGTACTCAAAGACCGAAGGTGCACTTACTACGCCATACATGACTATCAAGGGCTCAGTCATCGCTAACTGTAAGATGACAACATGTAGGTGTGTAAACCCCCCGGGTATCATATCGCAAAACTATGGAGAAGCCGTGTCTCTAATAGATAAGCAATCATGCAATGTTTTATCCTTAGACGGGATAACCTTGAAGCTAAGTGGGGAATTCGATGCAACTTATCAGAAGAATATCTCAATACAAGATTCTCAAGTAATAGTAACAGGCAATCTTGATATCTCAACTGAGCTTGGGAATGTAAACAACTCGATCAGTAATGCTTTGGATAAGTTAGAGGAAAGCAACAGCAAACTAGACAAAGTCAATGTCAAACTGACCAGCACATCTGCTCTTATTACCTATATCGTTTTGATTATCATATCTCTTGTTTTTGGTATACTTAGCCTGGTTCTAGCATGCTACCTAATGTACAAGCAAAAGGCACAACAAAAGACCTTATTATGGCTTGGGAATAATACCCTAGATCAGATGAGAGCCACTACAAAAAT----
>II_II_390_KP939090_chicken_USA_California_119144_NAP_H7_1944
ATGGGCTCCAGACCTTCTACCAAGATCTCAGCACCTATGATGCTGACTATCCGGGTCGCGTTGGTACTGAGTTGCATCTGTCCGGCAAACTCCATTGACGGCAGGCCTCTTGCGGCTGCAGGGATTGTGGTAACAGGAGACAAAGCAGTCAACATATACACTTCATCCCAGACAGGATCAATCATAGTTAAGCTCCTCCCAAATATGCCCAAGGATAAGGAGGCATGTGCAAAAGCCCCCTTGGATGCATACAACAGGACATTGACCACTTTGCTCACCCCCCTTGGTGACTCTATCCGTAGGATACAAGAGTCTGTGACTACATCTGGAGGGAGGAGACAGAGGCGCTTTATAGGTGCCATTATCGGCGGTGTGGCTCTTGGGGTTGCAACTGCTGCACAGATAACAGCGGCCGCAGCTCTGATACAAGCCAAACAAAATGCTGCCAACATCCTTCGACTTAAAGAGAGCATTGCCGCAACCAATGAGGCCGTGCATGAGGTCACTGACGGATTATCGCAACTAGCAGTGGCAGTTGGGAAGATGCAGCAGTTTGTTAATGACCAATTTAATAGAACAGCTCAGGAATTAGACTGCATCAAAATTGCACAGCAAGTTGGTGTAGAGCTCAACCTGTACCTAACCGAATTGACTACAGTATTCGGGCCACAAATCACTTCACCTGCCTTAAACAAGCTGACTATTCAGGCACTTTACAATCTAGCTGGTGGGAATATGGATTACTTGTTGACTAAGTTAGGTGTAGGGAACAATCAACTCAGCTCATTAATCGGTAACGGCTTGATCACTGGCAACCCTATTCTGTACGACTCACACACTCAACTCTTGGGTATACAGGTAACTCTACCCTCAGTCGGGAACCTAAATAATCTGCGTGCCACCTACTTGGAAACCTTATCCGTAAGCACAACCAAGGGATTTGCCTCGGCACTTGTCCCAAAAGTGGTGACACAAGTCGGTTCTGTGATAGAGGAACTTGACACCTCGTATTGTATAGAAACTGACTTGGATTTATATTGTACAAGAATAGTAACATTCCCTATGTCTCCTGGTATTTTTTCCTGCTTGAACGGCAATACATCGGCCTGTATGTACTCAAAGACCGAAGGTGCACTTACTACGCCATACATGACTATCAAGGGCTCAGTCATCGCTAACTGTAAGATGACAACATGTAGATGTGTAAACCCCCCGGGTATCATATCGCAAAACTATGGAGAAGCCGTGTCTCTAATAGATAAGCAATCATGCAATGTTTTATCCTTAGACGGGATAACCTTGAAGCTAAGTGGGGAATTCGATGCAACTTATCAGAAGAATATCTCAATACAAGATTCTCAAGTAATAGTAACAGGCAATCTTGATATCTCAACTGAGATTGGGAATGTAAACAACTCGATCAGTAATGCTTTGGATAAGTTAGAGGAAAGCAACAGCAAACTAGACAAAGTCAATGTCAAACTGACCAGCACATCTGCTCTTATTACCTATATCGTTTTGACTATCATATCTCTTGTTTTTGGTATACTTAGCCTGGTTCTAGCATGCTACCTAATGTACAAGCAAAAGGCGCAACAAAAGACCTTATTATGGCTTGGGAATAATACCCTAGATCAGATGAGAGCCACTACAAAAAT----
>II_II_391_KP939091_USA_Ky_50_1947
ATGGGCCCCAGACCTTCTACCAAGAACCCAGCACCTATGATGCTGACTGTCCGGGTCGCGCTGGTACTGAGTTGCCTCTGTCCGGCAAACTCCATTGATGGCAGGCCTCTTGCGGCTGCAGGAATTGTGGTAACAGGAGACAAAGCAGTCAACATATACGCCTCATCCCAGACAGGATCAATCATAGTTAAGCTCCTCCCAAACCTGCCCAAGGATAAGGAGGCATGTGCGAAAGCCCCCTTGGATGCATACAACAGGACATTGACCACTTTACTCACCCCCCTTGGTGACTCTATCCGTAGGATACAAGAGTCTGTAACTACATCTGGAGGGAGGAGACAGAAGCGCTTTATAGGCGCCATTATTGGCGGTGTGGCTCTTGGGGTTGCAACTGCTGCACAAATAACAGCGGCCGCAGCTCTGATACAAGCCAAACAAAATGCTGCCAACATCCTCCGACTTAAAGAGAGCATTGCCGCAACCAATGAGGCCGTGCATGAGGTCACTGACGGATTATCGCAACTAGCAGTGGCAGTTGGGAAGATGCAGCAGTTTGTTAATGACCAATTTAATAAAACAGCTCAGGAATTAGGCTGCATCAGAATTGCACAGCAAGTTGGTGTAGAGCTCAACCTGTACCTAACCGAATTGACTACAGTGTTCGGACCACAAATCACTTCACCTGCCTTAAACAAGCTGACTATTCAGGCACTTTACAATCTAGCTGGTGGGAATATGGATTACTTGTTGACTAAGTTAGGTGTAGGGAACAATCAACTCAGCTCATTAATCGGTAGCGGCTTAATCACCGGCAACCCTATTCTGTACGACTCACAGACTCAACTCTTGGGTATACAGGTAACTCTACCTTCAGTCGGGAACCTAAATAATATGCGTGCCACCTACTTGGAAACCTTATCCGTAAGCACAGCCAGGGGATTTGCCTCGGCACTTGTCCCGAAAGTGGTGACACAGGTCGGTTCTGTGATAGAAGAACTTGACACCTCATATTGTATAGAAACCGACTTGGATTTATATTGTACAAGAATAGTAACACTCCCTATGTCCCCTGGTATTTATTCCTGCCTGAGCGGCAATACATCGGCCTGTATGTACTCAAAGACCGAAGGCGCACTCACTACGCCATACATGACTATCAAAGGCTCAGTCATCGCTAACTGCAAGATGACAACATGTAGATGTGTAAACCCCCCGGGTATCATATCGCAAAACTATGGAGAAGCCGTGTCTCTAATAGATAAGCAATCATGCAATGTTTTATCCTTAGACGGGATAACTTTAAGGCTCAGTGGGGAATTCGATGCAACTTATCAGAAGAATATCTCAATACAAGATTCTCAAGTAATAATAACAGGCAATCTTGATATCTCAACTGAGCTTGGGAATGTCAACAACTCGATCAGTAATGCTTTGAATAAGTTAGAGGAAAGCAACAGCAAACTAGACAAAGTCAATGTCAAACTGACCAGCACATCTGCTCTCATTACCTATATCGTTTTGACTATCATATCTCTTGTTTTTGGTATACTTAGCCTGGTTCTAGCATGCTACCTAATGTACAAGCAAAAGGCGCAACAAAAGACCTTATTATGGCTTGGGAATAATACCCTAGATCAGATGAGAGCCACTACAAAAATGTGA
>II_II_392_KP939092_USA_Ohio_Miller_1948
ATGGGCCTCAGACCTTCTACCAAGAACCCAGCACCTATGATGCTGACTGTCCGAGTCGCGCTGATACTGAGTTGCATCTGTCCGGCAAACTCTATTGATGGCAGGCCTCTTGCGGCTGCAGGAATTGTGGTAACAGGAGACAAAGCAGTCAACATATACACCTCATCCCAGACAGGATCAATCATAGTTAAGCTCCTCCCAAACCTGCCCAAGGATAAGGAGGCATGTGCGAAAGCCCCCTTGGATGCATACAACAGGACATTGACCACTTTGCTCACCCCCCTTGGTGACTCTATCCGTAGGATACAAGAGTCTGTAACTACATCTGGAGGGAGGAGACAGAAACGCTTTATAGGCGCCATTATTGGCGGTGTGGCTCTTGGGGTTGCAACTGCTGCACAAATAACAGCGGCCGCAGCTCTGATACAAGCCAAACAAAATGCTGCCAACATCCTCCGACTTAAAGAGAGCATTGCCGCAACCAATGAGGCCGTGCATGAGGTCACTGACGGATTATCGCAACTAGCAGTGGCAGTTGGGAAGATGCAGCAGTTTGTTAATGACCAATTTAATAAAACAGCTCAGGAATTAGGCTGCATCAGAATTGCACAGCAAGTTGGTGTAGAGCTCAACCTGTACCTAACCGAATTGACTACAGTATTCGGACCACAAATCACTTCACCTGCCTTAAACAAGCTGACTATTCAGGCACTTTACAATCTAGCTGGTGGGAATATGGATTACTTGTTGACTAAGTTAGGTGTAGGGAACAATCAACTCAGCTCATTAATCGGTAGCGGCTTAATCACCGGCAACCCTATTCTGTACGACTCACAGACTCAACTCTTGGGTATACAGGTAACTCTACCTTCAGTCGGGAACCTAAATAATATGCGTGCCACCTACTTGGAAACCTTATCCGTAAGCACAACCAGGGGATTTGCCTCGGCACTTGTCCCAAAAGTGGTGACACAGGTCGGTTCTGTGATAGAAGAACTTGACACCTCATATTGTATAGAAACCGACTTGGATTTATATTGTACAAGAATAGTAACATTCCCTATGTCTCCTGGTATTTATTCCTGCTTGAGCGGCAATACATCGGCCTGTATGTACTCAAAGACCGAAGGCGCACTCACTACGCCATATATGACTACCAAAGGCTCAGTCATCGCTAACTGCAAGATGACAACATGTAGATGTGTAAACCCCCCGGGTATCATATCGCAAAACTATGGAGAAGCCGTGTCTCTAATAGATAAGCAATCATGCAATGTTTTATCCTTAGACGGGATAACTTTAAGGCTCAGTGGGGAATTCGATGCAACTTATCAGAAGAATATCTCAATACAAGATTCTCAAGTAATAATAACAGGCAATCTTGATATCTCAACTGAGCTTGGGAATGTCAACAACTCGATAAGTAATGCTTTGAATAAGTTAGAGGAAAGCAACAGCAAACTAGACAAAGTCAATGTCAAACTGACCAGCACATCCGCTCTCATTACCTATATCGTTTTGACTATCATATCTCTCGTTTTTGGTATACTTAGCCTGGTTCTAGCATGCTACCTAATGTATAAGCAAAAGGCGCAACAAAAGACCTTATTATGGCTTGGGAATAATACCCTAGATCAGATGAGAGCCACTACAAAAAT----
>II_II_393_KP939093_USA_Montana_1946
ATGGGCCCCAGACCTTCTACCAAGAACCCAGCACCTATGATGCTGACTGTCCGAGGCGCGCTGGTACTGAGTTGCATCTGTCCGGCAAACTCCATTGATGGCAGGCCTCTTGCGGCTGCAGGAATTGTGGTAACAGGAGACAAAGCAGTCAACATATACACCTCATCCCAGACAGGATCAATCATAGTTAAGCTCCTCCCAAACCTGTCCAAGGATAAGGAGGCATGTGCGAAAGCCCCCTTGGATGCATACAACAGGACATTGACCACTTTGCTCACCCCCCTTGGTGACTCTATCCGTAGGATACAAGAGTCTGTAACTACATCTGGAGGGAGGAGACAGAAACGCTTTATAGGCGCCATTATTGGCGGTGTGGCTCTTGGGGTTGCAACTGCTGCACAAATAACAGCGGCCGCAGCTCTGATACAAGCCAAACAAAATGCTGCCAACATCCTCCGACTTAAAGAGAGCATTGCCGCAACCAATGAGGCCGTGCATGAGGTCACTGACGGATTATCGCAACTAGCAGTGGCAGTTGGGAAGATGCAGCAGTTTGTTAATGACCGATTTAATAAAACAGCTCAGGAATTAGGCTGCATCAGAATTGCACAGCAAGTTGGTGTAGAGCTCAACCTGTACCTAACCGAATTGACTACAGTATTCGGACCACAAATCACTTCACCTGCCTTAAACAAGCTGACTATTCAGGCACTTTACAATCTAGCTGGTGGGAATATGGATTACTTGTTGACTAAGTTAGGTGTAGGGAACAATCAACTCAGCTCATTAATCGGTAGTGGCTTAATCACCGGCAACCCTATCCTGTACGACTCACAGACTCAACTCTTGGGTATACAGGTAACTCTACCTTCAGTCGGGAACCTAAATAATATGCGTGCCACCTACTTGGAAACCTTATCCGTAAGCACAACCAGGGGATTTGCCTCGGCACTTGTCCCAAAAGTGGTGACACAGGTCGGTTCTGTGATAGAAGAACTTGACACCTCATATTGTATAGAAACCGACTTGGATTTATATTGTACAAGAATAGCAACATTCCCTATGTCCCCTGGTATTTATTCCTGCTTGAGCGGCAATACATCGGCCTGTATGTACTCAAAGACCGAAGGCGCACTCACTACGCCATACATGACTATCAAAGGCTCAGTCATCGCTAACTGCAAGATGACAACATGTAGATGTGTAAACCCCCCGGGTATCATATCGCAAAACTATGGAGAAGCCGTGTCTCTAATAGATAAGCAATCATGCAATGTCTTATCCTTAGACGGGATAACTTTAAGGCTCAGTGGGGAATTCGATGCAACTTATCAGAAGAATATCTCAATACAAGATTCTCAAGTAATAATAACAGGCAATCTTGATATCTCAACCGAGCTTGGGAATGTCAACAACTCGATCAGTAATGCTTTGAATAAGTTAGAGGAAAGCAACAGCAAACTAGACAAAGTCAATGTCAAACTGACCAGCACATCTGCTCTCATTACCTATATCGTTTTGACTATCATATCTCTTGTTTTTGGTATACTTAGCCTGGTTCTAGCATGCTACCTAATGTATAAGCAAAAGGCGCAACAAAAGACCTTATTATGGCTTGGGAATAATACCCTAGATCAGATGAGAGCCACTACAAAAAT----
>II_II_394_KP939094_USA_Nebraska_WW1_1955
ATGGGCTCCAGACCTTCTACCAAGATCTCAGCACCTATGATGCTGACTATCCGGGTCGCGTTGGTACTGAGTTGCATCTGTCCGGCAAACTCCATTGACGGCAGGCCTCTTGCGGCTGCAGGGATTGTGGTAACAGGAGACAAAGCAGTCAACATATACACTTCATCCCAGACAGGATCAATCATAGTTAAGCTCCTCCCAAATATGCCCAAGGATAAGGAGGCATGTGCAAAAGCCCCCTTGGATGCATACAACAGGACATTGACCACTTTGCTCACCCCCCTTGGTGACTCTATCCGTAGGATACAAGAGTCTGTGACTACATCTGGAGGGAGGAGACAGAGGCGCTTTATAGGTGCCATTATCGGCGGTGTGGCTCTTGGGGTTGCAACTGCTGCACAGATAACAGCGGCCGCAGCTCTGATACAAGCCAAACAAAATGCTGCCAACATCCTTCGACTTAAAGAGAGCATTGCCGCAACCAATGAGGCCGTGCATGAGGTCACTGACGGATTATCGCAACTAGCAGTGGCAGTTGGGAAGATGCAGCAGTTTGTTAATGACCAATTTAATAGAACAGCTCAGGAATTAGACTGCATCAAAATTGCACAGCAAGTTGGTGTAGAGCTCAACCTGTACCTAACCGAATTGACTACAGTATTCGGGCCACAAATCACTTCACCTGCCTTAAACAAGCTGACTATTCAGGCACTTTACAATCTAGCTGGTGGGAATATGGATTACTTGTTGACTAAGTTAGGTGTAGGGAACAATCAACTCAGCTCATTAATCGGTAACGGCTTGATCACTGGCAACCCTATTCTGTACGACTCACACACTCAACTCTTGGGTATACAGGTAACTCTACCCTCAGTCGGGAACCTAAATAATCTGCGTGCCACCTACTTGGAAACCTTATCCGTAAGCACAACCAAGGGATTTGCCTCGGCACTTGTCCCAAAAGTGGTGACACAAGTCGGTTCTGTGATAGAGGAACTTGACACCTCGTATTGTATAGAAACTGACTTGGATTTATATTGTACAAGAATAGTAACATTCCCTATGTCTCCTGGTATTTTTTCCTGCTTGAACGGCAATACATCGGCCTGTATGTACTCAAAGACCGAAGGTGCACTTACTACGCCATACATGACTATCAAGGGCTCAGTCATCGCTAACTGTAAGATGACAACATGTAGATGTGTAAACCCCCCGGGTATCATATCGCAAAACTATGGAGAAGCCGTGTCTCTAATAGATAAGCAATCATGCAATGTTTTATCCTTAGACGGGATAACCTTGAAGCTAAGTGGGGAATTCGATGCAACTTATCAGAAGAATATCTCAATACAAGATTCTCAAGTAATAGTAACAGGCAATCTTGATATCTCAACTGAGCTTGGGAATGTAAACAACTCGATCAGTAATGCTTTGGATAAGTTAGAGGAAAGCAACAGCAAACTAGACAAAGTCAATGTCAAACTGACCAGCACATCTGCTCTTATTACCTATATCGTTTTGACTATCATATCTCTTGTTTTTGGTATACTTAGCCTGGTTCTAGCATGCTACCTAATGTACAAGCAAAAGGCGCAACAAAAGACCTTATTATGGCTTGGGAATAATACCCTAGATCAGATGAGAGCCACTACAAAAAT----
>II_II_395_KP939095_USA_Ontario_Berwick_1948
ATGGGCCCCAGACCTTCTACCAAGAACCCAGCACCTATGATGCTGACTGTCAGAGTCGCGCTGGTACTGAGTTGCATCTGTCCGGCAAACTCTATTGATGGCAGGCCTCTTGCGGCTGCTGGAATTGTGGTAACAGGGGACAAAGCAGTCAACATATACACCTCATCCCAGACAGGATCAATCATAGTTAAGCTCCTCCCAAACCTACCCAAGGATAAGGAGGCATGTGCGAAAGCCCCCTTGGATGCATACAACAGGACATTGACCACTTTGCTCACCCCCCTTGGTGACTCTATCCGTAGGATACAAGAGTCTGTAACTACATCTGGAGGGAGGAGACAGAAACGCTTTATAGGCGCCATTATTGGCGGTGTGGCTCTTGGGGTTGCAACTGCTGCACAAATAACAGCGGCCGCAGCTCTGATACAAGCCAAACAAAATGCTGCCAATATCCTCCGACTTAAAGAGAGCATTGCCGCAACCAATGAGGCCGTGCATGAGGTCACTGACGGATTATCGCAACTAGCAGTGGCAGTTGGGAAGATGCAGCAGTTTGTTAATGACCAATTTAATAAAACAGCTCAGGAATTAGGCTGCATCAGAATTGCACAGCAAGTTGGTGTAGAGCTCAACCTGTACCTAACCGAATTGACTACAGTATTCGGACCACAAATCACTTCACCTGCCTTAAACAAGCTGACTATTCAGGCACTTTACAATCTAGCTGGTGGGAATATGGATTACTTGTTGACTAAGTTAGGTGTAGGGAACAATCAACTCAGCTCATTAATCGGTAGCGGCTTAATCACCGGCAACCCTATTCTGTACGACTCACAGACTCAACTCTTGGGTATACAGGTAACTCTACCTTCAGTCGGGAACCTAAATAATATGCGTGCCACCTACTTGGAAACCTTATCCGTAAGCACAACCAGGGGATTTGCCTCGGCACTTGTCCCAAAAGTGGTGACACAGGTCGGTTCTGTGATAGAAGAACTTGACACCTCATATTGTATAGAAACCGACTTGGATTTATATTGTACAAAAATAGTAACATTCCCTATGTCCCCTGGTATTTATTCCTGCTTGAGCGGCAATACATCGGCCTGTATGTACTCAAAGACCGAAGGCGCACTCACTACGCCATATATGACTATCAAAGGCTCAGTTATCGCTAACTGCAGGATGACAACATGTAGATGTGTAAACCCCCCGGGTATCATATCGCAAAACTATGGAGAAGCCGTGTCTCTAATAGATAAGCAATCATGCAATGTTTTATCCCTAGACGGGATAACTTTAAGGCTCAGTGGGGAATTCGATGCAACTTATCCGAAGAATATCTCAATACAAGATTCTCAAGTAATAATAACAGGCAATCTTGATATCTCAACTGAGCTTGGGAATGTCAACAACTCGATCAGTAATGCTCTGAATAAGTTAGAGGAAAGCAACAGCAAACTAGACAAAGTCAATGTCAAACTGACCAGCACATCTGCTCTCATTACCTATATCGTTTTGACTATCATATCTCTTGCTTTTGGTATACTTAGCCTGGTTCTAGCATGCTACCTAATGTATAAGCAAAAAGCGCAACAAAAGACCTTATTATGGCTTGGGAATAATACCCTAGATCAGATGAGAGCCACTACAAAAATGTGA
>II_II_396_KP939096_USA_NJ_KD_1945
ATGGGCCTCAGACCTTCTACCAAGAACCCAGCACCTATGATGCTGACTGTCCGGGTCGCGCTGGTACTGAGTTGCATCTGTCCGGCAAACTCCATTGATGGCAGGCCTCTTGCGGCTGCAGGAATTGTGGTAACAGGAGACAAAGCAGTCAACATATACACCTCATCCCAGACAGGATCAATCATAGTTAAGCTCCTCCCAAACCTGCCCAAGGATAAGGAGGCATGTGCGAAAGCCCCCTTGGATGCATACAACAGGACATTGACCACTTTGCTCACCCCCCTTGGTGACTCTATCCGTAGGATACAAGAGTCTGTAACTACATCTGGAGGGAGGAGACAGAAACGCTTTATAGGCGCCATTATTGGCGGTGTGGCTCTTGGGGTTGCAACTGCTGCACAAATAACAGCGGCCGCAGCTCTGATACAAGCCAAACAAAATGCTGCCAACATCCTCCGACTTAAAGAGAGCATTGCCGCAACCAATGAGGCCGTGCATGAGGTCACTGACGGATTATCGCAACTAGCAGTGGCAGTTGGGAAGATGCAGCAGTTTGTTAATGACCAATTTAATAAAACAGCTCAGGAATTAGGCTGCATCAGAATTGCACAGCAAGTTGGTGTAGAGCTCAACCTGTACCTAACCGAATTGACTACAGTATTCGGACCACAAATCACTTCACCTGCCTTAAACAAGCTGACTATTCAGGCACTTTACAATCTAGCTGGTGGGAATATGGATTACTTGTTGACTAAGTTAGGTGTAGGGAACAATCAACTCAGCTCATTAATCGGTAGCGGCTTAATCACCGGCAACCCTATTCTGTACGACTCACAGACTCAACTCTTGGGTATACAGGTAACTCTACCTTCAGTCGGGAACCTAAATAATATGCGTGCCACCTACTTGGAAACCTTATCCGTAAGCACAACCAGGGGATTTGCCTCGGCACTTGTCCCAAAAGTGGTGACACAGGTCGGTTCTGTGATAGAAGAACTTGACACCTCGTATTGTATAGAAACCGACTTGGATTTATATTGTACAAGAATAGTAACATTCCCTATGTCCCCTGGTATTTATTCCTGCTTGAGCGGCAATACATCGGCCTGTATGTACTCAAAGACCGAAGGCGCACTCACTACGCCATACATGACTATCAAAGGCTCAGTCATCGCTAACTGCAAGATGACAACATGTAGATGTGTAAACCCCCCGGGTATCATATCACAAAACTATGGAGAAGCCGTGTCTCTAATAGATAAGCAATCATGCAATGTTTTATCCTTAGACGGGATAACTTTAAGGCTCAGTGGGGAATTCGATGCAACTTATCAGAAGAATATCTCAATACAAGATTCTCAAGTAATAATAACAGGCAATCTTGATATCTCAACTGAGCTTGGGAATGTCAACAACTCGATCAGTAATGCTTTGAATAAGTTAGAGGAAAGCAACAGCAAACTAGACAAAGTCAATGTCAAACTGACCAGCACATCTGCTCTCATTACCTATATCGTTTTGACTATCATATCTCTTGTTTTTGGTATACTTAGCCTGGTTCTAGCATGCTACCTAATGTACAAGCAAAAGGCACAACAAAAGACCTTATTATGGCTTGGGAATAATACCCTAGATCAGATGAGAGCCACTACAAAGATGTGA
>II_II_399_KT445901_chicken_Palestine_Komarov_1945
ATGGGCCCCAGACCTTCTACCAAGAACCCAACACCTATGATGCTGACTGTCCGGGTCGCGCTGGTACTGAGTTGCATCTGTCCGGCAAACTCCATTGATGGCAGGCCTCTTGCGGCTGCAGGAATTGTGGTAACAGGAGACAAAGCAGTCAACATTTACACCTCATCCCAGACAGGATCAATCATAGTTAAGCTCCTCCCAAACCTGCCCAAGGATAAGGAGGCATGTGCGAAAGCCCCCTTGGATGCATACAACAGGACATTGACCACTTTGCTCACCCCCCTTGGTGACTCTATCCGTAGGATACAAGAGTCTGTAACTACATCTGGAGGGAGGAGACAGAAACGCTTTATAGGCGCCATTATTGGCGGTGTGGCTCTTGGGGTGGCAACTGCTGCACAAATAACAGCGGCCGCAGCTCTGATACAAGCCAAACAAAATGCTGCCAACATCCTCCGACTTAAAGAGAGCATTGCCGCAACCAATGAGGCCGTGCATGAGGTCACTGACGGATTATCGCAACTAGCAGTGGCAGTTGGGAAGATGCAGCAGTTTGTTAATGACCAATTTAATAAAACAGCTCAGGAATTAGGCTGCATCAGAATTGCACAGCAAGTTGGTGTAGAGCTCAATCTGTACCTAACCGAATTGACTACAGTATTCGGACCACAAATCACTTCACCTGCCTTAAACAAGCTGACTATTCAGGCACTTTACAATCTAGCTGGTGGGAATATGGATTACTTGTTGACTAAGTTAGGTGTAGGGAACAATCAACTCAGCTCATTAATCGGTAGCGGCTTAATCACCGGCAACCCTATTCTGTACGACTCACAGACTCAACTCTTGGGTATACAGGTAACTCTACCTTCAGTCGGGAACCTAAATAATATGCGTGCCACCTACTTGGAAACCTTATCCGTAAGCACAACCAGGGGATTTGCCTCGGCACTTGTCCCAAAAGTGGTGACACAGGTCGGTTCTGTGATAGAAGAACTTGACACCTCATATTGTATAGAAACCGACTTGGATTTATATTGTACAAGAATAGTAACATTCCCTATGTCCCCTGGTATTTATTCCTGCTTGAGCGGCAATACATCGGCCTGTATGTACTCAAAGACCGAAGGCGCACTCACTACGCCATACATGACTATCAAAGGCTCAGTCATCGCTAACTGCAAGATGACAACATGTAGATGTGTAAACCCCCCGGGTATCATATCGCAAAACTATGGAGAAGCCGTGTCTCTAATAGATAAGCAATCATGCAATGTTTTATCCTTAGACGGGATAACTTTAAGGCTCAGTGGGGAATTCGATGCAACTTATCAGAAGAATATCTCAATACAAGATTCTCAAGTAATAATAACAGGCAATCTTGATATCTCAACTGAGCTTGGGAATGTCAACAACTCGATCAGTAATGCTTTGAATAAGTTAGAGGAAAGCAACAGCAAACTAGACAAAGTCAATGTCAAACTGACCAGCACATCTGCTCTCATTACCTATATCGTTTTGACTATCATATCTCTTGTTTTTGGTATACTTAGCCTGGTTCTAGCATGCTACCTAATGTACAAGCAAAAGGCGCAACAAAAGACCTTATTATGGCTTGGGAATAATACCCTAGATCAGATGAGAGCCACTACAAAAATGTGA
>II_II_426_X04719_chicken_USA_Beaudette_C_1945
ATGGGCCCCAGACCTTCTACCAAGAACCCAGTACCTATGATGCTGACTGTCCGAGTCGCGCTGGTACTGAGTTGCATCTGTCCGGCAAACTCCATTGATGGCAGGCCTCTTGCGGCTGCAGGAATTGTGGTAACAGGAGACAAAGCAGTCAACATATACACCTCATCCCAGACAGGATCAATCATAGTTAAGCTCCTCCCAAACCTGCCCAAGGATAAGGAGGCATGTGCGAAAGCCCCCTTGGATGCATACAACAGGACATTGACCACTTTGCTCACCCCCCTTGGTGACTCTATCCGTAGGATACAAGAGTCTGTAACTACATCTGGAGGGAGGAGACAGAAACGCTTTATAGGCGCCATTATTGGCGGTGTGGCTCTTGGGGTTGCAACTGCTGCACAAATAACAGCGGCCGCAGCTCTGATACAAGCCAAACAAAATGCTGCCAACATCCTCCGACTTAAAGAGAGCATTGCCGCAACCAATGAGGCCGTGCATGAGGTCACTGACGGATTATCGCAACTAGCAGTGGCAGTTGGGAAGATGCAGCAGTTTGTTAATGACCAATTTAATAAAACAGCTCAGGAATTAGGCTGCATCAGAATTGCACAGCAAGTTGGTGTAGAGCTCAACCTGTACCTAACCGAATTGACTACAGTATTCGGACCACAAATCACTTCACCTGCCTTAAACAAGCTGACTATTCAGGCACTTTACAATCTAGCTGGTGGGAATATGGATTACTTGTTGACTAAGTTAGGTGTAGGGAACAATCAACTCAGCTCATTAATCGGTAGCGGCTTAATCACCGGCAACCCTATTCTGTACGACTCACAGACTCAACTCTTGGGTATACAGGTAACTCTACCTTCAGTCGGGAACCTAAATAATATGCGTGCCACCTACTTGGAAACCTTATCTGTAAGCACAACCAGGGGATTTGCCTCGGCACTTGTCCCAAAAGTGGTGACACAGGTCGGTTCTGTGATAGAAGAACTTGACACCTCATATTGTATAGAAACCGACTTGGATTTATATTGTACAAGAATAGTAACATTCCCTATGTCCCCTGGTATTTATTCCTGCTTGAGCGGCAATACATCGGCCTGTATGTACTCAAAGACCGAAGGCGCACTCACTACGCCATACATGACTATCAAAGGCTCAGTCATCGCTAACTGCAAGATGACAACATGTAGATGTGTAAACCCCCCGGGTATCATATCGCAAAACTATGGAGAAGCCGTGTCTCTAATAGATAAGCAATCATGCAATGTTTTATCCTTAGACGGGATAACTTTAAGGCTCAGTGGGGAATTCGATGCAACTTATCAGAAGAATATCTCAATACAAGATTCTCAAGTAATAATAACAGGCAATCTTGATATCTCAACTGAGCTTGGGAATGTCAACAACTCGATCAGTAATGCTTTGAATAAGTTAGAGGAAAGCAACAGCAAACTAGACAAAGTCAATGTCAAACTGACCAGCACATCTGCTCTCATTACCTATATCGTTTTGACTATCATATCTCTTGTTTTTGGTATACTTAGCCTGGTTCTAGCATGCTACCTAATGTATAAGCAAAAGGCGCAACAAAAGACCTTATTATGGCTTGGGAATAATACCCTAGATCAGATGAGAGCCACTACAAAAATGTGA
>III_III_428_EF201805_avian_Mukteswar_1940
ATGGGCCCCAGATCTTCTACCAGGATCCCAGTACCTCTAATGCTGACCATACGGATCACGCTGGCACTGAGTTATGTCCGTCTGACAAGTTCTCTTGATGGCAGGCCTCTTGCAGCCGCAGGGATCGTGGTAACAGGGGATAAAGCAGTTAACATATACACCTCATCCCAGACAGGGTCAATCATAGTCAAGTTACTCCCAAATATGCCCAAGGACAAAGAGGCATGTGCAAAAGCCCCATTGGAGGCTTACAACAGGACACTGACTACTTTGCTTACCCCCCTTGGTGATTCTATCCGCAGGATACAAGAGTCTGTGACTACATCCGGAGGAAGGAGACAGAGACGCTTTATAGGTGCCATTATTGGCAGTGTAGCTCTAGGGGTTGCAACAGCTGCACAGATAACGGCAGCCTCGGCTCTGATACAAGCCAACCAGAATGCTGCTAACATCCTCCGGCTTAAGGAGAGCATTGCTGCAACCAATGAAGCTGTACACGAGGTCACTGGCGGATTGTCACAGTTAGCAGTGGCAGTTGGAAAGATGCAGCAATTTGTTAATGACCAGTTTAATAACACAGCTCAAGAGTTGGACTGTATAAAAATTGCACAGCAGGTTGGTGTAGAACTCAACTTATACTTAACTGAATTGACTACAGTGTTCGGGCCACAAATCACTTCCCCTGCCTTAACTCAGTTGACTGTTCAGGCTCTTTACAATCTGGCTGGTGGTAATGTAGATTACTTGTTGACTAAGTTAGGTGTAGGGAACAACCAGCTCAGCTCATTGATTGGTAGCGGCTTGATCACCGGTAACCCTATTTTTTACGACTCACAGACTCAACTCTTGGGTATACAGGTGACTTTACCCTCAGTCGGGAACCTAAATAATATGCGTGCCACCTACTTGGAGACCTTGTCTGTAAGCACAACAAAGGGATTTGCCTCAGCACTTGTCCCAAAAGTAGTGACACAGGTCGGTTCTGTGATAGAAGAGCTTGACACCTCATACTGTATAGAAGCTGATTTGGATTTATATTGTACAAGAATAGTGACATTCCCTATGTCCCCTGGTATTTATTCCTGTTTGAGCGGCAATACATCGGCTTGCATGTATTCAAAGACTGAAGGCGCACTTACTACACCATACATGACTCTCAAAGGCTCAGTTGTTGCCAATTGCCAGATGACAACATGTAGATGTGCAGACCCCCCGGGTATCATATCACAAAATTATGGAGAGGCTGTGTCTCTAATAGATAAGCACTCATGCAATGTCGTATCCTTAGACGGGATAACTTTGAGGCTCAGTGGGGAATTTGATGCAACTTATCAAAAGAATATCTCAATATTAGATTCTCAAGTACTAGTGACAGGCAATCTCGATATCTCAACTGAGCTTGGGAATGTCAACCACTCAATAAGTAATGCTTTGGATAAGTTAGAGGAAAGCAACAGCAAACTAGACAAAGTCAATGTCAGACTGACCAGCACATCTGCTCTCATTACCTATATTGTTTTAACTGTCATATCTCTTGTTCTTGGTATGCTTAGCCTGGTTCTAGCATGCTATCTGATGTACAAGCAAAAAGCGCAACGAAAGACCTTGTTGTGGCTTGGAAATAATACCCTAGATCAGATGAGAGCTACTACAAAAATGTGA
>III_III_432_DQ485259_chicken_china_Guangxi5_2000
ATGGGCTCCACATCTTCTACCAGGATCCCAGTACCTCTAATGCTGACCATACGGATCACGCTGGCACTGAGTTATGTCCGTCTGACAAGTTCTCTTGATGGCAGGCCTCTTGCAGCCGCAGGGATCGTGGTAACAGGGGATAAAGCAGTTAACATATACACCTCATCCCAGACAGGGTCAATCATAGTCAAGTTACTCCCAAATATGCCCAAGGACAAAGAGGCATGTGCAAAAGCCCCATTGGAGGCTTACAACAGGACACTGACTACTTTGCTTACCCCCCTTGGTGATTCTATCCGCAGGATACAAGAGTCTGTGACTACATCCGGAGGAAGGAGACAGAGACGCTTTATAGGTGCCATTATTGGCAGTGTAGCTCTAGGGGTTGCAACAGCTGCACAGATAACGGCAGCCTCGGCTCTGATACAAGCCAACCAGAATGCTGCTAACATCCTCCGGCTTAAGGAGAGCATTGCTGCAACCAATGAAGCTGTACACGAGGTCACTGGCGGATTGTCACAGTTAGCAGTGGCAGTTGGAAAGATGCAGCAATTTGTTAATGACCAGTTTAATAACACAGCTCAAGAGTTGGACTGTATAAAAATTACACAGCAGGTTGGTGTAGAACTCAACTTATACTTAACTGAATTGACTACAGTGTTCGGGCCACAAATCACTTCCCCTGCCTTAACTCAGTTGACTGTTCAGGCTCTTTACAATCTGGCTGGTGGTAATGTAGATTACTTGTTGACTAAGTTAGGTGTAGGGAACAACCAGCTCAGCTCATTGATTGGTAGCGGCTTGATCACCGGTAACCCTATTTTTTACGACTCACAGACTCAACTCTTGGGTATACAGGTGACTTTACCCTCAGTCGGGAACCTAAATAATATGCGTGCCACCTACTTGGAGACCTTGTCTGTAAGCACAACAAAGGGATTTGCCTCAGCACTTGTCCCAAAAGTAGTGACACAGGTCGGTTCTGTGATAGAAGAGCTTGACACCTCATACTGTATAGAAGCTGATTTGGATTTATATTGTACAAGAATAGTGACATTCCCTATGTCCCCTGGTATTTATTCCTGTTTGAGCGGCAATACATCGGCTTGCATGTATTCAAAGACTGAAGGCGCACTTACTACACCATACATGACTCTCAAAGGCTCAGTTGTTGCCAATTGCCAGATGACAACATGTAGATGTGCAGACCCCCCGGGTATCATATCACAAAATTATGGAGAGGCTGTGTCTCTAATAGATAAGCACTCATGCAATGTCGTATCCTTAGACGGGATAACTTTGAGGCTCAGTGGGGAATTTGATGCAACTTATCAAAAGAATATCTCAATATTAGATTCTCAAGTACTAGTGACAGGCAATCTCGATATCTCAACTGAGCTTGGGAATGTCAACCACTCAATAAGTAATGCTTTGGATAAGTTAGGAGAAAGCAACAGCAAGCTAGACAAAGTCAATGTCAGACTGACCAGCACATCTGCTCTCATTACCTATATTGTTTTAACTGTCATATCTCTTGTTCTTGGTATGCTTAGCCTGGTTCTAGCATGCTATCTGATGTACAAGCAAAAAGCGCAACGAAAGACCTTGTTGTGGCTTGGAAATAATACCCTAGATCAGATGAGAGCTACTACAAGAATCTGA
>III_III_438_GU182327_chicken_Pakistan_SPVC_Karachi_1_1974
ATGGGCCCCAGATCTTCTACCAGGATCCCAGTACCTCTAATGCTGACCATACGGATCACGCTGGCACTGAGTTATGTCCGTCTGACAAGTTCTCTTGATGGCAGGCCTCTTGCAGCCGCAGGGATCGTGGTAACAAGGGATAAAGCAGTTAACATATACACCTCATCCCAGACAGGGTCAATCATAGTCAAGTTACTCCCAAATATGCCCAAGGACAAAGAGGCATGTGCAAAAGCCCCATTGGAGGCTTACAACAGGACACTGACTACTTTGCTTACCCCCCTTGGTGATTCTATCCGCAGGATACAAGAGTCTGTGACTACATCCGGAGGAAGGAGACAGAGACGCTTTATAGGTGCCATTATTGGCAGTGTAGCTCTAGGGGTTGCAACAGCTGCACAAATAACGGCAGCCTCGGCTTCGATACAAGCCAACCAGAATGCTGCTAACATCCTCCGGCTTAAGGAGAGCATTGCTGCAACCAATGAAGCTGTACACGAGGTCACTGGCGGATTGTCACAGTTAGCAGTGGCAGTTGGAAAGATGCAGCAATTTGTTAATGACCAGTTTAATAACACAGCTCAAGAGTTGGACTGTATAAAAATTACACAGCAGGTTGGTGTAGAACTCAACTTATACTTAACTGAATTGACTACAGTGTTCGGGCCACAAATCACTTCCCCTGCCTTAACTCAGTTGACTGTTCAGGCTCTTTACAATCTGGCTGGTGGTAATGTAGATTACTTGTTGACTAAGTTAGGTATAGGGAACAACCAGCTCAGCTCATTGATTGGTAGCGGCTTGATCACCGGTAACCCTATTTTTTACGACTCACAGACTCAACTCTTGGGTATACAGGTGACTTTACCCTCAGTCGGGAACCTAAATAATATGCGTGCCACCTACTTGGAGACCTTGTCTGTAAGCACAACCGAAGGATTTGCCTCAGCACTTGTCCCAAAAGTAGTGACACAGGTCGGTTCTGTGATAGAAGAGCTTGACACCTCATACTGTATAGAAGCTGATTTGGATTTATATTGTACAAGAATAGTGACATTCCCTATGTCCCCTGGTATTTATTCCTGTTTGAGCGGCAATACATCGGCTTGCATGTATTCAAAGACTGAAGGCGCACTTACTACACCATACATGACTCTCAAAGGCTCAGTTGTTGCCAATTGCCAGATGACAACATGTAGATGTGCAGACCCCCCGGGTATCATATCACAAAATTATGGAGAGGCTGTGTCTCTAATAGATAAGCACTCATGCAATGTCGTATCCTTAGACGGGATAACTTTGAGGCTCAGTGGGGAATTTGATGCAACTTATCAAAAGAATATCTCAATATTAGATTCTCAAGTACTAGTGACAGGCAATCTCGATATCTCAACTGAGCTTGGGAATGTCAACCACTCAATAAGTAATGCTTTGGATAAGTTAGAGGAAAGCAACAGCAAACTAGACAAAGTCAATGTCAAACTGACCAGCACATCTGCTCTCATTACCTATATTGTTTTAACTGTCATATCTCTTGTTCTTGGTATGCTTAGCCTGGTTCTAGCATGCTATCTGATGTACAAGCAAAAAGCGCAACGAAAGACCTTGTTGTGGCTTGGAAATAATACCCTAGATCAGATGAGAGCTGTTACAAAAATGTGA
>III_III_1668_M24700_Australia_1932
ATGGGCCCCAGATCTTCTACCAGGATCCCAATACCTCTGATGTTGACCATCCGGATCGCGCTGGCACTGAGTTGTGTCCATCTGGCAAGTTCTCTTGATGGCAGGCCTCTTGCAGCTGCAGGGATCGTGGTAACAGGGGATAAAGCAGTCAACATATACACCTCATCCCAGACAGGGTCAATCATAGTCAAGTTACACCCAAATATGCCCAAGGATAAAGAGGCGTGTGCAAAAGCCCCGTTGGAGGCATACAACAGGACACTGACTACTTTGCTCACCCCCCTTGGTGATTCTATCCGCAGGATACAAGAGTCTGTGACTACATCCGGAGGAAGGAGACAGAAACGCTTTATAGGTGCTATTATCGGCAGTGTAGCTCTTGGGGTTGCAACAGCTGCACAGATAACAGCAGCCTCGGCCCTGATACAAGCCAATCAGAATGCTGCCAACATCCTCCGGCTTAAGGAGAGCATTACTGCAACCATTGAAGCTGTACATGAGGTCACTGACGGATTATCACAACTAGCAGTGGCAGTTGGGAAGATGCAGCAGTTTGTTAATGACCAGTTTAATAACACAGCTCAGGAATTGGACTGTATAAAAATTACACAGCAGGTTGGTGTAGAACTCAACCTGTACCTAACTGAATTGACTACAGTATTCGGGCCACAAATAACTTCCCCTGCCTTAACTCAGCTGACTATCCAGGCGCTTTACAACCTAGCTGGTGGTAATATGGATTACTTGTTGACTAAGTTAGGTGTAGGGAACAACCAACTCAGCTCATTAATTGGTAGCGGCTTGATCACCGGCAACCCTATTCTGTACGACTCACAGACTCAACTCTTGGGTATACAGGTAACTTTACCCTCAGTCGGAAACCTAAATAATATGCGTGCCACCTACCTGGAGACCTTGTCTGTAAGCACAACCAAGGGATTTGCCTCAGCACTCGTCCCAAAAGTGGTGACACAGGTCGGTTCTGTGATAGAAGAACTTGACACTTCATACTGTATAGAGACCGATTTGGATTTGTATTGTACAAGAATAGTGACATTCCCTATGTCTCCTGGTATTTATTCCTGTTTGAACGGCAATACATCGGCTTGCATGTATTCAAAGACTGAAGGCGCACTTACTACGCCATACATGACTCTCAAAGGCTCAGTTATTGCCAATTGCAAGATGACAACATGCAGATGTGCAGACCCCCCGGGTATCATATCGCAAAATTATGGAGAAGCTGTGTCTCTAATAGATAGGCACTCATGCAATGTCTTATCCTTGGACGGGATAACTTTGAGGCTCAGTGGGGAATTTGATGCAACTTATCAAAAGAATATCTCAATACTAGATTCTCAAGTAATAGTGACAGGCAATCTCGATATCTCAACTGAGCTTGGGAATGTCAACAACTCGATAAGTAATGCTTTGGATAAGTTAGAGGAAAGCAACAGCAAACTAGACAAAGTCAATGTCAAACTGACCAGCACATCTGCTCTCATTACCTATATCGCTTTAACTGCCATATCTCTTGTTTGCGGTATACTTAGTCTGGTTCTAGCATGCTACCTAATGTACAAGCAAAAGGCGCAACAAAAGACCTTGTTATGGCTTGGGAATAATACCCTGGGTCAGATGAGAGCCACTACAAAAATGTGA
>III_III_1669_M24701_chicken_Japan_MIY_51_1951
ATGGCCTCCAGATCTTCTACCAGGATCCCAGCACCCCTGATGCTGACCATCTGGATCGCGCTGGCACTGGGTTGTGTCCGTCTGACAAGTTCTCTTGATGGCAGGCCTCTTGCAGCTGCAGGGATCGTGGTAACAGGGGATAAGGCAGTTAACATATACACCTCATCCCAGACAGGGTCAATCATAATCAAGTTACTTCCAAATATGCCCAAGGATAAAGAGGCGTGTGCAAAAGCCCCGTTGGAGGCGTACAACAGGACACTAACTACTTTGCTCACCCCCCTTGGTGATTCTATCCGCAGGATACAAGAGTCTGTGACTACATCCGGAGGAAGGAGACAGAGACGCTTTATAGGTGCCATTATCGGTAGTGTAGCTCTTGGGGTTGCAACAGCTGCACAGATAACAGCAGCCTCGGCTCTGATACAAGCCAACCAGAATGCTGCCAACATCCTCCGGCTTAAGGAGAGCATTGCTGCAACCAATGAAGCTGTACACGAGGTCACTGACGGATTATCACAACTTGCAGTGGCAGTTGGGAAGATGCAGCAGTTTGTTAATGACCAGTTTAATAACACAACCCAGGAATTGGACTGTATAAAAATTACACACGAGGTTGGTGTAGAACTCAACCTGTACCTAACTGAATTGACTACAGTATTTGGGCCACAGATCACTTCCCCTGCCTTAAATCAGCTGACTATCCAGGCGCTTTATAATCTAGCTGGTGGTAATATGGATTACTTGTTAACTAAGCTAGGTCTAGGGAACAACCAACTCAGCTCATTAATTGGTAGTGGCTTGATCACCGGCAACCCTATTCTGTACGACTCACAGACTCAACTCTTGGGTATACAGGTAACTTTACCCTCAGTCGGGAACCTAAATAATATGCGTGCCACCTACCTGGAGACCTCGTCTGTAAGCACAACCAAGGGCTTTGCCTCGGCACTTGTCCCAAAAGTGGTAACACAGGTCGGTTCTGTGATAGAAGAACTTGACACCTCATACTGTATAGAGACCGATCTGGATTTGTATTGTACAAGAATAGTGACATTCCCTATGTCTCCTGGTATTTATTCCTGTTTGACCGGCAATACATCGGCTTGTATGTATTCAAAGACTGAAGGTGCACTTACTACGCCATACATGACTCTCAAAGGCTCAGTTATTGCAAATTGCAAGATGACAACATGTAGATGTGCAGACCCCCCGGGTATCATATCGCAAAATTATGGAGAAGCTGTGTCTCTAATAGATAGGCACTCATGTAATGTCTTATCCTTAGATGGGATAACTTTGAGGCTCAGTGGGGAATTTGATGCAGCTTATCAAAAGAATGTCTCAATACTAAATTCTCAAGTAATAGTGACAGGCAATCTCGATATCTCAACTGAGCTTGGGAATGCCAACAACTCGATAAGTAATGCTTTGAATAAGTTAGAGGAAAGCAACAGCAAACTAGACAAAGTCAATGTCAGACTGACCAACACATCTGCTCTCATTACCTATATCGTTTTAACTGTCATATCTCTTGTTTGTGGTATACTCAGCCTGGTTCTAGCATGCTACCTGATGCACAAGCAAAAGGCGCAACAAAAGACCTTGTTATGGCTTGGGAATAATACCCTAGATCAGATGAGAGCTACCACAAAAGCATGA
>III_III_1985_MH996904_pigeon_Bulgaria_Novo_Selo_1161_1995
ATGGACCCCAGATCTTCTACCAGGATCCCAGTACCTCTAATGCTGACCATACGGATCACGCTGGCACTGAGTTATGTCCGTCTGACAAGTTCTCTTGATGGCAGGCCTCTTGCAGCCGCAGGGATCGTGGTAACAGGGGATAAAGCAGTTAACATATACACCTCATCCCAGACAGGGTCAATCATAGTCAAGTTACTCCCAAATATGCCCAAGGACAAAGAGGCATGTGCAAAAGCCCCATTGGAGGCTTACAACAGGACACTGACTACTTTGCTTACCCCCCTTGGTGATTCTATCCGCAGGATACAAGAGTCTGTGACTACATCCGGAGGAAGGAGACAGAGACGCTTTATAGGTGCCATTATTGGCAGTGTAGCTCTAGGGGTTGCAACAGCTGCACAGATAACGGCAGCCTCGGCTCTGATACAAGCCAACCAGAATGCTGCTAACATCCTCCGGCTTAAGGAGAGCATTGCTGCAACCAATGAAGCTGTACACGAGGTCACTGGCGGATTGTCACAGTTAGCAGTGGCAGTTGGAAAGATGCAGCAATTTGTTAATGACCAGTTTAATAACACAGCTCAAGAGTTGGACTGTATAAAAATTACACAGCAGGTTGGTGTAGAACTCAACTTATACTTAACTGAATTGACTACAGTGTTCGGGCCACAAATCACTTCCCCTGCCTTAACTCAGTTGACTGTTCAGGCTCTTTACAATCTGGCTGGTGGTAATGTAGATTACTTGTTGACTAAGTTAGGTGTAGGGAACAACCAGCTCAGCTCATTGATTGGTAGCGGCTTGATCACCGGTAACCCTATTTTTTACGACTCACAGACTCAACTCTTGGGCATACAGGTGACTTTACCCTCAGTCGGGAACCTAAATAATATGCGTGCCACCTACTTGGAGACCTTGTCTGTAAGCACAACAAAGGGATTTGCCTCAGCACTTGTCCCAAAAGTAGTGACACAGGTCGGTTCTGTGATAGAAGAGCTTGACACCTCATACTGTATAGAAGCTGATTTGGATTTATATTGTACAAGAATAGTGACATTCCCTATGTCCCCTGGTATTTATTCCTGTTTGAGCGGCAATACATCGGCTTGCATGTATTCAAGGACTGAAGGCGCACTTACTACACCATACATGACTCTCAAAGGCTCAGTTGTTGCCAATTGCCAGATGACAACATGTAGATGTGCAGACCCCCCGGGTATCATATCACAAAATTATGGAGAGGCTGTGTCTCTAATAGATAAGCACTCATGCAATGTCGTATCCTTAGACGGGATAACTTTGAGGCTCAGTGGGGAATTTGATGCAACTTATCAAAAGAATATCTCAATATTAGATTCTCAAGTACTAGTGACAGGCAATCTCGATATCTCAACTGAGCTTGGGAATGTCAACCACTCAATAAGTAATGCTTTGGATAAGTTAGAGGAAAGCAACAGCAAACTAGACAAAGTCAATGTCAAACTGACCAGCACATCTGCTCTCATTACCTATATTGTTTTAACTGTCATATCTCTTGTTCTTGGTATGCTTAGCCTGGTTCTAGCATGCTATCTGATGTACAAGCAAAAAGCGCAACGAAAGACCTTGTTGTGGCTTGGAAATAATACCCTAGATCAGATGAGAGCTACTACAAAAATGTGA
>IV_IV_444_AY741404_Fowl_UK_Herts_1933
ATGGGCTCCAGATCTTCTACCAGGATCCCGGTTCCTCCAATGCTGATCATCCGAATTGTGCTGACGCTGAGTTGTATCCGTCTGACAAGCTCTCTTGATGGCAGGCCTCTTGCAGCTGCAGGGATCGTGGTAACAGGAGATAAAGCAGTCAACATATACACCTCATCCCAGACAGGGTCAATCATAGTCAAGTTACTCCCAAATATGCCCAAGGACAAAGAGGCGTGTGCAAAAGCCCCATTGGAGGCATACAACAGGACACTGACTACTTTGCTCACCCCCCTTGGTGATTCTATCCGCAGGATACAAGAGTCTGTGACTACTTCCGGAGGAAGGAGACAGAGACGCTTTATAGGTGCCATTATCGGCAGTGTAGCTCTTGGGGTTGCAACAGCTGCACAGATAACGGCAGCCTCGGCCCTGATACAAGCCAACCAGAATGCTGCCAACATCCTCCGGCTTAAGGAGAGCATTGCTGCAACCAATGAAGCTGTGCACGAGGTCACTGACGGATTATCACAACTAGCAGTGGCAGTAGGGAAGATGCAGCAGTTTGTTAATGACCAGTTTAATAATACAGCGCAAGAATTGGACTGTATAAAAATTACACAGCAGGTAGGTGTAGAACTCAACTTGTACCTAACTGAATTGACTACAGTATTCGGGCCACAAATCACTTCCCCTGCCTTAACTCAGCTGACTATCCAGGCGCTTTACAATTTAGCTGGTGGTAATATGGATTACTTGCTGACTAAGTTAGGTGTAGGGAACAACCAACTCAGCTCATTAATCGGTAGCGGCTTGATCACCGGCAACCCTATTCTGTACGACTCACAGACTCAGATCTTGGGTATACAGGTAACTTTGCCTTCAGTCGGGAACCTAAATAATATGCGTGCCACCTACTTGGAGACCTTATCTGTAAGCACAACCAAGGGATTTGCCTCAGCACTTGTCCCAAAAGTGGTGACACAGGTCGGTTCCGTGATAGAAGAACTTGACACCTCATACTGTATAGGGACCGACTTGGATTTATACTGTACAAGAATAGTGACATTCCCTATGTCTCCTGGTATTTATTCCTGTCTGAGCGGTAATACATCGGCTTGCATGTATTCAAAGACTGAAGGCGCACTTACTACGCCATATATGGCTCTCAAAGGCTCAGTTATTGCCAATTGCAAGATGACAACATGTAGATGTGCAGACCCTCCGGGTATCATATCGCAAAATTATGGAGAAGCTGTGTCCTTAATAGATAGGCACTCATGCAATGTCTTATCCTTAGACGGGATAACTCTGAGGCTCAGTGGGGAATTTGATGCAACCTATCAAAAGAATATCTCAATACTAGATTCTCAAGTTATAGTGACAGGCAATCTCGATATATCAACTGAGCTTGGGAATGTCAACAACTCAATAAGTAATGCCCTGAATAAGTTAGAGGAAAGCAACAGCAAACTAGACAAAGTCAATGTCAGACTGACCAGCACATCTGCTCTCATTACTTACATCGTTTTAACTGTCATATCTCTTGTTTTTGGTGTACTTAGCCTGGTTCTAGCATGCTACCTGATGTACAAGCAAAAGGCACAACAAAAGACCTTATTATGGCTTGGGAATAATACCCTTGATCAGATGAGAGCCACTACAAAAATATGA
>IV_IV_445_EU293914_Italy_Italien_1944
ATGGGCTCCAGATCTTCTACCAGGATCCCGGTACCTCTAATGCTGATCATCCGAATTGCGCTGACACTGAGCTGTATCCGTCTGACAAGCTCTCTTGATGGCAGGCCTCTTGCAGCTGCAGGGATCGTGGTAACAGGAGATAAAGCAGTCAACATATACACCTCATCCCAGACAGGGTCAATCATAGTCAAGTTACTCCCAAATATGCCCAAGGACAAAGAGGCGTGTGCAAAAGCCCCATTAGAGGCATACAACAGGACACTGACTACTTTGCTCACCCCCCTTGGCAATTCTATCCGCAGGATACAAGAGTCTGTGACTACTTCCGGAGGAAGGAGACAGAGACGCTTTATAGGTGCCATTATCGGCAGTGTAGCTCTTGGGGTTGCAACAGCTGCACAGATAACAGCAGCCTCGGCCCTGATACAAGCCAACCAGAATGCTGCCAACATCCTCCGGCTTAAGGAGAGCATTGCTGCAACCAATGAAGCTGTGCACGAGGTCACTGACGGATTATCACAACTAGCAGTGGCAGTAGGGAAGATGCAGCAGTTTGTTAATGACCAGTTTAATAATACAGCGCAAGAATTGGACTGTATAAAAATTACACAGCAGGTCGGTGTAGAACTCAACTTGTACCTAACTGAATTGACTACAGTATTCGGGCCACAAATCACTTCCCCTGCCTTAACTCCGCTGACTATCCAGGCGCTTTACAATTTAGCTGGTGGTAATATGGATTACTTGCTGACTAAGTTAGGTGTAGGGAACAACCAACTCAGCTCATTAATTGGTAGCGGCTTGATCACCGGCAACCCTATTCTGTACGACTCACAGACTCAGATCTTGGGTATACAGATAACTTTGCCTTCAGTAGGGAACCTAAATAATATGCGTGCCACCTACTTGGAGACCTTATCTGTAAGCACAACCAAGGGATTTGCCTCAGCACTTGTCCCAAAAGTGGTGACACAGGTCGGTTCCGTGATAGAAGAACTTGACACCTCATACTGTATGGAGACCGACTTGGATCTATACTGTACAAGAATAGTGACATTCCCTATGTCTCCTGGTATTTATTCCTGTCTGAGCGGTAATACATCGGCTTGCATGTATTCAAAGACTGAAGGCGCACTTACTACGCCATATATGGCTCTCAAAGGCTCAGTTATCGCCAATTGCAAGATGACAACATGTAGATGTGCAGACCCCCCGGGTATCATATCGCAAAATTATGGAGAAGCTGTGTCCTTAATAGATAGGCACTCATGCAATGTCTTATCCTTAGACGGGATAACTCTGAGGCTCAGTGGGGAATTTGATGCAACCTATCAAAAGAATATCTCAATACTAGATTCTCAAGTTATAGTGACAGGCAATCTCGATATATCAACTGAGCTTGGGAATGTCAACAACTCAATAAGTAATGCCCTGAATAAGTTAGAGGAAAGCAACAGCAAACTAGACAAAGTCAATGTCAAACTGACCAGCACATCTGCTCTCATTACCTACATCGTTTTAACTGTCATATCTCTTGTTTTTGGTGTACTTAGCCTGGTTCTAGCATGCTACCTGATGTACAAGCAAAAGGCACAACAAAAGACCTTATTATGGCTTGGGAATAATACCCTTGATCAGATGAGAGCCACTACAAAAATATGA
>IV_IV_448_MH996898_chicken_Nigeria_Plateau_1973_N53_1973
ATGGGCTCCAGATCTTCTACCAGGATCCCGGTATCTCCAATGCTGATCGTCCGAATTGCGCTGATGCTGAGTTGTATCCGTCTGACAAGCTCTCTTGATGGCAGGCCCCTTGCAGCTGCAGGGGTCGTGGTAACAGGAGACAAAGCAGTCAACATATACACCTCATCCCAGACGGGGTCAATCATAGTCAAATTACTCCCAAATATGCCCAAGGACAAAGAGGCGTGTGCGAAAGCCCCATTAGAGGCATACAACAGGACGCTGACTACTTTGCTCACCCCTCTTGGTGATTCCATTCGCAGGATACAAGAGTCTGTGACTACTTCCGGAGGAAGGAGACAGAGACGCTTTATAGGTGCCGTTATCGGCAGTGTGGCTCTTGGGGTTGCGACAGCTGCACAGATTACAGCAGCCGCGGCCCTGATACAGGCCAACCAGAATGCTGCTAACATCCTCCGGCTTAAGGAGAGCATTGCTGCGACTAATGAAGCTGTGCACGAGGTCACTGACGGATTATCACAACTAGCAGTGGCAGTAGGGAAAATGCAGCAGTTTGTTAATGACCAGTTTAATAATACAGCGCGAGAATTAGATTGCATAAAAATTGCACAGCAGGTCGGTGTGGAACTCAACCTGTACCTAACTGAATTGACTACAGTATTTGGGCCACAAATCACTTCCCCTGCCTTAACTCAGCTGACTGTCCAGGCACTTTACAGTTTGGCTGGTGGTAATATGGATTACTTGCTGACTAAGTTAGGTATAGGGAACAACCAACTCAGCTCGTTAATTGGTAGCGGCTTGATCACCGGCAACCCTATTCTGTACGACTCACAGACTCAGATCTTGGGTATACAGGTAACTTTGCCTTCAGTCGGGAACCTAAATAATATGCGCGCCACCTACTTGGAGACCTTATCAGTAAGCACAACTAAGGGATTTGCCTCCGCACTTGTCCCAAAAGTGGTGACACATGTCGGTTCCGTGATAGAGGAGCTTGACACTTCATACTGTATAGAGACCGACTTGGACTTGTACTGTACAAGAATAGTGACATTCCCTATGTCCCCTGGTATTTATTCCTGCCTGAGTGGTAATACATCGGCTTGCATGTATTCAAAGACTGAAGGCGCACTTACTACGCCATATATGGCTCTCAAAGGCTCAGTTATTGCCAATTGCAAGATGACGACATGTAGATGTGCAGACCCCCCGGGTATCATATCACAAAATTATGGAGAAGCTGTGTCCTTGATAGACAGGCATTCATGCAAAGTCCTATCCTTAGACGGGATAACTCTGAGGCTCAGTGGAGAATTTGATGCAACCTATCAAAAGAATATCTCAATACTAGATTCTCAAGTTATAGTGACAGGTAATCTCGATATATCAACTGAGCTTGGGAATGTCAACAACTCTATAAGTAATGCCCTGAGTAAGTTAGAGGAAAGCAACAGCAAACTAGACAAAGTCAATGTCAAGCTGACCAGCACATCTGCTCTCATTACCTACATTGTTTTAACTGTTATATCTCTTGTTTTCGGTGTACTCAGCCTGGTTCTAGCATGCTACCTGATGTACAAGCAGAAGGCACAACAAAAGACCTTGTTATGGCTTGGGAATAATACCCTTGATCAAATGAGAGCAACCACAAAAACATGA
>IV_IV_1969_MH092820_duck_Nigeria_Vom_1980_N55_1980
ATGGGCTTCAGATCTTCTACCAGGGTCTCGGTACCCCCAATGCTGATCATCCGAATTGCACTGACACTGAGCTGTATCCGTCTGACAAGCTCTCTTGATGGCAGGCCTCTTGCGGCTGCAGGGATCGTGGTAACAGGAGATAAAGCGGTCAACATATATACCTCATCTCAGACGGGGTCAATCATAGTCAAGCTACTCCCAAACATGCCCAAAGACAAGGAGGTATGTGCAAAAGCCCCATTGGAGGCGTACAACAAGACACTGACCACTCTGCTTACCCCTCTTGGTGATTCTATCCGCAGGATACAAGAGTCTGTGACTAGTTCCGGAGGAAGGAGGCAGAGACGCTTTATAGGTGCCATTATCGGCGGTGTAGCTCTTGGGGTTGCAACAGCTGCACAGATAACAGCAGCCGCGGCCCTGATACAGGCCAACCAGAATGCTGCCAACATCCTCCGGCTCAAAGAGAGCATTGCTGCAACCAACGAGGCTGTGCATGAGGTCACTGACGGATTATCACAACTAGCAGTAGCAGTAGGGAAGATGCAGCAGTTTGTTAATGACCAGTTTAATAATACAGCACAAGAATTGGATTGCGTAAAGGTGACACAGCAGATTGGTGTAGAACTCAACTTGTACCTAACTGAATTGACTACAGTATTTGGGCCACAAATCACTTCCCCTGCCTTAACTCAGCTGACTATCCAGGCGCTTTACAACTTAGCTGGTGGTAATATGGATTATCTACTGACTAAGTTAGGTGTAGGGAATAACCAACTCAGCTCATTAATTGGTAGCGGCTTGATCACTGGCAGCCCCATTCTATACGACTCACAGACGCAGATCTTGGGTATACAGATAACTTTACCTTCAGTAGGGAACCTGAATAATATGCGTGCCACCTACTTGGAGACCTTATCAGTAAGCACAACCAAGGGGTTTGCCTCAGCACTTGTCCCAAAAGTAGTGACACAGGTCGGTTCCGTGATAGAAGAGCTTGACACCTCATACTGTATAGAGACCGACTTGGATTTGTACTGTACAAGGATAGTGACATTCCCCATGTCTCCGGGTATTTATTCCTGTCTGAGCGGTAATACATCGGCTTGCACATATTCAAAGACAGAAGGCGCACTCACTACGCCATATATGGCTCTCAAGGGCTCAGTCATTGCCAACTGCAAGATGACAACATGCAGATGTGCGGACCCCCCAGGTATCATATCACAAAACTATGGAGAAGCTGTGTCCTTAATAGACAGGCATTCATGCAATGTCTTATCTTTAGACGGGATAACTCTGAGGCTCAGTGGAGAGTTTGATGCAACCTATCAAAAGAATATCTCAATACTAGATTCTCAAGTCATAGTGACAGGCAATCTCGACATATCAGCCGAGCTTGGGAATGTTAACAACTCAATAAGTAATGCCCTGAATAAGCTGGAGGAGAGTAATAACAAACTGGACAGAGTCAATGTGAAGCTGACTAGCACTTCTGCCCTCATTACCTACATTGTTTTAACTGTCATATCTCTTGTTTTTGGTGTACTTAGCCTGGTTCTAGCATGCTACCTGATGTACAAGCAAAAGGCACAACAAAAGACCTTGCTATGGCTTGGGAATAATACCCTTGATCAGATGAGAGCCACCACAAAAATATGA
>IV_IV_1977_MH996897_chicken_Nigeria_Kano_N52_899_1973
ATGGGCTCCAGATCTTCTACCAGGATCCCGGTACCTTCAATGCTGATCATCCCAATTGCGCTGACACTGAGTTGCATCCGTCTGGCAAGTTCTCTTGATGGCAGGCCCCTTGCAGCTGCAGGGATCGTGGTGACAGGAGATAAAGCAGTCAACATATACACCTCATCCCAGACAGGGTCAATCATAGTCAAGTTACTCCCAAATATGCCCAAGGACAAAGAGGCGTGTGCAAAGGCCCCATTGGAGGCATACAATAAGACACTGACTACTTTGCTTACCCCCCTTGGTGATTCTATCCGCAGGATACAAGAGTCTGTGACTACTTCCGGAGGAAGGAGACAGAGACGCTTTATAGGTGCCATTATCGGCGGTGTAGCTCTTGGGGTTGCAACAGCTGCACAGATAACAGCAGCCGCAGCCCTGATACAAGCCAAACAGAATGCTGCCAACATCCTCCGGCTAAAAGAGAGCATTGCTGCAACCAATGAAGCTGTGCACGAGGTCACTGATGGATTATCACAATTAGCAGTGGCAGTAGGGAAGATGCAACAGTTTGTTAATGACCAGTTTAATAATACAGCACAAGAATTGGACTGTATAAAGATTACACAGCAGGTCGGTGTAGAGCTCAACTTGTACCTAACTGAATTGACTACAGTATTTGGGCCACAAATCACTTCCCCTGCCTTAACTCAGCTGACTATCCAGGCGCTTTACAGTTTGGCTGGTGGTAATATGGATTACTTGCTGACTAAGTTAGGTGTAGGGAACAACCAACTCAGCTCATTAATTGGTAGCGGCTTGATCACCGGCAACCCTATTCTATATGACTCACAGACTCAGATATTGGGCATACAGGTAACTTTACCTTCAGTCGGGAACCTAAACAATATGCGTGCCACCTACTTGGAGACCTTATCGGTAAGCACAACCAAGGGATTTGCCTCAGCACTTGTCCCAAAAGTGGTGACGCAAGTCGGTTCTGTGATAGAAGAACTTGACACCTCATACTGTATAGAGACCGACTTGGATTTATACTGTACAAGAATAGTGACATTCCCTATGTCCCCGGGTATTTATTCCTGTCTGAGCGGTAATACGTCGGCTTGCATGTATTCGAAGACAGAAGGCGCGCTCACTACGCCGTATATGGCTCTCAAAGGTTCAGTTATTGCCAACTGCAAGATGACAACATGTAGATGTGCAGACCCCCCGGGTATCATATCACAAAATTATGGAGAAGCTGTGTCCTTAATAGACAGACGTTCATGCAATGTCTTATCCTTAGACGGGATAACTCTGAGGCTCAGTGGAGAATTTGATACAACTTATCAAAAGAATATCTCAATACTAGATTCTCAAGTAATAGTGACAGGCAACCTCGATATATCAACCGAGCTTGGGAATGTCAACAACTCAATAAGTAGTGCTCTGAATAAGTTAGAGGAAAGCAACAGCAAACTAGACAAAGTCAATGTTAAGCTGACTAGCACATCTGCCCTCATTACTTACATTGTTTTAACTGTCATATCTCTTGTTTTTGGTATACTTAGCCTGGTTCTAGCATGCTACCTGATGTACAAGCAAAAGGCACAACAAAAGACCTTGTTATGGCTTGGGAATAATACCCTTGATCAGATGAGAGCCACTACAAAAATGTGA
>IV_IV_1978_MH996899_chicken_Nigeria_FLD_N54_901_1973
ATGGGCTCCAGATCTTCTACCAGGGTCCCGGTACCTTCAATGCTGATCATCAGAATTGTACTGACACTGAGCTGTATCCGTCCGATAAGCTCTCTTGATGGCAGGCCCCTCGCGGCTGCAGGGATCGTGGTAACAGGAGATAAAGCAGTCAACATATACACCTCATCTCAGACAGGGTCAATCATAGTCAAGTTACTCCCAAATATGCCCAAGGACAAAGAGGCGTGTGCAAAAGCCCCATTGGAGGCATACAACAAAACACTGACTACTTTGCTCACCCCTCTTGGTGATTCTATCCGCAGGATACAAGAGTCTGTGACTACTTCCGGGGGAAGAAGGCAGAGACGCTTTATAGGTGCCATTATCGGCAGTGTAGCTCTTGGGGTTGCAACAGCCGCACAGATAACAGCAGCTGCGGCCCTGATACAAGCCAACCAGAATGCTGCCAACATCCTCCGGCTCAAAGAGAGCATTGCTGCAACCAATGAGGCTGTGCACGAGGTCACTGACGGATTATCACAACTAGCAGTGGCAGTAGGGAAGATGCAGCAGTTCGTTAATGACCAGTTTAATAATACAGCGCAAGAATTGGACTGTATAAAAATTACACAGCAGGTTGGTGTAGAACTCAACTTGTACCTAACTGAGTTGACTACAGTATTTGGGCCACAAATCACTTCCCCTGCCTTAACCCAGCTGACCATCCAGGCTCTTTACAATTTAGCTGGTGATAATATGGATTACTTGCTGACTAAGTTAGGTGTAGGGAACAACCAACTCAGCTCATTAATTGGTAGCGGCTTGATCACCGGCAACCCTATTCTGTACGACTCACAGACGCAGATCTTGGGTATACAGGTAACTCTGCCTTCAGTCGGGAACCTAAATAATATGCGTGCCACCTACTTGGAGACCTTATCAGTAAGCACAACCAAGGGATTTGCCTCAGCACTTGTCCCAAAAGTGGTGACACAGGTCGGTTCTGTGATAGAAGAACTTGACACCTCAAACTGTATAGAGACCGACTTGGATTTATACTGTACAAGAATAGTGACATACCCCATGTCCCCAGGTATTTATTCTTGTCTGAACGGTAATACATCGGCTTGTATGTATTCAAAGACAGAAGGCGCACTCACTACGCCATATATGGCTCTCAAAGGTTCAGTTATTGCCAATTGCAAGATGACAACATGTAGATGTGCAGACCCCCCGGGTATCATATCACAAAATTATGGAGAAGCTGTGTCTTTGATAGACAGGCACTCATGCAATGTCCTGTCATTAGACGGGATAACTCTGAGGCTCAGTGGAGAACTTGATGCAACCTATCAAAAGAATATCTCAATACTAGATTCTCAAGTCATAGTGACAGGCAATCTCGACATATCAACCGAGCTTGGGAATGTCAACAACTCAATAAGTAATGCCCTGAATAAGTTAGAGGAAAGCAACAGCAAACTAGACAAAGTCAATGTCAAGCTGACTAGCACATCTGCTCTCATTACCTACATTGCTTTAACTGTCATATCTCTTGTTTTTGGTGTACTTAGCCTGGTTTTAGCATGCTACCTGATGTACAAGCAAAAGGCACAACAAAAGACCTTGTTATGGCTTGGGAATAATACCCTTGATCAGATGAGAGCCACCACAAAAATATGA
>IV_IV_1979_MH996900_pullet_Bulgaria_Plovdiv_1153_1959
ATGGGCTCCAGATCTTCTACCAGGATCCCGGTTCCTTTAATGCTGATCATCCGAACTGTGCTGACACTGAGCTGTATCCGTCTGACAAGCTCTCTTGACGGCAGGCCTCTTGCAGCTGCAGGGATCGTGGTGACAGGGGACAAGGCAGTCAACATATACACCTCATCCCAAACAGGGTCAATCATAGTCAAGTTACTCCCAAATATGCCCAAGGATAAAGAGGCGTGTGCAAAAGCCCCATTAGAGGCATACAACAGGACGCTGACTACTTTGCTCACCCCCCTTGGTGACTCTATCCGCAGAATACAAGAGTCTGTGACTACTTCCGGAGGAAGGAGACAGAGACGCTTTATAGGTGCCGTTATCGGCAGTGTAGCTCTTGGAGTTGCAACAGCTGCACAGATAACAGCAGCCTCGGCCCTGATCCAAGCCAATCAGAATGCTGCCAACATCCTCCGGCTTAAGGAGAGCATTGCTGCAACCAATGAAGCTGTGCATGAGGTCACTGACGGATTATCACAACTAGCAGTGGCAGTAGGGAAGATGCAGCAGTTTATTAATGACCAGTTTAATAATACAGCGCAAGAATTGGATTGTATAAAAATTGCACAGCAGGTCGGTGTAGAACTCAACTTATACCTAACTGAATTGACTACTGTATTCGGGCCACAAATCACTTCCCCGGCCTTAACTCAGCTGACTATCCAGGCGCTTTACAATTTAGCTGGTGGTAATATGGATTACTTGCTGACTAAGTTAGGTGTAGGGAACAACCAACTCAGCTCATTAATTGGTAGCGGCTTGATTACCGGAAACCCCATTCTATACGACTCACAGACTCAGATCTTGGGTATACAGGTAACTTTGCCTTCAGTCGGGAACCTAAATAATATGCGTGCCACCTACTTGGAGACCTTATCTGTAAGCACAACCAAGGGATTTGCCTCAGCACTTGTCCCAAAAGTGGTGACACAGGTCGGTTCTGTGTTAGAAGAACTTGACACCTCATATTGTATAGGGACCGACCTGGATTTATACTGTACAAGAATAGTAACATTCCCCATGTCTCCTGGTATTTATTCCTGTCTGAGCGGTAATACATCAGCTTGCATGTATTCAAAGACTGAAGGCGCACTTACTACGCCATATATGGCTCTCAAAGGCTCGGTTATTGCCAATTGCAAGATGACAACATGTAGATGTGCAGACCCTCCGGGTATCATATCGCAAAATTATGGGGAAGCTGTGTCCTTAATAGATAGGCACTCATGTAATGTCTTATCCTTAGATGGGATAACCCTGAGGCTCAGTGGGGAATTTGATGCAACCTATCAAAAGAATATCTCAGTACTAGATTCCCAAGTTATAGTGACAGGCAATCTCGATATATCAACTGAGCTTGGGAATGTCAACAACTCAATAAGCAATGCCCTGAATAAGTTAGAGGAAAGCAACAGTAAGCTAGACAAAGTCAATGTTAGACTGACTGGCACATCTGCTCTCATTACTTACATCGTTTTAACTGTAATATCTCTTATTTTTGGTATACTCAGCCTGGTTCTAGCATGTTACTTGATGTGCAGGCAAAAGGCACAACAAAAGACCTTATTATGGCTCGGGAATAATACTCTTGCTCAGATGAGAGCTACCACAAAAATATGA
>IV_IV_2395_MH996952_chicken_Nigeria_Ibadan_VRD_Ibadan_2_1973
ATGGGCTCCAGATCTTCTACCAGGATCCCGGTTCCTCCAATGCTGATCATCCGAATTGTGCTGACGCTGAGTTGTATCCGTCTGACAAGCTCTCTTGATGGCAGGCCTCTTGCAGCTGCAGGGATCGTGGTAACAGGAGATAAAGCAGTCAACATATACACCTCATCCCAGATAGGGTCAATCATAGTCAAGTTACTCCCAAATATGCCCAAGGACAAAGAGGCGTGTGCAAAAGCCCCATTGGAGGCATACAACAGGACACTGACTACTTTGCTCACCCCCCTTGGTGATTCTATCCGCAGGATACAAGAGTCTGTGACTACTTCCGGAGGAAGGAGACAGAGACGCTTTATAGGTGCCATTATCGGCAGTGTAGCTCTTGGGGTTGCAACAGCTGCACAGATAACGGCAGCCTCGGCCCTGATACAAGCCAACCAGAATGCTGCCAACATCCTCCGGCTTAAGGAGAGCATTGCTGCAACCAATGAAGCTGTGCACGAGGTCACTGACGGATTATCACAAATAGCAGTGGCAGTAGGAAAGATGCAGCAGTTTGTTAATGACCAGTTTAATAATACAGCGCAAGAATTGGACTGTATCAAAATTACACAGCAGGTAGGTGTAGAACTCAACTTGTACCTAACTGAATTGACTACAGTATTCGGGCCACAAATCACTTCCCCTGCCTTAACTCAGCTGACTATCCAGGCGCTTTACAATTTAGCTGGTGGTAATATGGATTACTTGCTGACTAAGTTAGGTGTAGGGAACAACCAACTCAGCTCATTAATCGGTAGCGGCTTGATCACCGGCAACCCTATTCTGTACGACTCACAGACTCAGATCTTGGGTATACAGGTAACTTTGCCTTCAGTCGGGAACCTAAATAATATGCGTGCCACCTACTTGGAGACCTTATCTGTAAGCACAACCAAGGGATTTGCCTCAGCACTTGTCCCAAAAGTGGTGACACAGGTCGGTTCCGTGATAGAAGAACTTGACACCTCATACTGTATAGGGACCGACTTGGATTTATACTGTACAAGAATAGTGACATTCCCTGTGTCTCCTGGTATTTATTCCTGTCTGAGCGGTAATACATCGGCTTGCATGTATTCAAAGACTGAAGGCGCACTTACTACGCCATATATGGCTCTCAAAGGCTCAGTTATTGCCAATTGCAAGATGACAACATGTAGATGTGCAGACCCTCCGGGTATCATATCGCAAAATTATGGAGAAGCTGTGTCCTTAATAGATAGGCACTCATGCAATGTCTTATCCTTAGACGGGATAACTCTGAGGCTCAGTGGGGAATTTGATGCAACCTATCAAAAGAATATCTCAATACTAGATTCTCAAGTTATAGTGACAGGCAATCTCGATATATCAACTGAGCTTGGGAATGTCAACAACTCAATAAGTAATGCCCTGAATAAGTTAGAGGAAAGCAACAGCAAACTAGACAAAGTCAATGTCAGACTGACCAGCACATCTGCTCTCATTACTTACATCGTTTTAACTGTCATATCTCTTGTTTTTGGTGTACTTAGCCTGGTTCTAGCATGCTACCTGATGTACAAGCAAAAGGCACAACAAAAGACCTTATTATGGCTTGGGAATAATACCCTTGATCAGATGAGAGCCACTACAAAAATATGA
>IX_IX_1630_AF458009_chicken_China_FJ_1_1985
ATGGGCCCCAAATCTTCTACCAATGTCCCAGCACCTCTGATGCTGACCGTCAGGATTGCGCTGGCACTGAGCTGTGTCCGTCTGACAAATTCTCTCGATGGAAGGCCTCTTGCAGCTGCAGGGATTGTAGTAACGGGAGACAAAGCAGTCAACATATACACCTCATCTCAGACAGGGTCAATAATAGTCAAGTTACTCCCAAATATGCCTAAGGATAAAGAGGCGTGTGCAAAAGCCCCGTTGGAGGCATACAACAGGACACTGACTACTTTGCTCACCCCCCTTGGTGATTCTATCCGCAGGATACAAGAGTCTGCGACTACGTCCGGAGGAAGGAGGCAGAGACGCTTTATAGGTGCCATTATCGGCAGTGTAGCTCTTGGGGTTGCCACAGCTGCACAGATAACAGCAGCCTCAGCTCTGATACAAGCCAACCAGAATGCTGCCAACATCCTCCGGCTTAAAGAGAGCATTGCTGCAACTAATGAAGCTGTACATGAAGTCACTGACGGATTATCGCAACTAGCAGTGGCAGTTGGGAAGATGCAGCAGTTTGTTAATGACCAGTTTAATAACACAGCTCAGGAATTGGACTGTATAAAAATTACACAGCAGGTTGGTGTAGAACTCAACCTGTACCTAACTGAATTGACTACAGTATTCGGGCCACAAATCACTTCCCCTGCCTTAACTCAGCTGACTATCCAGGCGCTTTACAATCTAGCTGGTGGTAATATGGATTATTTGTTGACTAAGTTAGGTGTTGGGAACAACCAACTCAGCTCATTAATCGGTAGCGGCTTGATCACCGGTAACCCTATTCTGTACGATTCACAGACTCAACTCTTGGGTATACAGGTAACTTTACCCTCAGTCGGTAACCTAAATAATATGCGTGCTACCTACTTGGAGACCTTGTCTGTAAGCACAACCAAGGGATTTGCCTCAGCACTTGTCCCAAAAGTGGTGACACAGGTCGGGTCTGTGATAGAGGAACTTGACACCTCATACTGTGTAGAGACCGATTTGGATTTATATTGTACAAGAATAGTGACATTCCCTATGTCTCCTGGTATTTATTCCTGTCTGAGCGGTAATACATCAGCTTGCATGTATTCAAAGACTGAAGGTGCACTTACTACGCCATATATGACTATCAAGGGCTCAGTTATTGCCAATTGCAAGATGACAACATGCAGATGTGCAGACCCTCCGGGTATCATATCGCAAAATTATGGAGAAGCTGTGTCTCTAATAGATAGGCACTCATGCAATGTCTTATCCTTAGACGGGATAACTTTGAGGCTCAGTGGAGAATTTGACGTAACTTATCAAAAGAATATCTCAATATTAGATTCTCAGGTAATAGTGACAGGCAATCTCGATATCTCAACTGAACTTGGGAATGTCAACAACTCGATAAGTAATGCTTTGGATAAGTTAGAGGAAAGCAATAGCAAACTTGACAAAGTCAATGTCAAGCTGACCGGCACGTCTGCTCTCATTACCTATATAGTTTTAACTATCATATCTCTTGTTTGTGGTATACTTAGCCTGGTTCTAGCATGCTATCTGATGTATAAGCAAAAAGCGCAACAAAAGACCTTATTATGGCTTGGGAATAATACCCTAGATCAGATGAGAGCCACTACAA--------
>IX_IX_1638_FJ436303_chicken_China_ZJ_1_1986
ATGGGCCCCAAATCTTCTACCAATGTCCCAGCACCTCTGATGCTGACCGTCAGGATTGCGCTGGCACTGAGCTGTGTCCGTCTGACAAATTCTCTCGATGGAAGGCCTCTTGCAGCTGCAGGGATTGTAGTAACGGGAGACAAAGCAGTCAACATATACACCTCATCTCAGACAGGGTCAATAATAGTCAAGTTACTCCCAAATATGCCTAAGGATAAAGAGGCGTGTGCAAAAGCCCCGTTGGAGGCATACAACAGGACACTGACTACTTTGCTCACCCCCCTTGGTGATTCTATCCGCAGGATACAAGAGTCTGCGACTACGTCCGGAGGAAGGAGGCAGAGACGCTTTATAGGTGCCATTATCGGCAGTGTAGCTCTTGGGGTTGCCACAGCTGCACAGATAACAGCAGCCTCAGCTCTGATACAAGCCAACCAGAATGCTGCCAACATCCTCCGGCTTAAAGAGAGCATTGCTGCAACTAATGAAGCTGTACATGAAGTCACTGACGGATTATCGCAACTAGCAGTGGCAGTTGGGAAGATGCAGCAGTTTGTTAATGACCAGTTTAATAACACAGCTCAGGAATTGGACTGTATAAAAATTACACAGCAGGTTGGTGTAGAACTCAACCTGTACCTAACTGAATTGACTACAGTATTCGGGCCACAAATCACTTCCCCTGCCTTAACTCAGCTGACTATCCAGGCGCTTTACAATCTAGCTGGTGGTAATATGGATTATTTGTTGACTAAGTTAGGTGTTGGGAACAACCAACTCAGCTCATTAATCGGTAGCGGCTTGATCACCGGTAACCCTATTCTGTACGATTCACAGACTCAACTCTTGGGTATACAGGTAACTTTACCCTCAGTCGGTAACCTAAATAATATGCGTGCTACCTACTTGGAGACCTTGTCTGTAAGCACAACCAAGGGATTTGCCTCAGCACTTGTCCCAAAAGTGGTGACACAGGTCGGGTCTGTGATAGAGGAACTTGACACCTCATACTGTGTAGAGACCGATTTGGATTTATATTGTACAAGAATAGTGACATTCCCTATGTCCCCTGGTATTTATTCCTGTCTGAGCGGTAATACATCAGCTTGCATGTATTCAAAGACTGAAGGTGCACTTACTACGCCATATATGACTATCAAGGGCTCAGTTATTGCCAATTGCAAGATGACAACATGCAGATGTGCAGACCCTCCGGGTATCATATCGCTAAATTATGGAGAAGCTGTGTCTCTAATAGATAGGCACTCAAGCAATGTCTTATCCTTAGACGGGATAACTTTGAGGCTCAGTGGAGAATTTGACGTAACTTATCAAAAGAATATCTCAATATTAGATTCTCAGGTAATAGTGACAGGCAATCTCGATATCTCAACTGAACTTGGGAATGTCAACAACTCGATAAGTAATGCTTTGGATAAGTTAGAGGAAAGCAATAGCAAACTTGACAAAGTCAATGTCAAGCTGACCGGCACGTCTGCTCTCATTACCTATATAGTTTTAACTATCATATCTCTTGTTTGTGGTATACTTAGCCTGGTTCTAGCATGCTATCTGATGTATAAGCAAAAGGCGCAACAAAAGACCTTATTATGGCTTGGGAATAATACCCTAAATCAGATGAGGGCCACTACAAGAATGTGA
>IX_IX_1640_FJ436305_chicken_China_JS_1_1997
ATGGGCCCCAAATCTTCTACCAATGTCCCAGCACCTCTGATGCTGACCGTCAGGATTGCGCTGGCACTGAGCTGTGTCCGTCTGACAAATTCTCTCGATGGAAGGCCTCTTGCAGCTGCAGGGATTGTAGTAACGGGAGACAAAGCAGTCAACATATACACCTCATCTCAGACAGGGTCAATAATAGTCAAGTTACTCCCAAATATGCCTAAGGATAAAGAGGCGTGTGCAAAAGCCCCGTTGGAGGCATACAACAGGACACTGACTACTTTGCTCACCCCCCTTGGTGATTCTATCCGCAGGATACAAGAGTCTGCGACTACGTCCAGAGGAAGGAGGCAGAGACGCTTTATAGGTGCCATTATCGGCAGTGTAGCTCTTGGGGTTGCCACAGCTGCACAGATAACAGCAGCCTCAGCTCTGATACAAGCCAACCAGAATGCTGCCAACATCCTCCGGCTTAAAGAGAGCATTGCTGCAACTAATGAAGCTGTACATGAAGTCACTGACGGATTATCGCAACTAGCAGTGGCAGTTGGGAAGATGCAGCAGTTTGTTAATGACCAGTTTAATAACACAGCTCAGGAATTGGACTGTATAAAAATTACACAGCAGGTTGGTGTAGAACTCAACCTGTACCTAACTGAATTGACTACAGTATTCGGGCCACAAATCACTTCCCCTGCCTTAACTCAGCTGACTATCCAGGCGCTTTACAATCTAGCTGGTGGTAATATGGATTATTTGTTGACTAAGTTAGGTGTTGGGAACAACCAACTCAGCTCATTAATCGGTAGCGGCTTGATCACCGGTAACCCTATTCTGTACGATTCACAGACTCAACTCTTGGGTATACAGGTAACTTTACCCTCAGTCGGTAACCTAAATAATATGCGTGCTACCTACTTGGAGACCTTGTCTGTAAGCACAACCAAGGGGTTTGCCTCAGCACTTGTCCCAAAAGTGGTGACACAGGTCGGGTCTGTGATAGAGAAACTTGACACCTCATACTGTGTAGAGACCGATTTGGATTTATATTGTACAAGAATAGTGACATTCCCTATGTCTCCTGGTATTTATTCCTGTCTGAGCGGTAATACATCAGCTTGCATGTATTCAAAGACTGAAGGTGCACTTACTACGCCATATATGACTATCAAGGGCTCAGTTATTGCCAATTGCAAGATGACAACATGCAGATGTGCAGACCCTCCGGGTATCATATCGCAAAATTATGGAGAAGCTGTGTCTCTAATAGATAGGCACTCATGCAATGTCTTATCCTTAGACGGGATAACTTTGAGGCTCAGTGGAGAATTTGACGTAACTTATCAAAAGAATATCTCAATATTAGATTCTCAGGTAATAGTGACAGGCAATCTCGATATCTCAACTGAACTTGGGAATGTCAACAACTCGATAAGTAATGCTTTGGATAAGTTAGAGGAAAGCAATAGCAAACTTGACAAAGTCAATGTCAAGCTGACCGGCACGTCTGCTCTCATTACCTATATAGTTTTAACTATCATATCTCTTGTTTGTGGTATACTTAGCCTGGTTCTAGCATGCTATCTGATGTATAAGCAAAAGGCGCAACAAAAGACCTTATTATGGCTTGGGAATAATACCCTAAATCAGATGAGGGCCACTACAAGAATGTGA
>IX_IX_1661_AY508514_chicken_China_F48E9_1948
ATGGGCCCCAAATCTTCTACCAATGTCCCAGCACCTCTGATGCTGACCGTCAGGATTGCGCTGGCACTGAGCTGTGTCCGTCTGACAAATTCTCTCGATGGAAGGCCTCTTGCAGCTGCAGGGATTGTAGTAACGGGAGACAAAGCAGTCAACATATACACCTCATCTCAGACAGGGTCAATAATAGTCAAGTTACTCCCAAATATGCCTAAGGATAAAGAGGCGTGTGCAAAAGCCCCGTTGGAGGCATACAACAGGACACTGACTACTTTGCTCACCCCCCTTGGTGATTCTATCCGCAGGATACAAGAGTCTGCGACTACGTCCGGAGGAAGGAGGCAGAGACGCTTTATAGGTGCCATTATCGGCAGTGTAGCTCTTGGGGTTGCCACAGATGCCCAGATAACAGCAGCCTCAGCTCTGATACAAGCCAACCAGAATGCTGCCAACATCCTCCGGCTTAAAGAGAGCATTGCTGCAACTAATGAAGCTGTACATGAAGTCACTGACGGATTATCGCAACTAGCAGTGGCAGTTGGGAAGATGCAGCAGTTTGTTAATGACCAGTTTAATAACACAGCTCAGGAATTGGACTGTATAAAAATTACACAGCAGGTTGGTGTAGAACTCAACCTGTACCTAACTGAATTGACTACAGTATTCGGGCCACAAATCACTTCCCCTGCCTTAACTCAGCTGACTATCCAGGCGCTTTACAATCTAGCTGGTGGTAATATGGATTATTTGTTGACTAAGTTAGGTGTTGGGAACAACCAACTCAGCTCATTAATCGGTAGCGGCTTGATCACCGGTAACCCTATTCTGTACGATTCACAGACTCAACTCTTAGGTATACAGGTAACTTTACCCTCAGTCGGTAACCTAAATAATATGCGTGCTACCTACTTGGAGACCTTGTCTGTAAGCACAACCAAGGGATTTGCCTCAGCACTTGTCCCAAAAGTGGTGACACAGGTCGGGTCTGTGATAGAGGAACTTGACACCTCATACTGTGTAGAGACCGATTTGGATTTATATTGTACAAGAATAGTGACATTCCCTATGTCTCCTGGTATTTATTCCTGTCTGAGCGGTAATACATCAGCTTGCATGTATTCAAAGACTGAAGGTGCACTTACTACGCCATATATGACTATCAAGGGCTCAGTTATTGCCAATTGCAAGATGACAACATGCAGATGTGCAGACCCTCCGGGTATCATATCGCAAAATTATGGAGAAGCTGTGTCTCTAATAGATAGGCACTCATGCAATGTCTTATCCTTAGACGGGATAACTTTGAGGCTCAGTGGAGAATTTGACGTAACTTATCAAAAGAATATCTCAATATTAGATTCTCAGGTAATAGTGACAGGCAATCTCGATATCTCAACTGAACTTGGGAATGTCAACAACTCGATAAGTAATGCTTTGGATAAGTTAGAGGAAAGCAATAGCAAACTTGACAAAGTCAATGTCAAGCTGACCGGCACGTCTGCTCTCATTACCTATATAGTTTTAACTATCATATCTCTTGTTTGTGGTATACTTAGCCTGGTTCTAGCATGCTATCTGATGTATAAGCAAAAGGCGCAACAAAAGACCTTATTATGGCTTGGGAATAATACCCTAAATCAGATGAGGGCCACTACAAGAATCTGA
>IX_IX_1663_FJ436302_chicken_China_F48E8_1946_1948
ATGGGCCCCAAATCTTCTACCAATGTCCCAGCACCTCTGATGCTGACCGTCAGGATTGCGCTGGCACTGAGCTGTGTCCGTCTGACAAATTCTCTCGATGGAAGGCCTCTTGCAGCTGCAGGGATTGTAGTAACGGGAGACAAAGCAGTCAACATATACACCTCATCTCAGACAGGGTCAATAATAGTCAAGTTACTCCCAAATATGCCTAAGGATAAAGAGGCGTGTGCAAAAGCCCCGTTGGAGGCATACAACAGGACACTGACTACTTTGCTCACCCCCCTTGGTGATTCTATCCGCAGGATACAAGAGTCTGCGACTACGTCCGGAGGAAGGAGGCAGAGACGCTTTATAGGTGCCATTATCGGCAGTGTAGCTCTTGGGGTTGCCACAGCTGCACAGATAACAGCAGCCTCAGCTCTGATACAAGCCAACCAGAATGCTGCCAACATCCTCCGGCTTAAAGAGAGCATTGCTGCAACTAATGAAGCTGTACATGAAGTCACTGACGGATTATCGCAACTAGCAGTGGCAGTTGGGAAGATGCAGCAGTTTGTTAATGACCAGTTTAATAACACAGCTCAGGAATTGGACTGTATAAAAATTACACAGCAGGTTGGTGTAGAACTCAACCTGTACCTAACTGAATTGACTACAGTATTCGGGCCACAAATCACTTCCCCTGCCTTAACTCAGCTGACTATCCAGGCGCTTTACAATCTAGCTGGTGGTAATATGGATTATTTGTTGACTAAGTTAGGTGTTGGGAACAACCAACTCAGCTCATTAATCGGTAGCGGCTTGATCACCGGTAACCCTATTCTGTACGATTCACAGACTCAACTCTTGGGTATACAGGTAACTTTACCCTCAGTCGGTAACCTAAATAATATGCGTGCTACCTACTTGGAGACCTTGTCTGTAAGCACAACCAAGGGATTTGCCTCAGCACTTGTCCCAAAAGTGGTGACACAGGTCGGGTCTGTGATAGAGGAACTTGACACCTCATACTGTGTAGAGACCGATTTGGATTTATATTGTACAAGAATAGTGACATTCCCTATGTCTCCTGGTATTTATTCCTGTCTGAGCGGTAATACATCAGCTTGCATGTATTCAAAGACTGAAGGTGCACTTACTACGCCATATATGACTATCAAGGGCTCAGTTATTGCCAATTGCAAGATGACAACATGCAGATGTGCAGACCCTCCGGGTATCATATCGCAAAATTATGGAGAAGCTGTGTCTCTAATAGATAGGCACTCATGCAATGTCTTATCCTTAGACGGGATAACTTTGAGGCTCAGTGGAGAATTTGACGTAACTTATCAAAAGAATATCTCAATATTAGATTCTCAGGTAATAGTGACAGGCAATCTCGATATCTCAACTGAACTTGGGAATGTCAACAACTCGATAAGTAATGCTTTGGATAAGTTAGAGGAAAGCAATAGCAAACTTGACAAAGTCAATGTCAAGCTGACCGGCACGTCTGCTCTCATTACCTATATAGTTTTAACTATCATATCTCTTGTTTGTGGTATACTTAGCCTGGTTCTAGCATGCTATCTGATGTATAAGCAAAAGGCGCAACAAAAGACCTTATTATGGCTTGGGAATAATACCCTAAATCAGATGAGGGCCACTACAAGAATGTGA
>IX_IX_1995_MF278924_1_chicken_China_FS_SS_N_1997
ATGGGCCCCAAATCTTCTACCAATGTCCCAGCACCTCTGATGCTGACCGTCAGGATTGCGCTGGCACTGAGCTGTGTCCGTCTGACAAATTCTCTCGATGGAAGGCCTCTTGCAGCTGCAGGGATTGTAGTAACGGGAGACAAAGCAGTCAACATATACACCTCATCTCAGACAGGGTCAATAATAGTCAAGTTACTCCCAAATATGCCTAAGGATAAAGAGGCGTGTGCAAAAGCCCCGTTGGAGGCATACAACAGGACACTGACTACTTTGCTCACCCCCCTTGGTGATTCTATCCGCAGGATACAAGAGTCTGCGACTACGTCCGGAGGAAGGAGGCAGAGACGCTTTGTAGGTGCCATTATCGGCAGTGTAGCTCTTGGGGTTGCCACAGCTGCACAGATAACAGCAGCCTCAGCTCTGATACAAGCCAACCAGAATGCTGCCAACATCCTCCGGCTTAAAGAGAGCATTGCTGCAACTAATGAAGCTGTACATGAAGTCACTGACGGATTATCGCAACTAGCAGTGGCAGTTGGGAAGATGCAGCAGTTTGTTAATGACCAGTTTAATAACACAGCTCAGGAATTGGACTGTACAAAAATTACACAGCAGGTTGGTGTAGAACTCAACCTGTACCTAACTGAATTGACTACAGTATTCGGGCCACAAATCACTTCCCCTGCCTTAACTCAGCTGACTATCCAGGCGCTTTACAATCTAGCTGGTGGTAATATGGATTATTTGTTGACTAAGTTAGGTGTTGGGAACAACCAACTCAGCTCATTAATCGGTAGCGGCTTGATCACCGGTAACCCTATTCTGTACGATTCACAGACTCAACTCTTGGGTATACAGGTAACTTTACCCTCAGTCGGTAACCTAAATAATATGCGTGCTACCTACTTGGAGACCTTGTCTGTAAGCACAACCAAGGGATTTGCCTCAGCACTTGTCCCAAAAGTGGTGACACAGGTCGGGTCTGTGATAGAGGAACTTGACACCTCATACTGTGCAGAGACCGATTTGGATTTATATTGTACAAGAATAGTGACATTCCCTATGTCTCCTGGTATTTATTCCTGTCTGAGCGGTAATACATCAGCTTGCATGTATTCAAAGACTGAAGGTGCACTTACTACGCCATATATGACTATCAAGGGCTCAGTTATTGCCAATTGCAAGATGACAACATGCAGATGTGCAGACCCTCCGGGTATCATATCGCAAAATTATGGAGAAGCTGTGTCTCTAATAGATAGGCACTCATGCAATGTCTTATCCTTAGACGGGATAACTTTGAGGCTCAGTGGAGAATTTGACGTAACTTATCAAAAGAATATCTCAATATTAGATTCTCAGGTAATAGTGACAGGCAATCTCGATATCTCAACTGAACTTGGGAATGTCAACAACTCGATAAGTAATGCTTTGGATAAGTTAGAGGAAAGCAATAGCAAACTTGACAAAGTCAATGTCAAGCTGACCGGCACGTCTGCTCTCATTACCTATATAGTTTTAACTATCATATCTCTTGTTTGCGGTATACTTAGCCTGGTTCTAGCATGCTATCTGATGTATAAGCAAAAGGCGCAACAAAAGACCTTATTATGGCTTGGGAATAATACCCTAAATCAGATGAGGGCCACTACAAGAATGTGA
>UNCL1_UNCL_1968_KT987209_chicken_India_TPT_2_AP_2012
ATGGGCTCCAGATCTTCTACCAAGACCCCAGCACATCTAGTGCTGATCATCCGAACTGCATTGACACTGAGCTGGATCCGTCTGGCAAACTCTCTTGATGGCAGGCCCCTTGCAGCTGCAGGAATCGTAGTAACGGGAGATAAAGCAGTCAACATCTACACCTCATCCCAGACAGGTTCAATCATAGTCAAGTTACTCCCGAATATGCCCAAGGATAAAGAGGCGTGTGCAAAAGCTCCATTGGAGGCATATAACAGGACGCTGACCACTTTGCTCACTCCCCTTGGTGACTCTATCCGCAGGATACAAGAATCTGTGACCACATCCGGAGGGAGGAGACAGAGACGCTTTATAGGTGCTGTTATTGGCAGTGTAGCTCTTGGGGTCGCAACAGCTGCACAGATAACAGCAGCCTCGGCTCTTATACAAGCCAACCAGAATGCTGCCAACATCCTCCGGCTTAAGGAGAGCATTGCAGCAACCAATGAGGCTGTGCACGAGGTCACCGACGGATTATCACAACTAGCAGTAGCAGTCGGGAAGATGCAGCAGTTTGTTAATGACCAGTTTAATAATACAGCGCAAGAATTGGACTGTATAAAAATTACACAACAGGTCGGTGTAGAACTCAACTTGTACCTAACTGAATTGACTACAGTATTTGGGCCACAAATCACATCCCCCGCCCTAACTCAGCTGACTGTCCAGGCGCTTTACAATTTAGCTGGTGGCAATATGGATTACTTGTTGACTAAATTAGGTGTAGGGAACAACCAACTCAGCTCATTAATTGGTAGCGGCTTGGTCACCGGCAACCCTATTCTGTATGACTCACAGACTCAGCTCTTGGGTATACAAGTAAATTTACCTTCAGTCGGTACCCTAAATAATATGCGAGCCACTTACTTGGAGACCCTATCTGTAAGTACGACCAAGGGATTTGCCTCAGCACTTGTCCCAAAGGTGGTGACACAGGTCGGTTCTGTGATAGAAGAACTTGATACCTCATACTGTATAGGGACCGATCTGGATCTATACTGTACAAGAATAGTGACATTCCCTATGTCTCCTAGTATTTATTCTTGTCTGAGCGGTAATACATCAGCCTGTATGTATTCAAAGACTGAAGGCGCACTTACTACACCATATATGGCTCTCAAAGGCTCGGTCATTGCCAATTGCAAGATGACAACATGTAGATGTGTAGACCCCCCAGGCATCATATCGCAAAATTACGGAGAAGCTGTATCTCTAATAGATAGGCACTCATGCAATGTCTTATCCTTAGACGGGATAACTCTGAGGCTCAGTGGGGAATTTGACGCAACCTATCAAAAGAATATTTCAATACTAGATTCTCAAGTCATAGTGACAGGCAATCTCGATATATCAACTGAGCTTGGGAATGTCAACAACTCAATAAGTAATGCTCTGGATAAGTTAGAGGAAAGCAACAGCAAACTGGACAAAGTCAATGTTAAACTTACTAGCACGTCTGCTCTCATTACTTACATTATTTTGACTGTAATATCTCTTGCTCTTGGTGCACTCAGCCTTGCACTAGCATGCCACCTGATGTACAAACAAAGGGCACAACAAAAGACCTTACTATGGCTTGGGAATAACACCCTAGATCAGATGAGGGCCGCTACCAAAATATGA
>UNCL2_UNCL_1971_GU187941_chicken_India_Namakkal_Tamil_Nadu_1987
ATGGGCTCCAGATCTTCTACCAGGACCCCAGCACATCTAGTGCTGATCATCCGAACTGCATTGACACTGAGCTGGATCCGTCTGGCAAACTCTCTTGATGGCAGGCCCCTTGCAGCTGCAGGAATCGTAGTAACGGGAGATAAAGCAGTCAACATCTACACCTCATCCCAGACAGGTTCAATCATAGTCAAGTTACTTCCGAGTATGCCCAAGGATAAAGAGGCGTGTGCAAAAGCTCCATTGGAGGCATATAACAGGACGCTGACCACTTTGCTCACTCCCCTTGGTGACTCTATCCGCAGGATACAAGAATCTGTGACCACATCCGGAGGGAGGAGACAGAGACGCTTTATAGGTGCTGTTATTGGCAGTGTAGCTCTTGGGGTCGCAACAGCTGCACAGATAACAGCAGCCTCGGCTCTTATACAAGCCAACCAGAATGCTGCCAACATCCTCCGGCTTAAGGAGAGCATTGCAGCAACCAATGAGGCTGTGCACGAGGTCACCGACGGATTATCACAACTAGCAGTAGCAGTCGGGAAGATGCAGCAGTTTGTTAATGACCAGTTTAATAATACAGCGCAAGAATTGGACTGTATAAAAATTACACAACAGGTCGGTGTAGAACTCAACTTGTACCTAACTGAATTGACTACAGTATTTGGGCCACAAATCACATCCCCCGCCCTAACTCAGCTGACTGTCCAGGCGCTTTACAATTTAGCTGGTGGCAATATGGATTACTTGTTGACTAAATTAGGTGTAGGGAACAACCAACTCAGCTCATTAATTGGTAGCGGCTTGGTCACCGGCAACCCTATTCTGTATGACTCACAGACTCAGCTCTTGGGTATACAAGTAAATTTACCTTCAGTCGGTAACCTAAATAATATGCGAGCCACTTACTTGGAGACCCTATCTGTAAGTACGACCAAGGGATTTGCCTCAGCACTTGTCCCAAAGGTGGTGACACAGGTCGGTTCTGTGATAGAAGAACTTGATACCTCATACTGTATAGGGACCGATCTGGATCTATACTGTACAAGAATAGTGACATTCCCTATGTCTCCTAGTATTTATTCTTGTCTGAGCGGTAATACATCAGCCTGTATGTATTCAAAGACTGAAGGCGCACTTACTACACCATATATGGCTCTCAAAGGCTCGGTCATTGCCAATTGCAAGATGACAACATGTAGATGTGTAGACCCCCCAGGCATCATATCGCAAAATTACGGAGAAGCTGTATCTCTAATAGATAGGCACTCATGCAATGTCTTATCCTTAGACGGGATAACTCTGAGGCTCAGTGGGGAATTTGACGCAACCTATCAAAAGAATATTTCAATACTAGATTCTCAAGTCATAGTGACAGGCAATCTCGATATATCAACTGAGCTTGGGAATGTCAACAACTCAATAAGTAATGCTCTGGATAAGTTAGAGGAAAGCAACAGCAAACTGGACAAAGTCAATGTTAAACTTACTAGCACGTCTGCTCTCATTACTTACATTATTTTGACTGTAATATCTCTTGCTCTTGGTGCACTCAGCCTTGCACTAGCATGCCACCTGATGTACAAACAAAGGGCACAACAAAAGACCTTACTATGGCTTGGGAATAATACCCTAGATCAGATGAGGGCCGCTACCAAAATATGA
>UNCL3_UNCL_1972_HQ011508_peacock_India_2K36_Chennai_2008
ATGGGCTCCAGATCTTCTACCAGGACCCCAGCACATCTAGTGCTGATCATCCGAACTGCATTGACACTGAGCTGGATCCGTCTGGCAAACTCTCTTGATGGCAGGCCCCTTGCAGCTGCAGGAATCGTAGTAACGGGAGATAAAGCAGTCAACATCTACACCTCATCCCAGACAGGTTCAATCATAGTCAAGTTACTCCCGAATATGCCCAAGGATAAAGAGGCGTGTGCAAAAGCTCCATTGGAGGCATATAACAGGACGCTGACCACTTTGCTCACTCCCCTTGGTGACTCTATCCGCAGGATACAAGAATCTGTGACCACATCCGGAGGGAGGAGACAGAGACGCTTTATAGGTGCTGTTATTGGCAGTGTAGCTCTTGGGGTCGCAACAGCTGCACAGATAACAGCAGCCTCGGCTCTTATACAAGCCAACCAGAATGCTGCCAACATCCTCCGGCTTAAGGAGAGCATTGCAGCAACCAATGAGGCTGTGCACGAGGTCACCGACGGATTATCACAACTAGCAGTAGCAGTCGGGAAGATGCAGCAGTTTGTTAATGACCAGTTTAATAATACAGCGCAAGAATTGGACTGTATAAAAATTACACAACAGGTCGGTGTAGAACTCAACTTGTACCTAACTGAATTGACTACAGTATTTGGGCCACAAATCACATCCCCCGCCCTAACTCAGCTGACTGTCCAGGCGCTTTACAATTTAGCTGGTGGCAATATGGATTACTTGTTGACTAAATTAGGTGTAGGGAACAACCAACTCAGCTCATTAATTGGTAGCGGCTTGGTCACCGGCAACCCTATTCTGTATGACTCACAGACTCAGCTCTTGGGTATACAAGTAAATTTACCTTCAGTCGGTAACCTAAATAATATGCGAGCCACTTACTTGGAGACCCTATCTGTAAGTACGACCAAGGGATTTGCCTCAGCACTTGTCCCAAAGGTGGTGACACAGGTCGGTTCTGTGATAGAAGAACTTGATACCTCATACTGTATAGGGACCGATCTGGATCTATACTGTACAAGAATAGTGACATTCCCTATGTCTCCTAGTATTTATTCTTGTCTGAGCGGTAATACATCAGCCTGTATGTATTCAAAGACTGAAGGCGCACTTACTACACCATATATGGCTCTCAAAGGCTCGGTCATTGCCAATTGCAAGATGACAACATGTAGATGTGTAGACCCCCCAGGCATCATATCGCAAAATTACGGAGAAGCTGTATCTCTAATAGATAGGCACTCATGCAATGTCTTATCCTTAGACGGGATAACTCTGAGGCTCAGTGGGGAATTTGACGCAACCTATCAAAAGAATATTTCAATACTAGATTCTCAAGTCATAGTGACAGGCAATCTCGATATATCAACTGAGCTTGGGAATGTCAACAACTCAATAAGTAATGCTCTGGATAAGTTAGAGGAAAGCAACAGCAAACTGGACAAAGTCAATGTCAAACTTACTAGCACGTCTGCTCTCATTACTTACATTATTTTGACTGTAATATCTCTTGCTCTTGGTGCACTCAGCCTTGCACTAGCATGCCACCTGATGTACAAACAAAGGGCACAACAAAAGACCTTACTATGGCTTGGGAATAATACCCTAGATCAGATGAGGGCCGCTACCAAAATATGA
>UNCL4_UNCL_1973_KM056353_chicken_India_55_TN_Namakkal
ATGGGCTCCAGATCTTCTACCAGGACCCCAGCACATCTAGTGCTGATCATCCGAACTGCATTGACACTGAGCTGGATCCGTCTGGCAAACTCTCTTGATGGCAGGCCCCTTGCAGCTGCAGGAATCGTAGTAACGGGAGATAAAGCAGTCAACATCTACACCTCATCCCAGACAGGTTCAATCATAGTCAAGTTACTCCCGAATATGCCCAAGGATAAAGAGGCGTGTGCAAAAGCTCCATTGGAGGCATATAACAGGACGCTGACCACTTTGCTCACTCCCCTTGGTGACTCTATCCGCAGGATACAAGAATCTGTGACCACATCCGGAGGGAGGAGACAGAGACGCTTTATAGGTGCTGTTATTGGCAGTGTAGCTCTTGGGGTCGCAACAGCTGCACAGATAACAGCAGCCTCGGCTCTTATACAAGCCAACCAGAATGCTGCCAACATCCTCCGGCTTAAGGAGAGCATTGCAGCAACCAATGAGGCTGTGCACGAGGTCACCGACGGATTATCACAACTAGCAGTAGCAGTCGGGAAGATGCAGCAGTTTGTTAATGACCAGTTTAATAATACAGCGCAAGAATTGGACTGTATAAAAATTACACAACAGGTCGGTGTAGAACTCAACTTGTACCTAACTGAATTGACTACAGTATTTGGGCCACAAATCACATCCCCCGCCCTAACTCAGCTGACTGTCCAGGCGCTTTACAATTTAGCTGGTGGCAATATGGATTACTTGTTGACTAAATTAGGTGTAGGGAACAACCAACTCAGCTCATTAATTGGTAGCGGCTTGGTCACCGGCAACCCTATTCTGTATGACTCACAGACTCAGCTCTTGGGTATACAAGTAAATTTACCTTCAGTCGGTAACCTAAATAATATGCGAGCCACTTACTTGGAGACCCTATCTGTAAGTACGACCAAGGGATTTGCCTCAGCACTTGTCCCAAAGGTGGTGACACAGGTCGGTTCTGTGATAGAAGAACTTGATACCTCATACTGTATAGGGACCGATCTGGATCTATACTGTACAAGAATAGTGACATTCCCTATGTCTCCTAGTATTTATTCTTGTCTGAGCGGTAATACATCAGCCTGTATGTATTCAAAGACTGAAGGCGCACTTACTACACCATATATGGCTCTCAAAGGCTCGGTCATTGCCAATTGCAAGATGACAACATGTAGATGTGTAGACCCCCCAGGCATCATATCGCAAAATTACGGAGAAGCTGTATCTCTAATAGATAGGCACTCATGCAATGTCTTATCCTTAGACGGGATAACTCTGAGGCTCAGTGGGGAATTTGACGCAACCTATCAAAAGAATATTTCAATACTAGATTCTCAAGTCATAGTGACAGGCAATCTCGATATATCAACTGAGCTTGGGAATGTCAACAACTCAATAAGTAATGCTCTGGATAAGTTAGAGGAAAGCAACAGCAAACTGGACAAAGTCAATGTTAAACTTACTAGCACGTCTGCTCTCATTACTTACATTATTTTGACTGTAATATCTCTTGCTCTTGGTGCACTCAGCCTTGCACTAGCATGCCACCTGATGTACAAACAAAGGGCACAACAAAAGACCTTACTATGGCTTGGGAATAATACCCTAGATCAGATGAGGGCCGCTACCAAAATATGA
>UNCL5_VI_561_JN872153_chicken_USA_California_1083_Fontana_ancetsral_1971
ATGGGCTCCAAACCTTCTACCAGGATCCCAGTACCTCTGATGCTGATCACCCAGATTATGTTGATATTGAGCTGTATCTGTCTGGCAAGCTCTCTTGACGGCAGGCCTCTTGCAGCTGCAGGGATTGTGGTAACAGGAGATAAAGCAGTCAATATATACACCTCATCTCAGACGGGGTCAATCATAGTCAAGTTGCTCCCAAATATGCCCAAGGACAAAGAGGCGTGTGCAAAAGCCCCGTTAGAAGCATACAACAGAACTCTGACTGCTTTTCTCACCCCCCTTGGTGATTCCATCCGCAGGATACAAGGGTCTGTGTCTACATCAGGAGGAAGGAGACAGAAACGCTTTATAGGTGCTATTATCGGCAGTGTAGCTCTCGGGGTTGCAACAGCGGCACAGATCACAGCAGCAGCGGCCCTAATACAAGCCAACCAAAATGCCGCCAACATCCTCCGGCTTAAGGAGAGCATTGCTGCAACCAATGAGGCTGTGCATGAGGTCACCGACGGATTATCGCAACTAGCAGTGGCAGTTGGGAAGATGCAGCAGTTTGTTAATGACCAGTTTAATAATACGGCGCGTGAATTGGACTGTATAAAAATTACACAACAAGTTGGTGTAGAACTCAACCTATACCTAACTGAACTGACTACAGTGTTCGGGCCACAAATCACTTCCCCTGCCCTGACTCAGCTGACTATCCAGGCACTTTATAATTTAGCTGGTGGCAACATGGATTACTTATTGACTAAGTTAGGTGTAGGGAACAATCAACTCAGCTCATTAATTGGTAGCGGCTTGATCACCGGCAACCCTATACTGTATGACTCACAGACTCAACTCTTGGGCATACAGGTGAATTTACCCTCAGTCGGGAACCTGAATAATATGCGTGCCACCTACTTGGAGACCTTATCTGTAAGCACAACCAAAGGGTTTGCCTCAGCACTTGTCCCAAAGGTAGTGACACAAGTCGGTTCCGTGATAGAAGAACTTGACACCTCATACTGTATAGAGTCCGATCTGGATTTATATTGTACAAGAATAGTGACATTCCCCATGTCTCCAGGTATTTATTCCTGTCTGAGCGGTAATACATCAGCTTGCATGTATTCAAAGACTGAGGGCGCACTCACTACGCCATATATGGCCCTCAAAGGCTCAGTTATTGCCAATTGCAAAATAACAACATGTAGATGTGCAGACCCCCCAGGCATCATATCACAAAATTATGGAGAAGCTGTATCTCTGATAGATAGACATTCATGCAATGTCTTATCATTAGATGGGATAACCCTGAGGCTCAGTGGGGAATTTGATGCAACTTATCAAAAGAATATCTCAATACTAGATTCTCAAGTCATCGTGACAGGCAATCTTGATATATCAACTGAGCTTGGGAATGTCAACAATTCAATAAGCGATGCCCTGGACAGGTTAGCGGAAAGCAACAGCAAGCTAGACAAAGTCAACGTCAGACTAACCAGCACATCTGCTCTCATTACTTATATCGTTCTAACTGTCATATCTCTTGTTTTCGGTGCACTTAGCCTGGTTTTAGCATGCTACCTGATGTACAAGCAAAAGGCACAACAAAAGACCTTACTATGGCTTGGGAATAATACCCTCGATCAGATGAGAGCCACTACAAGAACATGA
>UNCL6_VI_c_680_AB853926_chicken_Japan_Osaka_2440_ancetsral_1969
ATGGGCTCCAAACCTTCTACCAGGATCCCAGTACCTCTGATGCTGATCACCCGAATTATGTTGATATTGAGCTGTATCTGTCTGACGAGCTCTCTTGACGGCAGGCCTCTTGCAGCTGCAGGGATTGTGGTAACAGGAGATAAAGCAGTCAATATATACACCTCATCTCAGACGGGGTCAATCATAGTCAAGTTGCTCCCAAATATGCCCAAGGATAAAGAGGCGTGTGCAAAAGCCCCGTTAGAAGCATACAACAGAACACTGACCACTTTACTCACCCCCCTTGGTGATTCCATCCGCAGGATACAAGGGTCTGTGTCCACATCAGGAGGAAGGAGACAGAAACGCTTTATAGGTGCCGTTATCGGCAGTGTAGCTCTTGGGGTCGCAACAGCGGCACAGATAACAGCAGCTGCGGCCCTAATACAAGCCAACCAGAATGCCGCCAACATCCTCCGGCTTAAGGAGAGCATTGCTGCAACCAATGAAGCCGTGCATGAGGTCACCGACGGATTATCGCAACTAGCAGTGGCAGTTGGGAAGATGCAGCAGTTTATTAATGACCAATTTAATAATACGGCGCGAGAATTGGATTGTATAAAAATTACACAACAAGTTGGTGTAGAACTCAACCTATACCTAACTGAATTGACTACAGTGTTCGGGCCACAAATCACTTCCCCTGCCCTAACTCAGCTGACTATCCAGGCACTTTATAATTTAGCTGGTGGCAACATGGATTACTTGTTGACTAAGTTAGGTGTAGGGAACAATCAACTCAGCTCATTAATTGGTAGCGGCTTGATCACCGGCAACCCTATACTGTATGACTCGCAGACTCAGCTCTTGGGCATACAGGTAAATTTACCCTCAGTCGGGAATCTTAATAATATGCGTGCCACCTACTTGGAGACCTTATCTGTAAGCACAACCAAAGGGTTTGCCTCAGCACTTGTCCCGAAGGTAGTGACACAAGTCGGCTCCGTGATAGAAGAGCTTGACACCTCATACTGTATAGAGTCCGATCTGGATTTATATTGTACAAGAATAGTGACATTCCCCATGTCTCCAGGTATTTATTCCTGTCTGAGCGGCAATACATCAGCTTGCATGTATTCAAAGACTGAAGGCGCTCTCACTACGCCATATATGGCCCTCAAAGGCTCAGTTATTGCCAATTGCAAAATAACAACATGTAGATGTGCAGACCCCCCAGGTATCATATCGCAAAATTATGGAGAAGCTGTATCTCTGATAGATAGACATTCATGCAATGTCTTATCATTAGACGGGATAACTCTGAGGCTCAGTGGGGAATTTGATGCAACTTATCAAAAGAATATCTCAATACTAGATTCTCAAGTCATCGTGACAGGCAATCTTGATATATCAACTGAGCTTGGAAATGTCAACAATTCAATAAGCAATGCCCTGGGCAGGTTAGCGGAAAGTAACAGCAAACTAGACAAAGTCAATGTCAAGCTAACCAGCACATCTGCTCTCATTACCTATATCGTTCTAACTGTCATATCTCTTGTTTTCGGTACACTTAGCCTGGTTTTAGCATGCTACCTGATGTACAAACAAAAGGCACAACAAAAGACTTTACTATGGCTTGGGAATAATACCCTCGATCAGATGAGAGCCACTACAAGAACATGA
>UNCL7_VI_c_681_Z12111_chicken_Great_Britain_Warwick_ancestral_1966
ATGGGCTCCAAACCTTCTACCAGGATCCCAGTACCTCTGATGCTGATCACCCGAATTATGTTGATATTGAGCTGTATCTGTCTGACGAGCTCTCTTGACGGCAGGCCTCTTGCAGCTGCAGGGATTGTGGTAACAGGAGATAAAGCAGTCAATATATACACCTCATCTCAGACGGGGTCAATCATAGTCAAGTTACTTCCAAATATGCCCAAGGATAAAGAGGCGCGCGCAAAAGCCCCGTTAGAGGCATACAACAGGACACCAACCACTTTGCTCACCCCCCTTGGTGATTCTATCCGCAGGATACAAGGGTCTGTGACCACATCAGGAGGAAGGAGACAGAAACGCTTTATAGGTGCCGTTATCGGTAGTGTAGCTCTTGGGGTCGCAACAGCGGCACAGATAACAGCAGCTGCGGCCCTAATACAAGCCAACCAGAATGCCGCCAACATCCTCCGGCTTAAGGAGAGCATTGCTGCAACCAATGAAGCCGTGCAAGAGGTCACCGACGGATTATCGCAACTAGCAGTGGCAGTTGGGAAGATGCAGCAGTTTATTAAAGACCAATTTAATAATACGGCGCGAGAATTGGACTGTATAAAAATTACACAACAAGTCGGTGTAGAACTCAACCTATACCTAACTGAATTGACTACAGTGTTCGGGCCACAAATCACTTCCCCTGCCCTAACTCAGCTGACTATCCAGGCACTTTATAATTTAGCTGGTGGCAACATGGATTACTTGTTGACTAAGTTAGGTGTAGGGAACAATCAACTGAGCTCATTAATTGGTAGCGGCTTGATCACCGGCAACCCTATTCTGTATGACTCACAGACTCAGCTCTTGGGCATACAGGTAAATTTACCCTCAGTCGGGAATCTTAATAATATGCGTGCCACCTACTTGGAGACCTTATCTGTAAGCACAACCAAAGGGTTTGCCTCAGCACTTGTCCCGAAGGTAGTGACACAAGTCGGCTCCGTGATAGAAGAGCTTGACACCTCATACTGTATAGAGTCCGATCTGGATTTATATTGTACAAGAATAGTGACATTCCCCATGTCTCCAGGTATTTATTCCTGTCTGAGCGGCAATACATCAGCTTGCATGTATTCAAAGACTGAAGGCGCTCTCACTACGCCATATATGACCCTCAAAGGCTCAGTTATTGCCAATTGCAAAATAACAACATGTAGATGTGCAGACCCCCCGGGTATCATATCGCAAAATTATGGAGAAGCTGTATCTCTAATAGATAGACACTCATGCAATGTCTTATCATTAGACGGGATAACTCTGAGGCTCAGTGGGGAATTTGATGCAACTTATCAAAAGAATATCTCAATACTAGATTCTCAAGTCATCGTGACAGGCAATCTTGATATATCAACTGAGCTTGGAAATGTCAACAATTCAATAAGCAATGCCCTGGGCAGGTTAGCGGAAAGTAACAGCAAACTAGACAAAGTCAATGTCAAGCTAACCAGCACATCTGCTCTCATTACCTATATCGTTCTAACTGTCATATCTCTTGTTTTCGGTACACTTAGCCTGGTTTTAGCATGCTACCTGATGTACAAACAAAAGGCACAACAAAAGACTTTACTATGGCTTGGGAATAATACCCTCGATCAGATGAGAGCCACTACAAGAACATGA
>UNCL8_UNCL_1963_JX393313_mosquito_pool_Indonesia_JKT1997_ancetsral_1997
ATGGGCTCCAAACCTTCTACCAGAATCCCAGTACCCCTGACGCTGATCACTCGGATTATGCTGATATTAAGCTGTATCTGTCTGACAAGCTCCCTTGACGGCAGGCCTCTTGCAGCTGCGGGGATTGTAGTAACAGGAGATAAGGCAGTCAATATATACACCTCATCTCAGACAGGGTCAATCATAGTCAAGTTGCTCCCGAATATGCCCAAGGATAAAGAGGCGTGTGCAAAAGCCCCATTAGAGGCATACAACAGAACACTGACCACCTTACTCACTCCCCTTGGCGATTCCATCCGCAGGATACAAGGATCTGTGTCCACATCTGGAGGAAGGAGACAGAAACGCTTTATAGGTGCCGTTATTGGCAGTGTAGCTCTTGGGGTTGCAACAGCGGCACAGATAACAGCAGCTGCGGCCCTAATACAAGCCAACCAGAATGCCGCCAACATCCTACGGCTCAAGGAGAGCATTGCTGCAACCAATGAAGCTGTGCATGAGGTCACCGACGGATTATCACAACTAGCAGTGGCAGTTGGGAAGATGCAACAGTTTGTTAATGACCAGTTTAATAATACGGCGCGAGAATTGGACTGTATAAAAATTACACAACAGGTTGGTGTAGAACTCAACCTATACCTAACTGAATTGACTACAGTATTCGGGCCACAGATCACTTCCCCTGCCTTAACTCAACTGACTATCCAGGCACTTTACAATTTGGCTGGTGGCAATATGGACTACTTGTTAACCAAGTTAGGTGTAGGGAACAATCAACTCAGCTCATTAATTGGTAGCGGCTTGATCACTGGCCACCCTATACTGTATGACCCACAGACTCAACTCCTGGGCATACAGGTAAATTTACCCTCAGTCGGGAACCTAAATAATATGCGTGCCACCTACTTGGAGACCTTATCGGTAAGCACAACCAAAGGGTTTGCCTCAGCACTTGTCCCGAAGGTAGTGACACAAGTCGGTTCCGTGATAGAAGAACTCGACACCTCATACTGTATAGAGTCCGATCTGGATTTATATTGTACAAGAATAGTGACATTCCCCATGTCTCCAGGTATTTATTCCTGTTTAAGCGGCAATACGTCAGCTTGCATGTATTCAAAGACTGAAGGCGCACTCACTACGCCGTATATGGCCCTCAAAGGCTCAGTTATTGCCAATTGTAAGATAACAACATGTAGATGTGCAGACCCTCCAGGTATCATATCGCAAAATTATGGAGAAGCTGTATCTCTGATAGACAGACATTCATGCAACGTCTTATCATTAGATGGGATAACTCTGAGGCTCAGTGGAGAATTTGATGCAACTTATCAAAAGAATATCTCAATATTAGATTCTCAAGTCATCGTGACAGGCAATCTCGATATCTCAACTGAGCTTGGAAATGTCAACAATTCAATAAGCAACGCCTTGGACAAGTTGGCAGAAAGCAACAGCAAGCTAGACAAAGTCAATGTCAGACTAACCAGCACATCTGCTCTCATTACCTATATCGTTCTAACTGTCATATCTCTTGTTTTTGGTGTACTTAGCCTGGTTTTAGCATGTTACCTGATGTATAAACAAAAGGCACAACAAAAGACCTTACTATGGCTTGGGAATAATACCCTCGATCAGATGAGAGCCAATACAAGAGCATGA
>V_V_b_520_AY562990_Psittacine_USA_Largo_1971
ATGGGCTCTAAACCTTCTACCAGGCTCCCAGTACCTCTGATGCTGATCACCCGGATTACGCTGATACTGAGCTGTATCTGTCTGGCAAGCTCTCTTGACGGCAGACCTCTTGCAGCTGCAGGGATTGTGGTAACGGGAGATAAAGCAGTCAATATATACACTTCATCTCAAACGGGGTCGATCATAGTCAAGTTACTCCCAAATATGCCCAAGGATAAAGAGGCGTGCGCAAAAGCCCCATTGGAGGCATACAATAGAACACTGACCACTTTACTCACCCCTCTTGGTGACTCCATCCGCAGGATACAAGGGTCTGCGACTACATCTGGAGGAAGGAGACAGAAACGCTTTGTAGGTGCCATTATCGGTAGTGTGGCTCTTGGGGTTGCAACAGCTGCACAGATAACAGCGGCCGCGGCTCTGATACAAGCCAACCAGAACGCTGCCAACATCGTCCGGCTTAAGGAGAGCATTGCTGCAACCAATGAAGCTGTGCACGAGGTCACTGACGGATTATCACAACTAGCAGTGGCGGTTGGGAAGATGCAGCAGTTTGTTAATGACCAGTTTAATAATACGGCGCGAGAATTGGACTGCATCAAAATTACACAACAGGTTGGTGTCGAACTCAATTTGTACCTAACTGAATTGAGTACAGTGTTCGGGCCACAAATCACTTCCCCTGCTTTAACTCAGCTGACCATCCAGGCACTTTATAATTTAGTTGGTGGCAATATGGATTACTTGTTGACTAAGTTAGGTGTAGGGAACAATCAACTCAGCTCATTAATTGGTAGTGGCTTGATCAGTGGCAACCTTATACTATATGACTCACAGACCCAACTCTTGGGCATACAGGTAAATTTACCCTCAGTCGGGAACCTAAATAATATGCGTGCCACCTACTTGGAGACCTTATCCGTAAGCACAACCAAAGGGTTCGCTTCAGCACTTGTCCCGAAAGTTGGGACGCAAGTAGGTTCTGTGATAGAAGAACTTGACACCTCATATTGTATAGAATCCGATCTGGATTTATATTGTACAAGGGTAGTGACATTCCCCATGTCTCCTGGTATTTATTCCTGTCTGAGCGGCAATACGTCAGCTTGTATGTATTCAAAGACTGAAGGTGCACTCAGTACACCATACATGGCCCTCAAAGGATCAGTTATTGCCAATTGCAAGATGACTACATGTAGATGTGCAGATCCCCCAGGTATCATATCGCAAAATTACGGGGAAGCTGTGTCCCTAATAGATAAACATTCATGCAATGTCTTATCCTTAGACGGGATAACCCTGAGGCTCAGTGGGGAATTTGATGCGATTTATCAAAAGAACATCTCAATACTAGACTCTCAAGTCATTGTGACAGGCAATCTCGATATATCAACTGAGCTTGGGAATGTCAACAACTCGATAAGCAGTGCCCTGGACAAATTAGCGGAAAGCAACAACAAGCTAAACAAAGTCAATGTCAACCTAACTAGCACATCTGCTCTCATTACTTATATTGTTTTAGCTGTCATATCTCTTGTTTTCGGCGTAATTAGCCTGGTTCTAGCGTGCTACCTGATGTATAAACAAAAAGCACAACAAAAGACCTTAATATGGTTTGGGAACAATACCCTCGATCAGATGAGAGCCACTACAAGAACATGA
>V_V_b_521_JN872155_USA_Tenn_74_2445_1974
ATGGGCTCCAAACCTTCTACCAGGATCTCAGTACCTCTGATGCTGATCACCCGGATTACGCTGATACTGAGCTGTATCTGTCTGACAAGCTCTCTTGACGGCAGACCTCTTGCAGCTGCAGGGATTGTGGTAACGGGAGATAAAGCGGTCAATATATACACTTCATCTCAAACAGGGTCGATCATAGTCAAGTTACTCCCCAATATGCCCAAGGATAAAGAGGCGTGCGCAAAAGCTCCATTGGAGGCATACAATAGAACACTGACCACTTTACTCACCCCTCTTGGTGACTCCATCCGAAGGATACAAGGGTCTGCGACTACATCTGGAGGAAGGAGACAGAAACGCTTTGTAGGTGCCATTATCGGCAGTGTAGCTCTTGGGGTTGCAACAGCTGCACAGATAACAGCGGCCGCGGCTCTGATACAAGCCAACCAGAACGCTGCCAACATCCTCCGGCTTAAGGAGAGCATTGCTGCAACCAATGAAGCTGTACACGAGGTCACTGATGGATTATCACAACTAGCGGTGGCGGTTGGGAAGATGCAGCAGTTTGTTAATGACCAGTTTAATAATACGGCGCGAGAATTGGACTGCATAAAAATTACACAACAGGTTGGTGTCGAACTCAATTTGTACCTAACTGAATTGACTACAGTGTTCGGGCCACAAATCACTTCCCCTGCTTTAACTCAGCTGACTATCCAGGCACTTTATAATTTAGCTGGTGGCAATATGGATTACTTGTTGACTAAGTTAGGTGTAGGGAACAATCAACTCAGCTCATTAATTGGTAGTGGCTTGATCACTGGCAACCCTATACTATATGACTCACAGACCCAACTCTTGGGCATACAGGTAAATTTACCCTCAGTCGGGAACCTAAATAATATGCGTGCCACCTACTTGGAGACCTTATCCGTAAGCACAACCAAAGGGTTCGCCTCAGCACTTGTCCCGAAAGTTGTGACGCAAGTCGGTTCTGTGATAGAAGAACTTGACACCTCATATTGTATAGAATCCGATCTGGATTTATATTGTACAAGGGTAGTGACGTTCCCCATGTCTCCTGGTATTTATTCCTGTCTGAGTGGCAATACGTCAGCTTGTATGTATTCAAAGACTGAAGGTGCACTCACTACACCATACATGGCCCTCAAAGGCTCAGTTATTGCCAATTGCAAGATGACTACATGTAGATGTGCAGATCCCCCAGGTATCATATCGCAAAATTACGGGGAAGCTGTGTCCCTAATAGATAAACATTCATGCAATGTCTTATCCCTAGACGGGATAACCCTGAGGCTTAGTGGGGAATTTGATGCGACTTATCAAAAGAACATCTCAATACTAGACTCTCAAGTCATCGTGACAGGCAATCTCGATATATCAACTGAGCTTGGGAATGTCAACAACTCGATAAGCAGTGCCCTGGACAAATTAGCGGAAAGCAACAGCAAGCTAAACAAAGTCAATGTCAACCTAACTAGCACATCTGCTCTCATTACTTATATTGTTTTAGCTGTCATATCTCTTGTTTTCGGCGTAATTAGCCTGGTTCTATCGTGCTGCCTGATGTATAAACAAAAGGCACAACAAAAGACCTTACTATGGCTTGGGAACAATACCCTCGATCAGATGAGAGCCACTACAAGAACATGA
>V_V_b_522_JN967789_psittacine_USA_Indiana_29120_1980
ATGGGCTCCAAACCTTCTACCAGGATCTCAGTACCTCTGATGCTGATCGCCCGGATTATGCTGATACTGAGCTGTATCTGTCAGACAAGCTCTCTTGACGGCAGACCTCTTGCAGCTGCAGGGATTGTGGTAACGGGAGATAAAGCAGTCAATATATACACCTCATCTCAAACAGGGTCGATCATAGTCAAGTTACTCCCAAATATGCCCAAGGATAAAGAGGCGTGCGCAAAAGCCCCATTGGAGGCATACAATAGAACACTGACCACTTTACTCACCCCCCTCGGTGACTCCATCCGCAGGATACAAGGGTCTGCGACTACATCTGGAGGAAGGAGGCAGAAACGCTTTGTAGGTGCCATTATCGGGAGTGTAGCTCTTGGGGTTGCAACAGCTGCACAGATAACAGCGGCCGCGGCTCTGATACAAGCCAACCAGAACGCTGCCAACATCCTCCGGCTTAAGGAGAGCATTGCTGCAACCAATGAAGCTGTGCACGAGGTCACTGGCGGATTGTCACAACTAGCGGTGGCGGTTGGGAAGATGCAGCAGTTTGTTAATGACCAGTTTAATAATACGGCGCGAGAATTGGATTGCATAAAAATTACGCAACAGGTTGGTGTCGAACTCAATTTGTACCTAACTGAATTGACTACAGTGTTCGGGCCACAGATCACTTCCCCTGCCTTAACTCAGCTGACCATCCAGGCACTTTATAATTTAGCTGGTGGCAATATGGATTACTTGTTGACTAAGTTAGGTGTAGGGAACAATCAACTCAGCTCATTAATTGGTAGTGGTTTGATCACTGGCAACCCTATACTATATGACTCACAGACCCAACTCTTGGGCATCCAGGTAAATTTACCCTCAGTCGGGAACCTAAATAATATGCGTGCCACCTACCTGGAGACCTTATCCGTAAGCACAACCAAAGGGTTCGCCTCAGCACTTGTCCCGAAAGTTGTGACGCAAGTCGGTTCTGTGATAGAAGAACTTGACACCTCATATTGTGTAGAATCTGATCTGGATGTATATTGTACAAGGGTAGTGACATTCCCCATGTCTCCTGGTATTTATTCCTGTCTGAGCGGCAATACTTCAGCTTGTATGTATTCAAAGACTGAAGGTGCACTCACTACACCATACATGGCCCTCAAAGGCGCAGTTATTGCCAATTGCAAGATGGCTACATGTAGATGTGCAGATCCCCCAGGTATCATATCGCAAAATTACGGGGAAGCTGTTTCCCTAATAGATAAACATTCATGCAATATCTTATCCCTTGACGGGATAACCCTGAGGCTCAGTGGGGAATTTGATGCGACTTATCAAAAGAACATCTCAATACTAGACTCTCAAGTCATCGTGACAGGCAATCTCGATATATCAACTGAGCTTGGGAATGTCAACAACTCGATAAGCAGTGCCATGGATAAATTAGCGGAAAGCAACAGCAAGTTAAACAAAGTCAATGTCAACCTAACCAGCACATCTGCTCTCATTACTTATATTGTTTTAGCTATCATGTCTCTTGCTTTCGGCGTAATCAGCCTGGTTCTAGCGTGCTACCTGATGTATAAACAAAAAGCACAACAAAAGACCTTACTATGGCTTGGGAACAATACCCTCGATCAGATGAGAGCCACTACAAGAACATGA
>V_V_b_1982_MH996901_chicken_Bulgaria_ElovDol_1156_1981
ATGGGCTCCAAACCTTCTACCAGGATCTCAGTACCTCTGATGCTGATCACCCGGATTACGCTGATACTGAGCTGTATCTGTCTGACAAGCTCTCTTGACGGCAGACCTCTTGCAGCTGCAGGGATTGTGGTAACAGGAGATAAAGCAGTCAATATATACACTTCATCTCAAACAGGGTCGATCATAATCAAGTTACTCCCCAATATGCCCAAGGATAAAGAGGCGTGCGCAAAAGCCCCATTGGAGGCATACAATAGGACACTGACCACTTTACTCACCCCTCTTGGTGACTCCATCCGCAGGATACAAGGGTCTGCGACTACATCTGGAGGAAGGAGACAGAAACGCTTTGTAGGTGCCATTATCGGCAGTGTAGCTCTTGGGGTTGCAACAGCTGCACAGATAACAGCGGCCGCGGCTCTGATACAAGCAAACCAGAACGCCGCCAACATCCTCCGGCTTAAGGAGAGCATTGCTGCAACCAATGAAGCTGTGCACGAGGTCACTGACGGATTATCACAACTAGCGGTGGCGGTTGGGAAGATGCAGCAGTTTGTTAACGACCAGTTTAATAATACGGCGCGAGAATTGGACTGCATAAAAATTACACAACAGGTTGGTGTCGAACTCAATTTGTACCTAACTGAATTGACTACAGTGTTCGGGCCACAAATCACTTCCCCTGCTTTGACTCAGCTGACCATCCAGGCACTTTATAATTTAGCTGGTGGCAATATGGATTACTTGTTGACTAAGTTAGGTGTAGGGAACAGTCAACTCAGCTCATTAATTGGTAGTGGCTTGATCACTGGCAACCCTATACTATATGACTCACAGACCCAACTCTTGGGCATACAGGTAAATTTACCCTCAGTCGGGAACCTAAATAATATGCGTGCCACCTACTTGGAGACCTTATCCGTAAGCACAACTAAAGGGTTCGCCTCAGCACTTGTCCCGAAAGTTGTGACGCAAGTCGGTTCTGTGATAGAAGAACTTGACACCTCATATTGTATAGAATCCGATCTGGATTTATATTGTACAAGGGTAGTGACGTTCCCCATGTCTCCTGGTATTTATTCCTGTCTGAGCGGCAATACGTCAGCTTGTATGTATTCAAAGACTGAAGGTGCACTCACTACACCATACATGGCCCTCAAAGGCTCAGTTATTGCCAATTGCAAGATGACTACATGTAGATGTGCAGATCCCCCAGGTATCATATCGCAAAATTACGGGGAAGCTGTGTCCCTAATAGATAAACATTCATGCAATGTCTTATCCCTAGACGGGATAACCCTGAGGCTCAGTGGGGAATTTGATGCGACTTATCAAAAGAACATCTCAATACTAGACTCTCAAGTCATCGTGACAGGCAATCTCGATATATCAACTGAGCTTGGGAATGTCAACAACTCGATAATCAGTGCCCTGGACAAATTAGCGGAAAGCAACAGCAAGCTAAACAAAGTCAATGTCAACCTAACCAGCACATCTGCTCTCATTACTTATATTGTTTTAGCTGTCATATCTCTTGTTTTCGGCGTAATTAGCCTGGTTCTAGCGTGCTACCTGATGTATAAACAAAAAGCACAACAAAAGACCTTACTATGGCTTGGGAACAATACCCTCGATCAGATGAGAGCCACTACAAGAACATGA
>V_V_b_1983_MH996902_pigeon_Bulgaria_Septemvritsi_1157_1982
ATGGGCTCCAGACCTTCTACCAGGATCTCAGTACCTCTGATGCTGATCACCCGGATTACGCTGATACTGAGCTGTATCTGTCTGACAAGCTCTCTTGACGGTAGACCTCTTGCAGCTGCAGGGATTGTGGTAACGGGAGATAAAGCAGTCAATATATACACTTCATCTCAAACAGGGTCGATCATAGTCAAGTTACTCCCCAATATGCCCAAGGATAAAGAGGCGTGTGCAAAGGCTCCATTGGAGGCATACAATAGAACACTGACCACTTTACTCACCCCTCTTGGTGACTCCATCCGAAGGATACAAGGGTCTGCGACTACATCTGGAGGAAGGAGACAGAAACGCTTTGTAGGTGCCATTATTGGCAGTGTAGCTCTTGGGGTTGCAACAGCTGCACAGATAACAGCAGCTGCAGCTCTGATACAAGCCAACCAGAATGCTGCCAACATCCTCCGGCTTAAGGAGAGCATTGCTGCAACCAATGAAGCTGTACATGAGGTCACTGATGGATTATCACAACTAGCGGTGGCGGTTGGGAAGATGCAGCAGTTTGTTAATGACCAATTTAATAATACGGCGCGAGAATTGGACTGCATAAAAATTACACAACAGGTTGGTGTCGAACTCAATTTGTACCTAACTGAATTGACTACAGTGTTCGGGCCACAAATCACTTCCCCTGCTTTAACTCAGCTGACTATCCAGGCACTTTATAATTTAGCTGGTGGTAATATGGATTACTTGTTGACTAAGTTAGGTGTAGGGAATAATCAACTCAGCTCATTAATTGGTAGTGGCTTGATCACTGGCAACCCTATACTATATGACTCACAGACCCAACTCTTGGGCATACAGGTAAATTTACCCTCAGTCGGGAACCTAAATAATATGCGTGCCACCTACTTGGAGACCTTATCCGTAAGCACAACCAAAGGGTTCGCCTCAGCACTTGTCCCGAGAGTTGTGACGCAAGTCGGTTCTGTGATAGAAGAACTTGACACCTCATATTGTATAGAATCCGATCTGGATTTATATTGTACAAGGGTAGTGACGTTCCCCATGTCTCCCGGTATTTATTCCTGTCTGAGCGGCAATACGTCAGCTTGTATGTATTCAAAGACTGAAGGTGCACTCACTACACCATACATGGCCCTCAAAGGCTCAGTTATTGCCAATTGCAAGATGACCACATGTAGATGCGCAGATCCCCCGGGTATAATATCGCAAAACTACGGAGAGGCTGTGTCCCTAATAGATAAACATTCATGCAGTGTCTTATCCCTAGACGGGGTAACCCTGAGGCTTAGTGGGGAATTTGATGCGACTTATCAAAAGAACATCTCAATACTAGACTCTCAAGTCATCGTGACGGGCAATCTCGATATATCAACTGAGCTTGGGAATGTCAACAACTCGATAAGCAGTGCCTTGGACAAATTAGCGGAAAGCAACAGCAAGCTAAACAAAGTCAATGTCAACTTAACTAGCACATCTGCTCTCATTACTTATATTGTTTTAGCTGTCATATCTCTTGTTTTCGGCATAATTAGCCTGGTTCTAGCGTGCTACCTGATGTATAAACAAAAAGCACAACAAAAGACTCTACTATGGCTTGGAAACAATACCCTCGATCAGATGAGAGCCACTACAAGAACATGA
>V_V_b_1984_MH996903_chicken_Bulgaria_Furen_1159_1988
ATGGGCTCCAAACCTTCTACCAGGATCTCAGTACCTCTGATGTTGATCACCCGGATTACGCTGATACTGAGCTGTATCTGTCTGACAAGCTCTCTTGACGGCAGACCTCTTGCAGCTGCAGGGATTGTGGTAACGGGAGATAAAGCAGTCAATATATACACTTCTTCTCAAACAGGGTCGATCATAGTCAAGTTACTCCCCAATATGCCCAAGGATAAAGAGGCGTGCGCAAAAGCTCCATTGGAGGCATACAATAGAACACTGACCACTTTACTCGCCCCTCTTGGTGACTCTATCCGAAGGATACAAGAGTCTGCGACTACATCTGGAGGAAGGAGACAGAAACGCTTTGTAGGTGCCATTATCGGCAGTGTAGCTCTCGGGGTTGCAACAGCTGCACAGATAACAGCGGCTGCAGCTCTGATACAAGCCAACCAGAATGCTGCTAACATCCTCCGGCTTAAGGAGAGCATTGCTGCAACCAATGAAGCTGTACACGAGGTCACTGATGGATTATCACAACTGGCGGTGGCGGTAGGGAAGATGCAGCAATTTGTTAATGACCAGTTTAATAATACGGCGCGAGAATTGGACTGCATAAAAATTACACAACAGGTTGGTGTCGAACTCAATTTGTACCTCACTGAATTGACTACAGTGTTCGGGCCACAAATCACTTCCCCTGCTTTAACTCAGCTGACTATCCAGGCACTTTATAATTTAGCTGGTGGTAATATGGACTATTTGTTGACTAAGTTAGGTGTAGGGAACAATCAACTCAGCTCATTAATTGGTAGTGGCTTGATCACTGGCAACCCTATACTATATGACTCACAGACCCAACTCTTGGGCATACAGATAAATTTACCCTCAGTCGGGAACCTAAATAATATGCGTGCCACCTACTTGGAGACCTTATCCGTAAGCACAACCAAAGGGTTCGCCTCAGCACTTGTCCCGAAAGTTGTGACGCAAGTCGGTTCTGTGATAGAAGAACTCGACACCTCATATTGTATAGAATCCGATCTGGATTTATATTGTACAAGGGTAGTGACGTTCCCCATGTCTCCTGGTATTTATTCCTGTCTGAGCGGCAATACGTCAGCCTGTATGTATTCAAAAACTGAAGGTGCACTCACTACACCATACATGGCTCTCAAGGGCTCAGTTATTGCCAATTGCAAGATGACTACATGTAGATGTGCAGATCCCCCAGGTATCATATCGCAAAATTACGGGGAGGCTGTGTCCCTAATAGATAAACATTCATGCAATGTCTTATCTCTAGACGGGATAACCCTGAGGCTTAGTGGGGAATTCGATGCGACTTATCAAAAGAACATCTCAATACTAGACTCTCAAGTCATAGTGACAGGCAATCTCGATATATCAACTGAGCTTGGGAATGTCAACAACTCGATAAGCAGTGCCCTGGACAAATTAGCGGAAAGCAACAGCAAGCTAAACAAAGTCAATGTCAACTTAACTAGCACATCTGCTCTCATTACTTATATTGTTTTAGCTGTCATATCTCTTGTTTTCGGCGCAATTAGCCTGGTTCTAGCATGCTACCTGATGTATAAACAAAAAGCACAACAAAAGACCCTGCTGTGGCTTGGGAACAATACCCTCGATCAAATGAGAACCACTACAAAAACATGA
>V_V_b_526_KF767470_blue_fronted_parrot_Argentina_12567_1976
ATGGGCTCCAAATCTTCTACCAGGATCTCAGTACCTCTGATGCTGATCACCCGGACCACGCTGATACTGAGCCGTATCTGTCAGACAAGCTCTCTCGACGGCAGACCTCTTGCAGCTGCAGGGATTGTGGTAACGGGAGATAAAGCAGTCAATATATACACTTCATCTCAAACAGGGTCGATCATAGTCAAGTTACTCCCAAATATGCCTAAGGATAAAGAGGCGTGCGCAAAAGCCCCATTGGAGGCATACAATAGAACACTGACCACTTTACTCACCCCTCTTGGTGACTCCATCCGCAGGATACAAGGGTCTGCGACTACATCTGGAGGAAGGAGACAGAAACGCTTTGTAGGTGCCATTATCGGCAGTGTAGCTCTTGGGGTTGCAACAGCTGCGCAGATAACAGCGGCCGCGGCTCTGATACAAGCCAACCAGAATGCTGCCAACATCCTCCGGCTTAAAGAGAGCATTGCTGCAACCAATGAAGCTGTGCACGAGGTCACTGACGGATTAACACAACTAGCGGTGGCGGTTGGGAAGATGCAGCAGTTTGTTAATGACCAGTTTAATAATACGGCGCGAGAGTTGGACTGCATAAAAATTACACAACAGGTTGGTGTCGAACTCAATTTGTACCTAACTGAATTGACTACAGTGTTCGGGCCACAAATCACTTCCCCTGCTTTAACTCAGCTGACCATCCAGGCACTTTATAATTTAGCCGGTGGCAATATGGATTACTTGTTGACTAAGTTAGGTGTAGGGAACAATCAACTCAGCTCATTAATTGGTAGTGGCTTGATCACTGGCAACCCTATACTATATGACTCACAGACCCAACTCTTGGGCATACAGGTAAATTTACCCTCAGTCGGGAACCTAAATAATATGCGTGCCACCTACTTGGAGACCTTATCCGTAAGCACAACCAAAGGGTTTGCCTCAGCACTTGTCCCGAAAGTTGTGACGCAAGTCGGTTCTGTGATAGAAGAACTTGACACCTCATACTGTATAGAATCCGATCTGGATTTATATTGCACAAGGATAGTGACGTTCCCCATGTCTCCTGGTATTTATTCCTGTCTGAGCGGCAATACGTCAGCTTGTATGTATTCAAAGACTGAAGGTGCACTCACTACACCATACATGGCCCTCAAAGGCTCAGTTATTGCCAATTGCAAGATGACTACATGTAGATGTGCAGATCCCCCAGGTATCATATCGCAAAATTACGGGGAAGCTGTGTCCCTAATAGATAAACATTCATGCAATGTCTTATCCCTAGACGGGATAACCCTGAGGCTCAGTGGAGAGTTTGATGCGACTTATCAAAAGAACATCTCAATACTAGACTCTCAAGTCATCGTGACAGGCAATCTCGATATATCCACTGAGCTTGGGAATGTCAACAACTCGATAAGCAGTGCCCTGGACAAATTAGCGGAAAGCAACAGCAAGCTAAACAAAGTCAATGTCAACCTAACCAGCACATCTGCTCTCATTACTTATATTGTTTTAGCTGTCCTATCTCTTGTTTTCGGCGTAATTAGCCTGGTTCTAGCGTGCTACCTGATGTATAAACAAAAGGCACAACAAAAGACCTTACTATGGCTTGGGAACAATACTCTCGATCAGATGAGAGCCACCACAAGAACATGA
>V_V_b_527_KJ123642_chicken_Brazil_SJM_75_1975
ATGGGCTCCAAATCTTCTACCAGGATCTCAGTACCTCTGATGCTGATCACCCGGATTACGCTGATATTGAGCTGTATCTGTCAGACAAGCTCTCTTGACGGCAGACCTCTTGCAGCTGCAGGGATTGTGGTAACGGGAGATAAAGCAGTCAATATATACACTTCATCTCAAACAGGGTCGATCATAGTCAAGTTACTCCCAAATATGCCTAAGGATAAAGAGGCGTGCGCAAAAGCCCCATTGGAAGCATACAATAGAACACTGACTACTTTACTCACCCCTCTTGGTGACTCCATCCGCAGGATACAAGGGTCTGTGAATACATCTGGAGGAAGGAGACAGAAACGCTTTGTAGGTGCCATTATCGGCAGTGTAGCTCTTGGGGTTGCAACAGCTGCGCAGATAACAGCGGCCGCGGCTCTGATACAAGCCAACCAGAACGCTGCCAACATCCTCCGGCTTAAAGAGAGCATTGCTGCAACCAATGAAGCTGTACACGAGGTCACTGACGGATTATCACAACTAGCGGTGGCGGTTGGGAAGATGCAGCAGTTTGTTAATGACCAGTTTAATAATACGGCGCGAGAGTTAGACTGCATAAAAATTACACAACAGGTTGGTGTCGAACTCAATTTGTACCTAACTGAATTGACTACAGTGTTCGGGCCACAAATCACTTCCCCTGCTTTAACTCAGCTGACCATCCAGGCACTTTATAATTTAGCCGGTGGCAATATGGATTACTTGTTGACTAAGTTAGGTGTAGGGAACAATCAACTAAGCTCATTAATTGGTAGTGGCTTGATCACTGGCAACCCTATACTATATGACTCACAGACCCAACTCTTGGGCATACAGGTAAATTTACCCTCAGTCGGGAACCTAAATAATATGCGTGCCACCTACTTGGAGACCTTATCCGTAAGCACAACCAAAGGGTTTGCCTCAGCACTTGTCCCGAAAGTTGTGACGCAAGTCGGTTCTGTGATAGAAGAACTTGACACCTCATATTGTATAGAATCCGATCTGGATTTATATTGCACAAGGATAGTGACATTCCCCATGTCTCCTGGTATTTATTCCTGTCTAAGCGGCAATACGTCAGCTTGTATGTATTCAAAGACTGAAGGTGCACTCACTACACCATACATGGCCCTCAAAGGCTCAGTTATTGCCAATTGCAAGATGACTACATGTAGATGTGCAGATCCCCCAGGTATCATATCGCAAAATTACGGGGAAGCTGTGTCCCTAATAGATAAGCATTCATGCAATGTCTTATCCCTAGATGGGATAACCCTGAGGCTCAGTGGAGAATTTGATGCGACTTATCAAAAGAACATCTCAATACTAGAATCTCAAGTCATCGTGACAGGCAATCTCGATATATCCACTGAGCTTGGGAATGTCAACAACTCGATAAGCAGTGCCCTGGACAAATTAGCGGAAAGCAACAGCAAGCTAAATAAAGTCAATGTCAACCTAACCAGCACATCTGCTCTCATTACTTATATTGTTTTAGCTGGCCTATCTCTTGTTTTTGGCGTAGTTAGCCTGGTCCTAGTATGCTACCTGATGTATAAACAAAAGGCACAACAAAAGACCTTACTATGGCTCGGGAACAATACTCTCGATCAGATGAGAGCCACCACAAGAACATGA
>V_V_d_551_HG937571_chicken_Uganda_MU013_2011
ATGGGCTCCAAACCTTCTACCAGAATCCCAGTACCCCTGACACTGATCACCCAGATTACGGTAACACTGAGTTGTGTCTGCATGACGAGCTCTCTTGATGGTAGACCTCTGGCAGCTGCAGGGATTGTGATAACGGGAGATAAAGCAGTCAACATATACACTTCATCTCAAACAGGGTCGATCATAGTCAAGTTACTCCCAAATATGCCCAAAGATAAAGAGGCGTGCGCAAAGGCCCCACTGGAGGCATACAATAGAACACTGACCACTTTACTCACTCCTCTTGGCGACTCCATCCGCAGGATACAGGAGTCCGCGACTACATCTGGGGGAAGGAGACAGAAACGCTTTGTAGGTGCCGTTATCGGCAGCGTAGCTCTTGGGGTTGCAACAGCTGCACAGGTAACAGCGGCCGCGGCCCTGATACAAGCTAACAAAAACGCTGCCAACATCCTCCGGCTTAAGGAGAGCATTGCTGCAACCAATGAGGCTGTGCACGAGGTCACTGACGGATTATCACAACTAGCAGTGGCAGTTGGGAAGATGCAGCAGTTTGTTAATGACCAGTTTAATAATACGGCGCGAGAGTTGGACTGCATAAAAATTACACAACAGGTTGGTGTCGAACTCAATTTGTACCTAACTGAATTGACTACAGTGTTCGGGCCACAAATCACTTCTCCTGCCCTAACTCAGCTGACCATCCAGGCACTTTATAATCTAGCTGGTGGCAATATGGATTACTTGTTGACTAAATTAGGTGTAGGGAACAATCAACTCAGCTCGTTAATTGGTAGTGGCTTGGTCACTGGCAACCCTATACTATATGACTCACAGACCCAGCTCTTGGGCATACAGGTAAATTTACCCTCGATTGGGAACCTAAATAATATGCGTGCCACCTACTTGGAGACCTTATCTGTAAGCACAACCAAAGGGTTCGCCTCAGCACTTGTCCCGAAAGTTGTGACGCAAGTCGGTTCTGTACTAGAAGAACTTGACACCTCATATTGTATAGAATCTGATCTGGACTTATATTGTACAAGGATAGTGACGTTCCCCATGTCTCCTGGTATTTATTCTTGTCTGAGTGGCAATACATCAGCTTGTATGTATTCAAAGACTGAAGGTGCACTCACCACACCATACATGGCCCTCAAAGGTTCAGTCATTGCCAATTGCAAGATGACTACATGTAGATGTGCAGATCCCCCAGGTATCATATCGCAAAATTACGGAGAAGCTGTGTCCCTAATAGATAAACATTCATGCAACGTCTTGTCCCTAGACGGGATAACCTTGAGGCTCAGTGGGGAATTCGATGTGACTTATCAAAAGAACATCTCAATACTCGACACTCAAGTCATCGTGACAGGCAATCTCGATTTATCGACTGAGCTGGGGAATGTCAACAACTCGATAAGCAGTGCTCTAGATAAGTTAGCAGAGAGCAACAACAAGCTCAACAAAGTCAACGTCAATCTAACCAGCACATCTGCTCTCATTACTTATATTGTTTTAGCCGTCATATCTCTTCTTTTTGGCGTAACTAGCCTAGTACTAGCATGCTACCTGATGTATAAACAAAAAGCACAACAAAAAACCTTACTATGGCTCGGGAACAATACCCTCGATCAGATGAAAGCTGCCACAAGAACATGA
>V_V_d_552_HG937572_chicken_Uganda_MU019_2011
ATGGGCTCCAAACCTTCTACCAGAATCCCAGCACCCTTGACACTGATCACCCAGATTACATTGACACTGAGCTGTGTCTGCATGACGAGCTCTCTTGATGGTAGACCTCTTGCAGCTGCAGGGATTGTGATAACGGGAGATAAAGCAGTCAACATATACACTTCATCTCAAACAGGGTCGATCATAGTCAAGTTACTCCCAAATATGCCCAAGGATAAAGAGGCGTGCGCAAAGGCCCCACTGGAGGCATACAATAGAACACTGACCACTTTACTCACTCCTCTTGGCGACTCCATCCGCAGGATACAGGAGTCCGCGACTACATCTGGGGGAAGGAGACAGAAACGCTTTGTAGGTGCCGTTATCGGCAGCGTAGCTCTTGGGGTTGCAACAGCTGCACAGGTAACAGCAGCCGCGGCCCTGATACAAGCTAACAAAAACGCTGCCAACATCCTCCGGCTTAAGGAGAGCATTGCGGCAACCAATGAGGCTGTGCACGAGGTCACTGACGGATTATCACAACTAGCAGTGGCAGTTGGGAAGATGCAGCAGTTTGTTAATGACCAGTTTAATAATACGGCGCGAGAGTTGGACTGCATAAAAATTACACAACAGGTTGGTGTTGAACTCAATTTGTACCTAACTGAATTGACTACAGTGTTCGGGCCACAAATCACTTCTCCTGCCCTAACTCAGCTGACCATCCAAGCACTTTATAATCTAGCTGGTGGCAATATGGATTACTTGTTGACTAAATTAGGTGTAGGGAACAATCAACTCAGCTCGTTAATTGGTAGTGGCTTGGTCACTGGCAACCCTATACTATATGACTCACAGACCCAGCTCTTGGGCATACAGGTAAATTTACCCTCGATTGGGAACCTAAATAATATGCGTGCCACCTACTTGGAGACCTTATCTGTAAGCACAACCAAAGGGTTCGCCTCAGCACTTGTCCCGAAAGTTGTGACGCAAGTCGGTTCTGTACTAGAAGAACTTGACACCTCATATTGTATAGAATCTGATCTGGACTTATATTGTACAAGGATAGTGACGTTCCCCATGTCTCCTGGTATTTATTCTTGTCTGAGTGGCAATACATCAGCTTGTATGTATTCAAAGACTGAAGGTGCACTCACCACACCATACATGGCCCTCAAAGGCTCAGTCATTGCCAATTGCAAGATGACTACATGTAGATGTGCAGATCCCCCAGGTATCATATCGCAAAATTACGGAGAAGCCGTGTCCCTAATAGATAAACATTCATGCAATGTCTTGTCCCTAGATGGGATAACCTTGAGGCTCAGTGGGGAATTCGATGTGACTTATCAAAAGAACATCTCAATACTCGACACTCAAGTCATCGTGACAGGCAATCTCGATATATCGACTGAGCTGGGGAATGTCAACAACTCGATAAGCAGTGCTCTGGATAAGTTAGCAGAGAGCAACAACAAGCTGAACAAAGTCAACGTCAATCTAACCAGCACATCTGCTCTCATTACTTACATTGTTTTAGCCGTCATATCTCTTCTTTTTGGCGTAACTAGTCTAGTACTAGCATGCTACTTGATGTATAAACAAAAAGCACAACAAAAAACCTTACTATGGCTCGGGAACAACACCCTCGATCAGATGAAAGCTGCCACAAGAACATGA
>V_V_d_553_HG937573_chicken_Uganda_MU024_2011
ATGGGCTCCAAACCTTCTACCAGAATCCCAGCACCCTTGACACTGATCACCCAGATTACGCTGACACTGAGCTGTGTCTGCATGACGAGCTCTCTTGATGGCAGACCTCTTGCAGCTGCAGGGATTGTGATAACGGGAGATAAAGCAGTCAACATATACACTTCATCTCAAACAGGGTCGATCATAGTCAAGTTACTCCCAAATATGCCCAAGGATAAAGAGGCGTGCGCAAAGGCCCCACTGGAGGCATACAATAGAACACTGACCACTTTACTCACTCCTCTTGGCGACTCCATCCGCAGGATACAGGAGTCCGCGACTACATCTGGGGGAAGGAGACAGAAACGCTTTGTAGGTGCCGTCATCGGCAGCGTAGCTCTTGGGGTTGCAACAGCTGCACAGGTAACAGCGGCCGCGGCCCTGATACAAGCTAACAAAAACGCTGCCAACATCCTCCGGCTTAAGGAGAGCATTGCGGCAACCAATGAGGCTGTGCACGAGGTCACTGACGGATTATCACAACTAGCAGTGGCAGTTGGGAAGATGCAGCAGTTTGTTAATGACCAGTTTAATAATACGGCGCGAGAGTTGGACTGCATAAAAATTACACAACAGGTTGGTGTTGAACTCAATTTGTACCTAACTGAATTGACTACAGTGTTCGGGCCACAAATCACTTCTCCTGCCCTAACTCAGCTGACCATCCAAGCACTTTATAATCTAGCTGGTGGCAATATGGATTACTTGTTGACTAAATTAGGTGTAGGGAACAATCAACTCAGCTCGTTAATTGGTAGTGGCTTGGTCACTGGCAACCCTATACTATATGACTCACAGACCCAGCTCTTAGGCATACAGGTAAATTTACCCTCGATTGGGAACCTAAATAATATGCGTGCCACCTACTTGGAGACCTTATCTGTAAGCACAACCAAAGGGTTCGCCTCAGCACTTGTCCCGAAAGTTGTGACGCAAGTCGGTTCTGTACTAGAAGAACTTGACACTTCATATTGTATAGAATCTGATCTGGACTTATATTGTACAAGGATAGTGACGTTCCCCATGTCTCCTGGTATTTATTCTTGTCTGAGTGGCAATACATCAGCTTGTATGTACTCAAAGACTGAAGGTGCACTCACCACACCATACATGGCCCTCAAAGGCTCAGTCATTGCCAATTGCAAGATGACTACATGTAGATGTGCAGATCCCCCAGGTATCATATCGCAAAATTACGGAGAAGCCGTGTCCCTAATAGATAAACATTCATGCAATGTCTTGTCCCTAGATGGGATAACCTTGAGGCTCAGTGGGGAATTCGATGTGACTTATCAAAAGAACATCTCAATACTCGACACTCAAGTCATCGTGACAGGCAATCTCGATATATCGACTGAGCTGGGGAATGTCAACAACTCGATAAGCAGTGCTCTGGATAAGTTAGCAGAGAGCAACAACAAGCTGAACAAAGTCAACGTCAATCTAACCAGCACATCTGCTCTCATTACTTACATTGTTTTAGCCGTCATATCTCTTCTTTTTGGCGTAACTAGTCTAGTACTAGCATGCTACTTGATGTATAAACAAAAAGCACAACAAAAAACCTTACTATGGCTCGGGAACAATACCCTCGATCAGATGAAAGTTGCCACAAGAACATGA
>V_V_d_554_HG937580_chicken_Uganda_MU040_2011
ATGGGCTCCAAACCTTCTACCAGAATCCCAGCACCCTTGACACTGATCACCCAGATTACGTTGACACTGAGCTGTGTCTGCATGACGAGCTCTCTTGATGGTAGACCTCTTGCAGCTGCAGGGATTGTGATAACGGGAGATAAAGCAGTCAACATATACACTTCATCTCAAACAGGGTCGATCATAGTCAAGTTACTCCCAAATATGCCCAAGGATAAAGAGGCGTGCGCAAAGGCCCCACTGGAGGCATACAATAGAACACTGACCACTTTACTCACTCCTCTTGGCGACTCCATCCGCAGGATACAAGAGTCCGCGACTACATCTGGGGGAAGGAGACAGAAACGCTTTGTAGGTGCCGTTATCGGCAGCGTAGCTCTTGGGGTTGCAACAGCTGCACAGGTAACAGCGGCCGCGGCCCTGATACAAGCCAACAAAAACGCTGCCAACATCCTCCGACTTAAGGAGAGCATTGCGGCAACCAATGAGGCTGTGCACGAGGTCACTGACGGATTATCACAACTAGCAGTGGCAGTCGGGAAGATGCAGCAGTTTGTTAATGATCAGTTTAATAATACAGCGCGAGAGTTGGACTGCATAAAAATTACACAACAGGTTGGTGTCGAACTCAATTTGTACTTAACTGAATTGACTACAGTGTTCGGGCCACAAATCACTTCTCCTGCCCTAACTCAGCTGACCATCCAGGCACTTTATAATCTAGCTGGTGGCAATATGGATTACTTGTTGACTAAATTAGGTGTAGGGAACAATAAACTCAGCTCGTTAATTAGTAGTGGCTTGGTCACTGGCAACCCTATACTATATGACTCACAGACCCAGCTCTTGGGCATACAGGTAAATTTACCCTCGATTGGGAACCTAAATAATATGCGTGCCACCTACTTGGAGACCTTATCTGTAAGCACAACCAAAGGGTTCGCCTCAGCACTTGTCCCGAAAGTTGTGACGCAAGTCGGTTCTGTACTAGAAGAACTTGACACCTCATATTGTATAGAATCTGATCTGGACTTATATTGTACAAGGATAGTGACGTTCCCCATGTCTCCTGGTATTTATTCTTGTCTGAGTGGCAATACATCAGCTTGCATGTATTCAAAGACTGAAGGTGCACTCACCACACCATACATGGCCCTCAAAGGCTCAGTCATTGCCAATTGCAAGATGACTACATGTAGATGTGCAGATCCCCCAGGTATCATATCGCAAAATTACGGAGAAGCCGTGTCCCTAATAGATAAACATTCATGCAATGTCTTGTCCCTAGATGGGATAACCTTGAAGCTCAGTGGGGAATTCGATGTGACTTATCAAAAGAATATCTCAATACTCGACACTCAAGTCATCGTGACAGGCAATCTCGATATATCGACTGAGCTGGGGAATGTCAACAACTCGATAAGCAGTGCTCTGGATAAGTTAGCAGAGAGCAACAACAAGCTGAACAAAGTCAACGTCAATCTAACCAGCACATCTGCTCTCATTACTTACATTGTTTTAGCCGTCATATCTCTTGTTTTTGGCGTAACTAGTCTAGTACTAGCATGCTACTTGATGTATAAACAAAAAGCACAACAAAAAACCTTACTATGGCTCGGGAACAATACCCTCGATCAGATGAAAGCTGCCACAAGAACATGA
>V_V_d_555_JQ217418_chicken_Kenya_A89_2010
ATGGGCTCCAAACCTTCTACCAGAATCCCAGTACCTCTGACACTGATCACCCAGATTACGTTGACACTGAGCTGTGTCTGCATGACGAGCTCTCTTGATGGTAGACCTCTTGCAGCTGCAGGGATTGTGATAACGGGAGATAAAGCAGTCAACATATACACTTCATCTCAAACAGGGTCGATCATAGTCAAGTTACTCCCAAATATGCCTAAGGATAAAGAGGCGTGCGCAAAGGCCCCACTGGAAGCATACAATAGAACACTGACCACTTTACTCACTCCTCTTGGCGACTCCATCCGCAGGATACAGGAGTCCGCGACTACATCTGGGGGAAGGAGACAGAAACGCTTTGTAGGTGCCGTTATCGGCAGTGTAGCTCTTGGGGTTGCAACAGCTGCACAGGTAACAGCGGCCGCGGCCCTGATACAAGCTAACAAAAACGCTGCCAACATCCTCCGGCTTAAGGAGAGCATTGCTGCAACCAATGAGGCTGTGCACGAGGTCACTGACGGATTATCACAACTAGCAGTGGCAGTTGGGAAGATGCAGCAGTTTGTTAATGACCAGTTTAATAATACGGCGCGAGAGTTGGACTGCATAAAAATTACACAACAGGTTGGTGTCGAGCTCAATTTGTACCTAACTGAATTGACTACAGTGTTCGGGCCACAAATCACTTCTCCTGCCCTAACTCAGCTGACCATCCAAGCACTTTATAATCTAGCTGGTGGCAATATGGATTACTTGTTGACTAAATTAGGTGTAGGGAACAATCAACTCAGCTCGTTAATTGGTAGCGGCTTGGTCACTGGCAACCCTATACTATATGACTCACAGACCCAGCTCTTGGGCATACAGGTAAATTTACCCTCGATTGGAAACCTAAATAATATGCGTGCCACCTACTTGGAGACCTTATCTGTAAGCACGACCAAAGGGTTCGCCTCAGCACTTGTCCCGAAAGTTGTGACGCAAGTCGGCTCTGTACTAGAAGAACTCGACACCTCATATTGTATAGAATCTGATCTGGACTTATATTGTACAAGGATAGTGACGTTCCCCATGTCTCCTGGTATTTATTCTTGTCTGAGTGGCAATACATCGGCTTGTATGTATTCAAAGACTGAAGGTGCACTCACCACACCATACATGGCCCTCAAAGGCTCAGTCATTGCCAATTGCAAGATGACTACATGTAGATGTGCAGATCCCCCAGGTATCATATCGCAAAATTACGGAGAAGCTGTGTCCCTAATAGATAAACATTCATGCAATGTCTTGTCCCTAGACGGGATAACCTTGAGGCTCAGTGGGGAATTCGATGTGACTTATCAAAAGAACATCTCAATACTCGACACTCAAGTCATCGTGACAGGCAATCTCGATATATCGACTGAGCTGGGGAATGTCAATAACTCGATAAGCAGTGCTCTAGATAAGTTAGCAGAGAGCAACAACAAGCTGAACAAAGTCAACGTCAATCTAACCAGCACATCTGCTCTCATTACTTATATTGTTTTAGCCGTCATATCTCTTCTTTTTGGCGTAACTAGCCTAGTACTAGCATGCTACCTGATGTATAAACAAAAAGCACAACAAAAAACCTTACTATGGCTCGGGAACAATACCCTCGATCAGATGAAAGCTGCCACAAGAACATGA
>V_V_d_2146_MG988405.1_chicken_Kenya_KE1007_2016
ATGGGCTCCAAACCTTCTACCAGAACCCCAGTACCTCTGACACTGATCACCCAGATTACGTTGACACTGAGCTGTGTCTGCATGACGAGCTCTCTTGATGGTAGACCTCTGGCAGCTGCAGGGATTGTGATAACAGGAGATAAAGCAATCAACATATACACTTCATCCCAAACAGGGTCGATCATAGTCAAGTTACTCCCAAACATGCCCAAGGATAAAGAGGCGTGCGCAAAGGCCCCACTGGAGGCATACAATAGAACACTGACCACTTTACTCACCCCTCTCGGCGACTCCATCCGCAGGATACAGGAGTCCGCGACTACATCTGGGGGAAGGAGACAAAAACGTTTTGTAGGTGCCGTTATCGGCAGCGTAGCTCTTGGGGTTGCAACAGCTGCACAGGTAACAGCGGCCGCGGCCCTGATACAAGCTAACAAAAACGCGGCCAACATCCTCCGGCTTAAGGAGAGCATTGCTGCAACCAATGAGGCTGTGCACGAGGTCACTGACGGATTATCACAACTAGCAGTGGCAGTCGGGAAGATGCAGCAATTTGTTAATGATCAGTTTAATAATACGGCGCGAGAGTTGGACTGTATAAAAATTACACAACAGGTTGGTGTTGAACTCAATTTGTACCTAACTGAATTGACTACAGTGTTCGGGCCACAAATCACTTCTCCTGCCCTAACTCAGCTGACCATCCAGGCACTGTATAATCTAGCTGGTGGCAATATGGACTACTTGTTGACTAAATTAGGTGTAGGGAACAATCAACTCAGCTCGTTAATTGGTAGTGGCTTGGTCACTGGCAACCCTATACTATATGACTCACAGACCCAGCTCTTGGGAATACAGGTAAATTTACCCTCGATTGGGAACCTAAATAATATGCGTGCCACCTACTTGGAGACTTTATCTGTAAGCACAACCAAAGGGTTTGCCTCAGCACTTGTCCCGAAAGTTGTGACGCAAGTCGGTTCTGTACTAGAAGAACTTGACACCTCATATTGTATAGAATCTGATCTGGACTTATATTGTACAAGGATAGTGACGTTCCCCATGTCTCCTGGTATTTATTCTTGTCTGAGTGGCAATACATCAGCTTGTATGTATTCAAAGACTGAAGGTGCACTCACCACACCATACATGACCCTCAAAGGCTCAGTCATTGCCAATTGCAAGATGACCACATGTAGATGTGCAGATCCCCCAGGTATCATATCGCAAAATTACGGAGAAGCTGTGTCCCTAATAGATAAACATTCGTGCAATGTCTTGTCCCTAGACGGGATAACCCTGAGGCTCAGTGGGGAATTCGATGTGACTTATCAAAAGAACATCTCAATACTCGATACTCAAGTCATTGTGACAGGCAATCTCGATATATCTACTGAGCTGGGGAATGTCAACAACTCGATAAGCAGTGCTCTAGATAAGTTAGCAGAGAGCAACAACAAGCTGAACAAAGTCGACGTCAATCTAACCAGCACATCTGTTCTCATTACTTATATTGTTTTAGCCGTCATATCTCTTCTTTTTGGCGTGACTAGCTTAGTACTAGCATGCTACCTGATGTATAAACAAAAAGCACAACAGAAAACCTTACTATGGCTCGGGAACAATACCCTCGACCAGATGAAAGCTGCTACAAGAACATGA
>V.1_V_b_505_AY288999_chicken_Mexico_37821_1996
ATGGGCTCCAAACCTTCTACCAGGATCTCAGTAACTCTGATGCTGATCACTCGGACCATGCTGATACTGAGCTGTATCTGTCCGACAAGCTCTCTTGACGGTAGACCTCTCGCAGCTGCAGGGATTGTGGTGACGGGAGATAAAGCAGTCAATATATACACTTCATCTCAAACAGGGTCAATCATCATCAAGTTACTCCCAAATATGCCCAAGGATAAAGAAGCGTGCGCAAAAGCCCCATTGGAAGCATACAATAGAACACTGACCACTTTACTCACCCCTCTTGGTGACTCTATCCGGAGGATACAAGGGTCTGCGACTACATCTGGAGGAAGGAGACAGAAACGCTTTGTAGGTGCCATTATCGGCAGTGTAGCTCTTGGGGTTGCAACAGCTGCACAGATAACAGCAGCCGCAGCTCTGATACAAGCCAACCAAAACGCTGCCAACATCCTCCGGCTTAAGGAGAGCATTGCTGCAACCAATGAAGCTGTACACGAGGTCACTAACGGATTATCCCAACTAGCAGTGGCGGTCGGGAAGATGCAGCAGTTTGTTAATAACCAGTTTAATAATACGGCGCGAGAATTGGACTGCATAAAAATTACACAACAGGTAGGTGTCGAGCTCAATTTGTATCTAACTGAATTGACCACAGTGTTCGGGCCACAAATCACCTCCCCTGCTTTAACTCAGCTGACTATCCAGGCACTTTATAATTTAGCCGGTGGCAATATGGATTACCTGTTGACTAAGTTGGGTGTAGGGAATAATCAACTCAGTTCGTTAATTGGTAGTGGCTTGATCACTGGCAACCCTATACTATATGACTCACAGACCCAACTCTTAGGCATACAGGTAAATTTACCCTCAGTCGGGAGCCTAAATAATATGCGTGCCACCTACTTGGAGACCTTATCCGTAAGCACAACCAAAGGGTTCGCCTCAGCACTTGTCCCGAAAGTTGTGACGCAAGTCGGCTCTGTGATAGAAGAACTTGACACCTCATATTGTATAGAATCCGATATAGATCTATATTGTACAAGGGTAGTGACATTCCCCATGTCTCCTGGTATTTACTCCTGTCTGAGCGGCAATACGTCAGCTTGTATGTATTCAAAGACTGAAGGTGCACTCACTACACCATACATGGCCCTCAAAGGCTCAGTTATTGCCAATTGCAAGATGACTACATGCAGATGCGCAGATCCCCCAGGTATCATATCACAAAATTATGGGGAAGCTGTGTCTCTAATAGATAAACATTCATGCAATGTCTTGTCCCTAGACGGGATAACCCTGAGGCTCAGTGGGGAATTTGATGCGACCTATCAAAAGAACATCTCAATACTAGATTCTCAAGTCATCGTGACAGGAAATCTCGATATATCAACTGAGCTTGGGAATGTCAACAACTCGATAAGCAGTACCCTGGACAAATTAGCGGAAAGCAACAACAAGCTAAACAAAGTCAATGTCAACCTAACCAGCACATCTGCTCTCATCACTTATATTGTTTTAGCTGTCGTATCTCTTGCTTTCGGCGTAATCAGTCTGGTTCTAGCATGCTACCTGATGTATAAACAAAAAGCACAACAAAAGACCTTACTATGGCTTGGGAACAACACCCTTGATCAGATGAGAGCCACTACAAGAACCTGA
>V.1_V_b_506_AY562987_gamefowl_USA_CA_211472_2002
ATGGGCTCCAAACCTTCTACCTGGATCTCAGTAACTCTGATGCTGATCACTCGGACCATGCTTATACTTAGCTGTATCTGTCCGACGAGCTCTCTTGACGGTAGACCTCTCGCAGCCGCAGGGATTGTGGTGACGGGAGATAAAGCAGTCAATATATACACTTCATCTCAAACAGGGTCAATCATCATCAAGTTACTCCCAAATATGCCCAAGGATAAAGAAGCGTGCGCAAAAGCCCCATTGGAAGCATACAATAGAACACTGACCACTTTACTCACCCCTCTTGGTGAGTCTATCCGGAGAATACAAGGGTCTGCGACTACATCTGGAGGAAGGAGACAGAAACGCTTTGTAGGTGCCATTATCGGCAGTGTAGCTCTTGGGGTTGCAACAGCTGCACAGATAACAGCAGCCGCAGCTCTGATACAAGCCAACCAAAATGCTGCCAACATCCTCCGGCTTAAGGAGAGCATTGCTGCAACCAATGACGCTGTACACGAGGTCACTAACGGATTATCACAACTAGCGGTGGCGGTCGGGAAGATGCAGCAGTTTGTTAATAACCAGTTTAATAATACGGCGCAAGAATTGGACTGCATAAAAATTGCACAACAAGTGGGCGTCGAACTCAATTTGTATCTAACTGAATTGACCACAGTGTTCGGGCCACAAATCACCTCCCCTGCTTTAACTCAGCTGACTATCCAGGCACTTTATAATTTAGCCGGTGGCAATATGGATTACCTGTTGACTAAGTTGGGTGTAGGGAATAATCAACTCAGTTCGTTAATTGGTAGTGGCTTGATAACTGGCAACCCTATACTATATGACTCACAGACCCAACTCTTAGGCATACAGATAAATTTACCCTCAGTCGGGAGCCTAAATAATATGCGTGCCACCTACTTGGAGACCTTATCCGTAAGCACGACCAAAGGGTTCGCCTCAGCACTTGTCCCGAAAGTTGTGACGCAAGTCGGCTCTGTGATAGAAGAACTTGACACCTCATATTGTATAGAATCCGATATAGATCTATATTGTACAAGGGTAGTGACATTCCCCATGTCTCCTGGTATTTACTCCTGTCTGAGCGGCAATACGTCAGCTTGTATGTATTCAAAGACCGAAGGTGCACTCACTACACCATACATGGCCCTCAAAGGCTCAGTTATTGCCAATTGCAAGATGACTACATGCAGATGCGCAGATCCCCCAGGTATCATATCACAGAATTATGGGGAAGCTGTGTCTCTAATAGATAAACATTCATGCAGTGTCTTGTCCCTAGACGGGATAACTCTGAGGCTCAGTGGGGAATTTGATGCGACCTATCAAAAGAACATCTCAATACTAGATTCTCAAGTCATCGTGACAGGAAATCTCGATATATCAACTGAGCTTGGGAATGTTAACAACTCGATAAGCAGTACCCTGGACAAATTAGCAGAAAGCAACAACAAGCTAAACAAGGTCAATGTAAACCTAACCAGCACATCTGCTCTCATCACTTATATTGTCTTAGCTATCGTATCTCTTGCTTTCGGCGTAATTAGCCTGGTTCTAGCATGCTACCTGATGTATAAACAAAGAGCACAACAAAAGACCTTACTATGGCTCGGGAACAACACCCTTGATCAGATGAGAGCCACTACAAGAACCTGA
>V.1_V_b_507_EF520718_gamefowl_USA_CA_212676_2002
ATGGGCTCCAAACCTTCTACCTGGATCTCAGTAACTCTGATGCTGATCACTCGGACCATGCTTATACTTAGCTGTATCTGTCCGACAAGCTCTCTTGACGGTAGACCTCTCGCAGCCGCAGGGATTGTGGTGACGGGAGATAAAGCAGTCAATATATACACTTCATCTCAAACAGGGTCAATCATCATCAAGTTACTCCCAAATATGCCCAAGGATAAAGAAGCGTGCGCAAAAGCCCCATTGGAAGCATACAATAGAACACTGACCACTTTACTCACCCCTCTTGGTGACTCTATCCGCAGAATACAAGGGTCTGCGACTACATCTGGAGGAAGGAGACAGAAACGCTTTGTAGGTGCCATTATCGGCAGTGTAGCTCTTGGGGTTGCAACAGCTGCACAGATAACAGCAGCCGCAGCTCTGATACAAGCCAACCAAAATGCTGCCAACATCCTCCGGCTTAAGGAGAGCATTGCTGCAACCAATGACGCTGTACACGAGGTCACTAACGGATTATCACAACTAGCGGTGGCGGTCGGGAAGATGCAGCAGTTTGTTAATAACCAGTTTAATAATACGGCGCGAGAATTGGACTGCATAAAAATTGCACAACAAGTGGGCGTCGAACTCAATTTGTATCTAACTGAATTGACCACAGTGTTCGGGCCACAAATCACCTCCCCTGCTTTAACTCAGCTGACTATCCAGGCACTTTATAATTTAGCCGGTGGCAATATGGATTACCTGTTGACTAAGTTGGGTGTAGGGAATAATCAACTCAGTTCGTTAATTGGTAGTGGCTTGATAACTGGCAACCCTATACTATATGACTCACAGACCCAACTCTTAGGCATACAGATAAATTTACCCTCAGTCGGGAGCCTAAATAATATGCGTGCCACCTACTTGGAGACCTTATCCGTAAGCACGACCAAAGGGTTCGCCTCAGCACTTGTCCCGAAAGTTGTGACGCAAGTCGGCTCTGTGATAGAAGAACTTGACACCTCATATTGTATAGAATCCGATATAGATCTATATTGTACAAGGGTAGTGACATTCCCCATGTCTCCTGGTATTTACTCCTGTCTGAGCGGCAATACGTCAGCTTGTATGTATTCAAAGACCGAAGGTGCACTCACTACACCATACATGGCCCTCAAAGGCTCAGTTATTGCCAATTGCAAGATGACTACATGCAGATGCGCAGATCCCCCAGGTATCATATCACAGAATTATGGGGAAGCTGTGTCTCTAATAGATAAACATTCATGCAGTGTCTTGTCCCTAGACGGGATAACTCTGAGGCTCAGTGGGGAATTTGATGCGACCTATCAAAAGAACATCTCAATACTAGATTCTCAAGTCATCGTGACAGGAAATCTCGATATATCAACTGAGCTTGGGAATGTTAACAACTCGATAAGCAGTACCCTGGACAAATTAGCAGAAAGCAACAACAAGCTAAACAAGGTCAATGTAAACCTAACCAGCACATCTGCTCTCATCACTTATATTGTCTTAGCTATCGTATCTCTTGCTTTCGGCGTAATTAGCCTGGTTCTAGCATGCTACCTGATGTATAAACAAAGAGCACAACAAAAGACCTTACTATGGCTCGGGAACAACACCCTTGATCAGATGAGAGCCACCACAAGAACCTGA
>V.1_V_b_508_EU518677_chicken_Mexico_Torreon_453_2000
ATGGGCTCCAAACCTTCTACCAGGATCTCAGTAACTCTGATGCTGATCACTCGGACCATGCTGATACTGAGCTGTATCTGTCCGACAAGCTCTCTTGACGGTAGACCTCTCGCAGCCGCAGGGATTGTGGTGACGGGAGATAAAGCAGTCAATATATACACTTCATCTCAAACAGGGTCAATCATCATCAAGTTACTCCCAAATATGCCCAAGGATAAAGAAGCGTGCGCAAAAGCCCCATTGGAAGCATACAATAGAACACTGACCACTTTACTCACCCCTCTTGGTGACTCTATCCGCAGAATACAAGGGTCTGCGACTACATCTGGAGGAAGGAGACAGAAACGCTTTGTAGGTGCCATTATCGGCAGTGTAGCTCTTGGGGTTGCAACAGCTGCACAGATAACAGCAGCCGCAGCTCTGATACAAGCCAACCAAAATGCTGCCAACATCCTCCGGCTTAAGGAGAGCATTGCTGCAACCAATGACGCTGTACACGAGGTCACTAACGGATTATCACAACTAGCGGTGGCGGTCGGGAAGATGCAGCAGTTTGTTAATAACCAGTTTAATAATACGGCGCGAGAATTGGACTGCATAAAAATTGCACAACAGGTAGGTGTCGAACTCAATTTGTATCTAACTGAATTGACCACAGTGTTCGGGCCACAAATCACCTCCCCTGCTTTAACTCAGCTGACTATCCAGGCACTTTATAATTTAGCCGGTGGCAATATGGATTACCTGTTGACTAAGTTGGGTGTAGGGAATAATCAACTCAGTTCGTTAATTGGTAGTGGCTTGATAACTGGCAACCCTATACTATATGACTCACAGACCCAACTCTTAGGCATACAGATAAATTTACCCTCAGTCGGGAGCCTAAATAATATGCGTGCCACCTACTTGGAGACCTTATCCGTAAGCACGACCAAAGGGTTCGCCTCAGCACTTGTCCCGAAAGTTGTGACGCAAGTCGGCTCTGTGATAGAAGAACTTGACACCTCATATTGTATAGAATCCGATATAGATCTATATTGTACAAGGGTAGTGACATTCCCCATGTCTCCTGGTATTTACTCCTGTCTGAGCGGCAATACGTCAGCTTGTATGTATTCAAAGACTGAAGGTGCACTCACTACACCATACATGGCCTTCAAAGGCTCAGTTATTGCCAATTGCAAGATGACTACATGCAGATGCGCAGATCCCCCAGGTATCATATCACAAAATTATGGGGAAGCTGTGTCTCTAATAGATAAACATTCATGCAGTGTCTTGTCCCTAGACGGGATAACCCTGAGGCTCAGTGGGGAATTTGATGCGACCTATCAAAAGAACATCTCAATACTAGATTCTCAAGTCATCGTGACAGGGAATCTCGATATATCAACTGAGCTTGGGAATGTTAACAACTCGATAAGCAGTACCCTGGACAAATTAGCAGAAAGCAACAACAAGCTAAACAAAGTCAATGTCAACCTAACCAGCACATCTGCTCTCATCACTTATATTGTTTTAGCTGTCGTATCTCTTGCTTTCGGCGTAATTAGCCTGGTTCTAGCATGCTACCTGATGTATAAACAAAGAGCACAACAAAAGACCTTACTATGGCTCGGGAACAACACCCTTGATCAGATGAGAGCCACTACAAGAACCTGA
>V.1_V_b_509_EU518680_chicken_Mexico_458_1988
ATGGGCTCCAAACCTTCTACCAGGATCTCAGTAACTCTGATGCTGATCACTCGGACCATGCTGATACTGAGCTGTATCTGTCCGACAAGCTCTCTTGACGGTAGACCTCTCGCAGCCGCAGGGATTGTGGTGACGGGAGATAAAGCAGTCAATATATACACTTCATCTCAAACAGGGTCAATCATCATCAAGTTACTCCCAAATATGCCCAAGGATAAAGAAGCGTGCGCAAAAGCCCCATTGGAAGCATACAATAGAACACTGACCACTTTACTCACCCCTCTTGGTGACTCTATCCGCAGAATACAAGGGTCTGCGACTACATCTGGAGGAAGGAGACAGAAACGCTTTGTAGGTGCCATTATCGGCAGTGTAGCTCTTGGGGTTGCAACAGCTGCACAGATAACAGCAGCCGCAGCTCTGATACAAGCCAACCAAAATGCTGCCAACATCCTCCGGCTTAAGGAGAGCATTGCTGCAACCAATGACGCTGTACACGAGGTCACTAACGGATTATCACAACTAGCGGTGGCGGTCGGGAAGATGCAGCAGTTTGTTAATAACCAGTTTAATAATACGGCGCGAGAATTGGACTGCATAAAAATTGCACAACAGGTAGGTGTCGAACTCAATTTGTATCTAACTGAATTGACCACAGTGTTCGGGCCACAAATCACCTCCCCTGCTTTAACTCAGCTGACTATCCAGGCACTTTATAATTTAGCCGGTGGCAATATGGATTACCTGTTGACTAAGTTGGGTGTAGGGAATAATCAACTCAGTTCGTTAATTGGTAGTGGCTTGATAACTGGCAACCCTATACTATATGACTCACAGACCCAACTCTTAGGCATACAGATAAATTTACCCTCAGTCGGGAGCCTAAATAATATGCGTGCCACCTACTTGGAGACCTTATCCGTAAGCACAACCAAAGGGTTCGCCTCAGCACTTGTCCCGAAAGTTGTGACGCAAGTCGGCTCTGTGATAGAAGAACTTGACACCTCATATTGTATAGAATCCGATATAGATCTATATTGTACAAGGGTAGTGACATTCCCCATGTCTCCTGGTATTTACTCCTGTCTGAGCGGCAATACGTCAGCTTGTATGTATTCAAAGACTGAAGGTGCACTCACTACACCATACATGGCCTTCAAAGGCTCAGTTATTGCCAATTGCAAGATGACTACATGCAGATGCGCAGATCCCCCAGGTATCATATCACAAAATTATGGGGAAGCTGTGTCTCTAATAGATAAACATTCATGCAATGTCTTGTCCCTAGACGGGATAACCCTGAGGCTCAGTGGGGAATTTGATGCGACCTATCAAAAGAACATCTCAATACTAGATTCTCAAGTCATCGTGACAGGAAATCTCGATATATCAACTGAGCTTGGGAATGTTAACAACTCGATAAGCAGTACCCTGGACAAATTAGCAGAAAGCAACAACAAGCTAAACAAAGTCAATGTCAACCTAACCAGCACATCTGCTCTCATCACTTATATTGTTTTAGCTGTCGTATCTCTTGCTTTCGGCGTAATTAGCCTGGTTCTAGCATGCTACCTGATGTATAAACAAAGAGCACAACAAAAGACCTTACTATGGCTTGGGAACAACACCCTTGATCAGATGAGAGCCACTACAAGAACCTGA
>V.1_V_b_510_EU518681_chicken_Mexico_459_2000
ATGGGCTCCAAACCTTCTACCAGGATCTCAGTAACTCTGATGCTGATCACTCGGACCATGCTGATACTGAGCTGTATCTGTCCGACAAGCTCTCTTGACGGTAGACCTCTCGCAGCCGCAGGGATTGTGGTGACGGGAGATAAAGCAGTCAATATATACACTTCGTCTCAAACAGGGTCAATCATCATCAAGTTACTCCCAAATATGCCCAAGGATAAAGAAGCGTGCGCAAAAGCCCCATTGGAAGCATACAATAGAACACTGACCACTTTACTCACCCCTCTTGGTGACTCTATCCGCAGAATACAAGGGTCTGCGACTACCTCTGGAGGAAGGAGACAGAAACGCTTTGTAGGTGCCATTATCGGCAGTGTAGCTCTTGGGGTTGCAACAGCTGCACAGATAACAGCAGCCGCAGCTCTGATACAAGCCAACCAAAATGCTGCCAACATCCTCCGGCTTAAGGAGAGCATTGCTGCAACCAATGACGCTGTACACGAGGTCACTAACGGATTATCACAACTAGCGGTGGCGGTCGGGAAGATGCAGCAGTTTGTTAATAACCAGTTTAATAATACGGCGCGAGAATTGGACTGCATAAAAATTGCACAACAGGTAGGTGTCGAACTCAATTTGTATCTAACTGAATTGACCACAGTGTTCGGGCCACAAATCACCTCCCCTGCCTTAACTCAGCTGACTATCCAGGCACTTTATAATTTAGCCGGTGGCAATATGGATTACCTGTTGACTAAGTTGGGTGTAGGGAATAATCAACTCAGTTCGTTAATTGGTAGTGGCTTGATAACTGGCAACCCTATACTATATGACTCACAGACCCAACTCTTAGGCATACAGATAAATTTACCCTCTGTCGGGAGCCTAAATAATATGCGTGCCACCTACTTGGAGACCTTATCCGTAAGCACGACCAAAGGGTTCGCCTCAGCACTTGTCCCGAAAGTTGTGACGCAGGTCGGCTCTGTGATAGAAGAACTTGACACCTCATATTGTATAGAATCCGATATAGATCTATATTGTACAAGGGTAGTTACATTCCCCATGTCTCCTGGTATTTACTCCTGTCTGAGCGGCAATACGTCAGCTTGTATGTATTCAAAGACTGAAGGTGCACTCACTACACCATACATGGCCTTCAAAAGCTCAGTTATTGCCAATTGCAAGATGACTACATGCAGATGCGTAGATCCTCCAGGTATCATATCACAAAATTATGGGGAAGCTGTGTCTCTAATAGATAAACATTCATGCAGTGTCTTGTCCCTAGACGGGATAACCCTGAGGCTCAGTGGGGAATTTGATGCGACCTATCAAAAGAACATCTCAATACTAGATTCTCAAGTCATCGTGACAGGAAATCTCGATATATCAACTGAGCTTGGGAATGTTAACAACTCGATAAGCAGTACCCTGGACAAATTAGCAGAAAGCAACAACAAGCTAAACAAAGTCAATGTCAACCTAACCAGCACATCTGCTCTCATCACTTATATTGTTTTAGCTGTCGTATCTCTTGCTTTCGGCGTAATTAGCCTGGTTCTAGCATGCTACCTGATGTATAAACAAAGAGCACAACAAAAGACCTTACTATGGCTCGGGAATAACACCCTTGATCAGATGAGAGCCACTACAAGAACCTGA
>V.1_V_b_511_JN872189_parrot_USA_Colorado_8278_1982
ATGGGCTCCAAACCTTCTACCAGGATCTCAGTACCTCTGATGCTGATCACTCGGACCATGCTGATACTGAGCTGTATCTGTCCGACAAGCTCTCTTGACGGTAGACCTCTTGCAGCTGCAGGGATTGTGGTAACGGGAGATAAAGCAGTCAATATATACACTTCATCTCAAACAGGGTCGATCATCGTCAAGTTACTCCCAAATATGCCCAAGGATAAAGAGGCGTGCGCAAAAGCCCCATTGGAGGCATACAATAGAACACTGACCACTTTGCTCACCCCTCTAGGTGACTCCATCCGCAGAATACAAGGGTCTGCGACTACATCTGGAGGAAGGAGACAGAAACGCTTTGTAGGTGCCATTATCGGCAGTGTAGCTCTTGGGGTTGCAACAGCTGCACAGATAACAGCGGCCGCGGCTCTGATACAAGCCAACCAGAACGCTGCCAACATCCTCCGGCTTAAGGAGAGCATTGCTGCAACCAATGAAGCTGTACACGAGGTCACTGACGGATTATCACAACTAGCGGTGGCAGTTGGGAAGATGCAGCAGTTTGTTAATGACCAGTTTAATAATACGGCGCGAGAATTGGACTGCATAAAAATTACACAACAGGTTGGTGTCGAACTCAATTTGTACCTAACTGAATTGACTACAGTGTTCGGGCCACAAATCACCTCCCCTGCTTTAACTCAGCTGACTATCCAGGCACTTTATAATTTAGCCGGTGGCAATATGGATTACCTGTTGACTAAGTTGGGTGTAGGGAACAATCAACTCAGCTCGTTAATTGGTAGTGGCTTGATCACTGGCAACCCTATACTATATGACTCACAGACCCAACTCTTAGGCATACAGGTAAATTTACCCTCAGTCGGGAACCTAAATAATATGCGTGCCACCTACTTGGAGACCTTATCCGTAAGCACACCCAAAGGGTTCGCCTCAGCACTTGTCCCGAAAGTTGTGACGCAAGTCGGTTCTGTGATAGAAGAACTTGACACCTCATATTGTATAGAATCTGATCTGGATCTATATTGTACAAGGGTAGTGACATTCCCCATGTCTCCTGGTATTTATTCCTGTCTGAGCGGCAATACGTCAGTTTGTATGTATTCAAAGACTGAAGGTGCACTCACTACACCATACATGGCCCTCAAAGGCTCAGTTATTGCCAATTGCAAGATGACTACATGCAGATGCGCAGATCCCCCAGGTATCATATCGCAAAATTACGGGGAAGCTGTGTCCCTAATAGATAAACATTCATGCAGTGTCTTATCCCTAGACGGGATAACCCTGAGGCTCAGTGGGGAATTTGATGCGACTTATCAAAAGAACATCTCAATACTAGACTCTCAAGTCATCGTGACAGGCAATCTCGATATATCAGCTGAGCTTGGGAATGTTAACAACTCGATAAGCAGTGCCTTGGACAAATTAGCGGAAAGCAACAGCAAGCTAAACAAAGTCAATGTCAACCTAACCAACACATCTGCCTTCATTACTTATATTGTTTTAGCCGTCATATCTCTTGCTTTCGGCGTAATTAGCCTGGTTCTAGCGTGCTATCTGATGTATAAACAAAAAGCACAACAAAAGACCTTACTATGGCTTGGGAACAACACCCTCGATCAGATGAGAGCCACTACAAGAACATGA
>V.1_V_b_512_JN872192_chicken_USA_California_211472_4_2002
ATGGGCTCCAAACCTTCTACCTGGATCTCAGTAACTCTGATGCTGATCACTCGGACCATGCTTATACTTAGCTGTATCTGTCCGACAAGCTCTCTTGACGGTAGACCTCTCGCAGCCGCAGGGATTGTGGTGACGGGAGATAAAGCAGTCAATATATACACTTCATCTCAAACAGGGTCAATCATCATCAAGTTACTCCCAAATATGCCCAAGGATAAAGAAGCGTGCGCAAAAGCCCCATTGGAAGCATACAATAGAACACTGACCACTTTACTCACCCCTCTTGGTGACTCTATCCGCAGAATACAAGGGTCTGCGACTACATCTGGAGGAAGGAGACAGAAACGCTTTGTAGGTGCCATTATCGGCAGTGTAGCTCTTGGGGTTGCAACAGCTGCACAGATAACAGCAGCCGCAGCTCTGATACAAGCCAACCAAAATGCTGCCAACATCCTCCGGCTTAAGGAGAGCATTGCTGCAACCAATGACGCTGTACACGAGGTCACTAACGGATTATCACAACTAGCGGTGGCGGTCGGGAAGATGCAGCAGTTTGTTAATAACCAGTTTAATAATACGGCGCAAGAATTGGACTGCATAAAAATTGCACAACAAGTGGGCGTCGAACTCAATTTGTATCTAACTGAATTGACCACAGTGTTCGGGCCACAAATCACCTCCCCTGCTTTAACTCAGCTGACTATCCAGGCACTTTATAATTTAGCCGGTGGCAATATGGATTACCTGTTGACTAAGTTGGGTGTAGGGAATAATCAACTCAGTTCGTTAATTGGTAGTGGCTTGATAACTGGCAACCCTATACTATATGACTCACAGACCCAACTCTTAGGCATACAGATAAATTTACCCTCAGTCGGGAGCCTAAATAATATGCGTGCCACCTACTTGGAGACCTTATCCGTAAGCACGACCAAAGGGTTCGCCTCAGCACTTGTCCCGAAAGTTGTGACGCAAGTCGGCTCTGTGATAGAAGAACTTGACACCTCATATTGTATAGAATCCGATATAGATCTATATTGTACAAGGGTAGTGACATTCCCCATGTCTCCTGGTATTTACTCCTGTCTGAGCGGCAATACGTCAGCTTGTATGTATTCAAAGACCGAAGGTGCACTCACTACACCATACATGGCCCTCAAAGGCTCAGTTATTGCCAATTGCAAGATGACTACATGCAGATGCGCAGATCCCCCAGGTATCATATCACAGAATTATGGGGAAGCTGTGTCTCTAATAGATAAACATTCATGCAGTGTCTTGTCCCTAGACGGGATAACTCTGAGGCTCAGTGGGGAATTTGATGCGACCTATCAAAAGAACATCTCAATACTAGATTCTCAAGTCATCGTGACAGGAAATCTCGATATATCAACTGAGCTTGGGAATGTTAACAACTCGATAAGCAGTACCCTGGACAAATTAGCAGAAAGCAACAACAAGCTAAACAAGGTCAATGTAAACCTAACCAGCACATCTGCTCTCATCACTTATATTGTCTTAGCTATCGTATCTCTTGCTTTCGGCGTAATTAGCCTGGTTCTAGCATGCTACCTGATGTATAAACAAAGAGCACAACAAAAGACCTTACTATGGCTCGGGAACAACACCCTTGATCAGATGAGAGCCACTACAAGAACCTGA
>V.1_V_b_513_JN872194_chicken_Honduras_498109_15_2007
ATGGGCTCCAAACCTTCTACCTGGATCTCAGTAACTCTGATGCTGATCACTCGGACCATGCTGATACTTAGCCGTATCTATCCGACAAGCTCTCTTGACGGTAGACCTCTCGCAGCTGCAGGGATTGTGGTGACGGGAGATAAAGCAGTCAATATATACACTTCATCTCAAACAGGGTCAATCATCATCAAGTTACTCCCAAATATGCCCGAGGATAAAGAAGCGTGCGCAAAAGCCCCATTGGAAGCATACAATAGAACACTGACCACTTTACTCACCCCTCTTGGTGACTCTATCCGCAGGATACAAGGGTCTGCGACTACATCTGGAGGAAGGAGACAGAAACGCTTTGTAGGTGCCATTATCGGCAGTGTAGCTCTTGGGGTTGCAACAGCTGCACAGATAACAGCAGCCGCAGCTCTGATACAAGCCAACCAAAATGCTGCCAACATCCTCCGGCTTAAGGAGAGCATTGCTGCAACCAATGACGCTGTACACGAGGTCACTAACGGATTATCACAACTAGCGGTGGCGGTCGGGAAGATGCAGCAGTTTGTTAATAACCAGTTTAATAATACGGCGCGAGAATTGGACTGCATAAAAATTGCACAACAAGTGGGCGTCGAACTCAATTTGTATCTAACTGAATTGACCACAGTGTTCGGGCCACAAATCACCTCCCCTGCCTTAACTCAGCTGACTATCCAGGCACTTTATAATTTAGCCGGTGGCAATATGGATTACCTGTTGACTAAGTTGGGTGTAGGGAATAATCAACTCAGTTCGTTAATTGGTAGTGGCTTGATAACTGGCTACCCTATACTATATGACTCACAGACCCAACTCTTAGGCATACAGATAAATTTACCCTCAGTCGGGAGCCTAAATAATATGCGTGCCACCTACTTAGAGACCTTATCCGTAAGCACGACCAAAGGGTTCGCCTCAGCACTTGTCCCGAAAGTTGTGACGCAAGTCGGCTCTGTGATAGAAGAACTTGACACCTCATATTGTGTAGAATCCGATATAGATCTATATTGTACAAGGGTAGTGACATTCCCCATGTCTCCTGGTATTTACTCCTGTCTGAGCGGCAATACGTCAGCTTGTATGTATTCAAAGACCGAAGGTGCACTCACTACACCATACATGGCTCTCAAAGGCTCAGTTATTGCCAATTGCAAGATGACTACATGCAGATGCGCAGATCCCCCAGGTATCATATCACAGAATCATGGGGAAGCTGTGTCTCTAATAGATAAACATTCATGCAGTGTCTTGTCCCTAGACGGGATAACTCTGAGGCTCAGTGGGGAATTTGATGCGACCTATCAAAAGAACATCTCAATACTAGATTCTCAAGTCATCGTGACAGGAAATCTCGATATATCAACTGAGCTTGGGAATGTTAACAACTCGATAAGCAGTACCCTGGACAAATTAGCAGAAAGCAACAACAAGCTAAACAAAGTCAATGTAAACCTAACCAGCACATCTGCTCTCATCACTTATATTGTCTTAGCTGTCGTATCTCTTGCTTTCGGCATAATTAGCCTGGTTCTAGCATGCTACCTGATGTATAAACAAAGAGCACAACAAAAGACCTTACTATGGCTCGGGAACAACACCCTTGATCAGATGAGAGCCACTACAAGAACCTGA
>V.1_V_b_514_JN942028_chicken_Mexico_51735_8_2000
ATGGGCTCCAAACCTTCTTCCAGGATCTCAGTACCTCTGATGCTGATCACTCAGACCATGCTGATACTGAGCTGTATCTGTCCGACAAGCTCTCTTGACGGTAGACCTCTCGCAGCTGCAGGGATTGTGGTGACGGGAGATAAAGCAGTCAATATATACACTTCATCTCAAACAGGGTCAATCATCATCAAGTTACTCCCAAATATGCCCAAGGATAAAGAAGCGTGCACAAAAGCCGCATTGGAAGCATACAATAGAACACTGACCACTTTACTCACCCCTCTTGGTGACTCTATCCGTAGAATACAAGGGTCTGCGACTACATCTGGAGGAAGGAGACAGAAACGCTTTGTAGGTGCCATTATCGGCAGTGTAGCTCTTGGGGTTGCAACAGCTGCACAGATAACAGCATTCGCAGCTTTGATACAACCCAACCAGAACGCTGCCAACATCCTCCGGCTTAAGGAGAGCATTGCTGCAACCAATGAAGCTGTACACGAGGTCACTAACGGATTATCACAACTAGCGGTGGCGGTCGGGAAGATGCAGCAGTTTGTTAATAACCAGTTTAATAATACGGCGCGAGAATTGGACTGCATAAAAATTGCACAACAGGTAGGTGTCGAACTCAATTTGTATCTAACTGAATTGACCACAGTGTTCGGGCCACAAATCACCTCCCCTGCTTTAACTCAGCTGACTATCCAGGCACTTTATAATTTAGCCGGTGGCAATATAGATTACCTGTTGACTAAGTTGGGTGTAGGGAATAATCAACTCAGTTCGTTAATTGGTAGTGGCTTGATCACCGGCAACCCCATACTATATGACTCACAGACTCAACTCTTAGGCATACAGGTAAATTTACCCTCAGTCGGGAGCCTAAATAATATGCGTGCCACCTACTTGGAGACCTTATCCGTAAGCACAACCAAAGGGTTCGCCTCAGCACTTGTCCCGAAAGTTGTGACGCAAGTAGGCTCTGTGATAGAAGAACTTGACACCTCATATTGTATAGAATCCGATATAGATCTATATTGTACAAGGGTAGTGACATTCCCCATGTCTCCTGGTATTTACTCCTGTCTGAGCGGCAATACGTCAGCTTGTATGTATTCAAAGACTGAAGGTGCACTCACTACACCATACATGGCCCTCAAAGGCTCAGTTATTGCCAATTGCAAGATGACTACATGCAGATGCGCAGATCCCCCAGGTATCATATCACAAAATTATGGGGAAGCTGTGTCTCTAATAGATAAACATTCATGCAATGTCTTGTCCCTAGACGGGATAACCCTGAGGCTCAGTGGGGAATTTGATGCGACCTATCAAAAGAACATCTCAATACTGGATTCTCAAGTCATCGTGACAGGAAATCTCGATATATCAACTGAGCTTGGGAATGTTAACAACTCGATAAGCAGTACCCTGGACAAATTAGCAGAAAGCAACAACAAGCTAAACAAAGTCAATGTCAACCTAACCAGCACATCTGCTCTCATCACTTATATTGTTTTAGCTGTCGTATCTCTTGCTTTCGGTGTAATTAGCTTGGTTCTAGCATGCTACCTGATGTATAAACAAAAAGCACAACAAAAGACCTTACTATGGCTTGGGAACAACACCCTTGATCAGATGAGAGCCACCACAAGAACCTGA
>V.1_V_b_515_JN942032_Amazon_parrot_USA_Missouri_31378_1996
ATGGGCTCTAAACCTTCTTCCAGGATCTCAGTACCTCTGATGCTGATCACTCGGAGCATGCTGATACTGAGCTGTATCTGTCCGACAAGCTCTCTTGACGGTAGACCTCTCGCAGCCGCAGCGATTGTGGTGACGGGAGATAAAGCAGTCAATATATACACTTCATCTCAAACAGGGTCAATCATCATCAAGTTACTCCCAAATATGCCCAAGGATAAAGAAGCGTGCGCAAAAGCCGCATTGGAAGCATACAATAGAACACTGACCTCTTTACTCACCCCTCTTGGTGACTCTATCCGCAGAATACAAGGGTCTGCGACTACATCTGGAGGAAGGAGACAGAAACGCTTTGTAGGTGCCATTATCGGCAGTGTAGCTCTTGGGGTTGCAACAGCTGCACAGATAACAGCAGTCGCAGCTTTGATTCAACCCAACCAAAACGCTGCCAACATCCTCCGGCTTAAGGAGAGCATTGCTGCAACCAATGAAGCTGTACACGAGGTCACTAACGGATTATCACAACTAGCGGTGGCGGTCGGGAAGATGCAGCAGTTTGTTAATAACCAGTTTAATAATACGGCGCGAGAATTGGACTGCATAAAAATTACACAACAGGTAGGTGTCGAACTCAATTTGTATCTAACTGAATTGACCACAGTGTTCGGGCCACAAATCACCTCCCCTGCTTTAACTCAGCTGACTATCCAGGCACTTTATAATTTAGCCGGTGGCAATATGGATTACCTGTTGACTAAGTTGGGTGTAGGGAATAATCAACTCAGTTCGTTAATTGGTAGTGGCTTGATCACTGGCAACCCTATACTATATGACTCACAGACCCAACTCTTAGGCATACAGATAAATTTACCCTCAGTCGGGAGCCTAAATAATATGCGTGCCACCTACTTGGAGACCTTATCCGTAAGCACAACCAAAGGGTTCGCCTCAGCACTTGTCCCGAAAGTTGTGACGCAAGTCGGCTCTGTGATAGAAGAACTTGACACCTCATATTGTATAGAATCCGATATAGATCTATATTGTACAAGGGTAGTGACATTCCCCATGTCTCCTGGTATTTACTCCTGTCTGAGCGGCAATACGTCAGCTTGTATGTATTCAAAGACTGAAGGTGCACTCACTACACCATACATGGCCCTCAAAGGCTCAGTTATTGCCAATTGCAAGATGACTACATGCAGATGCGCAGATCCCCCAGGTATCATATCACAAAATTATGGGGAAGCTGTGTCTCTAATAGATAAACATTCATGCAATGTCTTGTCCCTAGACGGGATAACCCTGAGGCTCAGTGGGGAATTTGATGCGACCTATCAAAAGAACATCTCAATACTAGATTCTCAAGTCATCGTGACAGGAAATCTCGATATATCAACTGAGCTTGGGAATGTTAACAACTCGATAAGCAGTACCCTGGACAAATTAGCAGAAAGCAACAACAAGCTAAACAAAGTCAATGTCAACCTAACCAGCACATCTGCTCTCATCACTTATATTGTTTTAGCTGTCGTATCTCTCGCTTTCGGCGTAATTAGCCTGGTTCTAGCATGCTACCTGATGTATAAACAAAAAGCACAACAAAAGACCTTACTATGGCTTGGGAACAACACCCTTGATCAGATGAGAGCCACTACAAGAACCTGA
>V.1_V_b_516_JN942039_Amazon_parrot_USA_California_28936_1988
ATGGGCTCCAAACCTTCTACCAGGATCTCAGTACCTCTGATGCTAATCACTCGGACCATGCTGATACTGAGCTGTATCTGTCCGACAAGCTCTCTTGACGGTAGACCTCTTGCAGCTGCAGGGATTGTGGTGACGGGAGATAAAGCAGTCAATATATACACTTCATCTCAAACAGGGTCAATCATCGTCAAGTTACTCCCAAATATGCCCAAGGATAAAGAAGCGTGCGCAAAGGCCCCATTGGAAGCATACAATAGAACACTGACCACCTTGCTTACCCCTCTTGGTGACTCCATCCGCAGAATACAAGGGTCCGCGACTACATCTGGAGGAAGGAGACAGAAACGCTTTGTAGGTGCCATTATCGGCAGTGTAGCTCTTGGGGTTGCAACAGCTGCACAGATAACAGCGGCCGCAGCTCTGATACAAGCCAACCAGAACGCTGCCAACATCCTCCGGCTTAAGGAGAGCATTGCTGCAACCAATGAAGCTGTACACGAGGTCACTGACGGATTATCACAACTAGCGGTGGCGGTTGGGAAGATGCAGCAGTTTGTTAATGACCAGTTTAATAATACGGCGCGAGAATTGGACTGCATAAAAATTACACAACAGGTAGGTGTCGAACTCAATTTGTACCTAACTGAATTGACCACAGTGTTCGGGCCACAAATCACCTCCCCTGCTTTAACTCAGCTGACTATCCAGGCACTTTATAATTTAGCCGGTGGCAATATGGATTACCTGTTGACTAAGTTGGGTGTAGGGAACAATCAACTCAGTTCGTTAATTGGTAGTGGCTTGATCACTGGCAACCCTATACTATATGACTCACAGACCCAACTCTTGGGCATACAGGTAAGTTTACCCTCAGTCGGGAACCTAAATAATATGCGTGCCACCTACTTGGAGACCTTATCCGTAAGCACAACCAAAGGGTTCGCCTCAGCACTTGTCCCGAAAGTTGTGACGCAAGTCGGTTCCGTGATAGAAGAACTTGACACCTCACATTGTATAGAATCTGATCTGGATCTATATTGTACGAGGGTAGTGACATTCCCCATGTCTCCTGGTATTTATTCCTGTCTGAGCGGCAATACGTCAGCTTGTATGTATTCAAAGACTGAAGGTGCACTCACTACACCATACATGGCCCTCAAAGGCTCAGTTATTGCCAATTGCAAGATGACTACATGCAGATGCGCAGATCCCCCAGGTATCATATCGCAAAATTACGGGGAAGCTGTGTCCCTAATAGATAAGCATTCATGCAGTGTCTTGTCCCTAGACGGGATAACCCTGAGGCTCAGTGGGGAATTTGATGCGACTTATCAAAAGAACATCTCAATACTAGACTCTCAAGTCATCGTGACAGGAAATCTCGATATATCAACTGAGCTTGGGAATGTTAACAACTCGATAAGCAGTACCCTGGACAAATTAGCGGAAAGCGACAGCAAGCTAAACAAAGTCAATGTCAACCTAACCAGCACATCTGCTCTCATTACTTATATTGTTTTAGCTGTCATATCTCTTGCTTTCGGCGTAATTAGCCTGGTTCTAGCGTGCTACCTGATGTATAAACAAAAAGCACAACAAAAGACCTTACTATGGCTTGGGAACAACACCCTTGATCAGATGAGAGCCACTACAAGAACCTGA
>V.1_V_b_517_JN942040_parrot_USA_New_Jersey_19674_2_1986
ATGGGCTCCAAACCTTCTACCAGGATCCCAGTACCTCTGATGCTGATCACTTGGACCATGCTGATACTGAGCTGTATCTGTCAGACAAGCTCTCTTGACGGTAGACCTCTTGCAGCTGCAGGGATTGTGGTGACGGGGGATAAAGCAGTCAATATATACACTTCATCTCAAACAGGGTCGATCATCGTCAAGTTACTCCCAAATATGCCCAAGGATAAAGAGGCGTGCGCAAAAGCCCCATTGGAGGCATACAATAGAACACTGACCACTTTGCTCACCCCTCTTGGTGACTCCATCCGCAGAATACAAGGGTCTGCGACTACATCTGGAGGAAGGAGACAGAAACGCTTTGTAGGTGCCATTATCGGCAGTGTGGCTCTTGGGGTTGCAACAGCTGCACAGATAACAGCGGCCGCGGCTCTGATACAAGCCAACCAGAACGCTGCCAACATCCTCCGGCTTAAGGAGAGCATTGCTGCAACCAATGAAGCTGTACACGAAGTCACTGACGGATTATCACAACTAGCGGTGGCGGTTGGGAAGATGCAGCAGTTTGTTAATGACCAGTTTAATAATACGGCGCGAGAATTGGACTGCATAAAAATTACACAACAGGTCGGTGTCGAGCTCAATTTGTACCTAACTGAATTGACTACAGTGTTCGGGCCACAAATCACCTCCCCTGCTTTAACTCAGCTGACTATCCAGGCACTTTATAATTTAGCCGGTGGCAATATGGATTACCTGTTGACTAAGTTGGGTGTAGGGAACAATCAACTCAGCTCGTTAATTGGTAGTGGCTTGATCACTGGCAACCCTATACTATATGACTCACAGACCCAACTCTTGGGCATACAGGTAAATTTACCCTCAGTCGGGAACCTAAATAATATGCGTGCCACCTACTTGGAGACCTTATCCGTAAGCACAACCAAAGGATTCGCCTCAGCACTTGTCCCGAAAGTTGTGACGCAAGTCGGGTCTGTGATAGAAGAACTTGACACCTCATATTGTATAGAATCTGATCTGGATCTATATTGTACAAGGGTAGTGACATTCCCCATGTCTCCTGGTATTTATTCCTGTCTGAGCGGCAATACGTCAGCTTGTATGTATTCAAAGACTGAAGGTGCACTCACTACACCATACATGGCCCTTAAAGGCTCAGTTATTGCCAATTGCAAGATGACTACGTGCAGATGCGCAGATCCCCCGGGTATCATATCGCAAAATTACGGGGAAGCTGTGTCCCTAATAGATAAACATTCATGCAGTGTCTTATCCCTAGACGGGATAACCCTGAGGCTCAGTGGGGAGTTTGATGCGACTTATCAAAAGAACATCTCAATACTAGACTCTCAAGTCATCGTGACAGGCAATCTCGATATATCAACTGAGCTTGGGAATGTTAACAACTCGATAAGCAGTGCCCTGGACAAATTAGCGGAAAGCAACAGCAAGCTAAACAAAGTCAATGTCAACCTAACCAGCACATCTGCTCTCATTACTTATATTGTTTTAGCTGTCATATCTCTTGCTTTCGGCGTAATTAGCCTGGTTCTAGCGTGCTACCTGATGTATAAACAAAAAGCACAACAAAAGACCTTACTATGGCTTGGGAACAACACCCTCGATCAGATGAGAGCCACTACAAGGACATGA
>V.1_V_b_518_JN942042_Amazon_parrot_USA_California_16365_1981
ATGGGCTCCAAACCTTCTACCAGGATCTCAGTACCTCTGATGCTGATCACTCGGACCATGCTGATACTGAGCTGTATCTGTCCGACAAGCTCTCTTGACGGTAGACCTCTTGCAGCTGCAGGGATTGTGGTAACGGGAGATAAAGCAGTCAATATATACACTTCATCTCAAACAGGGTCGATCATCGTCAAGTTACTCCCAAATATGCCCAAGGATAAAGAGGCGTGCGCAAAAGCCCCATTGGAAGCATACAATAGAACACTGACCACTTTGCTCACCCCTCTTGGTGACTCCATCCGCAGAATACAAGGGTCTGCGACTACATCTGGAGGAAGGAGACAGAAACGCTTTGTAGGTGCCATTATCGGCAGTGTAGCTCTTGGGGTTGCAACAGCTGCACAGATAACAGCGGCCGCGGCTCTGATACAAGCCAACCAGAACGCTGCCAACATCCTCCGGCTTAAGGAGAGCATTGCTGCAACCAATGAAGCTGTACACGAGGTCACTGACGGATTATCACAACTAGCGGTGGCGGTTGGGAAGATGCAGCAGTTTGTTAATGACCAGTTTAATAATACGGCGCGAGAATTGGACTGCATAAAAATTACACAACAGGTCGGTGTCGAACTCAATTTGTACCTAACTGAATTGACTACAGTGTTCGGGCCACAAATCACCTCCCCTGCTTTAACTCAGCTGACTATCCAGGCACTTTATAATTTAGCCGGTGGCAATATGGATTACCTGTTGACTAAGTTGGGTGTAGGGAACAATCAACTCAGCTCGTTAATTGGTAGTGGCTTGATCACTGGCAACCCTATACTATATGACTCACAGACCCAACTCTTGGGCATACAGGTAAATTTACCCTCAGTCGGGAACCTAAATAATATGCGTGCCACCTACTTGGAGACCTTATCCGTAAGCACAACCAAAGGATTCGCCTCAGCACTTGTCCCGAAAGTTGTGACGCAAGTCGGGTCTGTGATAGAAGAACTTGACACCTCATATTGTATAGAATCTGATCTGGATCTATATTGTACAAGGGTAGTGACATTCCCCATGTCTCCTGGTATTTATTCCTGTCTGAGCGGCAATACGTCAGCTTGTATGTATTCAAAGACTGAAGGTGCACTCACTACACCATACATGGCCCTCAAAGGCTCAGTTATTGCCAATTGCAAGATGACTACATGCAGATGCGCAGATCCCCCAGGTATCATATCGCAAAATTACGGGGAAGCTGTGTCCCTAATAGATAAACATTCATGCAGTGTCTTATCCCTAGACGGGATAACCCTGAGGCTCAGTGGGGAATTTGATGCGACTTATCAAAAGAACGTCTCAATACTAGACTCTCAAGTCATCGTGACAGGCAATCTCGATATATCAACTGAGCTTGGGAATGTTAACAACTCGATAAGCAGTGCCCTGGACAAATTAGCGGAAAGCAACAGCAAGCTAAACAAAGTCAATGTCAACCTAACCAGCACATCTGCTCTCATTGCTTATATTGTTTTAGCTGTCATATCTCTTGCTTTCGGCGTAATTAGCCTGGTTCTAGCGTGCTACCTGATGTATAAACAAAAAGCACAACAAAAGACCTTACTATGGCTTGGGAACAACACCCTCGATCAGATGAGAGCCACTACAAGAACATGA
>V.1_V_b_519_JN942045_turkey_Belize_4438_4_2008
ATGGGCTCCAAACCTTCTACCTGGATCTCAGTAACTCTGATGCTGATCACTCGGACCATGCTGATACTTAGCCGTATCTATCCGACAAGCTCTCTTGACGGTAGACCTCTCGCAGCTGCAGGGATTGTGGTGACGGGAGATAAAGCAGTCAATATATACACTTCATCTCAAACAGGGTCAATCATCATCAAGTTACTCCCAAATATGCCCGAGGATAAAGAAGCGTGCGCAAAAGCCCCATTGGAAGCATACAATAGAACACTGACCACTTTACTCACCCCTCTTGGTGACTCTATCCGCAGGATACAAGGGTCTGCGACTACATCTGGAGGAAGGAGACAGAAACGCTTTGTAGGTGCCATTATCGGCAGTGTAGCTCTTGGGGTTGCAACAGCTGCACAGATAACAGCAGCCGCAGCTCTGATACAAGCCAACCAAAATGCTGCCAACATCCTCCGGCTTAAGGAGAGCATTGCTGCAACCAATGACGCTGTACACGAGGTCACTAACGGATTATCACAACTAGCGGTGGCGGTCGGGAAGATGCAGCAGTTTGTTAATAACCAGTTTAATAATACGGCGCGAGAATTGGACTGCATAAAAATTGCACAACAAGTGGGCGTCGAACTCAACTTGTATCTAACTGAATTGACCACAGTGTTCGGGCCACAAATCACCTCCCCTGCCTTAACTCAGCTGACTATCCAGGCACTTTATAATTTAGCCGGTGGCAATATGGATTACCTGTTGACTAAGTTGGGTGTAGGGAATAATCAACTCAGTTCGTTAATTGGTAGTGGCTTGATAACTGGCTACCCTATACTATATGACTCACAGACCCAACTCTTAGGCATACAGATAAATTTACCCTCAGTCGGGAGCCTAAATAATATGCGTGCCACCTACTTAGAGACCTTATCCGTAAGCACGACCAAAGGGTTCGCCTCAGCACTTGTCCCGAAAGTTGTGACGCAAGTCGGCTCTGTGATAGAAGAACTTGACACCTCTTATTGTGTAGAGTCCGATATAGATCTATATTGTACAAGGGTAGTGACATTCCCCATGTCTCCTGGTATTTACTCCTGTCTGAGCGGCAATACGTCAGCTTGTATGTATTCAAAGACCGAAGGTGCACTCACTACACCATACATGGCTCTCAAAGGCTCAGTTATTGCCAATTGCAAGATGACTACATGCAGATGCGCAGATCCCCCAGGTATCATATCACAGAATTATGGGGAAGCTGTGTCTCTAATAGATAAACATTCATGCAGTGTCTTGTCCCTAGACGGGATAACTCTGAGGCTCAGTGGGGAATTTGATGCGACCTATCAAAAGAACATCTCAATACTAGATTCTCAAGTCATCGTGACAGGAAATCTCGATATATCAACTGAGCTTGGGAATGTTAACAACTCGATAAGCAGTACCCTGGACAAATTAGCAGAGAGCAACAACAAGCTAAACAAAGTCAATGTAAACCTAACCAGCACATCTGCTCTCATCACTTATATTGTCTTAGCTGTCGTGTCTCTTGCTTTCGGCATAATTAGCCTGGTTCTAGCATGCTACCTGATGTATAAACAAAGAGCACAACAAAAGACCTTACTATGGCTCGGGAACAACACCCTTGATCAGATGAGAGCCACTACAAGAACCTGA
>V.1_V_b_528_AY288993_chicken_Honduras_15_2000
ATGGGCTCCAAACCTTCTACCAGGATCCCAGCACCTCTGATGCTGATCACTTGGACTACGCTGATACTGAGCTGTATCTGCCCGACAAGCTCTCTTGATGGCAGACTTCTTGCAGCTGCAGGGATTGTGGTGACAGGGGATAAAGCAGTCAATATATACACTTCATCTCAGACAGGGTCGATCATCATCAAGTTAATCCCAAATATGCCCAAGGATAAAGAGGCGTGCGCAAAAGCCCCATTGGAGGCATACAATAGAACACTGACCACTCTACTCACCCCTCTTGGTGATTCCATCCGCAGAATACAAGGGTCTGCGACTACATCTGGAGGAAGAAGACAGAAACGCTTTGTAGGTGCCATTATTGGCAGTGTGGCTCTCGGGGTCGCAACAGCTGCACAGATAACAGCAGCCGCGGCTCTGATACAAGCCAAACAGAACGCTGCTAACATCCTCCGGCTTAAGGAGAGCATTGCTGCAACCAATGAAGCCGTACACGAGGTCACTGATGGATTATCCCAACTAGCAGTGGCAGTTGGGAAGATGCAGCAGTTTGTTAATGACCAGTTTAATAATACGGCGCGAGAATTGGACTGTATAAAAATTACACAACAGGTCGGTGTCGAGCTCAATTTGTATCTAACTGAATTGACTACAGTGTTCGGGCCACAAATCACCTCCTCTGCTTTAACTCAGCTAACTATCCAGGCACTTTATAATCTAGCTGGTGGCAATATGGATTACCTGTTGACTAAGTTGGGTGTAGGGAATAATCAACTCAGCTCGTTAATTGGTAGTGGCTTGATCACTGGCAACCCTATACTATATGACCCACAAACCCAACTCTTGGGCATACAGGTAAATTTACCCTCAGTCGGGAACCTAAATAATATGCGTGCCACCTACTTGGAGACCTTATCCGTAAGCACAACCAAAGGATTCGCCTCAGCACTTGTCCCGAAAGTTGTGACGCAAGTCGGGTCTGTGATAGAAGAACTTGACACCTCATATTGTATAGAATCTGATCTGGATCTATACTGTACAAGGGTAGTGACATTCCCTATGTCTCCTGGTATTTATTCCTGTCTGAGCGGCAATACGTCAGCTTGTATGTACTCAAAGACTGAAGGTGCACTCACTACACCATACATGGCCCTCAAAGGCTCAGTTATTGCCAATTGCAAGATGACTACATGCAGATGCGCAGATCCCCCAGGTATCATATCACAAAATTACGGGGAAGCTGTGTCCCTAATAGATAAACATTCATGCAGTGTACTATCCCTAGACGGGATAACCCTGAGGCTCAGTGGGGAGTTTGATGCGACTTATCAAAAGAACATCTCGATACTAGACTCTCAAGTCATAGTGACAGGCAATCTCGATATATCAACTGAGCTTGGGAGTGTTAACAACTCGATAAGCAGTGCCCTGGACAAATTAGCGGAAAGCAACAGCAGGCTAAACAAGGTCAATGTCAACCTAACCAGCACATCTGCTCTCATTACTTATATTGTTCTAGCTGTCATATCTCTTGCCTTCGGCGTAATTAGCCTGGTTCTAGCGTGCTACCTGATGTATAAACAAAAAGCACAACAAAAGACTTTACTATGGCTTGGGAACAACACCCTCGATCAGATGAGAGCCACTACAAGAACATGA
>V.1_V_b_529_JN872181_chicken_Honduras_44813_2000
ATGGGCTCCAAACCTTCTACCAGGATCCCAGCACCTCTGATGCTGATCACTTGGACTACGCTGATACTGAGCTGTATCTGCCCGACAAGCTCTCTTGATGGCAGACTTCTTGCAGCTGCAGGGATTGTGGTGACAGGGGATAAAGCAGTCAATATATACACTTCATCTCAGACAGGGTCGATCATCATCAAGTTAATCCCAAATATGCCCAAGGATAAAGAGGCGTGCGCAAAAGCCCCATTGGAGGCATACAATAGAACACTGACCACTCTACTCACCCCTCTTGGTGATTCCATCCGCAGAATACAAGGGTCTGCGACTACATCTGGAGGAAGAAGACAGAAACGCTTTGTAGGTGCCATTATTGGCAGTGTGGCTCTCGGGGTCGCAACAGCTGCACAGATAACAGCAGCCGCGGCTCTGATACAAGCCAAACAGAACGCCGCTAACATCCTCCGGCTTAAGGAGAGCATTGCTGCAACCAATGAAGCCGTACACGAGGTCACTGATGGATTATCACAACTAGCGGTGGCGGTTGGGAAGATGCAGCAGTTTGTTAATGACCAGTTTAATAATACGGCGCGAGAATTGGACTGTATAAAAATTACACAACAGGTCGGTGTCGAGCTCAATTTGTATCTAACTGAATTGACTACAGTGTTCGGGCCACAAATAACCTCTCCTGCTTTAACTCAGCTAACCATCCAGGCACTTTACAATCTAGCTGGTGGCAATATGGATTACCTGTTGACTAAGTTGGGTGTAGGGAATAATCAACTCAGCTCGTTAATTGGTAGTGGCTTGATCACTGGCAACCCTATACTATATGACCCACAAACCCAACTCTTGGGCATACAGGTAAATTTACCCTCAGTCGGGAACCTAAATAATATGCGCGCCACCTACTTGGAGACCTTATCCGTAAGCACAACCAAAGGATTCGCCTCAGCACTTGTCCCGAAAGTTGTGACGCAAGTCGGGTCTGTGATAGAAGAACTTGACACCTCATATTGTATAGAATCTGATCTGGATCTATACTGTACAAGGGTAGTGACATTCCCTATGTCTCCTGGTATTTATTCCTGTCTGAGCGGCAATACGTCAGCTTGTATGTACTCAAAGACTGAAGGTGCACTCACTACACCATACATGGCCCTCAAAGGCTCAGTTATTGCCAATTGCAAGATGACTACATGCAGATGCGCAGATCCCCCAGGTATCATATCACAAAATTACGGGGAAGCTGTGTCCCTAATAGATAAACATTCATGCAGTGTACTATCCCTAGACGGGATAACCCTGAGGCTCAGTGGGGAGTTTGATGCGACTTATCAAAAGAACATCTCGATACTAGACTCTCAAGTCATAGTGACAGGCAATCTCGATATATCAACTGAGCTTGGGAGTGTTAACAACTCGATAAGCAGTGCCCTGGACAAATTAGCGGAAAGCAACAGCAGGCTAAACAAGGTCAATGTCAACCTAACCAGCACATCTGCTCTCATTACTTATATTGTTCTAGCTGTCATATCTCTTGCCTTCGGCGTAATTAGCCTGGTTCTAGCGTGCTACCTGATGTATAAACAAAAAGCACAACAAAAGACCTTACTATGGCTTGGGAACAACACCCTCGATCAGATGAGAGCCACTACAAGAACATGA
>V.1_V_b_530_JN942027_fighting_cock_Nicaragua_95066_9_2001
ATGGGCTCCAAACCTTCTACCAGGATCCCAGCACCTCTGATGCTGATCACTTGGACCACGCTGATACTGAGCTGTATCTGCCCGACAAGCTCTCTTGATGGCAGACTTCTTGCAGCTGCAGGGATTGTGGTGACAGGGGATAAAGCAGTCAATATATACACTTCATCTCAGACAGGGTCGATCATCATCAAGTTAATCCCAAATATGCCCAAGGATAAAGAGGCGTGCGCAAAAGCCCCATTGGAGGCATACAATAGAACACTGACCACTCTACTCACCCCTCTTGGTGATTCCATCCGCAGAATACAAGGGTCTGCGACTACATCTGGAGGAAGAAGACAGAAACGCTTTGTAGGTGCCATTATTGGCAGTGTGGCTCTCGGGGTCGCAACAGCTGCACAGATAACAGCAGCCGCGGCTCTGATACAAGCCAAACAGAACGCCGCTAACATCCTCCGGCTTAAGGAGAGCATTGCTGCAACCAATGAAGCCGTACACGAGGTCACTGATGGATTATCACAACTAGCGGTGGCGGTTGGGAAGATGCAGCAGTTTGTTAATGACCAGTTTAATAATACGGCGCGAGAATTGGACTGTATAAAAATTACACAACAGGTCGGTGTCGAGCTCAATTTGTATCTAACTGAATTGACTACAGTGTTCGGGCCACAAATAACCTCTCCTGCTTTAACTCAGCTAACTATCCAGGCACTTTATAATCTAGCTGGTGGCAATATGGATTACCTGTTGACTAAGTTGGGTGTAGGGAATAATCAACTCAGCTCGTTAATTGGTAGTGGCTTGATCACTGGCAACCCTATACTATATGACCCACAAACCCAACTCTTGGGCATACAGGTAAATTTACCCTCAGTCGGGAACCTAAATAATATGCGCGCCACCTACTTGGAGACCTTATCCGTAAGCACAACCAAAGGATTCGCCTCAGCACTTGTCCCGAAAGTTGTGACGCAAGTCGGGTCTGTGATAGAAGAACTTGACACCTCATATTGTATAGAATCTGATCTGGATCTATACTGTACAAGGGTAGTGACATTCCCTATGTCTCCTGGTATTTATTCCTGTCTGAGCGGCAATACGTCAGCTTGTATGTACTCAAAGACTGAAGGTGCACTCACTACACCATACATGGCCCTCAAAGGCTCAGTTATTGCCAATTGCAAGATGACTACATGCAGATGCGCAGATCCCCCAGGTATCATATCACAAAATTACGGGGAAGCTGTGTCCCTAATAGATAAACATTCATGCAGTGTACTATCCCTAGACGGGATAACCCTGAGGCTCAGTGGGGAGTTTGATGCGACTTATCAGAAGAACATCTCGATACTAGACTCTCAAGTCATAGTGACAGGCAATCTCGATATATCAACTGAGCTTGGGAGTGTTAACAACTCGATAAGCAGTGCCCTGGACAAATTAGCAGAAAGCAACAGCAGGCTAAACAAGGTCAATGTCAACCTAACCAGCACATCTGCTCTCATTACTTATATTGTTCTAGCTGTCATATCTCTTGCCTTCGGCGTAATTAGCCTGGTTCTAGCGTGCTACCTGATGTATAAACAAAAAGCACAACAAAAGACCTTACTATGGCTTGGGAACAACACCCTCGATCAGATGAGAGCCACTACAAGAACATGA
>V.2_V_c_532_EU518682_Dove_Mexico_Distrito_Federal_462_2004
ATGGGCTCCAAACCTTCTACCAGGATCTCAGTACCTCTGATGCTGATCACCCGGATTATGCTGATACTGAGCTGTATCTGTCTGACAAGCTCTCTTGACGGTAGACCTCTTGCAGCTGCAGGGATTGTGGTAACGGGAGATAAAGCAGTCAATATATACACTTCATCTCAAACAGGGTCGATCATAGTCAAGTTACTCCCAAATATGCCCAAGGATAAAGAGGCGTGCGCGAAAGCCCCATTGGAGGCATACAATAGAACACTGACCACTTTACTCACCCCTCTTGGTGACTCCATCCGCAGGATACAAGGGTCTGCGACTACATCTGGAGGAAGGAGACAGAAACGCTTTGTAGGTGCCATTATCGGCAGTGTAGCTCTTGGGGTTGCAACAGCTGCACAGATAACAGCGGCCGCGGCTCTGATACAAGCCAACCAGAACGCTGCCAACATCCTCCGGCTTAAGGAGAGCATTGCTGCAACCAATGAAGCTGTACACGAGGTCACTGACGGATTATCACAACTAGCGGTGGCGGTTGGGAAGATGCAGCAGTTTGTTAATGACCAGTTTAATAATACGGCGCGAGAATTGGACTGCATAAAAATTACACAACAGGTTGGTGTCGAACTCAATTTGTACCTAACTGAGTTGACTACAGTGTTCGGGCCACAAATCACCTCCCCTGCTTTAACTCAGCTGACCATCCAGGCACTTTATAATTTAGCTGGTGGCAATATGGATTACTTGTTGACTAAGTTAGGTGTAGGGAACAATCAACTCAGCTCGTTAATTGGTAGTGGCTTGATCACTGGCAACCCTATACTATATGACTCACAGACCCAACTCTTGGGCATACAGGTAAATTTACCCTCAGTCGGGAACCTAAATAATATGCGTGCCACCTACTTGGAGACCTTATCCGTAAGCACAACCAAAGGGTTCGCCTCAGCACTTGTCCCGAAAGTTGTGACGCAAGTCGGTTCTGTGATAGAAGAACTTGATACCTCATATTGTATAGAATCCGATCTGGATTTATATTGCACAAGGGTAGTGACATTCCCCATGTCTCCTGGTATTTATTCCTGTCTGAGCGGCAATACGTCAGCTTGTATGTATTCAAAGACTGAAGGTGCACTCACTACACCATACATGGCCCTCAAAGGCTCAGTTATTGCCAATTGCAAGATGATTACATGCAGATGTGCAGATCCCCCAGGTATCATATCGCAAAATTACGGGGAAGCTGTGTCCCTAATAGATAAACACTCATGCAATGTCTTATCCCTAGACGGGATAACCCTGAGGCTCAGTGGGGAATTTGATGCGACTTATCAAAAGAACATCTCAATACTAGACTCTCAAGTCATCGTGACAGGCAATCTCGATATATCAACTGAGCTTGGGAATGTCAACAACTCGATAAGCAGTGCCCTGGACAAATTAGCGGAAAGCAACAGCAGGCTAAACAAAGTCAATGTCAACCTAACCAGCACATCTGCTCTCATTACTTATATTGTTTTAGCTGTCATATCTCTTGCTTTCGGTGTAATTAGCCTGGTTCTAGCGTGCTACCTGATGTATAAACAAAAAGCACAACAAAAGACCTTACTATGGCTTGGGAACAATACCCTCGATCAGATGAGAGCCACTACAAGAACATGA
>V.2_V_c_533_EU518683_chicken_Mexico_Estado_de_Mexico_465_2005
ATGGGCTCCAAACCTTCTACCAGGATCTCAGCACCTCTGATGCTGATCACCCGGATTATGCTGATACTGAGCTGTATCTGTCTGACAAGCTCTCTTGACGGTAGACCTCTTGCAGCTGCAGGGATTGTGGTAACGGGAGATAAAGCAGTCAATATATACACTTCATCTCAAACAGGGTCGATCATAGTCAAGTTACTCCCTAACATGCCCAAAGATAAAGAGGCGTGCGCGAAAGCCCCATTGGAGGCATACAATAGAACACTGACCACTTTACTCACCCCTCTTGGTGACTCCATCCGCAGGATACAAGGGTCTGCGACTACATCTGGAGGAAGGAGACAGAAACGCTTTATAGGTGCCATTATCGGCAGTGTAGCTCTTGGGGTTGCAACAGCTGCACAGATAACAGCGGCCGCGGCTCTGATACAAGCCAACCAGAACGCTGCCAACATCCTCCGGCTTAAGGAGAGCATTGCTGCAACCAATGAAGCTGTACATGAGGTCACTGACGGATTATCACAACTAGCGGTGGCGGTTGGGAAGATGCAGCAGTTTGTTAATGACCAGTTTAATAATACGGCGCGAGAATTGGACTGCATAAAAATTACACAACAGGTTGGTGTCGAACTCAATTTGTACCTAACAGAGTTGACTACAGTGTTCGGGCCACAAATCACCTCCCCTGCTTTAACTCAGCTGACCATCCAGGCACTTTATAATTTAGCTGGTGGCAATATGGATTACTTGTTGACTAAGTTAGGTGTAGGGAACAATCAACTCAGCTCGTTAATTGGTAGTGGCTTGATCACCGGCAACCCTATACTATATGACTCACAGACCCAACTCTTGGGCATACAGGTAAATTTACCCTCAGTCGGGAACCTAAATAATATGCGTGCCACCTACTTGGAGACCTTATCCGTAAGCACAACCAAAGGGTTCGCCTCAGCACTTGTCCCGAAAGTTGTGACGCAAGTCGGTTCTGTGATAGAAGAACTTGATACCTCATATTGTATAGAATCCGATCTGGATTTATATTGCACAAGGGTAGTGACATTCCCCATGTCTCCTGGTATTTATTCCTGTCTGAGCGGCAATACGTCAGCTTGTATGTATTCAAAGACTGAAGGTGCACTCACTACACCATACATGGCCCTCAAAGGCTCAGTTATTGCCAATTGCAAGATGATTACATGCAGATGTGCAGATCCCCCAGGTATCATATCGCAAAATTACGGGGAAGCTGTGTCCCTAATAGATAAACACTCATGCAATGTCTTATCCCTAGACGGGATAACCCTGAGGCTCAGTGGGGAATTTGATGCGACTTATCAAAAGAACATCTCAATACTAGACTCTCAAGTCATCGTGACAGGCAATCTCGATATATCAACTGAGCTTGGGAATGTCAACAACTCGATAAGCAGTGCCCTGGACAAATTAGCGGAAAGCAACAGCAGGCTAAACAAAGTCAATGTCAACCTAACCAGCACATCTGCTCTCATTACTTATATTGTTTTAGCTGTCATATCTCTTGCTTTCGGTGTAATTAGCCTGGTTCTAGCGTGCTACCTGATGTATAAACAAAAAGCACAACAAAAGACCTTACTATGGCTTGGGAACAATACCCTCGATCAGATGAGAGCCACTACAAGAACATGA
>V.2_V_c_534_EU518684_chicken_Mexico_Estado_de_Mexico_466_2006
ATGGGCTCCAAACCTTCTACCAGGATCTCAGTACCTCTGATGCTGATCACCCGGATTATGCTGATACTGAGCTGTATCTGTCTGACAAGCTCTCTTGACGGTAGACCTCTTGCAGCTGCAGGGATTGTGGTAACGGGAGATAAAGCAGTCAATATATACACTTCATCCCAAACAGGGTCGATCATAGTCAAGTTACTCCCTAACATGCCCAAAGATAAAGAGGCGTGCGCGAAAGCCCCATTGGAGGCATACAATAGAACACTGACCACTTTACTCACCCCTCTTGGTGATTCCATCCGCAGGATACAAGGGTCTGCGACTACATTTGGAGGAAGGAGACAGAAACGCTTTATAGGTGCCATTATCGGCAGTGTAGCTCTTGGGGTTGCAACAGCTGCACAGATAACAGCGGCCGCGGCTCTGATACAAGCCAACCAGAACGCTGCCAACATCCTCCGGCTTAAGGAGAGCATTGCTGCAACCAATGAAGCTGTACATGAGGTCACTGACGGATTATCACAACTAGCGGTGGCGGTTGGGAAGATGCAGCAGTTTGTTAATGACCAGTTTAATAATACGGCGCGAGAATTGGACTGCATAAAAATTACACAACAGGTTGGTGTCGAACTCAATTTGTACCTAACAGAGTTGACTACAGTGTTCGGGCCACAAATCACCTCCCCTGCTTTAACTCAGCTGACCATCCAGGCACTTTATAATTTAGCTGGTGGCAATATGGATTACTTGTTGACTAAGTTAGGTGTAGGGAACAATCAACTCAGCTCGTTAATTGGTAGTGGCTTGATCACCGGCAACCCTATACTATATGACTCACAGACCCAACTCTTGGGCATACAGGTAAATTTACCCTCAGTCGGGAACCTAAATAATATGCGCGCCACCTACTTGGAGACCTTATCCGTAAGCACAACCAAAGGGTTCGCCTCAGCACTTGTCCCGAAAGTTGTGACGCAAGTCGGTTCTGTGATAGAAGAACTTGATACCTCATATTGTATAGAATCCGATCTGGATTTATATTGCACAAGGGTAGTGACATTCCCCATGTCTCCTGGTATTTATTCCTGTCTGAGCGGCAATACGTCAGCTTGTATGTATTCAAAGACTGAAGGTGCACTCACTACACCATACATGGCCCTCAAAGGCTCAGTTATTGCCAATTGCAAGATGATTACATGCAGATGTGCAGATCCCCCAGGTATCATATCTCAAAATTACGGGGAAGCTGTGTCCCTAATAGATAAACACTCATGCAATGTCTTATCCCTAGACGGGATAACCCTGAGGCTCAGTGGGGAATTTGATGCGACTTATCAAAAGAACATCTCAATACTAGACTCTCAAGTCATCGTGACAGGCAATCTCGATATATCAACTGAGCTTGGGAATGTCAACAACTCGATAAGCAGTGCCCTGGACAAATTAGCGGAAAGCAACAGCAGGCTAAACAAAGTCAATGTCAACCTAACCAGCACATCTGCTCTCATTACTTATATTGTTTTAGCTGTCATATCTCTTGCTTTCGGTGTAATTAGCCTGGTTCTAGCGTGCTACCTGATGTATAAACAAAAAGCACAACAAAAGACCTTACTATGGCTTGGGAACAATACCCTCGATCAGATGAGAGCCACTACAAGAACATGA
>V.2_V_c_535_HM117720_chicken_Mexico_Puebla_NDV_P05_2005
ATGGGCTCCAAACCTTCTACCAGGATCTCAGTACCTCTGATGCTGATCACCCGGATTATGCTGATACTGAGCTGTATCTGTCTGACAAGCTCTCTTGACGGTAGACCTCTTGCAGCTGCAGGGATTGTGGCAACGGGAGACAAAGCAGTCAATATATACACTTCATCTCAAACAGGGTCGATCATAGTCAAGTTACTCCCTAACATGCCCAAAGATAAAGAGGCGTGCGCGAAAGCCCCATTGGAGGCATACAATAGAACACTGACCACTTTACTCACCCCTCTTGGTGACTCCATCCGCAGGATACAAGGGTCTGCGACTACATCTGGAGGAAGGAGACAGAAACGCTTTATAGGTGCCATTATCGGCAGTGTAGCTCTTGGGGTTGCAACAGCTGCACAGATAACAGCGGCCGCGGCTCTGATACAAGCCAACCAGAACGCTGCCAACATCCTCCGGCTTAAGGAGAGCATTGCTGCAACCAATGAAGCTGTACATGAGGTCACTGACGGATTATCACAACTAGCGGTGGCGGTTGGGAAGATGCAGCAGTTTGTTAATGACCAGTTTAATAATACGGCGCGAGAATTGGACTGCATAAAAATTACACAACAGGTTGGTGTCGAACTCAATTTGTACCTAACAGAGTTGACTACAGTGTTCGGGCCACAAATCACCTCCCCTGCTTTAACTCAGCTGACCATCCAGGCACTTTATAATTTAGCTGGTGGCAATATGGATTACTTGTTGACTAAGTTAGGTGTAGGGAACAATCAACTCAGCTCGTTAATTGGTAGTGGCTTGATCACCGGCAACCCTATACTATATGACTCACAGACCCAACTCTTGGGCATACAGGTAAATTTACCCTCAGTCGGGAACCTAAATAATATGCGTGCCACCTACTTGGAGACCTTATCCGTAAGCACAACCAAAGGGTTCGCCTCAGCCCTTGTCCCGAAAGTTGTGACGCAAGTCGGTTCTGTGATAGAAGAACTTGATACCTCATATTGTATAGAATCCGATCTGGATTTATATTGCACAAGGGTAGTGACATTCCCCATGTCTCCTGGTATTTATTCCTGTCTGAGCGGCAATACGTCAGCTTGTATGTATTCAAAGACTGAAGGTGCACTCACTACACCATACATGGCCCTCAAAGGCTCAGTTATTGCCAATTGCAAGATGATTACATGCAGATGTGCAGATCCCCCAGGTATCATATCGCAAAATTACGGGGAAGCTGTGTCCCTAATAGATAAACACTCATGCAATGTCTTATCCCTAGACGGGATAACCCTGAGGCTCAGTGGGGAATTTGATGCGACTTATCAAAAGAACATCTCAATACTAGACTCTCAAGTCATCGTGACAGGCAATCTCGATATATCAACTGAGCTTGGGAATGTCAACAACTCGATAAGCAGTGCCCTGGACAAATTAGCGGAAAGCAACAGCAGGCTAAACAAAGTCAATGTCAACCTAACCAGCACATCTGCTCTCATTACTTATATTGTTTTAGCTGTCATATCTCTTGCTTTCGGTGTAATTAGCCTGGTTCTAGCGTGCTACCTGATGTATAAACAAAAAGCACAACAAAAGACCTTACTATGGCTTGGGAACAATACCCTCGATCAGATGAGAGCCACTACAAGAACATGA
>V.2_V_c_536_JQ697743_chicken_Mexico_MX_NC02_634_2010
ATGGGCTCCAAACCTTCTACCAGGATCTCAGTACCTCTGATGCTGATCACCCGGATTATGCTGATACTGAGCTGTGTCTGTCTGACAAGCTCTCTTGACGGTAGACCTCTTGCAGCTGCAGGAATTGTGGTAACGAGAGATAAAGCAGTCAATATATACACTTCATCTCAAACAGGGTCGATCATAGTCAAGTTACTCCCTAACATGCCCAAAGATAAAGAGGCGTGCGCGAAAGCCCCATTGGAGGCATACAATAGAACACTGACCACTTTACTCACCCCTCTTGGTGACTCCATCCGCAGGATACAAGGGTCTGCGACTACACCTGGAGGAAGGAGACAGAAACGATTTATAGGTGCCATTATCGGCAGTGTAGCTCTTGGGGTTGCAACGGCTGCACAGATAACAGCGGCCGCGGCTCTGATACAAGCCAACCAGAACGCTGCCAATATCCTCCGGCTTAAGGAGAGCATTGCTGCAACCAATGAAGCTGTACATGAGGTCACTGACGGATTATCACAACTAGCGGTGGCAGTTGGGAAGATGCAGCAGTTTGTTAATGACCAGTTTAATAATACGGCGCGAGAATTGGACTGCATAAAAATTACACAACAGGTTGGTGTCGAACTCAATTTGTACCTAACAGAGTTGACTACAGTGTTCGGGCCACAGATCACCTCCCCTGCTTTAACTCAGTTGACCATCCAGGCACTTTATAATTTAGCTGGTGGCAATATGGATTACTTGTTGACTAAGTTAGGTGTAGGGAACAATCAACTCAGCTCGTTAATTGGTAGTGGCTTGATCACCGGCAACCCTATACTATATGACTCACAGACCCAACTCTTGGGCATACAGGTAAATTTACCCTCAGTCGGGAACCTAAATAATATGCGTGCCACCTACTTGGAGACCTTATCCGTAAGCACAACCAAAGGGTTTGCCTCAGCACTTGTCCCGAAAGTTGTGACGCAAGTCGGTTCTGTGATAGAAGAACTTGATACCTCATATTGTATAGAATCCGATCTGGATTTATATTGCACACGGGTAGTGACATTCCCCATGTCTCCTGGTATTTATTCCTGTCTGAGCGGCAATACGTCAGCTTGTATGTATTCAAAGACTGAAGGTGCACTCACTACACCATACATGGCCCTCAAAGGCTCAGTTATTGCCAATTGCAAGATGATTACATGCAGATGTGCAGATCCCCCAGGCATCATATCGCAAAATTACGGGGAAGCTGTGTCCCTAATAGATAAACACTCATGCAATGTCTTATCCCTAGACGGGATAACCCTGAGGCTCAGTGGGGAATTTGATGCGACTTATCAAAAGAACATCTCAATACTAGACTCTCAAGTCATCGTGACAGGCAATCTCGATATATCAACTGAGCTTGGGAATGTCAATAATTCGATAAGCAGTGCCCTGGACAAATTAGCGGAAAGCAACAGCAGGCTAAACAAAGTCAATGTCAACCTAACCAGCACATCTGCTCTCATTACTTATATTGTTTTAGCTGTCATATCTCTCGCTTTCGGTGTAATTAGCCTGGTTCTAGCGTGCTACCTGATGTATAAACAAAAAGCACAACAAAAGACCTTACTATGGCTTGGGAACAATACCCTCGATCAGATGAGAGCCACTACAAGATC----
>V.2_V_c_537_JQ697744_chicken_Mexico_MX_NC04_635_2010
ATGGGCTCCAAACCTTCTACCAGGATCTCAGTACCTCTGATGCTGATCACCCGGATTATGCTGATACTGAGCTGTGTCTGTCTGACAAGCTCTCTTGACGGTAGACCTCTTGCAGCTGCAGGAATTGTGGTAACGAGAGATAAAGCAGTCAATATATACACTTCATCTCAAACAGGGTCGATCATAGTCAAGTTACTCCCTAACATGCCCAAAGATAAAGAGGCGTGCGCGAAAGCCCCATTGGAGGCATACAATAGAACACTGACCACTTTACTCACCCCTCTTGGTGATTCCATCCGCAGGATACAAGGGTCTGCGACTACACCTGGAGGAAGGAGACAGAAACGATTTATAGGTGCCATTATCGGCAGTGTAGCTCTTGGGGTTGCAACGGCTGCACAGATAACAGCGGCCGCAGCTCTGATACAAGCCAACCAGAACGCTGCCAATATCCTCCGGCTTAAGGAGAGCATTGCTGCAACCAATGAAGCTGTACATGAGGTCACTGACGGATTATCACAACTAGCGGTGGCAGTTGGGAAGATGCAGCAGTTTGTTAATGACCAGTTTAATAATACGGCGCGAGAATTGGACTGCATAAAAATTACACAACAGGTTGGTGTCGAACTCAATTTGTACCTAACAGAGTTGACTACAGTGTTCGGGCCACAGATCACCTCCCCTGCTTTAACTCAGTTGACCATCCAGGCACTTTATAATTTAGCTGGTGGCAATATGGATTACTTGTTGACTAAGTTAGGTGTAGGGAACAATCAACTCAGCTCGTTAATTGGTAGTGGCTTGATCACCGGCAACCCTATACTATATGACTCACAGACCCAACTCTTGGGCATACAGGTAAATTTACCCTCAGTCGGGAACCTAAATAATATGCGTGCCACCTACTTGGAGACCTTATCCGTAAGCACAACCAAAGGGTTTGCCTCAGCACTAGTCCCGAAAGTTGTGACGCAAGTCGGTTCTGTGATAGAAGAACTTGATACCTCATATTGTATAGAATCCGATCTGGATTTATATTGCACAAGGGTAGTGACATTCCCCATGTCTCCTGGTATTTATTCCTGTCTGAGCGGCAATACGTCAGCTTGTATGTATTCAAAGACTGAAGGTGCACTCACTACACCATACATGGCCCTCAAAGGCTCAGTTATTGCCAATTGCAAGATGATTACATGCAGATGTGCAGATCCCCCAGGCATCATATCGCAAAATTACGGGGAAGCTGTGTCCCTAATAGATAAACACTCATGCAATGTCTTATCCCTAGACGGGATAACCCTGAGGCTCAGTGGAGAATTTGATGCGACTTATCAAAAGAACATCTCAATACTAGACTCTCAAGTCATCGTGACAGGCAATCTCGATATATCAACTGAGCTTGGGAATGTCAACAATTCGATAAGCAGTGCCCTGGACAAATTAGCGGAAAGCAACAGCAGGCTAAACAAAGTCAATGTCAACCTAACCAGCACATCTGCTCTCATTACTTATATTGTTTTAGCTGTCATATCTCTCGCTTTCGGTGTAATTAGCCTGGTTCTAGCGTGCTACCTGATGTATAAACAAAAAGCACAACAAAAGACCTTACTATGGCTTGGGAACAATACCCTCGATCAGATGAGAGCCACTACA---------
>V.2_V_c_538_JX974435_chicken_Mexico_2010
ATGGGCTCCAAACCTTCTACCAGGATCTCAGTACCTCTGATGCTGATCACCCGGATTATGCTGATACTGAGCTGTGTCTGTCTGACAAGCTCTCTTGACGGTAGACCTCTTGCCGCTGCAGGAATTGTGGTAACGAGAGATAAAGCAGTCAATATATACACTTCATCTCAAACAGGGTCGATCATAGTCAAGTTACTCCCTAACATGCCCAAAGATAAAGAGGCGTGCGCGAAAGCCCCATTGGAGGCATACAATAGGACACTGACCACTTTACTCACCCCTCTTGGTGACTCCATCCGCAGGATACAAGGGTCTGCGACTACACCTGGAGGAAGGAGACAGAAACGCTTTATAGGTGCCATTATCGGCAGTGTAGCTCTTGGGGTTGCAACGGCTGCACAGATAACAGCGGCCGCGGCTCTGATACAAGCCAACCAGAACGCTGCCAATATCCTCCGGCTTAAGGAGAGCATTGCTGCAACCAATGAAGCTGTACATGAGGTCACTGACGGATTATCACAACTAGCGGTGGCAGTTGGGAAGATGCAGCAGTTTGTTAATGACCAGTTTAATAATACGGCGCGAGAATTGGACTGCATAAAAATTACACAACAGGTTGGTGTCGAACTCAATTTGTACCTAACAGAGTTGACTACAGTGTTCGGGCCACAGATCACCTCCCCTGCTTTAACTCAGTTGACCATCCAGGCACTTTATAATTTAGCTGGTGGCAATATGGATTACTTGTTGACTAAGTTAGGTGTAGGGAACAATCAACTCAGCTCGTTAATTGGTAGTGGCTTGATCACCGGCAACCCTATACTATATGACTCACAGACCCAACTCTTGGGCATACAGGTAAATTTACCCTCAGTCGGGAACCTAAATAATATGCGTGCCACCTACTTGGAGACCTTATCCGTAAGCACAACCAAAGGGTTCGCCTCAGCACTTGTCCCGAAAGTTGTGACGCAAGTCGGTTCTGTGATAGAAGAACTTGATACCTCATATTGTATAGAATCCGATCTGGATTTATATTGCACAAGGGTAGTGACATTCCCCATGTCTCCTGGTATTTATTCCTGTCTGAGCGGCAATACGTCAGCTTGTATGTATTCAAAGACTGAAGGTGCACTCACTACACCATACATGGCCCTCGAAGGCTCAGTTATTGCCAATTGCAAGATGATTACATGCAGATGTGCAGATCCCCCAGGCATCATATCGCAAAATTACGGGGAAGCTGTGTCCCTAATAGATAAACACTCATGCAATGTCTTATCCCTAGACGGGATAACCCTGAGGCTCAGTGGGGAATTTGATGCGACTTATCAAAAGAACATCTCAATACTAGACTCTCAAGTCATCGTGACAGGCAATCTCGATATATCAACTGAGCTTAGGAATGTCAACAATTCGATAAGCAGTGCCCTGGACAAATTAGCGGAAAGCAACAGCAGGCTAAACAAAGTCAATGTCAACCTAACCAGCACATCTGCTCTCATTACTTATATTGTTTTAGCTGTCATATCTCTCGCTTTTGGTGTAATTAGCCTGGTTCTAGCGTGCTACCTGATGTATAAACAAAAAGCACAACAAAAGACCTTACTATGGCTTGGGAACAATACCCTCGATCAGATGAGAGCCACTACAAGAACATGA
>V.2_V_c_539_KC808508_gamefowl_Mexico_616_2008
ATGGGCTCCAAACCTTCTACCAGGATCTCAGTACCTCTGATGCTGATCACCCGGATTATGCTGATACTGAGCTGTATCTGTCTGACAAGCTCTCTTGACGGTAGACCTCTTGCAGCTGCAGGAATTGTGGTAACGAGAGATAAAGCAGTCAATATATACACTTCATCTCAAACAGGGTCGATCATAGTCAAGTTACTCCCTAACATGCCCAAAGATAAAGAGGCGTGCGCGAAAGCCCCATTGGAGGCATACAATAGAACACTGACCACTTTACTCACCCCTCTTGGTGACTCCATCCGCAGGATACAAGGGTCTGCGACTACACCTGGAGGAAGGAGACAGAAACGCTTTATAGGTGCCATTATCGGCAGTGTAGCTCTTGGGGTTGCAACAGCTGCACAGATAACAGCGGCCGCGGCTCTGATACAAGCCAACCAGAACGCTGCCAATATCCTCCGGCTTAAGGAGAGCATTGCTGCAACCAATGAAGCTGTACATGAGGTCACTGACGGATTATCACAACTAGCGGTGGCAGTTGGGAAGATGCAGCAGTTTGTTAATGACCAGTTTAATAATACGGCGCGAGAATTGGACTGCATAAAAATTACACAACAGGTTGGTGTCGAACTCAATTTGTACCTAACAGAATTGACTACAGTGTTCGGGCCACAAATCACCTCCCCTGCTTTAACTCAGTTGACCATCCAGGCACTTTATAATTTAGCTGGTGGCAATATGGATTACTTGTTGACTAAGTTAGGTGTAGGGAACAATCAACTCAGCTCGTTAATTGGTAGTGGCTTGATCACCGGCAACCCTATACTATATGACTCACAGACCCAACTCTTGGGCATACAGGTAAATTTACCCTCAGTCGGGAACCTAAATAATATGCGTGCCACCTACTTGGAGACCTTATCTGTAAGCACAACCAAAGGGTTCGCCTCAGCACTTGTCCCGAAAGTTGTGACGCAAGTCGGTTCTGTGATAGAAGAACTTGATACCTCGTATTGTATAGAATCCGATCTGGATTTATATTGCACAAGGGTAGTGACATTCCCCATGTCTCCTGGTATTTATTCCTGTCTGAGCGGCAATACGTCAGCTTGTATGTATTCAAAGACTGAAGGTGCACTCACTACACCATACATGGCCCTCAAAGGCTCAGTTATTGCCAATTGCAAGATGATTACATGCAGATGTGCAGATCCCCCAGGCATCATATCGCAAAATTACGGGGAAGCTGTGTCCCTAATAGATAAACACTCATGCAATGTCTTATCCCTAGACGGGATAACCCTGAGGCTCAGTGGGGAATTTGATGCAACTTATCAAAAGAACATCTCAATACTAGACTCTCAAGTCATCGTGACAGGCAATCTCGATATATCAACTGAGCTTGGGAATGTCAACAATTCGATAAGCAGTGCCCTGGACAAATTAGCGGAAAGCAACAGCAGGCTAAACAAAGTCAATGTCAACCTAACCAGCACATCTGCTCTCATTACTTATATTGTTTTAGCTGTCATATCTCTCGCTTTCGGTGTAATTAGCCTGGTTCTAGCGTGCTACCTGATGTATAAACAAAAAGCACAACAAAAGACCTTACTATGGCTTGGGAACAATACCCTCGATCAGATGAGAGCCACTACAAGAACATGA
>V.2_V_c_540_KC808509_gamefowl_Mexico_DF_619_2008
ATGGGCTCCAAACCTTCTACCAGGATCTCAGTACCTCTGATGCTGATCACCCGGATTATGCTGATACTGAGCTGTATCTGTCTGACAAGCTCTCTTGACGGTAGACCTCTTGCAGCTGCAGGAATTGTGGTAACGAGAGATAAAGCAGTCAATATATACACTTCATCTCAAACAGGGTCGATCATAGTCAAGTTACTCCCTAACATGCCCAAAGATAAAGAGGCGTGCGCGAAAGCCCCATTGGAGGCATACAATAGAACACTGACCACTTTACTCACCCCTCTTGGTGACTCCATCCGCAGGATACAAGGGTCTGCGACTACACCTGGAGGAAGGAGACAGAAACGCTTTATAGGTGCCATTATCGGCAGTGTAGCTCTTGGGGTTGCAACAGCTGCACAGATAACAGCAGCCGCGGCTCTGATACAAGCCAACCAGAACGCTGCCAATATCCTCCGGCTTAAGGAGAGCATTGCTGCAACCAATGAAGCTGTACATGAGGTCACTGACGGATTATCACAACTAGCGGTGGCAGTTGGGAAGATGCAGCAGTTTGTTAATGACCAGTTTAATAATACGGCGCGAGAATTGGACTGCATAAAAATTACACAACAGGTTGGTGTCGAACTCAATTTGTACCTAACAGAGTTGACTACAGTGTTCGGGCCACAAATCACCTCCCCTGCTTTAACTCAGTTGACCATCCAGGCACTTTATAATTTAGCTGGTGGCAATATGGATTACTTGTTGACTAAGTTAGGTGTAGGGAACAATCAACTCAGCTCGTTAATTGGTAGTGGCTTGATCACTGGCAACCCTATACTATATGACTCACAGACCCAACTCTTGGGCATACAGGTGAATTTACCCTCAGTCGGGAACCTAAATAATATGCGTGCCACCTACTTGGAGACCGTATCCGTAAGCACAACCAAAGGGTTCGCTTCAGCACTTGTCCCGAAAGTTGTGACGCAAGTCGGTTCTGTGATAGAAGAACTTGATACCTCATATTGTATAGAATCCGATCTGGATTTATATTGCACAAGGGTAGTGACATTCCCCATGTCTCCTGGTATTTATTCCTGTCTGAGCGGCAATACGTCAGCTTGTATGTATTCAAAGACTGAAGGTGCACTCACTACACCATACATGGCCCTCAAAGGCTCAGTTATTGCCAATTGCAAGATGATTACATGCAGATGTGCAGATCCCCCAGGCATCATATCGCAAAATTACGGGGAAGCTGTGTCCCTAATAGATAAACACTCATGCAATGTCTTATCCCTAGACGGGATAACCCTGAGGCTCAGTGGGGAATTTGATGCGACTTATCAAAAGAACATCTCAATACTAGACTCTCAAGTCATCGTGACAGGCAATCTCGATATATCAACTGAGCTTGGGAATGTCAACAATTCGATAAGCAGGGCCCTGGACAAATTAGCGGAAAGCAACAGCAGGCTAAACAAAGTCAATGTCAACCTAACCAGCACATCTGCTCTCATTACTTATATTGTTTTAGCTGTCATATCTCTCGCTTTCGGTGTAATTAGCCTGGTTCTAGCGTGCTACCTGATGTATAAACAAAAAGCACAACAAAAGACCTTACTATGGCTTGGGAACAATACCCTTGATCAGATGAGAGCCACTACAAGAGCATGA
>V.2_V_c_541_KC808510_scarlet_macaw_Mexico_Chiapas_672_ZM12_2009
ATGGGCTCCAAACCTTCTACCAGGATCCCAGTACCTCTGATGCTGATCACCCGGACTATGCTGATACTGAGCTGTATCTGTCTGACAAGCTCTCTTGACGGTAGACCTCTTGCAGCTGCAGGAATTGTGGCAACGAGAGATAAATCAGTCAATATATACACTTCATCTCAAACAGGGTCGATCATAGTCAAGTTACTCCCTAACATGCCCAAAGATAAAGAGGCGTGCGCGAAAGCCCCATTGGAGGCATACAATAGAACACTGACCACTTTACTCACCCCTCTTGGTGACTCCATCCGCAGGATACAAGGGTCTGCGACTACACCTGGAGGAAGGAGACAGAAACGCTTTATAGGTGCCATTATCGGCAGTGTAGCTCTTGGGGTTGCAACAGCTGCACAGATAACAGCAGCCGCGGCTCTGATACAAGCCAACCAGAACGCTGCCAATATCCTCCGGCTAAAGGAGAGCATTGCTGCAACCAATGAAGCTGTACATGAGGTCACTGACGGATTATCACAACTAGCGGTGGCAGTTGGGAAGATGCAGCAGTTTGTTAATGACCAGTTTAATAATACGGCGCGAGAATTGGACTGCATAAAAATTACACAACAGGTTGGTGTCGAACTTAATTTGTACCTAACAGAGTTGACTACAGTGTTCGGGCCACAAATCACCTCCCCTGCTTTAACCCAGTTGACCATCCAGGCACTTTATAATTTAGCTGGTGGCAATATGGATTACTTGTTGACTAAGTTAGGTGTAGGGAACAATCAACTCAGCTCGTTAATTGGTAGTGGCTTGATCACTGGCAACCCTATACTATATGACTCACAGACCCAACTCTTGGGCATACAGGTGAATTTACCCTCAGTCGGGAACCTAAATAATATGCGTGCCACCTACTTGGAGACCTTATCCGTAAGCACAACCAAAGGGTTCGCCTCAGCACTTGTCCCGAAAGTTGTGACGCAAGTCGGTTCTGTGATAGAAGAACTTGATACCTCATATTGTATAGAATCCGATCTGGATTTATATTGCACAAGGGTAGTGACATTCCCCATGTCTCCTGGTATTTATTCCTGTCTGAGCGGCAATACGTCAGCTTGTATGTATTCAAAGACTGAGGGTGCACTCACTACACCATACATGGCCCTCAAAGGCTCAGTTATTGCCAATTGCAAGATGATTACATGCAGATGTGCAGATCCCCCAGGCATCATATCGCAAAATTACGGGGAAGCTGTGTCCCTAATAGATAAACACTCATGCAATGTCTTATCCCTAGACGGGATAACCCTGAGGCTCAGTGGGGAATTTGATGCGACTTATCAAAAGAACATCTCAATACTAGACTCTCAAGTCATCGTGACAGGCAATCTCGATATATCAACTGAGCTTGGGAATGTCAACAATTCGATAAGCAGGGCCCTGGACAAATTAGCGGAAAGCAACAGCAGGCTAAACAAAGTCAATGTCAACCTAACCAGCACATCTGCTCTCATTACTTATATTGTTTTAGCTGTCATATCTCTCGCTTTCGGTGTAATGAGCCTGGTTCTAGCGTGCTACCTGATGTATAAACAAAAAGCACAACAAAAGACCTTACTATGGCTTGGGAACAATACCCTTGATCAGATGAGAGCCACTACAAGAGCATGA
>V.2_V_c_542_KC808512_quail_Mexico_615_2009
ATGGGCTCCAAACCTTCTACCAGGATCTCAGTACCTCTGATGCTGATCATCCGGATTATGCTGATACTGAGCTGTATCTGTCTGACAAGCTCTCTTGACGGTAGACCTCTTGCAGCTGCAGGAATTGTGGTAACGAGAGATAAAGCAGTCAATATATACACTTCATCTCAAACAGGGTCGATCATAGTCAAGTTACTCCCTAACATGCCCAAAGATAAAGAGGCGTGCGCGAAAGCCCCATTGGAGGCATACAATAGAACACTGACCACTTTACTCACCCCTCTTGGTGACTCCATCCGCAGGATACAAGGGTCTGCGACTACACCTGGAGGAAGGAGACAGAAACGCTTTATAGGTGCCATTATCGGCAGTGTAGCTCTTGGGGTTGCAACAGCTGCACAGATAACAGCGGCCGCGGCTCTGATACAAGCCAACCAGAACGCTGCCAATATCCTCCGGCTTAAGGAGAGCATTGCTGCAACCAATGAAGCTGTACATGAGGTCACTGACGGATTATCACAACTAGCGGTGGCAGTTGGGAAGATGCAGCAGTTTGTTAATGACCAGTTTAATAATACGGCGCGAGAATTGGACTGCATAAAAATTACACAACAGGTTGGTGTCGAACTCAATTTGTACCTAACAGAATTGACTACAGTGTTCGGGCCACAAATCACCTCCCCTGCTTTAACTCAGTTGACCATCCAGGCACTTTATAATTTAGCTGGTGGCAATATGGATTACTTGTTGACTAAGTTAGGTGTAGGGAACAATCAACTCAGCTCGTTAATTGGTAGTGGCTTGATCACCGGAAACCCTATACTATATGACTCACAGACCCAACTCTTGGGCATACAGGTAAATTTACCCTCAGTCGGGAACCTAAATAATATGCGTGCCACCTACTTGGAGACCTTATCTGTAAGCACAACCAAAGGGTTCGCCTCAGCACTTGTCCCGAAAGTTGTGACGCAAGTCGGTTCTGTGATAGAAGAACTTGATACCTCGTATTGTATAGAATCCGATCTGGATTTATATTGCACAAGGGTAGTGACATTCCCCATGTCTCCTGGTATTTATTCCTGTCTGAGCGGCAATACGTCAGCTTGTATGTATTCAAAGACTGAAGGTGCACTCACTACACCATACATGGCCCTCAAAGGCTCAGTTATTGCCAATTGCAAGATGATTACATGCAGATGTGCAGATCCCCCAGGCATCATATCGCAAAATTACGGGGAAGCTGTGTCCCTAATAGATAAACACTCATGCAATGTCTTATCCCTAGACGGGATAACCCTGAGGCTCAGTGGGGAATTTGATGCGACTTATCAAAAGAACATCTCAATACTAGACTCTCAAGTCATCGTGACAGGCAATCTCGATATATCAACTGAGCTTGGGAATGTCAACAATTCGATAAGCAGTGCCCTGGACAAATTAGCGGAAAGCAACAGCAGGCTAAACAAAGTCAATGTCAACCTAACCAGCACATCTGCTCTCATTACTTATATTGTTTTAGCTGTCATATCTCTCGCTTTCGGTGTAATTAGCCTGGTTCTAGCGTGCTACCTGATGTATAAACAAAAAGCACAACAAAAGACCTTACTATGGCTTGGGAACAATACCCTCGATCAGATGAGAGCCACTACAAGAACATGA
>V.2_V_c_543_KF910963_chicken_Mexico_M08_3313_2008
ATGGGCTCCAAACTTTTTACCAGGATCTCAGTACCTCTGATGCTGATCACCCGGATTATGCTGATACTGAGCTGTATCTGTCTGACAAGCTCTCTTGACGGTAGACCTCTTGCAGCTGCAGGGATTGTGGTAACGGGAGATAAGGCAGTCAATATATACACTTCATCTCAAACAGGGTCGATCATAGTCAAGTTACTCCCAAATATGCCCAAAGATAAAGAGGCGTGCGCGAAAGCCCCATTGGAGGCATACAATAGAACACTGACCACTTTACTCACCCCTCTTGGTGACTCCATCCGCAGGATACAAGGGTCTGCGACTACATCTGGAGGAAGGAGACAGAAACGCTTTATAGGTGCCATTATCGGCAGTGTAGCTCTTGGGGTTGCAACAGCTGCACAGATAACAGCGGCCGCGGCTCTGATACAAGCCAACCAGAACGCTGCCAACATCCTCCGGCTTAAGGAGAGCATTGCTGCAACCAATGAAGCTGTACATGAGGTCACTGACGGATTATCACAACTAGCGGTGGCGGTTGGGAAGATGCAGCAGTTTGTTAATGACCAGTTTAATAATACGGCGCGAGAATTGGATTGCATAAAAATTACACAACAGGTTGGTGTCGAACTCAATTTGTACCTAACTGAGTTGACTACAGTGTTCGGGCCACAGATCACCTCCCCTGCTTTAACTCAGCTGACCATCCAGGCACTTTATAATTTAGCTGGTGGCAATATGGATTACTTGTTGACTAAGTTAGGTGTAGGGAACAATCAACTCAGCTCGTTAATTGGTAGTGGCTTGATCACCGGCAACCCTATACTATATGACTCACAGACCCAACTCTTGGGCATACAGGTAAATTTACCCTCAGTCGGGAACCTAAATAATATGCGTGCCACCTACTTGGAGACCTTATCCGTAAGCACAACCAAAGGGTTCGCCTCAGCCCTTGTCCCGAAAGTTGTGACGCAAGTCGGTTCTGTGATAGAAGAACTTGATACCTCATATTGTATAGAATCCGATCTGGATTTATATTGCACAAGGGTAGTGACATTCCCCATGTCTCCTGGTATTTATTCCTGTCTGAGCGGCAATACATCAGCTTGTATGTATTCAAAGACTGAAGGTGCACTCACTACACCATACATGGCCCTCAAAGGCTCAATTATTGCCAATTGCAAGATGATTACATGCAGATGTGCAGATCCCCCAGGTATCATATCGCAAAATTATGGGGAAGCTGTGTCCCTAATAGATAAACACTCATGCAATGTCTTATCCCTAGACGGGATAACCCTGAGGCTCAGTGGGGAATTTGATGCGACTTATCAAAAGAACATCTCAATACTAGACTCTCAAGTCATCGTGACAGGCAATCTCGATATATCAACTGAGCTTGGGAATGTCAACAACTCGATAAGCAGTGCCCTGGACAAATTAGCGGAAAGCAACAGCAGGCTAAACAAAGTCAATGTCAACCTAACCAGCACATTTGCTCTCATTACTTATATTGTTTTAGCTGTCATATCTCTTGCTTTCGGTGTAATTAGCCTGGTTCTAGCGTGCTACCTGATGTATAAACAAAAAGCACAACAAAAGACCTTACTATGGCTTGGGAACAATACCCTCGATCAGATGAGAGCCACTACAAGAACATGA
>V.2_V_c_544_KJ577136_chicken_Mexico_Chimalhuacan_1973
ATGGGCTCCAAACCTTCTACCAGGATCTCAGTACCTCTGATGCTGATCACCCGGATTATGCTGATACTGAGCTGTATCTGTCTGACAAGCTCTCTTGACGGTAGACCTCTTGCAGCTGCAGGGATTGTGGTAACGGGAGATAAAGCAGTCAATATATACACTTCATCTCAAACAGGGTCGATCATAGTCAAGTTACTCCCAAATATGCCCAAGGATAAAGAGGCGTGCGCGAAAGCCCCATTGGAGGCATACAATAGAACACTGACCACTTTACTCACCCCTCTTGGTGACTCCATCCGCAGGATACAAGGGTCTGCGACTACATCTGGAGGAAGGAGACAGAAACGCTTTGTAGGTGCCATTATCGGCAGTGTAGCTCTTGGGGTTGCAACAGCTGCACAGATAACAGCGGCCGCGGCTCTGATACAAGCCAACCAGAACGCTGCCAACATCCTCCGGCTTAAGGAGAGCATTGCTGCAACCAATGAAGCTGTACACGAGGTCACTGACGGATTATCACAACTAGCGGTGGCGGTTGGGAAGATGCAGCAGTTTGTTAATGACCAGTTTAATAATACGGCGCGAGAATTGGACTGCATAAAAATTACACAACAGGTTGGTGTCGAACTCAATTTGTACCTAACTGAGTTGACTACAGTGTTCGGGCCACAAATCACCTCCCCTGCTTTAACTCAGCTGACCATCCAGGCACGTTATAATTTAGCTGGTGGCAATATGGATTACTTGTTGACTAAGTTAGGTGTAGGGAACAATCAACTCAGCTCGTTAATTGGTAGTGGCTTGATCACCGGCAACCCTATACTATATGACTCACAGACCCAACTCTTGGGCATACAGGTAAATTTACCCTCAGTCGGGAACCTAAATAATATGCGTGCCACCTACTTGGAGACCTTATCCGTAAGCACAACCAAAGGGTTCGCCTCAGCCCTTGTCCCGAAAGTTGTGACGCAAGTCGGTTCTGTGATAGAAGAACTTGATACCTCATATTGTATAGAATCCGATCTGGATTTATATTGCACAAGGGTAGTGACATTCCCCATGTCTCCTGGTATTTATTCCTGTCTGAGCGGCAATACGTCAGCTTGTATGTATTCAAAGACTGAAGGTGCACTCACTACACCATACATGGCCCTCAAAGGCTCAGTTATTGCCAATTGCAAGATGATTACATGCAGATGTGCAGATCCCCCAGGTATCATATCGCAAAATTACGGGGAAGCTGTGTCCCTAATAGATAAACACTCATGCAATGTCTTATCCCTAGACGGGATAACCCTGAGGCTCAGTGGGGAATTTGATGCGACTTATCAAAAGAACATCTCAATACTAGACTCTCAAGTCATCATGACAGGCAATCTCGATATATCAACTGAGCTTGGGAATGTCAACAACTCGATAAGCAGTGCCCTGGACAAATTAGCGGAAAGCAACAGCAGGCTAAACAAAGTCAATGTCAACCTAACCAGCACATCTGCTCTCATTACTTATATTGTTTTAGCTGTCATATCTCTTGCTTTCGGTGTAATTAGCCTGGTCCTAGCGTGCTACCTGATGTATAAACAAAAAGCACAACAAAAGACCTTACTATGGCTTGGGAACAATACCCTCGATCAGATGAGAGCCACTACAAGAACATGA
>V.2_V_c_545_KY284094_chicken_Mexico_14_364_14_377_2014
ATGGGCTCCAAGCCTTCTACCAGGATCTCAGCACCTCTGATACTGATCACCCGGATTATGCTGATACTGAGCTGTATCTGTCTGACAAGTTCTCTTGACGGCAGACCTCTTGCAGCTGCAGGAATTGTGGTAACGAGAGATAAAGCAGTCAATATATACACTTCATCTCAAACAGGGTCGATCATAGTCAAGTTACTCCCTAACATGCCTAAAGATAAGGAGGCGTGCGCGAAAGCCCCGTTGGAGGCATACAATAGAACACTGACCACTTTACTCACCCCTCTTGGTGACTCCATCCGCAAGATACAAGGGTCTGCGACTACACCTGGAGGAAGGAGACAAAAACGCTTTATAGGTGCCATTATTGGCAGCGTAGCTCTTGGGGTCGCAACAGCTGCACAGATAACAGCGGCCGCGGCTCTGATACAAGCCAACCAGAATGCTGCCAATATCCTCCGGCTTAAGGAGAGCATTGCTGCAACCAATGAAGCCGTACATGAGGTCACTGACGGATTATCACAACTAGCGGTGGCAGTTGGGAAGATGCAGCAGTTTGTCAATGACCAGTTTAATAATACGGCGCGAGAATTGGACTGCATAAAAATTACACAACAGGTTGGTGTCGAACTCAATTTGTACCTAACAGAGTTGACTACAGTGTTCGGGCCACAAATCACCTCCCCTGCTTTAACTCAGTTGACCATCCAGGCACTTTATAATTTAGCTGGTGGCAATATGGATTACTTGTTGACTAAGTTAGGTGTAGGGAACAATCAACTCAGCTCTCTAATTGGTAGTGGCTTGATTACCGGCAACCCTATATTATATGACTCACAGACCCAACTCTTGGGCATACAGGTGAATTTACCCTCAGTCGGGAACCTAAATAATATGCGTGCCACCTACTTGGAGACCTTATCCGTAAGCACAACCAAAGGGTTCGCCTCAGCACTTGTCCCGAAAGTTGTGACGCAAGTCGGCTCTGTGATAGAAGAACTTGATACCTCATATTGTATAGAATCCGATCTGGATTTATATTGCACAAGGGTAGTGACATTCCCCATGTCTCCTGGTATTTATTCCTGTCTGAGCGGCAATACGTCAGCCTGTATGTATTCAAAGACTGAAGGTGCACTCACTACACCATACATGGCCCTCAAAGGCTCAGTTATTGCCAATTGCAAGATGATTACATGCAGATGTACAGATCCCCCAGGCATCATATCGCAAAATTACGGGGAAGCCGTGTCCCTAATAGATAAACACTCATGCAATGTCTTATCCCTAGACGGGATAACCCTGAGGCTCAGTGGGGAATTTGATGCGACTTATCAAAAGAACATCTCAATATCAGACTCTCAAGTCATCGTGACAGGCAATCTCGATATATCGACTGAGCTTGGGAATGTCAACAATTCGATAAGCAGGGCCCTGGACAAATTAGCGGAAAGCAACAGCAGGCTAAACAAAGTCAATGTTACCTTAACCAGCACATCTGCTCTCATTACTTATATTGTTTTGGCTGTTATATCTCTCGCTTTCGGTGTAATTAGCCTGGTTCTAGCGTGCTACTTGATGTGTAAACAAAAGGCACAACAAAAGACCTTACTATGGCTCGGGAACAATACCCTCGATCAGATGAGAGCCACTACAAGAATATGA
>V.2_V_c_2320_MH392218_chicken_Mexico_NC_23_686_2011
ATGGGCTCCAAACCTTCTACCAGGATCTCAGTACCTCTGATGCTGATCACCCGGATTATGCTGATACTGAGCTGTGTCTGTCTGACAAGCTCTCTTGACGGTAGACCTCTTGCCGCTGCAGGAATTGTGGTAACGAGAGATAAAGCAGTCAATATATACACTTCATCTCAAACAGGGTCGATCATAGTCAAGTTACTCCCTAACATGCCCAAAGATAAAGAGGCGTGCGCGAAAGCCCCATTGGAGGCATACAATAGGACACTGACCACTTTACTCACCCCTCTTGGTGACTCCATCCGCAGGATACAAGGGTCTGCGACTACACCTGGAGGAAGGAGACAGAAACGCTTTATAGGTGCCATTATCGGCAGTGTAGCTCTTGGGGTTGCAACGGCTGCACAGATAACAGCGGCCGCGGCTCTGATACAAGCCAACCAGAACGCTGCCAATATCCTCCGGCTTAAGGAGAGCATTGCTGCAACCAATGAAGCTGTACATGAGGTCACTGACGGATTATCACAACTAGCGGTGGCAGTTGGGAAGATGCAGCAGTTTGTTAATGACCAGTTTAATAATACGGCGCGAGAATTGGACTGCATAAAAATTACACAACAGGTTGGTGTCGAACTCAATTTGTACCTAACAGAGTTGACTACAGTGTTCGGGCCACAGATCACCTCCCCTGCTTTAACTCAGTTGACCATCCAGGCACTTTATAATTTAGCTGGTGGCAATATGGATTACTTGTTGACTAAGTTAGGTGTAGGGAACAATCAACTCAGCTCGTTAATTGGTAGTGGCTTGATCACCGGTAACCCTATACTATATGACTCACAGACCCAACTCTTGGGCATACAGGTAAATTTACCCTCAGTCGGGAACCTAAATAATATGCGTGCCACCTACTTGGAGACCTTATCCGTAAGCACAACCAAAGGGTTCGCCTCAGCACTTGTCCCGAAAGTTGTGACGCAAGTCGGTTCTGTGATAGAAGAACTTGATACCTCATATTGTATAGAATCCGATCTGGATTTATATTGCACAAGGGTAGTGACATTCCCCATGTCTCCTGGTATTTATTCCTGTCTGAGCGGCAATACGTCAGCTTGTATGTATTCAAAGACTGAAGGTGCACTCACTACACCATACATGGCCCTCGAAGGCTCAGTTATTGCCAATTGCAAGATGATTACATGCAGATGTGCAGATCCCCCAGGCATCATATCGCAAAATTACGGGGAAGCTGTGTCCCTAATAGATAAACACTCATGCAATGTCTTATCCCTAGACGGGATAACCCTGAGGCTCAGTGGGGAATTTGATGCGACTTATCAAAAGAACATCTCAATACTAGACTCTCAAGTCATCGTGACAGGCAATCTCGATATATCAACTGAGCTTGGGAATGTCAACAATTCGATAAGCAGTGCCCTGGACAAATTAGCGGAAAGCAACAGCAGGCTAAACAAAGTCAATGTCAACCTAACCAGCACATCTGCTCTCATTACTTATATTGTTTTAGCTGTCATATCTCTCGCTTTTGGTGTAATTAGCCTGGTTCTAGCGTGCTACCTGATGTATAAACAAAAAGCACAACAAAAGACCTTACTATGGCTTGGGAACAATACCCTCGATCAGATGAGAGCCACTACAAGAACATGA
>VI.1_VI_b_657_AF109885_domestic_fowl_Great_Britain_GB1168_1984
ATGGGCTCCAAACCTTCTACCAGGATCCCAGTACCTCTGACACTGATCACCCGAACTATGCTGATATTGAGCTGCATCTGCCCGACGAGCTCTCTTGACGGCAGGCCTCTTGCAGCTGCGGGGATTGTGGTAACAGGAGATAAAGCAGTCAATATATACACCTCATCTCAGACAGGATCAATCATAGTCAAGTTGCTCCCGAATATGCCCAAGGACAAGGAGGCATGTGCAAAAGCCCCGTTAGAAGCATACAACAGAACACTGACCACTTTACTCACCCCCCTTGGTGATTCCATCCGCAGGATACAAGGGTCTGTGTCCACATCAGGAGGAGGGAGGCAGAAACGCTTTATAGGTGCCATTATCGGCAGTGTAGCTCTTGGGGTCGCGACATCAGCACAGATAACAGCAGCTGCGGCCCTAATACAAGCCAACCAGAACGCCGCCAACATACTCCGGCTTAAGGAGAGCATTGCTGCAACCAATGAAGCTGTGCATGAAGTCACCGACGGATTATCGCAACTAGCAGTGGCAGTTGGGAAGATGCAGCAGTTTGTTAATGACCAATTTAATAATACGGCACGAGAATTGGACTGTATAAAAATTACACAACAAGTCGGTATAGAACTCAACCTATACCTAACTGAACTGACTACAGTTTTTGGGCCACAAATCACTTCTCCTGCCCTAACTCAGCTGACTATCCAGGCGCTTTATAATTTAGCTGGTGGCAACATGGATTACTTGTTGACTAAGTTAGGTGTAGGGAACAATCACCTCAGCTCATTAATTGGCAGTGGCTTGATCACAGGCAACCCTATACTGTATGACTCACAGACTCAACTCTTGGGCATACAGGTAAATTTACCCTCAGTCGGGAACCTTAACAATATGCGTGCCACCTACTTGGAGACTTTATCTGTAAGCACAACCAAAGGGTTTGCCTCGGCACTTGTCCCGAAGGTAGTGACACAAGTCGGCTCCGTGATAGAAGAACTCGACACCTCATACTGTATAGAGTCTGATCTGGATTTATACTGTACAAGAATAGTGACATTCCCCATGTCTCCAGGTATTTATTCCTGTCTGAGCGGCAATACATCAGCTTGCATGTACTCAAAGACTGAAGGCGCACTCACTACACCATATATGGCCCTTAAAGGATCAGTTATTGCCAATTGCAAAATAACAACATGCAGGTGTGCAGACCCCCCAAGTATCATATCGCAAAACTATGGAGAAGCTGTATCTCTGATAGATAGACATTCATGCAATGTCTTATCATTAGACGGGATAACTCTGAGGCTCAGTGGGGAATTTGATGCAACGTATCAAAAGAATATCTCAATACTAGATTCTCAAGTCATCGTGACAGGCAACCTTGATATATCAACCGAGCTTGGAAATGTCAACAATTCAATAAGCAATGCCCTGGACAGGTTAGCAGAAAGTAACAGCAAACTAGACAAAGTCAATGTCAAACTAACCAGCACATCTGCTCTTATTACCTATATTGTTCTAACCGTCATATCTCTTGTTCTCGGTGCAATTAGCTTGGTTTTAGCATGCTACCTGATGTACAAACAAAAGGCACAACAAAAGACTTTACTATGGCTTGGGAATAATACCCTCGATCAGATGAGAGCCACTATAAGAACATGA
>VI.1_VI_b_658_AJ880277_pigeon_Italy_IT_227_1982
ATGGGCTCCAAACCTTCTACCAGGATCCCAGTACCTCTGACACTGATCACCCGAACCATGCTGATATTGAGCTGCATCTGCCCGACGAGCTCTCTTGACGGCAGGCCTCTTGCAGCTGCGGGGATTGTGGTAACAGGAGATAAAGCAGTCAATATATACACCTCATCCCAGACAGGGTCAATCATAGTCAAGTTGCTCCCGAATATGCCCAAGGACAAAGAGGCATGTGCAAAAGCCCCGTTAGAAGCATACAACAGAACACTGACCACTTTACTCACCCCCCTTGGTGATTCCATCCGCAGGATACAAGGGTCTGTGTCCACATCAGGAGGAGGGAGGCAGAAACGCTTTATAGGTGCCATTATCGGCAGTGTAGCTCTTGGGGTCGCGACATCGGCACAGATAACAGCAGCTGCGGCCCTAATACAAGCCAACCAGAACGCCGCCAACATACTCCGGCTTAAGGAGAGCATTGCTGCAACCAATGAAGCTGTGCATGAAGTCACCGACGGATTATCGCAACTAGCAGTGGCAGTTGGGAAGATGCAGCAGTTTGTTAATGACCAATTTAATAATACGGCACGAGAATTGGACTGTATAAAAATTACACAACAAGTCGGTATAGAACTCAACCTATACCTAACTGAACTGACTACAGTGTTCGGGCCACAAATCACTTCTCCTGCCCTAACTCAGCTGACTATCCAGGCGCTTTATAATTTAGCTGGTGGCAACATGGATTACTTGTTGACTAAGTTAGGTGTAGGGAACAATCACCTCAGCTCATTAATTGGTAGTGGCTTGATCACAGGCAACCCTATACTGTATGACTCACAGACTCAACTCTTGGGCATACAGGTAAATTTACCCTCAGTCGGGAACCTTAACAATATGCGTGCCACCTACCTGGAGACTTTATCTGTAAGCACAACCAAAGGGTTTGCCTCGGCACTTGTCCCGAAGGTAGTGACACAAGTCGGCTCCGTGATAGAAGAACTCGACACCTCATACTGTATAGAGTCTGATCTGGATTTATACTGTACAAGAATAGTGACATTCCCCATGTCTCCAGGTATTTATTCCTGCCTGAGCGGCAATACATCAGCTTGTATGTACTCAAAGACTGAAGGCGCACTCACTACACCATATATGGCCCTCAGAGGCTCAGTTATTGCCAATTGCAAAATAACAACATGCAGGTGTGCAGACCCCCCAAGTATCATATCGCAAAACTATGGAGAAGCTGTATCTCTGATAGATAGACATTCATGCAATGTCTTATCATTAGACGGGATAACTCTGAGGCTCAGTGGGGAATTTGATGCAACTTATCAAAAGAATATCTCAATACTAGATTCTCAAGTCATCGTGACAGGCAACCTTGATATATCAACCGAGCTTGGAAATGTCAACAATTCAATAAGCAATGCCCTGGACAGGTTAGCAGAAAGTAACAGAAAACTAGACAAAGTCAATGTCAAACTAACCAGCACATCTGCTCTCATTACCTATATTGTTCTAACCGTCATATCTCTTGTTCTCGGTGCACTTAGCTTGGTTTTAGCATGCTACCTGATGTACAAACAAAAGGCACAACAAAAGACTTTACTATGGCTTGGGAATAATACCCTCGATCAGATGAGAGCCACTACAAGAACATGA
>VI.1_VI_b_659_AY734535_pigeon_Argentina_Tigre_6_1999
ATGGGCTCCAAACCTTCTACCAGGATCCCAGTACCTCTTGCATTGGTCACCCGAACCATGCTGATATTGAGCTGCATCTGCCCGACGAGCTCACTTGACGGCAGGCCTCTTGCAGCTGCGGGGATTGTGGTAACAGGGGATAAAGCAGTCAATATTTACACCTCATCCCAGACAGGGTCAATCATAGTCAAGTTGCTCCCGAATATGCCCAAGGACAAGGAGGCATGTGCAAAAGCCCCGTTAGAAGCATACAACAGGACACTAACTACTTTACTCACCCCCCTTGGTGAGTCTATCCGGAGGATACAAGGGTCTGTGTCCACATCAGGAGGAGGGAGACAGAAACGCTTTATAGGTGCCGTTATCGGCAGTGTAGCCCTTGGGGTCGCAACATCGGCACAGATAACAGCAGCTGCGGCCCTAATACAAGCCAACCAGAACGCCGCCAACATACTCCGGCTTAAGGAGAGCATTGCTGCAACCAATGAAGCTGTGCATGAAGTCACCGACGGATTATCGCAACTAGCAGTGGCAGTTGGGAAGATGCAGCAGTTTGTTAATGACCCATCTAATAATACGGCACGAGAATTGGACTGTATAAAAATTACACAACAAGTCGGTATAGAACTCAACCTCTACCTAACTGAACTGACTACAGTGTTCGGGCCACAAATCACTTCTCCTGCCCTAACTCAGCTGACTATCCAGGCACTTTATAATTTGGCTGGTGGCAACATGGATTACTTGTTGACTAAGTTAGGTGTAGGGAATCATCACCTCAGTTCGTTAATTGGTAGTGGCTTAATCACAGGCCACCCTATACTATATGACTCACAGACTCAACTCTTGGGCATACAGGTAACTTTACCTTCAGTCGGGAACCTTAACAATATGCGTGCCACTTACCTGGAGACTTTATCTGTAAGCACAACAAAAGGGTTTGCCTCGGCACTTGTCCCGAAGGTAGTGACACAAGTCGGCTCCGTGATAGAAGAACTCGACACCTCATACTGTATAGAGTCTGATCTGGATTTATACTGTACAAGAATAGTGACATTCCCCATGTCTCCAGGTATTTATTCCTGTCTGAGCGGCAATACATCAGCTTGTATGTACTCAAAGACTGAAGGCGCACTCACTACATCATATATGGCCCTCAGAGGCTCAGTTATTGCCAATTGCAAAATAACAACATGCAGGTGTGCAGACCCCCCAAGTATCATATCGCAAAACTATGGAGAAGCTGTGTCTCTGATAGATAGACTATCATCGAATGTCTTATCATTAGACGGGATAACTCTGAGGCTCAGTGGGGAATTTGATGTAACTTATCAAAAGAATATCTCAATACTAGATTCTCAAGTCACGCTGACAGGCAACCTTGATATATCAGCCAAGCTTGGAAATGTCAACAATTCAATAAGCAATGCCCTGGACAGGTTAGCAGAAAGTAGCAGAAAACTAGACAAAGTCAATGTAAAACTAGCCAGCACATCTGCTCTCATTACCTATATTGTTCTAACCGTCATATCTCTTGTTCTCGGTGCACTTAGCTTGGTTTTAGCATGCTACCTGATGTACAAACAAAAGGCACAACAAAAGTCTCTACTATGGCTTGGGAATAATACCCTCGATCAGATGAGAGCCACTACAAGAACATGA
>VI.1_VI_b_660_EF520716_pigeon_USA_NY_US_1984
ATGGGCTCCAAACCTTCTACCAGGATCCCAGTACCTCTGACACTGATCACCCGAACCATGCTGATATTGAGCTGCATCTGCCCGACGAGCTCTCTTGACGGCAGGCCTCTTGCAGCTGCGGGGATTGTGGTAACAGGAGATAAAGCAGTCAATATATACACCTCATCCCAGACAGGGTCAATCATAGTCAAGTTGCTCCCGAATATGCCCAAGGACAAAGAGGCATGTGCAAAAGCCCCGTTAGAAGCATACAACAGAACACTGACCACTTTACTCACCCCCCTTGGTGATTCCATCCGCAGGATACAAGGGTCTGTGTCCACATCAGGAGGAAGGAGGCAGAAACGCTTTATAGGTGCCATTATCGGCAGTGTAGCTCTTGGGGTCGCGACGTCGGCACAGATAACAGCAGCTGCGGCCCTAATACAAGCCAACCAGAACGCTGCCAACATACTCCGGCTTAAGGAGAGCATTGCTGCAACCAATGAAGCTGTGCATGAAGTCACCGACGGATTATCGCAACTAGCAGTGGCAGTTGGGAAGATGCAGCAGTTTGTTAATGACCAATTTAATAATACGGCACGAGAATTGGATTGTATAAAAATTACACAACAAGTCGGTATAGAACTCAACCTATACCTAACTGAACTGACTACAGTGTTCGGGCCACAAATCACTTCTCCTGCCCTAACTCAGCTGACTATCCAGGCGCTTTATAATTTAGCTGGTGGCAATATGGATTACTTGTTGACTAAGTTAGGTGTAGGGAACAATCACCTCAGCTCATTAATTGGTAGTGGCTTGATCACAGGCAACCCTATACTGTATGACTCACAGACTCAACTCTTGGGCATACAGGTAAATTTACCCTCAGTCGGGAACCTTAACAATATGCGTGCCACCTACCTGGAAACTTTATCTGTAAGCACAACCAAAGGGTTTGCCTCGGCACTTGTCCCGAAGGTAGTGACACAAGTCGGCTCCGTGATAGAAGAACTCGACACCTCATACTGTATAGAGTCTGATCTGGATTTATACTGTACAAGAATAGTGACATTCCCCATGTCTCCAGGTATTTATTCCTGTCTGAGCGGCAATACATCAGCTTGTATGTACTCAAAGACTGAAGGCGCATTCACCACACCATATATGGCCCTCAGAGGCTCAGTTATTGCCAATTGCAAAATAACAACATGCAGGTGTGCAGACCCCCCAAGTATCATATCGCAAAACTATGGAGAAGCTGTATCTCTGATAGATAGACATTCATGCAATGTCTTATCATTAGACGGGATAACTCTGAGGCTCAGTGGGGAATTTGATGCAACTTATCAAAAGAATATCTCAATACTAGATTCTCAAGTCATCGTGACAGGCAACCTTGATATATCAACCGAGCTTGGAAATGTCAACAATTCAATAAGCAATGCCCTGGACAGGCTAGCAGAAAGTAACAGAAAACTAGACAAAGTCAATGTCAAACTAACCAGTACATCTGCTCTCATTACCTATATTGTTCTAACCGTCATATCTCTTGTTCTCGGTGCACTTAGCTTGGTTTTAGCATGCTACCTGATGTACAAACAAAAGGCACAACAAAAGACTTTACTATGGCTTGGGAATAATACCCTCGATCAGATGAGAGCCACTACAAGAACATGA
>VI.1_VI_b_661_FJ410145_pigeon_USA_New_York_1984
ATGGGCTCCAAACCTTCTACCAGGATCCCAGTACCTCTGACACTGATCACCCGAACCATGCTGATATTGAGCTGCATCTGCCCGACGAGCTCTCTTGACGGCAGGCCTCTTGCAGCTGCGGGGATTGTGGTAACAGGAGATAAAGCAGTCAATATATACACCTCATCCCAGACAGGGTCAATCATAGTCAAGTTGCTCCCGAATATGCCCAAGGACAAAGAGGCATGTGCAAAAGCCCCGTTAGAAGCATACAACAGAACACTGACCACTTTACTCACCCCCCTTGGTGATTCCATCCGCAGGATACAAGGGTCTGTGTCCACATCAGGAGGAAGGAGGCAGAAACGCTTTATAGGTGCCATTATCGGCAGTGTAGCTCTTGGGGTCGCGACGTCGGCACAGATAACAGCAGCTGCGGCCCTAATACAAGCCAACCAGAACGCCGCCAACATACTCCGGCTTAAGGAGAGCATTGCTGCAACCAATGAAGCTGTGCATGAAGTCACCGACGGATTATCGCAACTAGCAGTGGCAGTTGGGAAGATGCAGCAGTTTGTTAATGACCAATTTAATAATACGGCACGAGAATTGGATTGTATAAAAATTACACAACAAGTCGGTATAGAACTCAACCTATACCTAACTGAACTGACTACAGTGTTCGGGCCACAAATCACTTCTCCTGCCCTAACTCAGCTGACTATCCAGGCGCTTTATAATTTAGCTGGTGGCAATATGGATTACTTGTTGACTAAGTTAGGTGTAGGGAACAATCACCTCAGCTCATTAATTGGTAGTGGCTTGATCACAGGCAACCCTATACTGTATGACTCACAGACTCAACTCTTGGGCATACAGGTAAATTTACCCTCAGTCGGGAACCTTAACAATATGCGTGCCACCTACCTGGAAACTTTATCTGTAAGCACAACCAAAGGGTTTGCCTCGGCACTTGTCCCGAAGGTAGTGACACAAGTCGGCTCCGTGATAGAAGAACTCGACACCTCATACTGTATAGAGTCTGATCTGGATTTATACTGTACAAGAATAGTGACATTCCCCATGTCTCCAGGTATTTATTCCTGTCTGAGCGGCAATACATCAGCTTGTATGTACTCAAAGACTGAAGGCGCATTCACCACACCATATATGGCCCTCAGAGGCTCAGTTATTGCCAATTGCAAAATAACAACATGCAGGTGTGCAGACCCCCCAAGTATCATATCGCAAAACTATGGAGAAGCTGTATCTCTGATAGATAGACATTCATGCAATGTCTTATCATTAGACGGGATAACTCTGAGGCTCAGTGGGGAATTTGATGCAACTTATCAAAAGAATATCTCAATACTAGATTCTCAAGTCATCGTGACAGGCAACCTTGATATATCAACCGAGCTTGGAAATGTCAACAATTCAATAAGCAATGCCCTGGACAGGCTAGCAGAAAGTAACAGAAAACTAGACAAAGTCAATGTCAAACTAACCAGTACATCTGCTCTCATTACCTATATTGTTCTAACCGTCATATCTCTTGTTCTCGGTGCACTTAGCTTGGTTTTAGCATGCTACCTGATGTACAAACAAAAGGCACAACAAAAGACTTTACTATGGCTTGGGAATAATACCCACGATCAGATGAGAGCCACTACAAGAACATGA
>VI.1_VI_b_662_FJ410147_pigeon_USA_Maryland_1984
ATGGGCTCCAAACCTTCTACCAGGATCCCAGTACCTCTGACACTGATCACCCGAACCATGCTGATATTGAGCTGCATCTGCCCGACGAGCTCTCTTGACGGCAGGCCTCTTGCAGCTGCGGGGATTGTGGTAACAGGAGATAAAGCAGTCAATATATACACCTCATCCCAGACAGGGTCAATCATAGTCAAGTTGCTCCCGAATATGCCCAAGGACAAAGAGGCATGTGCAAAAGCCCCGTTAGAAGCATACAACAGAACACTGACCACTTTACTCACCCCCCTTGGTGATTCCATCCGCAGGATACAAGGGTCTGTGTCCACATCAGGAGGAAGGAGGCAGAAACGCTTTATAGGTGCCATTATCGGCAGTGTAGCTCTTGGGGTCGCGACGTCGGCACAGATAACAGCAGCTGCGGCCCTAATACAAGCCAACCAGAACGCCGCCAACATACTCCGGCTTAAGGAGAGCATTGCTGCAACCAATGAAGCTGTGCATGAAGTCACCGACGGATTATCGCAACTAGCAGTGGCAGTTGGGAAGATGCAGCAGTTTGTTAATGACCAATTTAATAATACGGCACGAGAATTGGATTGTATAAAAATTACACAACAAGTCGGTATAGAACTCAACCTATACCTAACTGAACTGACTACAGTGTTCGGGCCACAAATCACTTCTCCTGCCCTAACTCAGCTGACTATCCAGGCGCTTTATAATTTAGCTGGTGGCAATATGGATTACTTGTTGACTAAGTTAGGTGTAGGGAACAATCACCTCAGCTCATTAATTGGTAGTGGCCTGATCACAGGCAACCCTATACTGTATGACTCACAGACTCAACTCTTGGGCATACAGGTAAATTTACCCTCAGTCGGGAACCTTAACAATATGCGTGCCACCTACCTGGAAACTTTATCTGTAAGCACAACCAAAGGGTTTGCCTCGGCGCTTGTCCCGAAGGTAGTGACACAAGTCGGCTCCGTGATAGAAGAACTCGACACCTCATACTGTATAGAGTCTGATCTGGATTTATACTGTACAAGAATAGTGACATTCCCCATGTCTCCAGGTATTTATTCCTGTCTGAGCGGCAATACATCAGCTTGTATGTACTCAAAGACTGAAGGCGCACTCACCACACCATATATGGCCCTCAGAGGCTCAGTTATTGCCAATTGCAAAATAACAACATGCAGGTGTGCAGACCCCCCAAGTATCATATCGCAAAACTATGGAGAAGCTGTATCTCTGATAGATAGACATTCATGCAATGTCTTATCATTAGACGGGATAACTCTGAGGCTCAGTGGGGAATTTGATGCAACTTATCAAAAGAATATCTCAATACTAGATTCTCAAGTCATCGTGACAGGCAACCTTGATATATCAACCGAGCTTGGAAATGTCAACAATTCAATAAGCAATGCCCTGGACAGGCTAGCAGAAAGTAACAGAAAACTAGACAAAGTCAATGTCAAACTAACCAGTACATCTGTTCTCATTACCTATATTGTTCTAACCGTCATATCTCTTGTTCTCGGTGCACTTAGCTTGGTTTTAGCATGCTACCTGATGTACAAACAAAAGGCACAACAAAAGACTTTACTATGGCTTGGGAATAATACCCTCGATCAGATGAGAGCCACTACAAGAACATGA
>VI.1_VI_b_663_FJ865434_pigeon_China_S_1_2002
ATGGGCTCCAAACCTTCTACCAGGATCCCAGTACCTCTGACACTGATCACCCGAACCATGCCGATATTGAGCTGCATCTGCCCGACGAGCTCTCTTGACGGCAGGCCTCTTGCAGCTGCGGGGATTGTGGTAACAGGAGATAAAGCAGTCAATATATACACCTCATCCCAGACAGGGTCAATCATAGTCAAGTTGCTCCCGAATATGCCCAAGGACAAAGAGGCATGTGCAAAAGCCCCGTTAGAAGCATACAACAGAACACTGACCACTTTACTCACCCCCCTTGGTGATTCCATTCGCAGGATACAAGGGTCTGTGTCCACATCAGGAGGAGGGAGGCAGAAACGCTTTATAGGTGCCATTATCGGCAGTGTAGCTCTTGGGGTCGCGACATCGGCACAGATAACAGCAGCTGCGGCCCTAATACAAGCCAACCAGAACGCCGCCAACATACTCCGGCTTAAGGAGAGCATTGCTGCAACCAATGAAGCTGTGCATGAAGTCACTGACGGATTATCGCAACTAGCAGTGGCAGTTGGGAAGATGCAGCAGTTTGTTAATGACCAATTTAATAATACGGCACGAGAATTGGACTGTATAAAAATTACACAACAAGTCGGTATAGAACTCAACCTATACCTAACTGAACTGACTACAGTGTTCGGGCCACAAATCACTTCTCCTGCCCTAACTCAGCTGACTATCCAGGCGCTTTATAATTTAGCTGGTGGCAACATGGATTACTTGTTGACTAAGTTAGGTGTAGGGAACAATCACCTCAGCTCATTAATTGGTAGTGGCTTGATCACAGGCAACCCTATACTGTATGACTCACAGACTCAACTCTTGGGCATACAGGTAAATTTACCCTCAGTCGGGAACCTTAACAATATGCGTGCCACCTACCTGGAGACTTTATCTGTAAGCACAACCAAAGGGTTTGCCTCGGCACTTGTCCCGAAGGTAGTGACACAAGTCGGCTCCGTGATAGAAGAACTTGACACCTCATACTGTATAGAGTCTGACCTGGATTTATACTGTACAAGAATAGTGACATTCCCCATGTCTCCAGGTATTTATTCCTGTCTGAGCGGCAATACATCAGCTTGTATGTACTCAAAGACTGAAGGCGCACCCACTACACCATATATGGTCCTCAGAGGCTCAGTTATTGCCAATTGCAAAATAACAACATGCAGGTGTGCAGACCCCCCAAGTATCATATCGCAAAACTATGGAGAAGCTGTATCTCTGATAGATAGACATTCATGCAATGTCTTATCATTAGACGGGATAACTCTGAGGCTTAGTGGGGAATTTGATGCAACTTATCAAAAGAATATCTCAATACTAGATTCTCAAGTCATCGTGACAGGCAACCTTGATATATCAACCGAGCTTGGAAATGTTAATAATTCAATAAGCAATGCCCTGGACGGGTTAGCAGAAAGTAACAGAAAACTAGACAAAGTCAATGTTAAACTAACCAGCACATCTGCTCTCATTACCTATATTGTTCTAACCGTCATATCTCTTGTTCTCGGTGCACTTAGCTTGGTTTTAGCATGCTACCTGATGTACAAACAAAAGGCACAACAAAAGACTTTACTATGGCTTGGGAATAATACCCTCGATCAGATGAGAGCCACTACAAGAGCATGA
>VI.1_VI_b_664_JN872173_pigeon_USA_New_York_44407_2007
ATGGGCTCCAAACCTTCTACCAGGATCCCAGTACCTCTGACACTGATCACCCGAACCATGCTGATATTGAGCTGCATCTGCCCGACGAGCTCTCTTGACGGCAGGCCTCTTGCAGCTGCGGGGATTGTGGTAACAGGAGATAAAGCAGTCAATATATACACCTCATCCCAGACAGGGTCAATCATAGTCAAGTTGCTCCCGAATATGCCCAAGGACAAAGAGGCATGTGCAAAAGCCCCGTTAGAAGCATACAACAGAACACTGACCACTTTACTCACCCCCCTTGGTGATTCCATCCGCAGGATACAAGGGTCTGTGTCCACATCAGGAGGAAGGAGGCAGAAACGCTTTATAGGTGCCATTATCGGCAGTGTAGCTCTTGGGGTCGCGACGTCGGCACAGATAACAGCAGCTGCGGCCCTAATACAAGCCAACCAGAACGCCGCCAACATACTCCGGCTTAAGGAGAGCATTGCTGCAACCAATGAAGCTGTGCATGAAGTCACCGACGGATTATCGCAACTAGCAGTGGCAGTTGGGAAGATGCAGCAGTTTGTTAATGACCAATTTAATAATACGGCACGAGAATTGGATTGTATAAAAATTACACAACAAGTCGGTATAGAACTCAACCTATACCTAACTGAACTGACTACAGTGTTCGGGCCACAAATCACTTCTCCTGCCCTAACTCAGCTGACTATCCAGGCGCTTTATAATTTAGCTGGTGGCAATATGGATTACTTGTTGACTAAGTTAGGTGTAGGGAACAATCACCTCAGCTCATTAATTGGTAGTGGCTTGATCACAGGCAACCCTATACTGTATGACTCACAGACTCAACTCTTGGGCATACAGGTAAATTTACCCTCAGTCGGGAACCTTAACAATATGCGTGCCACCTACCTGGAAACTTTATCTGTAAGCACAACCAAAGGGTTTGCCTCGGCACTTGTCCCGAAGGTAGTGACACAAGTCGGCTCCGTGATAGAAGAACTCGACACCTCATACTGTATAGAGTCTGATCTGGATTTATACTGTACAAGAATAGTGACATTCCCCATGTCTCCAGGTATTTATTCCTGTCTGAGCGGCAATACATCAGCTTGTATGTACTCAAAGACTGAAGGCGCACTCACCACACCATATATGGCCCTCAGAGGCTCAGTTATTGCCAATTGCAAAATAACAACATGCAGGTGTGCAGACCCCCCAAGTATCATATCGCAAAACTATGGAGAAGCTGTATCTCTGATAGATAGACATTCATGCAATGTCTTATCATTAGACGGGATAACTCTGAGGCTCAGTGGGGAATTTGATGCAACTTATCAAAAGAATATCTCAATACTAGATTCTCAAGTCATCGTGACAGGCAACCTTGATATATCAACCGAGCTTGGAAATGTCAACAATTCAATAAGCAATGCCCTGGACAGGCTAGCAGAAAGTAACAGAAAACTAGACAAAGTCAATGTCAAACTAACCAGTACATCTGTTCTCATTACCTATATTGTTCTAACCGTCATATCTCTTGTTCTCGGTGCACTTAGCTTGGTTTTAGCATGCTACCTGATGTACAAACAAAAGGCACAACAAAAGACTTTACTATGGCTTGGGAATAATACCCTCGATCAGATGAGAGCCACTACAAGAACATGA
>VI.1_VI_b_665_JN967787_pigeon_USA_Illinois_37397_1987
ATGGGCTCTAAACCCTCTACCAGGATCCCAGTACCTCTGACACTGATCACACGAACCATGCTGATATTGAGCTGCATCTGCCCGACGAGCTCTCTTGACGGCAGGCCTCTTGCAGCTGCGGGGATTGTGGTAACAGGGGATAAAGCAGTCAATATATACACCTCATCCCAGACAGGATCAATCATAGTCAAGTTGCTCCCGAATATGCCCAAAGACAAGGAGGCATGTGCAAAAGCCCCGTTAGAAGCATACAACAGAACACTGACTACTTTACTCACCCCCCTTGGTGACTCCATCCGCAGGATACAAGGGTCTGTGTCCACATCAGGAGGAGGGAGGCAAAAACGCTTTATAGGTGCCATTATCGGCAGTGTAGCTCTTGGGGTCGCGACATCAGCACAGATAACAGCAGCTGCGGCCCTAATACAAGCCAACCAGAATGCCGCCAACATACTCCGGCTTAAGGAGAGCATTGCTGCAACCAATGAAGCTGTGCATGAAGTCACCGACGGATTATCGCAATTAGCAGTGGCAGTTGGGAAGATGCAGCAGTTTGTTAATGACCAATTTAATAATACGGCACGAGAATTGGACTGTATAAAAATTACACAACAAGTCGGTATAGAACTCAACCTATACCTAACTGAACTGACTACAGTGTTTGGGCCACAAATCACTTCTCCTGCCCTAACTCAGCTGACTATTCAGGCGCTTTATAATTTAGCTGGTGGCAACATAGATTACTTGTTGACTAAGTTAGGTGTAGGGAACAACCACCTCAGCTCATTAATTGGCAGTGGCTTGATCACAGGCAACCCTATACTGTATGACTCACAGACTCAACTCTTGGGCATACAGGTAAATTTACCCTCAGTCGGGAACCTTAACAATATGCGTGCCACCTACTTGGAGACTTTATCTGTAAGCACAACCAAAGGGTTTGCCTCGGCACTTGTCCCGAAGGTAGTGACACAAGTCGGCTCCGTGATAGAAGAACTCGACACCTCATACTGTATAGAGTCTGATCTGGATTTATACTGTACAAGAATAGTGACATTCCCTATGTCTCCAGGTATTTATTCCTGTCTGAGCGGCAATACATCAGCTTGCATGTACTCAAAGACTGAAGGCGCACTCACTACACCATATATGGCCCTCAAAGGCTCAGTTATTGCCAATTGCAAAATAACGACATGCAGGTGTGCAGACCCCCCAAGTATCATATCGCAAAACTATGGAGAAGCTGTATCTCTGATAGATAGACACTCATGCAATGTCTTATCATTAGACGGGATAACTCTGAGGCTCAGTGGGGAATTTGATGCAACTTATCAAAAGAATATCTCAATACTAGATTCTCAAGTCATCGTGACAGGCAACCTTGATATATCAACCGAGCTTGGAAATGTCAACAATTCGATAAGCAATGCCCTGGACAGGTTAACAGAAAGTAACAGCAAACTAGAAAAAGTCAATGTCAAACTAACCAGCACATCTGCTCTTATTACCTATATTGTTCTAACCGTCATATCTCTTGTTCTCGGTGCACTTAGCTTGGTTTTAGCATGCTACCTGATGTACAAACAAAAGGCACAACAAAAGACTTTACTATGGCTTGGGAATAATACCCTCGATCAGATGAGAGCCACTACAAGAACATGA
>VI.1_VI_b_666_JN967788_pigeon_USA_Maryland_11936_1985
ATGGGCTCCAAACCTTCTACCAGGATCCCAGTACCTCTGACACTGATCACCCGAACCATGCTGATATTGAGCTGCATCTGCCCGACGAGCTCTCTTGACGGCAGGCCTCTTGCAGCTGCGGGGATTGTGGTAACAGGAGATAAAGCAGTCAATATATACACCTCATCCCAGACAGGGTCAATCATAGTCAAGTTGCTCCCGAATATGCCCAAGGACAAAGAGGCATGTGCAAAAGCCCCGTTAGAAGCATACAACAGAACACTGACCACTTTACTCACCCCCCTTGGTGATTCCATCCGCAGGATACAAGGGTCTGTGTCCACATCAGGAGGAAGGAGGCAGAAACGCTTTATAGGTGCCATTATCGGCAGTGTAGCTCTTGGGGTCGCGACGTCGGCACAGATAACAGCAGCTGCGGCCCTAATACAAGCCAACCAGAACGCCGCCAACATACTCCGGCTTAAGGAGAGCATTGCTGCAACCAATGAAGCTGTGCATGAAGTCACCGACGGATTATCGCAACTAGCAGTGGCAGTTGGGAAGATGCAGCAGTTTGTTAATGACCAATTTAATAATACGGCACGAGAATTGGATTGTATAAAAATTACACAACAAGTCGGTATAGAACTCAACCTATACCTAACTGAACTGACTACAGTGTTCGGGCCACAAATCACTTCTCCTGCCCTAACTCAGCTGACTATCCAGGCGCTTTATAATTTAGCTGGTGGCAATATGGATTACTTGTTGACTAAGTTAGGTGTAGGGAACAATCACCTCAGCTCATTAATTGGTAGTGGCTTGATCACAGGCAACCCTATACTGTATGACTCACAGACTCAACTCTTGGGCATACAGGTAAATTTACCCTCAGTCGGGAACCTTAACAATATGCGTGCCACCTACCTGGAAACTTTATCTGTAAGCACAACCAAAGGGTTTGCCTCGGCGCTTGTCCCGAAGGTAGTGACACAAGTCGGCTCCGTGATAGAAGAACTCGACACCTCATACTGTATAGAGTCTGATCTGGATTTATACTGTACAAGAATAGTGACATTCCCCATGTCTCCAGGTATTTATTCCTGTCTGAGCGGCAATACATCAGCTTGTATGTACTCAAAGACTGAAGGCGCACTCACCACACCATATATGGCCCTCAGAGGCTCAGTTATTGCCAATTGCAAAATAACAACATGCAGGTGTGCAGACCCCCCAAGTATCATATCGCAAAACTATGGAGAAGCTGTATCTCTGATAGATAGACATTCATGCAATGTCTTATCATTAGACGGGATAACTCTGAGGCTCAGTGGGGAATTTGATGCAACTTATCAAAAGAATATCTCAATACTAGATTCTCAAGTCATCGTGACAGGCAACCTTGATATATCAACCGAGCTTGGAAATGTCAACAATTCAATAAGCAATGCCCTGGACAGGCTAGCAGAAAGTAACAGAAAACTAGACAAAGTCAATGTCAAACTAACCAGTACATCTGTTCTCATTACCTATATTGTTCTAACCGTCATATCTCTTGTTCTCGGTGCACTTAGCTTGGTTTTAGCATGCTACCTGATGTACAAACAAAAGGCACAACAAAAGACTTTACTATGGCTTGGGAATAATACCCTCGATCAGATGAGAGCCACTACAAGAACATGA
>VI.1_VI_b_667_KU377528_Turtle_Dove_Italy_00VIR4400_2000
ATGGGCTCCAAACCTTCTATCATGATCCCAGTACCTCTGACACTGATCACCCGAACCATGCTGATATTGTGCTGCATCTGCCCGGCCAGCTCTCTTGACGGCAGACCTCTTGCAGCTGCGGGGATTGTGGTAACAGGAGATAAAGCAGTCAATATATACACCTCATCTCAGACAGGGTCAATCATAGTCAAGTTGCTCCCAAATATGCCCAAGGACAAGGAGGCATGTGCAAAAGCCCCGTTAGAAGCATACAACAGAACACTGACCACTTTACTCACCCCCCTTGGTGATTCCATCCGCAGGATACAAGGGTCTGTGTCCACATCAGGAAGGGGAAGGCAGAAACGCTTTATAGGTGCCATCATCGGCAGTGTAGCTCTTGGAGTTGCAACATCAGCACAGATCACAGCAGCTGCGGCCCTAATACAAGCCAATCAGAACGCCGCCAACATACTCCGGCTTAAGGAGAGCATCGCTGCAACCAATGAAGCTGTGCATGAAGTCACCGACGGATTATCACAACTAGCAGTGGCAGTCGGGAAGATGCAGCAGTTTGTTAATGACCAATTTAACAATACGGCACGAGAATTGGACTGTATAAAAATTACGCAACAAGTCGGTATAGAACTCAACCTATATCTAACTGAACTGACTACAGTGTTTGGGCCACAAATCACTTCTCCTGCCCTGACTCAGCTGACTATCCAGGCGCTTTATAATTTGGCTGGTGGCAACATGGATTACTTATTGACTAAGTTAGGTGTAGGGAACAATCACCTTAGCTCATTAATTGGCAGTGGCTTGATCACAGGCAACCCCATACTGTATGACTCACAGACCCAACTCTTAGGCATACAGGTAAATTTACCCTCAGTCGGAAACCTTAACAATATGCGTGCCACCTACTTAGAGACTTTATCTGTAAGCACAACCAAAGGGTTTGCCTCGGCACTTGTTCCGAAGGTAGTGACACAAGTCGGCTCCGTGATAGAAGAACTCGACACCTCATACTGTATAGAGTCTGATCTGGATTTATACTGTACAAGAATAGTGACATTCCCCATGTCTCCAGGTATTTATTCCTGTCTGAGCGGCAATACATCAGCTTGCATGTACTCAAAGACTGAAGGCGCACTCACTACACCATATATGGCTCTCAAGGGCTCAGTCATTGCTAATTGCAAAATAACAACATGCAGGTGTGCAGACCCCCCAAGTATCATATCGCAAAACTATGGAGAAGCTGTATCTCTGATAGATAGACATTCATGTAATGTCTTATCGTTAGACGGGGTAACTCTGAGGCTCAGTGGGGAATTCGATGCAACTTATCAAAAGAATATCTCAATACTAGATTCTCAAGTCATTGTGACAGGCAACCTTGATATATCAACCGAGCTTGGAAATGTCAACAATTCAATAAGCAATGCCTTGGATAGGTTGGCAGAAAGTAACAGCAAACTAGACAAAGTCAATGTCAAACTAACCAGCACATCTGCCCTTATTACCTATATTGTTCTAACCGTCATATCTCTTGTTCTCGGTGCACTTAGCTTGGTCTTAGCATGCTACCTGATGTACAAACAAAGGGCACAACAAAAGACTTTACTATGGCTTGGGAACAATACCCTTGATCAGATGCGAGCCACTACAAGAACATGA
>VI.1_VI_b_668_KU377531_pigeon_Italy_06VIR463_2_2006
ATGGATTCCAAACCTTCTATCATGATCCCAGTACCTCTGACATTGATCATCCGAATCATGCTGATATTGAGTTGCATCTGCCCGACGAGCTCTCTTGACGGCAGGCCTCTTGCAGCTGCGGGGATTGTGGTAACAGGAGACAAAGCAGTCAATATATACACCTCATCCCAGACAGGGTCAATTATAATCAAGTTGCTTCCGAATATGCCCAAGGACAAAGAGGCATGTGCAAAAGCCCCGCTAGAAGCATACAACAGAACACTGACCACTTTACTCACCCCCCTTGGTGATTCCATCCGCAGGATACAAGGGTCTGTGTCCACATCAGGAGGAGGAAGGCAAAAACGCTTTATAGGTGCTATCATCGGCGGTGTAGCTCTTGGAGTTGCGACATCAGCACAGATAACAGCGGCTGCAGCCCTAATACAAGCCAATCAGAACGCCGCCAACATACTCCGGCTTAAGGAGAGCATCGCTGCAACCAATGAAGCTGTGCATGAAGTCACTGACGGATTATCACAACTAGCAGTGGCAGTTGGGAAGATGCAGCAGTTTGTTAATGACCAATTTAATAATACGGCACGAGAATTGGACTGTATAAAGATTACACAACAAGTCGGTATAGAACTCAACTTATACCTAACTGAACTGACTACGGTGTTTGGGCCACAAATCACTTCTCCTGCCCTAACTCAGCTGACTATCCAGGCGCTTTACAATTTAGCTGGTGGCAACATGGATTACTTGTTAACTAAGTTAGGTGTAGGGAACAATCACCTCAGTTCATTAATTGGCAGTGGCCTGATCACAGGTAATCCTATACTGTATGACCCACAGACTCAACTCTTGGGCATACAGGTAAATTTACCCTCAGTCGGGAACCTTAACAATATGCGTGCCACCTACTTGGAGACTTTATCTGTAAGCACGACCAAAGGGTTTGCCTCGGCACTTGTCCCAAAGGTAGTGACACAAGTCGGCTCCGTGATAGAAGAACTCGACACCTCATATTGTATAGAGTCTGATCTGGATTTATACTGTACAAGAATAGTGACATTCCCCATGTCTCCAGGTATCTATTCCTGTCTGAGTGGCAATACATCGGCTTGCATGTATTCAAAGACTGAAGGCGCACTCACTACACCATATATGGCTCTCAAAGGTTCAGTTATTGCCAATTGCAAAATGACAACATGCAGGTGTGCAGATCCCCCAAGTATCATATCACAAAACTATGGAGAAGCTGTATCTCTGATAGATAGACATTCATGCAACGTCTTATCATTAGACGGGATAACTCTGAGGCTCAGTGGGGAATTTGATGCAACTTATCAAAAGAATATCTCAATACTAGATTCTCAAGTCATCGTGACAGGCAACCTTGATATATCAGCCGAGCTTGGAAATGTCAACAATTCAATTAGCAATGCCCTGGACAAGTTAGCAGAAAGTAACAGCAAACTAGACAAAGTCAATGTCAAACTAACCAGCACATCTGCTCTTATTACCTATATTGTTCTAACCATCATATCTCTTGTTCTCGGTACACTTAGCTTGGTCTTAGCGTGCTACCTGATGTACAAACAAAAGGCACAACAAAAGACTTTACTATGGCTTGGGAATAATACCCTCGATCAGATGAGGGCCAATACAAAAACATGA
>VI.2.1_VI_2188_MH371057.1_pigeon_Israel_PHL137866_2011
ATGGGTTCCAAAACCTCAACCAGGATCCCAGCATCTCTGACACTGGTCACCCGAGTCACGCTGATATTGAGCTGCATCTGCCAGACAAGCTCTCTTGACGGCAGGCCTCTTGCTGCTGCCGGGATTGTGGTAACAGGAGATAAAGCAATCAATATATACACCTCATCTCAGACAGGGTCAATCATAGTCAAGTTGCTCCCAAATATGCCCAAGGACAAAGAGGCATGTGCAAAAGCCCCGTTAGAAGCATACAACAGAACACTGACCACTTTACTCACCCCCCTTGGTGATTCCATCCGCAGAATACAAGGGTCTGTGTCCACATCAGGAGGAAGGAGACAGAAGCGTTTCGTAGGCGCCATTATAGGCAGTATAGCTCTCGGAGTTGCAACATCGGCGCAGATAACAGCAGCTGCGGCTCTAATACAAGCCAACCAGAATGCCGCCAACATCCTCCGGCTTAAGGAGAGTATCGCTGCCACCAATGAAGCTGTGCATGAGGTCACTGACGGATTATCGCAACTAGCAGTGGCAGTTGGGAAGATGCAACAGTTTGTCAATGACCAATTTAATAATACGGCGCGAGAATTGGACTGTATAAAAATTACACAACAAGTCGGTATAGAACTCAACCTATACCTAACTGAACTGACTACAGTGTTCGGGCCACAAATCACCTCCCCTGCCCTAACTCAGCTGACTATCCAAGCTCTTTATAACTTAGCTGGTGGCAACATGGATTACTTGTTGACTAAATTAGGTATAGGAAACAATCATCTCAGCTCATTAATTGGTAGTGGCTTGATCACAGGCAACCCTATATTGTATGACTCACAGACTCAACTTTTGGGCATCCAGGTAAATTTACCCTCAGTCGGGAACCTTAATAATATGCGTGCCACCTACTTAGAGACTTTATCTGTAAGCACAACCAAAGGGTTTGCCTCAGCACTAGTCCCGAAAGTAGTGACACAAGTCGGCTCCGTGATAGAAGAACTCGACACCTCATACTGTATAGAGTCTGATCTGGATTTATACTGTACAAGAATAGTGACATTCCCCATGTCTCCAGGCATTTATTCCTGTCTGAGTGGTAATACATCAGCCTGCATGTACTCAAAGACTGAAGGCGCACTCAATACACCATATATGGCCCTCAAAGGGTCAGTCATTGCCAATTGTAAAATAACAACCTGCAGGTGTACAGACCCCCCAGGTATCATATCGCAAAACTATGGAGAAGCTGTATCTCTGATAGATAGACATTCATGCAATGTTTTATCGTTAGATGGGATAACTCTGAGGCTCAGTGGGGAGTTTGATGCAACTTATCAAAAGAATATCTCGATACTAGATTCTCAAGTCATTGTGACAGGTAACCTTGATATATCAACCGAGCTTGGAAATGTCAACAATTCAATAAGCAATGCTTTGGACAAGTTAGCAGAAAGTAACAGCAAATTAGACAAAGTCAATGTCAAACTAACCAGCACATCTGCTCTCATTACTTATATCGTTCTAACCATCATATCTCTTGTTTTCGGTGCACTTAGTTTGGTTTTAGCATGCTACGTGATGTACAAACAAAGAGCACAACAAAAGACTTTACTATGGCTTGGGAACAATACCCTCGATCAAATGAGAGCCAACACAAGAACATGA
>VI.2.1_VI_2222_MH371091.1_pigeon_Israel_PHL133813_2011
ATGGGTCCCAAAACCTCAACCAGGATCCCAGCATCTCTGACACTGGTCACCCGAGTCACGCTGATATTGAGCTGCATCTGCCAGACAAGCTCTCTTGACGGCAGGCCTCTTGCTGCTGCCGGGATTGTGGTAACAGGAGATAAAGCAATCAATATATACACCTCATCTCAGACAGGGTCAATCATAGTCAAGTTGCTCCCAAATATGCCCAAGGACAAAGAGGCATGTGCAAAAGCCCCGTTAGAAGCATACAACAGAACACTGACCACTTTACTCACCCCCCTTGGTGATTCCATCCGCAGAATACAAGGGTCTGTGTCCACATCAGGAGGAAGGAGACAGAAGCGCTTCGTAGGTGCCATTATAGGTAGTATAGCTCTTGGAGTTGCGACATCGGCGCAGATAACAGCAGCTGCGGCTCTAATACAAGCCAACCAGAATGCCGCCAACATCCTCCGGCTTAAGGAGAGTATCGCTGCCACCAATGAAGCTGTGCATGAGGTCACTGACGGATTATCGCAACTAGCAGTGGCAGTGGGGAAGATGCAACAGTTTGTCAATGACCAATTTAATAATACGGCGCGAGAATTGGACTGTATAAAAATTACACAGCAAGTCGGTATAGAACTCAACCTATACCTAACTGAACTGACTACAGTGTTCGGGCCACAAATCACCTCCCCTGCCCTAACTCAGCTGACTATCCAAGCTCTTTATAACTTAGCTGGCAGCAACATGGATTACTTGTTGACTAAACTAGGTATAGGAAACAATCATCTCAGCTCATTAATTGGTAGTGGCTTGATCACAGGCAACCCTATATTGTACGACTCACAGACTCAACTTTTGGGCATCCAGGTAAATTTACCCTCAGTTGGGAACCTTAATAATATGCGTGCCACCTACTTAGAGACTTTATCTGTAAGCACAACCAAAGGGTTTGCCTCAGCACTAGTCCCGAAAGTAGTGACACAAGTCGGCTCCGTGATAGAAGAACTCGACACCTCATACTGTATAGAGTCTGATCTGGATTTATACTGTACAAGAATAGTGACATTCCCCATGTCTCCAGGCATTTATTCCTGTCTGAGTGGTAATACATCAGCTTGCATGTACTCAAAGACTGAAGGCGCACTCAATACGCCATATATGGCCCTCAAAGGCTCAGTCATTGCCAATTGCAAAATAACAACCTGCAGGTGTACAGACCCCCCAGGTATCATATCGCAAAACTATGGAGAAGCTGTATCTCTGATAGATAGACATTCATGCAATGTTTTATCGTTAGATGGGATAACTCTGAGGCTCAGTGGGGAGTTTGATGCAACTTATCAAAAGAATATCTCGATACTAGATTCTCAAGTCATTGTGACAGGCAACCTTGATATATCAACCGAGCTTGGAAATGTCAACAATTCAATAAGCAATGCTTTGGACAAGTTAGCAGAAAGTAACAGCAAACTAGACAAAGTCAATGTCAAACTAACCAGCACATCTGCTCTCATTACTTATATCGTTCTAACCATCATATCTCTTGTTTTCGGTGCACTTAGCTTGGTTTTAGCATGCTACGTGATGTACAAACAAAAAGCACAACAAAAGACTTTACTATGGCTTGGGAACAATACCCTCGATCAAATGAGAGCCAACACAAGAACATGA
>VI.2.1_VI_2235_MH377247.1_pigeon_Israel_PHL37114.2_2008
ATGGGTTCCAAAACCTCAACCAGGATCCCAGCATCTCTGACACTGGTCACCCGAGTCACGCTGATATTGAGCTGCATCTGCCAGACAAGCTCTCTTGACGGCAGGCCTCTTGCTGCTGCCGGGATTGTGGTAACAGGAGATAAAGCAATCAATATATACACCTCATCTCAGACAGGGTCAATCATAGTCAAGTTGCTCCCAAATATGCCCAAGGACAAAGAGGCATGTGCAAAAGCCCCGCTAGAAGCATACAACAGAACACTGACCACTTTACTCACCCCCCTTGGTGATTCCATCCGCAGAATACAAGGGTCTGTGTCCACATCAGGAGGAAGGAGACAGAAGCGCTTCGTAGGTGCCATTATAGGCAGTATAGCTCTTGGGGTTGCGACATCGGCGCAGATAACAGCAGCTGCGGCTCTAATACAAGCCAACCAGAATGCCGCCAACATCCTCCGGCTTAAGGAGAGTATCGCTGCCACCAATGAAGCTGTGCATGAGGTCACTGACGGATTATCGCAACTAGCAGTGGCAGTTGGGAAGATGCAACAGTTTGTCAATGACCAATTTAATAATACGGCGCGAGAATTGGACTGTATAAAAATTACACAACAAGTCGGTATAGAACTCAACCTATACCTAACTGAACTGACTACAGTGTTCGGGCCACAAATCACCTCCCCTGCCCTAACTCAGCTGACTATCCAAGCTCTTTATAACTTAGCTGGCGGCAACATGGATTACTTGTTGACTAAATTAGGTATAGGAAACAATCATCTCAGCTCATTAATTGGTAGTGGCTTGATCACAGGCAACCCTATATTGTATGACTCACAGACTCAACTTTTGGGCATCCAGGTAAATTTACCCTCAGTCGGGAACCTTAATAATATGCGTGCCACCTACTTAGAGACTTTATCTGTAAGCACAACCAAAGGGTTTGCCTCAGCACTAGTCCCGAAAGTAGTGACACAAGTCGGCTCCGTGATAGAAGAACTCGACACCTCATACTGTATAGAGTCTGGTCTGGATTTATATTGTACAAGAATAGTGACATTCCCCATGTCTCCAGGCATTTATTCCTGTCTGAGTGGTAATACATCAGCCTGCATGTACTCAAAGACTGAAGGCGCACTCAATACGCCATATATGGCCCTTAAAGGCTCAGTCATTGCCAATTGCAAAATAACAACCTGCAGGTGTACAGACCCCCCAGGTATCATATCGCAAAACTATGGAGAAGCTGTATCTCTGATAGATAGACATTCATGCAATGTTTTATCGTTAGATGGGATAACTCTGAGGCTCAGTGGGGAGTTTGATGCAACTTATCAAAAGAATATCTCGATACTAGATTCTCAAGTCATTGTGACAGGCAACCTTGATATATCAACCGAGCTTGGAAATGTCAACAATTCAATAAGCAATGCTTTGGACAAGTTAGCAGAAAGTAGCAGCAAACTAGACAAAGTCAATGTCAAACTAACCAGCACATCTGCTCTCATTACTTATATCGTTCTAACCATCATATCTCTTGTTTTCGGTGCACTTAGCTTGGTTTTAGCATGCTACCTGATGTACAAACAAAAAGCACAACAAAAGACTTTACTATGGCTTGGGAACAATACCCTCGATCAAATGAGAGCCACTACAAGAACATGA
>VI.2.1_VI_2290_MH377302.1_loughing_dove_Israel_PHL264752_2012
ATGGGTTCCAAAACCTCAACCAGGATCCCAGCATCTCTGACACTGGTCACCCGAGTCACGCTGATATTGAGCTGCATCTGCCAGACAAGCTCTCTTGACGGCAGGCCTCTTGCTGCTGCCGGGATTGTGGTAACAGGAGATAAAGCAATCAATATATACACCTCATCTCAGACAGGGTCAATCATAGTCAAGTTGCTCCCAAATATGCCCAAGGACAAAGAGGCATGTGCAAAAGCCCCGTTAGAAGCATACAACAGAACACTGACCACTTTGCTCACCCCCCTTGGTGATTCCATCCGTAGAATACAAGGGTCTGTGTCCACATCAGGAGGAAGGAGACAGAAGCGCTTTGTAGGTGCCATTATAGGCAGTATAGCTCTTGGAGTTGCGACATCGGCGCAGATAACAGCAGCTGCGGCTCTAATACAAGCCAATCAGAATGCTGCCAACATCCTCCGACTTAAGGAGAGTATTGCTGCCACCAATGAAGCTGTGCATGAGGTCACTGACGGATTATCGCAACTAGCAGTGGCAGTTGGGAAGATGCAACAGTTTGTCAATGACCAATTTAATAATACGGCGCGAGAATTGGACTGTATAAAAATTACACAACAAGTCGGTATAGAACTCAACCTATACCTAACTGAACTGACTACAGTGTTCGGGCCACAAATCACCTCCCCTGCCCTAACTCAGCTGACTATTCAAGCTCTTTATAACTTAGCTGGCGGCAACATGGATTACTTGTTGACTAAATTAGGTATAGGAAACAATCATCTCAGCTCATTAATTGGTAGTGGCTTAATCACAGGCAACCCTATATTGTATGACTCACAGACTCAACTTTTGGGCATCCAGGTAAATTTACCCTCAGTCGGGAACCTTAATAATATGCGTGCCACCTACTTAGAGACTTTATCTGTAAGCACAACCAAAGGGTTTGCCTCAGCACTAGTCCCGAAAGTAGTGACACAAGTCGGCTCCGTGATAGAAGAACTCGACACCTCATACTGTATAGAGTCTGATCTGGATTTATACTGTACAAGAATAGTGACATTCCCCATGTCTCCAGGCATTTATTCCTGTCTGAGTGGTAATACATCAGCCTGTATGTACTCAAAGACTGAAGGCGCACTCAATACGCCATATATGGCCCTCAAAGGCTCAGTCATTGCCAATTGCAAGATAACAACCTGCAGGTGTACAGACCCCCCAGGTATCATATCGCAAAACTATGGAGAAGCTGTATCTCTGATAGATAGACATTCATGCAATGTTTTATCGTTAGATGGGATAACTCTGAGGCTCAGTGGGGAGTTTGATGCAACTTATCAAAAGAATATCTCGATACTAGATTCTCAAGTCATTGTGACAGGCAACCTTGATATATCAACCGAGCTTGGGAATGTCAACAATTCAATAAGCAATGCTTTGGACAAGTTAGCAGAAAGTAGCAGCAAACTAGACAAAGTCAATGTCAAACTAACCAGCACATCTGCTCTCATTACTTATATCGTTCTAACCATCATATCTCTTGTTTTCGGTGCACTTAGCTTGGTTTTAGCATGCTACCTGATGTACAAACAAAAAGCACAACAAAAGACTTTACTATGGCTTGGGAACAATACCCTCGATCAAATGAGAGCTAACACAAGAACATGA
>VI.2.1.1.1_VI_556_AY288995_dove_Italy_2736_2000
ATGGGCTCCAAACCCTCCACCAGGATCCCGGCACCTCTGATGCTGATCACTCGAATTACTCTGATACTGAGCTGCATCTGCCTGACGAGCTCTCTTGATGGCAGGCCTCTTGCAGCTGCGGGGATTGTAGTAACAGGAGATAAAGTGATCAATATATACACCTCATCTCAGACAGGGTCAATCATCGTCAAGTTGCTCCCGAATATGCCCAAGGACAAAGAGGCATGTGCAAAAGCCCCGTTAGAGGCATACAACAGAACACTGACCACTTTACTCACCCCCCTTGGTGATTCCATCCGCAGGATACAAGGGTCTGTGTCCACATCAGGAGTAAGGAGGAAGAAACGCTTTATAGGTGCCATTATAGGCAGTGTAGCTCTTGGGGTTGCGACATCGGCACAGATAACAGCGGCCGCGGCCCTAATACAAGCCAACCAGAATGCCGCCAACATCCTCCGGCTTAAGGAGAGCATCGCTGCAACCAATGAAGCTGTGCATGAGGTCACCGATGGATTATCCCAACTAGCAGTGGCAGTTGGGAAGATGCAACAGTTTGTCAATGACCAATTTAATAATACAGCGCGAGAATTGGACTGTATAAAAATTGCACAACAAGTCGGTATAGAACTCAACCTATATCTAACTGAACTGACTACAGTGTTCGGGCCACAAATTACTTCCCCTGCCCTAACTCAGCTGACCATCCAAGCGCTTTATAATTTAGCTGGCGGCAACATGGATTACTTGTTGACTAAATTAGGTATAGGGAACAGTCATCTCAGCTCATTAATAGGTAGTGGCTTGATCACAGGCAACCCTATACTGTATGACTCACAGACTCAAATCCTGGGCATCCAGGTAAATTTACCTTCAGTCGGGAACCTTAATAATATGCGTGCCACCTACTTGGAGACTTTATCTGTAAGCACAACCAAAGGGCTTGCCTCAGCACTTGTCCCGAAGGTAGTGACACAAGTCGGCTCTGTGATAGAAGAACTCGACACCTCATACTGTATAGAGTCTGATCTGGATTTATACTGTACAAGAATAGTGACACTCCCCATGTCTCCAGGTATTTATTCTTGTCTGAGCGGCAATACATCAGCCTGCATGTACTCAAAGACTGAAGGCGCACTCAATACACCATATATGGCCCTCAAAGGCTCAGTCATTGCCAATTGCAAAATAACAACCTGCAGGTGTGCAGACCCCCCAGGCATCATATCGCAAAACTATGGAGAAGCTGTATCTCTGATAGATAGACATTCATGCAATGTCTTATCATTAGATGGGATAACTCTGAGGCTCAGTGGGGAGTTTGATGCAACTTATCAAAAGAATATCTCAATACTAGATTCTCAAGTCATCGTGACAGGCAACCTTGATATATCAACCGAGCTCGGAAGTGTCAACAATTCAATAAGCAATGCCCTGGACAGGTTAGCAGAAAGTAACAGCAAACTAGACAAAGTCAATGTCAAATTAACCAGCACATCTGCTCTCATTACCTATATCGTTCTAACCATCATATCTCTTGTTTTCGGTACACTTAGCTTGGTTCTAGCATGCTACTTGATGTACAAACAAAAGGCACAACAAAAGACTTTACTATGGCTTGGGAACAATACCCTCGATCAGATGAGAGCCACTACAAGAACATGA
>VI.2.1.1.1_VI_558_GQ429292_pigeon_Ireland_AV324_1996
ATGGGCTCCAAACCCTCCACCAGGATCCCGGCACCTCTGATGCTGATTACCCGAATCACTCTGATACTGAGCTGCATCTGCCTGACGAGCTCTCTTGATGGCAGGCCTCTTGCAGCTGCGGGGATTGTGGTAACAGGAGATAAAGTGATCAATATATACACCTCATCTCAGACAGGGTCAATCATAGTCAAGTTGCTCCCGAATATGCCCAAGGACAAAGAGGCATGTGCAAAAGCCCCCTTAGAGGCATACAACAGAACACTGACCACTTTACTCACCCCCCTTGGTGATTCCATCCGCAGGATACAAGGGTCTGTGTCCACATCAGGAGTAAGGAGGAAGAAGCGCTTTATAGGTGCCATTATAGGCAGTGTAGCTCTTGGGGTTGCGACATCGGCACAGATAACAGCGGCTGCGGCCCTAATACAAGCCAACCAGAACGCCGCCAACATCCTCCGGCTTAAGGAGAGCATCGCTGCAACCAATGAAGCCGTGCACGAGGTCACCGACGGATTATCGCAACTAGCAGTAGCAGTTGGGAAGATGCAACAGTTTGTCAATGACCAATTTAATAATACAGCGCGAGAATTGGACTGTATAAAAGTTGCACAACAAGTCGGTATAGAACTCAACCTATACCTAACTGAACTGACTACAGTGTTCGGGCCACAAATTACTTCCCCTGCCCTAACTCAGCTGACCATCCAAGCGCTTTATAATTTAGCTGGCAGCAACATGGATTACTTGTTGACTAAATTAGGTATAGGGAACGGTCATCTCAGCTCATTAATAGGTAGTGGCTTGATCACAGGCAACCCTATACTGTATGACTCACAGACTCAAATCCTGGGCATCCAGGTAAATTTACCTTCAGTCGGGAACCTTAATAATATGCGTGCCACCTACTTGGAGACTTTATCTGTAAGCACAACCAAAGGGTTTGCCTCAGCGCTTGTCCCGAAGGTAGTGACACAAGTCGGCTCTGTGATAGAAGAACTCGACACCTCATACTGTATAGAGTCTGATCTGGATTTATACTGTACAAGAATAGTGACATTCCCCATGTCTCCAGGTATTTATTCTTGTCTGAGCGGCAATACATCAGCCTGCATGTACTCAAAGACTGAAGGCGCACTCAATACGCCATATATGGCCCTCAAAGGCTCAGTCATTGCCAATTGCAAAATAACAACCTGCAGGTGTGCAGACCCCCCGGGTATCATATCGCAAAACTATGGAGAAGCTGTATCTCTGATAGATAGACATTCATGCAATGTCTTATCATTAGATGGGATAACTCTGAGGCTCAGTGGGGAGTTTGATGCAACTTATCGAAAGAATATCTCAATACTAGATTCTCAAGTCATCGTGACAGGCAACCTTGATATATCAACCGAGCTTGGAAGTGTCAACAATTCAATAAGCAATGCCCTGGACAGGTTAGCAGAAAGTAACAGCAAACTAGACAAAGTCAATGTCAAATTAACCAGCACATCTGCTCTCATTACCTATATCGTTCTAACCATCATATCTCTTGTTTTCGGTACACTTAGCTTGGTTCTAGCATGCTACTTGATGTACAAACAAAAGGCACAACAAAAGACTTTACTATGGCTTGGGAACAATACCCTCGATCAGATGAGAGCCACTACAAGAACATGA
>VI.2.1.1.1_VI_559_GQ429293_Dove_Italy_2736_2000
ATGGGCTCCAAACCCTCCACCAGGATCCCGGCACCTCTGATGCTGATCACTCGAATTACTCTGACACTGAGCTGCATCTGCCTGACGAGCTCTCTTGATGGCAGGCCTCTTGCAGCTGCGGGGATTGTAGTAACAGGAGATAAAGTGATCAATATATACACCTCATCTCAGACAGGGTCAATCATCGTCAAGTTGCTCCCGAATATGCCCAAGGACAAAGAGGCATGTGCAAAAGCCCCGTTAGAGGCATACAACAGAACACTGACCACTTTACTCACCCCCCTTGGTGATTCCATCCGCAGGATACAAGGGTCTGTGTCCACATCAGGAGTAAGGAGGAAGAAACGCTTTATAGGTGCCATTATAGGCAGTGTAGCTCTTGGGGTTGCGACATCGGCACAGATAACAGCGGCCGCGGCCCTAATACAAGCCAACCAGAATGCCGCCAACATCCTCCGGCTTAAGGAGAGCATCGCTGCAACCAATGAAGCTGTGCACGAGGTCACCGATGGATTATCGCAACTAGCAGTAGCAGTTGGGAAGATGCAACAGTTTGTCAATGACCAATTTAATAATACAGCGCGAGAATTGGACTGTATAAAAATTGCACAACAAGTCGGTATAGAACTCAACCTATATCTAACTGAACTGACTACAGTGTTCGGGCCACAAATTACTTCCCCTGCCCTAACTCAGCTGACCATCCAAGCGCTTTATAATTTAGCTGGCGGCAACATGGATTACTTGTTGACTAAATTAGGTATAGGGAACAGTCATCTCAGCTCATTAATAGGTAGTGGCTTGATCACAGGCAACCCTATACTGTATGACTCACAGACTCAAATCCTGGGCATCCAGGTAAATTTACCTTCAGTCGGGAACCTTAATAATATGCGTGCCACCTACTTGGAGACTTTATCTGTAAGCACAACCAAAGGGCTTGCCTCAGCACTTGTCCCGAAGGTAGTGACACAAGTCGGCTCTGTGATAGAAGAACTCGACACCTCATACTGTATAGAGTCTGATCTGGATTTATACTGTACAAGAATAGTGACACTCCCCATGTCTCCAGGTATTTATTCTTGTCTGAGCGGCAATACATCAGCCTGCATGTACTCAAAGACTGAAGGCGCACTCAATACACCATATATGGCCCTCAAAGGCTCAGTCATTGCCAATTGCAAAATAACAACCTGCAGGTGTGCAGACCCCCCAGGCATCATATCGCAAAACTATGGAGAAGCTGTATCTCTGATAGATAGACATTCATGCAATGTCTTATCATTAGATGGGATAACTCTGAGGCTCAGTGGGGAGTTTGATGCAACTTATCAAAAGAATATCTCAATACTAGATTCTCAAGTCATCGTGACAGGCAACCTTGATATATCAACCGAGCTCGGAAGTGTCAACAATTCAATAAGCAATGCCCTGGACAGGTTAGCAGAAAGTAACAGCAAACTAGACAAAGTCAATGTCAAATTAACCAGCACATCTGCTCTCATTACCTATATCGTTCTAACCATCATATCTCTTGTTTTCGGTACACTTAGCTTGGTTCTAGCATGCTACTTGATGTACAAACAAAAGGCACAACAAAAGACTTTACTATGGCTTGGGAACAATACCCTCGATCAGATGAGAGCCACTACAAGAACATGA
>VI.2.1.1.1_VI_562_JN872183_pigeon_USA_Maryland_2075_1998
ATGGGCTCCAAACCCTCCACCAGGATCCCGGCACCTCTGATGCTGATCACCCGAATTACTCTGATACTGAGCTGCATCTGCCTGACGAGCTCTCTTGATGGCAGGCCTCTTGCAGCTGCGGGGATTGTGGTAACAGGAGATAAAGTGATCAATATATACACCTCATCTCAGACAGGGTCAATCATAGTCAAGTTGCTCCCGAATATGCCCAAGGACAAAGAGGCATGTGCAAAAGCCCCGTTAGAGGCATACAACAGAACACTGACCACTTTACTCACCCCCCTTGGTGATTCCATCCGCAGGATACAAGGGTCTGTGTCCACATCAGGAGTAAGGAGGAAGAAGCGCTTTATAGGTGCCATTATAGGCAGTGTAGCTCTTGGGGTTGCGACATCGGCACAGATAACAGCGGCTGCGGCCCTAATACAAGCCAACCAGAATGCCGCCAACATCCTCCGGCTTAAGGAGAGCATCGCTGCAACCAATGAAGCTGTGCACGAGGTCACCGACGGATTATCGCAACTAGCAGTAGCAGTTGGGAAGATGCAACAGTTTGTCAATGACCAATTTAATAATACAGCGCGAGAATTGGACTGTATAAAAATTGCACAACAAGTCGGTATAGAACTCAACCTATACCTAACTGAACTGACTACAGTGTTCGGGCCACAAATTACTTCCCCTGCCCTAACTCAGCTGACCATCCAAGCGCTTTATAATTTAGCTGGCGGCAACATGGATTACTTGTTGACTAAATTAGGTATAGGGAACAGTCATCTCAGCTCATTAATAGGTAGTGGCTTGATCACAGGCAACCCTATACTGTATGACTCACAGACTCAAATCCTGGGCATCCAGGTAAATTTACCTTCAGTAGGGAACCTTAATAATATGCGTGCCACCTACTTGGAGACTTTATCTGTAAGCACAACCAAAGGGTTTGCCTCAGCACTTGTCCCGAAGGTAGTGACACAAGTCGGCTCTGTGATAGAAGAACTCGACACCTCATACTGTATAGAGTCTGATCTGGATTTATACTGTACAAGAATAGTGACATTCCCCATGTCTCCAGGTATTTATTCTTGTCTGAGCGGCAATACATCAGCCTGCATGTACTCAAAGACTGAAGGCGCACTCAATACGCCATATATGGCCCTCAAAGGCTCAGTCATCGCCAATTGCAAAATAACAACCTGCAGGTGTGCAGACCCCCCGGGTATCATATCGCAAAACTATGGAGAAGCTGTATCTCTGATAGATAGACATTCATGCAATGTCTTATCATTAGATGGGATAACTCTGAGGCTCAGTGGGGAGTTTGATGCAACTTATCAAAAGAATATCTCAATACTAGATTCTCAAGTCATCGTGACAGGCAACCTTGATATATCAACCGAGCTTGGAAGTGTCAACAATTCAATAAGCAATGCCCTGGACAGGTTGGCAGAAAGTAACAGCAAACTAGACAAAGTCAATGTCAAATTAACCAGCACATCTGCTCTCATTACCTATATCGTTCTAACCATCATGTCTCTTGTTTTCGGTACACTTAGCTTGGTTCTAGCATGCTACTTGATGTACAAACAAAAGGCACAACAAAAGACTTTACTATGGCTTGGGAACAATACCCTCGATCAGATGAGAGCCACTACAAGAACATGA
>VI.2.1.1.1_VI_564_KJ736742_pigeon_Germany_R75_98_1998
ATGGGCTCCAAACCCTCCACCAGGATCCTGGCACCTCTGATGCTGATCACCCAAATTACTCTAATACTGAGCTGCATCTGCCTGACGAGCTCTCTTGATGGTAGGCCTCTTGCAGCTGCGGGGATTGTGGTAACAGGAGATAAAGTGATCAATATATACACCTCATCTCAGACAGGGTCAATCATAGTCAAGTTGCTCCCGAATATGCCCAAAGACAAAGAGGCATGTGCAAAAGCCCCGTTAGAGGCATACAACAGAACACTGACCACTTTACTCACCCCCCTTGGTGATTCCATCCGCAGGGTACAAGGGTCTGTGTCCACATCAGGAGTAAGGAGGAAGAAGCGCTTTATAGGTGCCATTATAGGCAGTGTAGCTCTTGGGGTTGCGACATCGGCACAGATAACAGCGGCTGCGGCCCTAATACAAGCCAACCAGAATGCCGCCAACATCCTCCGGCTTAAGGAGAGCATCGCTGCAACCAATGAAGCTGTGCACGAGGTCACCGACGGATTATCGCAACTAGCAGTAGCAGTTGGGAAGATGCAACAGTTTGTCAATGACCAATTTAATAATACAGCGCGAGAATTGGACTGTATAAAAATTGCACAACAAGTCGGTATAGAACTCAACCTATACCTAACTGAACTGACTACGGTGTTCGGGCCACAAATTACTTCCCCTGCCCTAACTCAGCTGACCACCCAAGCGCTTTATAATTTAGCTGGCGGCAACATGGATTACTTGTTGACTAAATTAGGTATAGGGAACAGTCATCTCAGCTCATTAATAGGTAGTGGCTTGATCACAGGCAACCCTATACTGTATGACTCACAGACTCAAATCCTGGGCATCCAGGTAAATTTACCTTCAGTCGGGAACCTTAATAATATGCGTGCCACCTACTTGGAGACTTTATCTGTAAGCACAACCAAAGGGTTTGCCTCAGCACTTGTCCCGAAGGTAGTGACACAGGTCGGCTCTGTGATAGAAGAACTCGACACCTCATACTGTATAGAGTCTGATCTGGATTTATACTGTACAAGAATAGTGACATTCCCCATGTCTCCAGGTATTTATTCTTGTCTGAGCGGCAATACATCGGCCTGCATGTACTCAAAGACTGAAGGCGCACTCAATACGCCATATATGGCCCTCAAAGGCTCAGTCATTGCCAATTGCAAAATAACAACCTGCAGGTGTGCAGACCCCCCGGGCATCATATCGCAAAACTATGGAGAAGCTGTATCTCTGATAGATAGACATTCATGCAATGTCCTATCATTAGATGGGATAACTCTGAGGCTCAGTGGGGAGTTTGATGCAACTTATCAAAAGAATATCTCAATACTAGATTCTCAAGTCATCGTGACAGGCAACCTTGATATATCAACCGAGCTTGGAAATGTCAACAATTCAATAAGCAATGCCCTGGACAGGTTAGCAGAAAGTAACAGCAAACTAGACAAAGTCAATGTCAAATTAACCAGCACATCTGCTCTCATTACCTATATCGTTCTAACCATCATATCTCTTGTTTTCGGTACACTTAGCTTGGTTCTAGCATGCTACCTGATGTACAAACAAAAGGCACAACAAAAGACTTTACTATGGCTTGGGAACAATACCCTCGATCAGATGAGAGCCACTACAAGAACATGA
>VI.2.1.1.1_VI_a_577_EU477189_pigeon_USA_RI_RI166_2000
[truncated: 2,476,578 more chars]
